# Supplementary material for: TinoTranscriptDB: A Database of Transcripts and Microsatellite Markers of Tinospora cordifolia, an Important Medicinal Plant
Source: Genes (Basel). 2022 Aug 12;13(8):1433. doi: 10.3390/genes13081433 (PMC9407948; doi:10.3390/genes13081433)
Supplement: Supplementary file 1 [file genes-13-01433-s001.zip › Supplementary Table 1.xlsx]

## Sheet: Sheet1
Supplementary Table 1. The summary of Perfect, Compound, and Inperfect Microsatellite marker types
1. Perfect Microsatellite marker types (P-SSRs)
SSR Type	No. of SSRs	Length (bp)	Percent (%)	Relative abundance (loci/Mb)	Relative density (bp/Mb)
Mono	4557	84673	57.11	194.23	3608.93
Di	1436	24158	17.99	61.21	1029.66
Tri	1716	32007	21.5	73.14	1364.2
Tetra	154	3588	1.93	6.56	152.93
Penta	102	3075	1.28	4.35	131.06
Hexa	15	528	0.19	0.64	22.5
Total	7980	148029	100
2. Compound Microsatellite Markers (C-SSRs)
SSR Type	No. of SSRs	Length (bp)	Percent (%)	Relative abundance (loci/Mb)	Relative density (bp/Mb)
C-SSRs	360		10.62	15.34	734.08
3. Imperfect Microsatellite Marker types (I-SSRs)
SSR Type	No. of SSRs	Length (bp)	Percent (%)	Relative abundance (loci/Mb)	Relative density (bp/Mb)
Mono	9588	369970	29.46	408.66	15768.9
Di	4154	118524	12.76	177.05	5051.73
Tri	14837	409284	45.58	632.38	17444.5
Tetra	2469	82920	7.59	105.23	3534.22
Penta	976	45199	3	41.6	1926.47
Hexa	527	18388	1.62	22.46	783.73
Total	32551	1044285	100.01
