# Supplementary material for: TinoTranscriptDB: A Database of Transcripts and Microsatellite Markers of Tinospora cordifolia, an Important Medicinal Plant
Source: Genes (Basel). 2022 Aug 12;13(8):1433. doi: 10.3390/genes13081433 (PMC9407948; doi:10.3390/genes13081433)
Supplement: Supplementary file 1 [file genes-13-01433-s001.zip › Supplementary Table 2.xlsx]

## Sheet: Sheet1
Supplementary Table 2. Abundance of each type of SSR motif category
Motif	Type	Counts	Length (bp)	Percent (%)	Average Length (bp)	Relative Abundance (loci/Mb)	Relative Density (bp/Mb)
A	mono	3976	69533	49.82	17.49	169.47	2963.63
C	mono	581	15140	7.28	26.06	24.76	645.3
AT	di	760	12008	9.52	15.8	32.39	511.8
AG	di	417	7904	5.23	18.95	17.77	336.88
AC	di	254	4178	3.18	16.45	10.83	178.07
CG	di	5	68	0.06	13.6	0.21	2.9
AAG	tri	707	13110	8.86	18.54	30.13	558.77
AAT	tri	427	8613	5.35	20.17	18.2	367.1
ATC	tri	200	3627	2.51	18.14	8.52	154.59
ACG	tri	79	1341	0.99	16.97	3.37	57.16
AGC	tri	74	1224	0.93	16.54	3.15	52.17
AGG	tri	74	1269	0.93	17.15	3.15	54.09
AAC	tri	71	1323	0.89	18.63	3.03	56.39
ACC	tri	62	1089	0.78	17.56	2.64	46.42
CCG	tri	22	411	0.28	18.68	0.94	17.52
AAAT	tetra	66	1432	0.83	21.7	2.81	61.03
AAAG	tetra	35	856	0.44	24.46	1.49	36.48
ATAC	tetra	15	352	0.19	23.47	0.64	15
AAAC	tetra	8	164	0.1	20.5	0.34	6.99
ATAG	tetra	6	148	0.08	24.67	0.26	6.31
AAGG	tetra	5	144	0.06	28.8	0.21	6.14
AATT	tetra	5	112	0.06	22.4	0.21	4.77
AATG	tetra	2	40	0.03	20	0.09	1.7
ACAG	tetra	2	44	0.03	22	0.09	1.88
ACCG	tetra	2	52	0.03	26	0.09	2.22
ATCC	tetra	2	48	0.03	24	0.09	2.05
ATGC	tetra	2	112	0.03	56	0.09	4.77
AGGC	tetra	1	24	0.01	24	0.04	1.02
AGGG	tetra	1	20	0.01	20	0.04	0.85
ATCG	tetra	1	20	0.01	20	0.04	0.85
CCCG	tetra	1	20	0.01	20	0.04	0.85
AATGG	penta	65	2060	0.81	31.69	2.77	87.8
AAAAT	penta	18	470	0.23	26.11	0.77	20.03
AAAAG	penta	8	220	0.1	27.5	0.34	9.38
AAAAC	penta	4	125	0.05	31.25	0.17	5.33
AAAGG	penta	1	50	0.01	50	0.04	2.13
AAATT	penta	1	25	0.01	25	0.04	1.07
AACCG	penta	1	25	0.01	25	0.04	1.07
AATAT	penta	1	25	0.01	25	0.04	1.07
AATTC	penta	1	25	0.01	25	0.04	1.07
ACCCG	penta	1	25	0.01	25	0.04	1.07
ATCAG	penta	1	25	0.01	25	0.04	1.07
AAAAAC	hexa	1	36	0.01	36	0.04	1.53
AAAAAG	hexa	1	30	0.01	30	0.04	1.28
AAAAAT	hexa	3	114	0.04	38	0.13	4.86
AAAAGG	hexa	1	30	0.01	30	0.04	1.28
AACAAG	hexa	1	30	0.01	30	0.04	1.28
AACCTG	hexa	1	36	0.01	36	0.04	1.53
AAGGAG	hexa	1	36	0.01	36	0.04	1.53
AAGTGG	hexa	1	30	0.01	30	0.04	1.28
AATAGT	hexa	1	42	0.01	42	0.04	1.79
ACACTC	hexa	1	48	0.01	48	0.04	2.05
ACCTCC	hexa	1	30	0.01	30	0.04	1.28
ACTCGG	hexa	1	36	0.01	36	0.04	1.53
ATCGCC	hexa	1	30	0.01	30	0.04	1.28
