# Supplementary material for: TinoTranscriptDB: A Database of Transcripts and Microsatellite Markers of Tinospora cordifolia, an Important Medicinal Plant
Source: Genes (Basel). 2022 Aug 12;13(8):1433. doi: 10.3390/genes13081433 (PMC9407948; doi:10.3390/genes13081433)
Supplement: Supplementary file 1 [file genes-13-01433-s001.zip › Supplementary Table 3.xlsx]

## Sheet: Sheet1
Supplementary Table S3. Transcripts hits with SwissProt database
SeqName	Description	Length	#Hits	e-Value	sim mean	#GO	GO IDs	GO Names	Enzyme Codes	Enzyme Names	InterPro IDs	InterPro GO IDs	InterPro GO Names
Tcordifilia_1	RecName: Full=NAD(P)H-quinone oxidoreductase chain 4, chloroplastic; AltName: Full=NAD(P)H dehydrogenase, chain 4; AltName: Full=NADH-plastoquinone oxidoreductase chain 4	4715	20	0	93.86	6	P:GO:0015990; P:GO:0042773; F:GO:0008137; F:GO:0048039; C:GO:0009535; C:GO:0016021	P:electron transport coupled proton transport; P:ATP synthesis coupled electron transport; F:NADH dehydrogenase (ubiquinone) activity; F:ubiquinone binding; C:chloroplast thylakoid membrane; C:integral component of membrane	EC:7.1.1.2; EC:1.6.5.11; EC:1.6.5.2	NADH:ubiquinone reductase (H(+)-translocating); NADH dehydrogenase (quinone); NAD(P)H dehydrogenase (quinone)
Tcordifilia_2	RecName: Full=Cytochrome f; Flags: Precursor	4171	20	4.47711e-178	96.09	7	P:GO:0015979; P:GO:0022900; F:GO:0005506; F:GO:0009055; F:GO:0020037; C:GO:0009535; C:GO:0031361	P:photosynthesis; P:electron transport chain; F:iron ion binding; F:electron transfer activity; F:heme binding; C:chloroplast thylakoid membrane; C:integral component of thylakoid membrane	EC:1	Oxidoreductases
Tcordifilia_3	RecName: Full=DNA-directed RNA polymerase subunit alpha; Short=PEP; AltName: Full=Plastid-encoded RNA polymerase subunit alpha; Short=RNA polymerase subunit alpha	4038	20	0	91.29	5	P:GO:0006351; F:GO:0003677; F:GO:0003899; F:GO:0046983; C:GO:0009507	P:transcription, DNA-templated; F:DNA binding; F:DNA-directed 5'-3' RNA polymerase activity; F:protein dimerization activity; C:chloroplast	EC:2.7.7.6	DNA-directed RNA polymerase
Tcordifilia_4	RecName: Full=Cytochrome c oxidase subunit 3; AltName: Full=Cytochrome c oxidase polypeptide III	3674	20	1.63575e-155	86.61	7	P:GO:0006123; P:GO:0008535; P:GO:1902600; F:GO:0004129; C:GO:0005743; C:GO:0016021; C:GO:0045277	P:mitochondrial electron transport, cytochrome c to oxygen; P:respiratory chain complex IV assembly; P:proton transmembrane transport; F:cytochrome-c oxidase activity; C:mitochondrial inner membrane; C:integral component of membrane; C:respiratory chain complex IV	EC:1.9; EC:7.1.1.9	Acting on a heme group of donors; Cytochrome-c oxidase
Tcordifilia_5	RecName: Full=Cytochrome c oxidase subunit 1; AltName: Full=Cytochrome c oxidase polypeptide I	3536	20	0	91.32	8	P:GO:0006123; P:GO:0015990; F:GO:0004129; F:GO:0005507; F:GO:0020037; C:GO:0005751; C:GO:0005886; C:GO:0016021	P:mitochondrial electron transport, cytochrome c to oxygen; P:electron transport coupled proton transport; F:cytochrome-c oxidase activity; F:copper ion binding; F:heme binding; C:mitochondrial respiratory chain complex IV; C:plasma membrane; C:integral component of membrane	EC:1.9; EC:7.1.1.9	Acting on a heme group of donors; Cytochrome-c oxidase
Tcordifilia_6	RecName: Full=ATP synthase subunit 9, mitochondrial; AltName: Full=Lipid-binding protein	3499	20	1.53683e-25	90.84	7	P:GO:0015986; F:GO:0005524; F:GO:0008289; F:GO:0046933; F:GO:0046961; C:GO:0000276; C:GO:0016021	P:ATP synthesis coupled proton transport; F:ATP binding; F:lipid binding; F:proton-transporting ATP synthase activity, rotational mechanism; F:proton-transporting ATPase activity, rotational mechanism; C:mitochondrial proton-transporting ATP synthase complex, coupling factor F(o); C:integral component of membrane	EC:7.1.3.1; EC:7.1.2.2; EC:6	H(+)-exporting diphosphatase; H(+)-transporting two-sector ATPase; Ligases
Tcordifilia_7	RecName: Full=NADH-ubiquinone oxidoreductase chain 6; AltName: Full=NADH dehydrogenase subunit 6	3486	20	1.88053e-112	81.96	9	P:GO:0006412; P:GO:0022900; F:GO:0003723; F:GO:0003735; F:GO:0008137; C:GO:0016021; C:GO:0022625; C:GO:0031966; C:GO:0070469	P:translation; P:electron transport chain; F:RNA binding; F:structural constituent of ribosome; F:NADH dehydrogenase (ubiquinone) activity; C:integral component of membrane; C:cytosolic large ribosomal subunit; C:mitochondrial membrane; C:respirasome	EC:7.1.1.2; EC:1.6.5.11; EC:1.6.5.2	NADH:ubiquinone reductase (H(+)-translocating); NADH dehydrogenase (quinone); NAD(P)H dehydrogenase (quinone)
Tcordifilia_8	RecName: Full=Ribosomal protein S3, mitochondrial	3367	20	0	81.11	4	P:GO:0032543; F:GO:0003735; F:GO:0019843; C:GO:0005762	P:mitochondrial translation; F:structural constituent of ribosome; F:rRNA binding; C:mitochondrial large ribosomal subunit
Tcordifilia_9	RecName: Full=Cytochrome b; AltName: Full=Complex III subunit 3; AltName: Full=Complex III subunit III; AltName: Full=Cytochrome b-c1 complex subunit 3; AltName: Full=Ubiquinol-cytochrome-c reductase complex cytochrome b subunit	3305	20	2.30887e-131	93.02	11	P:GO:0006412; P:GO:0022904; P:GO:1902600; F:GO:0003729; F:GO:0003735; F:GO:0008121; F:GO:0046872; C:GO:0005743; C:GO:0005886; C:GO:0022625; C:GO:0045275	P:translation; P:respiratory electron transport chain; P:proton transmembrane transport; F:mRNA binding; F:structural constituent of ribosome; F:ubiquinol-cytochrome-c reductase activity; F:metal ion binding; C:mitochondrial inner membrane; C:plasma membrane; C:cytosolic large ribosomal subunit; C:respiratory chain complex III	EC:1.10; EC:7.1.1.8	Acting on diphenols and related substances as donors; Quinol--cytochrome-c reductase
Tcordifilia_11	RecName: Full=NADH-ubiquinone oxidoreductase chain 5; AltName: Full=NADH dehydrogenase subunit 5	3128	20	0	80.46	4	P:GO:0015990; P:GO:0042773; F:GO:0008137; C:GO:0005747	P:electron transport coupled proton transport; P:ATP synthesis coupled electron transport; F:NADH dehydrogenase (ubiquinone) activity; C:mitochondrial respiratory chain complex I	EC:7.1.1.2; EC:1.6.5.11; EC:1.6.5.2	NADH:ubiquinone reductase (H(+)-translocating); NADH dehydrogenase (quinone); NAD(P)H dehydrogenase (quinone)
Tcordifilia_12	RecName: Full=Cytochrome b6	3112	20	9.52594e-146	99.56	7	P:GO:0015979; P:GO:0022904; F:GO:0003729; F:GO:0045158; F:GO:0046872; C:GO:0009535; C:GO:0016021	P:photosynthesis; P:respiratory electron transport chain; F:mRNA binding; F:electron transporter, transferring electrons within cytochrome b6/f complex of photosystem II activity; F:metal ion binding; C:chloroplast thylakoid membrane; C:integral component of membrane	EC:1	Oxidoreductases
Tcordifilia_13	RecName: Full=Photosystem II reaction center protein M; Short=PSII-M	3088	20	8.3062e-13	98.27	8	P:GO:0017004; P:GO:0019684; P:GO:0022900; F:GO:0045158; C:GO:0009512; C:GO:0009523; C:GO:0009535; C:GO:0016021	P:cytochrome complex assembly; P:photosynthesis, light reaction; P:electron transport chain; F:electron transporter, transferring electrons within cytochrome b6/f complex of photosystem II activity; C:cytochrome b6f complex; C:photosystem II; C:chloroplast thylakoid membrane; C:integral component of membrane	EC:1	Oxidoreductases
Tcordifilia_14	RecName: Full=NADH-ubiquinone oxidoreductase chain 5; AltName: Full=NADH dehydrogenase subunit 5	2984	20	0	75.61	4	P:GO:0015990; P:GO:0042773; F:GO:0008137; C:GO:0005747	P:electron transport coupled proton transport; P:ATP synthesis coupled electron transport; F:NADH dehydrogenase (ubiquinone) activity; C:mitochondrial respiratory chain complex I	EC:7.1.1.2; EC:1.6.5.11; EC:1.6.5.2	NADH:ubiquinone reductase (H(+)-translocating); NADH dehydrogenase (quinone); NAD(P)H dehydrogenase (quinone)
Tcordifilia_15	RecName: Full=NADH-ubiquinone oxidoreductase chain 2; AltName: Full=NADH dehydrogenase subunit 2	2965	5	3.48809e-23	81.49	5	P:GO:0042773; F:GO:0008137; C:GO:0005743; C:GO:0016021; C:GO:0070469	P:ATP synthesis coupled electron transport; F:NADH dehydrogenase (ubiquinone) activity; C:mitochondrial inner membrane; C:integral component of membrane; C:respirasome	EC:7.1.1.2; EC:1.6.5.11; EC:1.6.5.2	NADH:ubiquinone reductase (H(+)-translocating); NADH dehydrogenase (quinone); NAD(P)H dehydrogenase (quinone)
Tcordifilia_16	RecName: Full=NAD(P)H-quinone oxidoreductase subunit J, chloroplastic; AltName: Full=NAD(P)H dehydrogenase subunit J; AltName: Full=NADH-plastoquinone oxidoreductase subunit J	2948	20	2.27927e-102	97.41	6	P:GO:0009970; P:GO:0019684; P:GO:0022900; F:GO:0008137; F:GO:0048038; C:GO:0009535	P:cellular response to sulfate starvation; P:photosynthesis, light reaction; P:electron transport chain; F:NADH dehydrogenase (ubiquinone) activity; F:quinone binding; C:chloroplast thylakoid membrane	EC:7.1.1.2; EC:1.6.5.11; EC:1.6.5.2	NADH:ubiquinone reductase (H(+)-translocating); NADH dehydrogenase (quinone); NAD(P)H dehydrogenase (quinone)
Tcordifilia_17	RecName: Full=Uncharacterized protein ORF91	2903	1	1.55529e-12	73.21	1	C:GO:0009536	C:plastid
Tcordifilia_18	RecName: Full=NADH dehydrogenase [ubiquinone] iron-sulfur protein 2, mitochondrial; AltName: Full=Complex I-49kD; Short=CI-49kD; AltName: Full=NADH-ubiquinone oxidoreductase 49 kDa subunit; Flags: Precursor	2830	20	0	86.74	17	P:GO:0006120; P:GO:0006979; P:GO:0032981; P:GO:0042063; P:GO:0061351; P:GO:0071453; F:GO:0008137; F:GO:0019826; F:GO:0031625; F:GO:0046872; F:GO:0048038; F:GO:0051287; F:GO:0051539; C:GO:0005654; C:GO:0005747; C:GO:0005759; C:GO:0005886	P:mitochondrial electron transport, NADH to ubiquinone; P:response to oxidative stress; P:mitochondrial respiratory chain complex I assembly; P:gliogenesis; P:neural precursor cell proliferation; P:cellular response to oxygen levels; F:NADH dehydrogenase (ubiquinone) activity; F:oxygen sensor activity; F:ubiquitin protein ligase binding; F:metal ion binding; F:quinone binding; F:NAD binding; F:4 …	EC:7.1.1.2; EC:1.6.5.11; EC:1.6.5.2	NADH:ubiquinone reductase (H(+)-translocating); NADH dehydrogenase (quinone); NAD(P)H dehydrogenase (quinone)
Tcordifilia_19	RecName: Full=NADH-quinone oxidoreductase subunit N; AltName: Full=NADH dehydrogenase I subunit N; AltName: Full=NDH-1 subunit N	2800	20	6.50469e-104	67.57	5	P:GO:0042773; F:GO:0008137; C:GO:0005743; C:GO:0016021; C:GO:0070469	P:ATP synthesis coupled electron transport; F:NADH dehydrogenase (ubiquinone) activity; C:mitochondrial inner membrane; C:integral component of membrane; C:respirasome	EC:7.1.1.2; EC:1.6.5.11; EC:1.6.5.2	NADH:ubiquinone reductase (H(+)-translocating); NADH dehydrogenase (quinone); NAD(P)H dehydrogenase (quinone)
Tcordifilia_20	RecName: Full=Uncharacterized protein ycf68; AltName: Full=ORF113	2758	6	4.28018e-35	73.2	1	C:GO:0009507	C:chloroplast
Tcordifilia_21	RecName: Full=50S ribosomal protein L2, chloroplastic	2735	20	4.93394e-79	98.14	6	P:GO:0002181; F:GO:0003735; F:GO:0016740; F:GO:0019843; C:GO:0009507; C:GO:0022625	P:cytoplasmic translation; F:structural constituent of ribosome; F:transferase activity; F:rRNA binding; C:chloroplast; C:cytosolic large ribosomal subunit	EC:2	Transferases
Tcordifilia_22	RecName: Full=NADH-quinone oxidoreductase subunit D; AltName: Full=NADH dehydrogenase I subunit D; AltName: Full=NDH-1 subunit D	2566	20	1.05076e-100	85.91	16	P:GO:0006120; P:GO:0006979; P:GO:0032981; P:GO:0042063; P:GO:0061351; P:GO:0071453; F:GO:0008137; F:GO:0019826; F:GO:0031625; F:GO:0046872; F:GO:0048038; F:GO:0051287; F:GO:0051539; C:GO:0005654; C:GO:0005747; C:GO:0005886	P:mitochondrial electron transport, NADH to ubiquinone; P:response to oxidative stress; P:mitochondrial respiratory chain complex I assembly; P:gliogenesis; P:neural precursor cell proliferation; P:cellular response to oxygen levels; F:NADH dehydrogenase (ubiquinone) activity; F:oxygen sensor activity; F:ubiquitin protein ligase binding; F:metal ion binding; F:quinone binding; F:NAD binding; F:4 …	EC:7.1.1.2; EC:1.6.5.11; EC:1.6.5.2	NADH:ubiquinone reductase (H(+)-translocating); NADH dehydrogenase (quinone); NAD(P)H dehydrogenase (quinone)
Tcordifilia_23	RecName: Full=Cytochrome c oxidase subunit 1; AltName: Full=Cytochrome c oxidase polypeptide I	2508	20	0	91.32	8	P:GO:0006123; P:GO:0015990; F:GO:0004129; F:GO:0005507; F:GO:0020037; C:GO:0005751; C:GO:0005886; C:GO:0016021	P:mitochondrial electron transport, cytochrome c to oxygen; P:electron transport coupled proton transport; F:cytochrome-c oxidase activity; F:copper ion binding; F:heme binding; C:mitochondrial respiratory chain complex IV; C:plasma membrane; C:integral component of membrane	EC:1.9; EC:7.1.1.9	Acting on a heme group of donors; Cytochrome-c oxidase
Tcordifilia_25	RecName: Full=ATP synthase subunit alpha, mitochondrial	2420	20	0	94.18	8	P:GO:0015986; F:GO:0005524; F:GO:0043531; F:GO:0046933; F:GO:0046961; F:GO:0051087; C:GO:0000275; C:GO:0005886	P:ATP synthesis coupled proton transport; F:ATP binding; F:ADP binding; F:proton-transporting ATP synthase activity, rotational mechanism; F:proton-transporting ATPase activity, rotational mechanism; F:chaperone binding; C:mitochondrial proton-transporting ATP synthase complex, catalytic sector F(1); C:plasma membrane	EC:7.1.3.1; EC:7.1.2.2; EC:6	H(+)-exporting diphosphatase; H(+)-transporting two-sector ATPase; Ligases
Tcordifilia_27	RecName: Full=Protein TAR1	2379	4	3.86201e-27	73.25	2	P:GO:0043457; C:GO:0005739	P:regulation of cellular respiration; C:mitochondrion
Tcordifilia_28	RecName: Full=ATP synthase subunit alpha, chloroplastic; AltName: Full=ATP synthase F1 sector subunit alpha; AltName: Full=F-ATPase subunit alpha	2344	20	0	97.43	7	P:GO:0015986; F:GO:0005524; F:GO:0043531; F:GO:0046933; F:GO:0046961; C:GO:0009535; C:GO:0045261	P:ATP synthesis coupled proton transport; F:ATP binding; F:ADP binding; F:proton-transporting ATP synthase activity, rotational mechanism; F:proton-transporting ATPase activity, rotational mechanism; C:chloroplast thylakoid membrane; C:proton-transporting ATP synthase complex, catalytic core F(1)	EC:7.1.3.1; EC:7.1.2.2; EC:6	H(+)-exporting diphosphatase; H(+)-transporting two-sector ATPase; Ligases
Tcordifilia_29	RecName: Full=30S ribosomal protein S19	2322	20	2.19085e-42	69.03	5	P:GO:0000028; P:GO:0006412; F:GO:0003729; F:GO:0003735; C:GO:0005763	P:ribosomal small subunit assembly; P:translation; F:mRNA binding; F:structural constituent of ribosome; C:mitochondrial small ribosomal subunit
Tcordifilia_30	RecName: Full=Ribulose bisphosphate carboxylase large chain; Short=RuBisCO large subunit; Flags: Precursor	2208	20	0	98.55	6	P:GO:0009853; P:GO:0019253; F:GO:0000287; F:GO:0004497; F:GO:0016984; C:GO:0009507	P:photorespiration; P:reductive pentose-phosphate cycle; F:magnesium ion binding; F:monooxygenase activity; F:ribulose-bisphosphate carboxylase activity; C:chloroplast	EC:4.1.1.39; EC:1	Ribulose-bisphosphate carboxylase; Oxidoreductases
Tcordifilia_32	RecName: Full=NADH-quinone oxidoreductase subunit H; AltName: Full=NADH dehydrogenase I subunit H; AltName: Full=NDH-1 subunit H	2127	20	1.79346e-64	86.61	6	P:GO:0009060; P:GO:0022900; F:GO:0008137; F:GO:0048038; C:GO:0005747; C:GO:0005886	P:aerobic respiration; P:electron transport chain; F:NADH dehydrogenase (ubiquinone) activity; F:quinone binding; C:mitochondrial respiratory chain complex I; C:plasma membrane	EC:7.1.1.2; EC:1.6.5.11; EC:1.6.5.2	NADH:ubiquinone reductase (H(+)-translocating); NADH dehydrogenase (quinone); NAD(P)H dehydrogenase (quinone)
Tcordifilia_33	RecName: Full=NAD(P)H-quinone oxidoreductase subunit I, chloroplastic; AltName: Full=NAD(P)H dehydrogenase subunit I; Short=NDH subunit I; AltName: Full=NADH-plastoquinone oxidoreductase subunit I	2103	20	1.53216e-115	93.02	7	P:GO:0019684; P:GO:0022900; F:GO:0005506; F:GO:0008137; F:GO:0048038; F:GO:0051539; C:GO:0009535	P:photosynthesis, light reaction; P:electron transport chain; F:iron ion binding; F:NADH dehydrogenase (ubiquinone) activity; F:quinone binding; F:4 iron, 4 sulfur cluster binding; C:chloroplast thylakoid membrane	EC:7.1.1.2; EC:1.6.5.11; EC:1.6.5.2	NADH:ubiquinone reductase (H(+)-translocating); NADH dehydrogenase (quinone); NAD(P)H dehydrogenase (quinone)
Tcordifilia_34	RecName: Full=Cytochrome b6-f complex subunit 5; AltName: Full=Cytochrome b6-f complex subunit PetG; AltName: Full=Cytochrome b6-f complex subunit V	2065	20	2.05705e-14	95.26	7	P:GO:0015979; P:GO:0017004; P:GO:0022900; F:GO:0045158; C:GO:0009512; C:GO:0009535; C:GO:0016021	P:photosynthesis; P:cytochrome complex assembly; P:electron transport chain; F:electron transporter, transferring electrons within cytochrome b6/f complex of photosystem II activity; C:cytochrome b6f complex; C:chloroplast thylakoid membrane; C:integral component of membrane	EC:1	Oxidoreductases
Tcordifilia_35	RecName: Full=Uncharacterized protein ycf68; AltName: Full=ORF113	2043	6	2.49008e-35	73.2	1	C:GO:0009507	C:chloroplast
Tcordifilia_36	RecName: Full=RNA-directed RNA polymerase; AltName: Full=p93	2018	3	6.23322e-33	53.82	9	P:GO:0001172; P:GO:0008150; F:GO:0003674; F:GO:0003723; F:GO:0003968; F:GO:0016740; F:GO:0016779; C:GO:0005739; C:GO:0033650	P:transcription, RNA-templated; P:biological_process; F:molecular_function; F:RNA binding; F:RNA-directed 5'-3' RNA polymerase activity; F:transferase activity; F:nucleotidyltransferase activity; C:mitochondrion; C:host cell mitochondrion
Tcordifilia_37	RecName: Full=NAD(P)H-quinone oxidoreductase subunit 2 A, chloroplastic; AltName: Full=NAD(P)H dehydrogenase, subunit 2 A; AltName: Full=NADH-plastoquinone oxidoreductase subunit 2 A	2008	20	0	98.53	6	P:GO:0019684; P:GO:0042773; F:GO:0008137; F:GO:0048038; C:GO:0009535; C:GO:0016021	P:photosynthesis, light reaction; P:ATP synthesis coupled electron transport; F:NADH dehydrogenase (ubiquinone) activity; F:quinone binding; C:chloroplast thylakoid membrane; C:integral component of membrane	EC:7.1.1.2; EC:1.6.5.11; EC:1.6.5.2	NADH:ubiquinone reductase (H(+)-translocating); NADH dehydrogenase (quinone); NAD(P)H dehydrogenase (quinone)
Tcordifilia_38	RecName: Full=30S ribosomal protein S12, chloroplastic	2003	20	2.13938e-46	98.08	6	P:GO:0006412; P:GO:0046677; F:GO:0003735; F:GO:0019843; C:GO:0009507; C:GO:0015935	P:translation; P:response to antibiotic; F:structural constituent of ribosome; F:rRNA binding; C:chloroplast; C:small ribosomal subunit
Tcordifilia_40	RecName: Full=50S ribosomal protein L2	1854	20	3.36354e-180	67.18	4	P:GO:0032543; F:GO:0003723; F:GO:0003735; C:GO:0005762	P:mitochondrial translation; F:RNA binding; F:structural constituent of ribosome; C:mitochondrial large ribosomal subunit
Tcordifilia_41	RecName: Full=Protein TIC 214; AltName: Full=Translocon at the inner envelope membrane of chloroplasts 214; Short=AtTIC214	1805	20	4.04564e-36	89.24	3	P:GO:0015031; C:GO:0009706; C:GO:0016021	P:protein transport; C:chloroplast inner membrane; C:integral component of membrane
Tcordifilia_42	RecName: Full=Maturase K; AltName: Full=Intron maturase	1791	20	2.47751e-83	84.24	5	P:GO:0006397; P:GO:0008033; P:GO:0008380; F:GO:0003723; C:GO:0009507	P:mRNA processing; P:tRNA processing; P:RNA splicing; F:RNA binding; C:chloroplast
Tcordifilia_44	RecName: Full=Cytochrome c oxidase subunit 2; AltName: Full=Cytochrome c oxidase polypeptide II	1697	20	3.53917e-169	86.84	8	P:GO:0042773; P:GO:1902600; F:GO:0004129; F:GO:0005507; F:GO:0005515; C:GO:0005743; C:GO:0016021; C:GO:0045277	P:ATP synthesis coupled electron transport; P:proton transmembrane transport; F:cytochrome-c oxidase activity; F:copper ion binding; F:protein binding; C:mitochondrial inner membrane; C:integral component of membrane; C:respiratory chain complex IV	EC:1.9; EC:7.1.1.9	Acting on a heme group of donors; Cytochrome-c oxidase
Tcordifilia_45	RecName: Full=ATP-dependent Clp protease proteolytic subunit; AltName: Full=Endopeptidase Clp	1692	20	1.44195e-57	96.28	6	P:GO:0006515; F:GO:0004176; F:GO:0004252; F:GO:0051117; C:GO:0009368; C:GO:0009570	P:protein quality control for misfolded or incompletely synthesized proteins; F:ATP-dependent peptidase activity; F:serine-type endopeptidase activity; F:ATPase binding; C:endopeptidase Clp complex; C:chloroplast stroma	EC:3.4.21	Acting on peptide bonds (peptidases)
Tcordifilia_46	RecName: Full=Photosystem II protein D1; Short=PSII D1 protein; AltName: Full=Photosystem II Q(B) protein; Flags: Precursor	1600	20	0	99.32	11	P:GO:0009635; P:GO:0009772; P:GO:0018298; F:GO:0005506; F:GO:0010242; F:GO:0016168; F:GO:0016682; F:GO:0045156; C:GO:0009523; C:GO:0009535; C:GO:0016021	P:response to herbicide; P:photosynthetic electron transport in photosystem II; P:protein-chromophore linkage; F:iron ion binding; F:oxygen evolving activity; F:chlorophyll binding; F:oxidoreductase activity, acting on diphenols and related substances as donors, oxygen as acceptor; F:electron transporter, transferring electrons within the cyclic electron transport pathway of photosynthesis activi…	EC:1.10.3.9	Photosystem II
Tcordifilia_47	RecName: Full=Group II intron-encoded protein LtrA; Includes: RecName: Full=Reverse-transcriptase; Includes: RecName: Full=RNA maturase; Includes: RecName: Full=DNA endonuclease	1585	6	5.46895e-25	53.75	6	P:GO:0006314; P:GO:0006397; F:GO:0005488; F:GO:0016779; F:GO:0016787; C:GO:0005739	P:intron homing; P:mRNA processing; F:binding; F:nucleotidyltransferase activity; F:hydrolase activity; C:mitochondrion	EC:3; EC:2.7.7	Hydrolases; Transferring phosphorus-containing groups
Tcordifilia_48	RecName: Full=NAD(P)H-quinone oxidoreductase subunit K, chloroplastic; AltName: Full=NAD(P)H dehydrogenase subunit K; AltName: Full=NADH-plastoquinone oxidoreductase subunit K	1558	20	3.44766e-126	98.66	9	P:GO:0009060; P:GO:0015990; P:GO:0019684; P:GO:0022900; F:GO:0005506; F:GO:0008137; F:GO:0048038; F:GO:0051539; C:GO:0009535	P:aerobic respiration; P:electron transport coupled proton transport; P:photosynthesis, light reaction; P:electron transport chain; F:iron ion binding; F:NADH dehydrogenase (ubiquinone) activity; F:quinone binding; F:4 iron, 4 sulfur cluster binding; C:chloroplast thylakoid membrane	EC:7.1.1.2; EC:1.6.5.11; EC:1.6.5.2	NADH:ubiquinone reductase (H(+)-translocating); NADH dehydrogenase (quinone); NAD(P)H dehydrogenase (quinone)
Tcordifilia_51	RecName: Full=Photosystem I P700 chlorophyll a apoprotein A1; AltName: Full=PSI-A; AltName: Full=PsaA	1520	20	2.85289e-175	98.61	10	P:GO:0015979; P:GO:0018298; P:GO:0022900; F:GO:0000287; F:GO:0009055; F:GO:0016168; F:GO:0051539; C:GO:0009522; C:GO:0009535; C:GO:0016021	P:photosynthesis; P:protein-chromophore linkage; P:electron transport chain; F:magnesium ion binding; F:electron transfer activity; F:chlorophyll binding; F:4 iron, 4 sulfur cluster binding; C:photosystem I; C:chloroplast thylakoid membrane; C:integral component of membrane	EC:1	Oxidoreductases
Tcordifilia_52	RecName: Full=Protein Ycf2	1516	20	0	93.16	6	P:GO:0032259; F:GO:0003676; F:GO:0005524; F:GO:0008168; F:GO:0016887; C:GO:0009570	P:methylation; F:nucleic acid binding; F:ATP binding; F:methyltransferase activity; F:ATP hydrolysis activity; C:chloroplast stroma	EC:3.6.1; EC:2.1.1	Acting on acid anhydrides; Transferring one-carbon groups
Tcordifilia_53	RecName: Full=NAD(P)H-quinone oxidoreductase subunit 2 A, chloroplastic; AltName: Full=NAD(P)H dehydrogenase, subunit 2 A; AltName: Full=NADH-plastoquinone oxidoreductase subunit 2 A	1469	20	5.8605e-124	98.05	6	P:GO:0019684; P:GO:0042773; F:GO:0008137; F:GO:0048038; C:GO:0009535; C:GO:0016021	P:photosynthesis, light reaction; P:ATP synthesis coupled electron transport; F:NADH dehydrogenase (ubiquinone) activity; F:quinone binding; C:chloroplast thylakoid membrane; C:integral component of membrane	EC:7.1.1.2; EC:1.6.5.11; EC:1.6.5.2	NADH:ubiquinone reductase (H(+)-translocating); NADH dehydrogenase (quinone); NAD(P)H dehydrogenase (quinone)
Tcordifilia_54	RecName: Full=Ribosomal protein S19, mitochondrial	1449	1	1.0908e-10	82.93	5	P:GO:0006412; F:GO:0003723; F:GO:0003735; C:GO:0005739; C:GO:0015935	P:translation; F:RNA binding; F:structural constituent of ribosome; C:mitochondrion; C:small ribosomal subunit
Tcordifilia_55	RecName: Full=NADH-ubiquinone oxidoreductase chain 4; AltName: Full=NADH dehydrogenase subunit 4	1449	20	0	75	7	P:GO:0015990; P:GO:0042773; F:GO:0008137; F:GO:0048039; C:GO:0005743; C:GO:0016021; C:GO:0070469	P:electron transport coupled proton transport; P:ATP synthesis coupled electron transport; F:NADH dehydrogenase (ubiquinone) activity; F:ubiquinone binding; C:mitochondrial inner membrane; C:integral component of membrane; C:respirasome	EC:7.1.1.2; EC:1.6.5.11; EC:1.6.5.2	NADH:ubiquinone reductase (H(+)-translocating); NADH dehydrogenase (quinone); NAD(P)H dehydrogenase (quinone)
Tcordifilia_56	RecName: Full=NADH-ubiquinone oxidoreductase chain 4; AltName: Full=NADH dehydrogenase subunit 4	1442	20	2.36383e-93	69.89	7	P:GO:0015990; P:GO:0042773; F:GO:0008137; F:GO:0048039; C:GO:0005743; C:GO:0016021; C:GO:0070469	P:electron transport coupled proton transport; P:ATP synthesis coupled electron transport; F:NADH dehydrogenase (ubiquinone) activity; F:ubiquinone binding; C:mitochondrial inner membrane; C:integral component of membrane; C:respirasome	EC:7.1.1.2; EC:1.6.5.11; EC:1.6.5.2	NADH:ubiquinone reductase (H(+)-translocating); NADH dehydrogenase (quinone); NAD(P)H dehydrogenase (quinone)
Tcordifilia_57	RecName: Full=NADH-quinone oxidoreductase subunit K; AltName: Full=NADH dehydrogenase I subunit K; AltName: Full=NDH-1 subunit K	1419	20	3.70886e-94	81.34	9	P:GO:0015986; P:GO:0042773; F:GO:0008137; F:GO:0015078; F:GO:0048038; C:GO:0000276; C:GO:0005886; C:GO:0016021; C:GO:0070469	P:ATP synthesis coupled proton transport; P:ATP synthesis coupled electron transport; F:NADH dehydrogenase (ubiquinone) activity; F:proton transmembrane transporter activity; F:quinone binding; C:mitochondrial proton-transporting ATP synthase complex, coupling factor F(o); C:plasma membrane; C:integral component of membrane; C:respirasome	EC:7.1.1.2; EC:1.6.5.11; EC:1.6.5.2	NADH:ubiquinone reductase (H(+)-translocating); NADH dehydrogenase (quinone); NAD(P)H dehydrogenase (quinone)
Tcordifilia_59	RecName: Full=NADH-ubiquinone oxidoreductase chain 4; AltName: Full=NADH dehydrogenase subunit 4	1342	8	2.43694e-08	96.59	7	P:GO:0015990; P:GO:0042773; F:GO:0008137; F:GO:0048039; C:GO:0005743; C:GO:0016021; C:GO:0070469	P:electron transport coupled proton transport; P:ATP synthesis coupled electron transport; F:NADH dehydrogenase (ubiquinone) activity; F:ubiquinone binding; C:mitochondrial inner membrane; C:integral component of membrane; C:respirasome	EC:7.1.1.2; EC:1.6.5.11; EC:1.6.5.2	NADH:ubiquinone reductase (H(+)-translocating); NADH dehydrogenase (quinone); NAD(P)H dehydrogenase (quinone)
Tcordifilia_61	RecName: Full=Cytochrome c oxidase subunit 2; AltName: Full=Cytochrome c oxidase polypeptide II	1325	20	7.91531e-85	89.4	6	P:GO:0042773; P:GO:1902600; F:GO:0004129; F:GO:0005507; C:GO:0005751; C:GO:0016021	P:ATP synthesis coupled electron transport; P:proton transmembrane transport; F:cytochrome-c oxidase activity; F:copper ion binding; C:mitochondrial respiratory chain complex IV; C:integral component of membrane	EC:1.9; EC:7.1.1.9	Acting on a heme group of donors; Cytochrome-c oxidase
Tcordifilia_62	RecName: Full=Maturase K; AltName: Full=Intron maturase	1318	20	3.34496e-174	82.11	5	P:GO:0006397; P:GO:0008033; P:GO:0008380; F:GO:0003723; C:GO:0009507	P:mRNA processing; P:tRNA processing; P:RNA splicing; F:RNA binding; C:chloroplast
Tcordifilia_63	RecName: Full=30S ribosomal protein S7	1314	20	3.04922e-94	66.48	6	P:GO:0000028; P:GO:0006412; F:GO:0003729; F:GO:0003735; F:GO:0019843; C:GO:0005763	P:ribosomal small subunit assembly; P:translation; F:mRNA binding; F:structural constituent of ribosome; F:rRNA binding; C:mitochondrial small ribosomal subunit
Tcordifilia_65	RecName: Full=Thiamine thiazole synthase; AltName: Full=Thiazole biosynthetic enzyme	1257	20	0	86.48	12	P:GO:0006974; P:GO:0009228; P:GO:0009409; P:GO:0052837; F:GO:0005506; F:GO:0016763; F:GO:0019904; F:GO:0042803; C:GO:0005739; C:GO:0005829; C:GO:0009570; C:GO:0010319	P:cellular response to DNA damage stimulus; P:thiamine biosynthetic process; P:response to cold; P:thiazole biosynthetic process; F:iron ion binding; F:pentosyltransferase activity; F:protein domain specific binding; F:protein homodimerization activity; C:mitochondrion; C:cytosol; C:chloroplast stroma; C:stromule	EC:2.4.2	Glycosyltransferases
Tcordifilia_66	RecName: Full=Photosystem II reaction center protein K; Short=PSII-K; Flags: Precursor	1253	20	5.43633e-27	86.07	4	P:GO:0015979; C:GO:0009535; C:GO:0009539; C:GO:0016021	P:photosynthesis; C:chloroplast thylakoid membrane; C:photosystem II reaction center; C:integral component of membrane
Tcordifilia_69	RecName: Full=NAD(P)H-quinone oxidoreductase subunit 1, chloroplastic; AltName: Full=NAD(P)H dehydrogenase subunit 1; Short=NDH subunit 1; AltName: Full=NADH-plastoquinone oxidoreductase subunit 1	1215	20	3.8357e-99	94.09	7	P:GO:0009060; P:GO:0019684; F:GO:0003954; F:GO:0016655; F:GO:0048038; C:GO:0009535; C:GO:0016021	P:aerobic respiration; P:photosynthesis, light reaction; F:NADH dehydrogenase activity; F:oxidoreductase activity, acting on NAD(P)H, quinone or similar compound as acceptor; F:quinone binding; C:chloroplast thylakoid membrane; C:integral component of membrane	EC:1.6.5	Acting on NADH or NADPH
Tcordifilia_70	RecName: Full=DNA-directed RNA polymerase subunit beta''; AltName: Full=PEP; AltName: Full=Plastid-encoded RNA polymerase subunit beta''; Short=RNA polymerase subunit beta''	1215	20	0	93.12	5	P:GO:0006351; F:GO:0003677; F:GO:0003899; F:GO:0008270; C:GO:0009507	P:transcription, DNA-templated; F:DNA binding; F:DNA-directed 5'-3' RNA polymerase activity; F:zinc ion binding; C:chloroplast	EC:2.7.7.6	DNA-directed RNA polymerase
Tcordifilia_71	RecName: Full=Protein TAR1	1207	2	1.36183e-05	76.38	3	P:GO:0043457; F:GO:0003674; C:GO:0005739	P:regulation of cellular respiration; F:molecular_function; C:mitochondrion
Tcordifilia_72	RecName: Full=Photosystem I assembly protein Ycf3	1195	20	6.5383e-47	98.55	3	P:GO:0048564; F:GO:0005515; C:GO:0009535	P:photosystem I assembly; F:protein binding; C:chloroplast thylakoid membrane
Tcordifilia_73	RecName: Full=Protein TIC 214; AltName: Full=Translocon at the inner envelope membrane of chloroplasts 214; Short=AtTIC214	1187	20	1.25642e-145	73.59	2	C:GO:0009507; C:GO:0009528	C:chloroplast; C:plastid inner membrane
Tcordifilia_75	RecName: Full=NADH-ubiquinone oxidoreductase chain 2; AltName: Full=NADH dehydrogenase subunit 2	1180	3	1.26398e-31	91.98	5	P:GO:0042773; F:GO:0008137; C:GO:0005743; C:GO:0016021; C:GO:0070469	P:ATP synthesis coupled electron transport; F:NADH dehydrogenase (ubiquinone) activity; C:mitochondrial inner membrane; C:integral component of membrane; C:respirasome	EC:7.1.1.2; EC:1.6.5.11; EC:1.6.5.2	NADH:ubiquinone reductase (H(+)-translocating); NADH dehydrogenase (quinone); NAD(P)H dehydrogenase (quinone)
Tcordifilia_78	RecName: Full=Regulator of rDNA transcription protein 15	1136	2	2.13378e-26	89.6	3	P:GO:0008150; F:GO:0003674; C:GO:0005575	P:biological_process; F:molecular_function; C:cellular_component
Tcordifilia_79	RecName: Full=Protein TAR1; AltName: Full=Transcript antisense to ribosomal RNA protein 1	1135	2	0.000215447	82.08	3	P:GO:0043457; F:GO:0003674; C:GO:0005739	P:regulation of cellular respiration; F:molecular_function; C:mitochondrion
Tcordifilia_80	RecName: Full=Protein TAR1	1132	2	0.000467634	69.72	3	P:GO:0043457; F:GO:0003674; C:GO:0005739	P:regulation of cellular respiration; F:molecular_function; C:mitochondrion
Tcordifilia_81	RecName: Full=Protein Ycf2	1131	20	0	92.36	6	P:GO:0032259; F:GO:0003676; F:GO:0005524; F:GO:0008168; F:GO:0016887; C:GO:0009570	P:methylation; F:nucleic acid binding; F:ATP binding; F:methyltransferase activity; F:ATP hydrolysis activity; C:chloroplast stroma	EC:3.6.1; EC:2.1.1	Acting on acid anhydrides; Transferring one-carbon groups
Tcordifilia_83	RecName: Full=RNA-directed DNA polymerase homolog; AltName: Full=Reverse transcriptase homolog	1131	7	1.83195e-15	47.9	2	P:GO:0090304; F:GO:0016740	P:nucleic acid metabolic process; F:transferase activity	EC:2	Transferases
Tcordifilia_84	RecName: Full=Photosystem II CP47 reaction center protein; AltName: Full=PSII 47 kDa protein; AltName: Full=Protein CP-47	1127	20	1.62415e-177	98.96	7	P:GO:0009772; P:GO:0018298; F:GO:0016168; F:GO:0045156; C:GO:0009523; C:GO:0009535; C:GO:0016021	P:photosynthetic electron transport in photosystem II; P:protein-chromophore linkage; F:chlorophyll binding; F:electron transporter, transferring electrons within the cyclic electron transport pathway of photosynthesis activity; C:photosystem II; C:chloroplast thylakoid membrane; C:integral component of membrane	EC:1	Oxidoreductases
Tcordifilia_85	RecName: Full=Protein TIC 214; AltName: Full=Translocon at the inner envelope membrane of chloroplasts 214; Short=AtTIC214	1127	20	0	77.7	3	P:GO:0015031; C:GO:0009706; C:GO:0016021	P:protein transport; C:chloroplast inner membrane; C:integral component of membrane
Tcordifilia_86	RecName: Full=Photosystem I P700 chlorophyll a apoprotein A2; AltName: Full=PSI-B; AltName: Full=PsaB	1123	20	2.0825e-152	100	10	P:GO:0015979; P:GO:0018298; P:GO:0022900; F:GO:0000287; F:GO:0009055; F:GO:0016168; F:GO:0051539; C:GO:0009522; C:GO:0009535; C:GO:0016021	P:photosynthesis; P:protein-chromophore linkage; P:electron transport chain; F:magnesium ion binding; F:electron transfer activity; F:chlorophyll binding; F:4 iron, 4 sulfur cluster binding; C:photosystem I; C:chloroplast thylakoid membrane; C:integral component of membrane	EC:1	Oxidoreductases
Tcordifilia_87	RecName: Full=NADH-quinone oxidoreductase subunit N; AltName: Full=NADH dehydrogenase I subunit N; AltName: Full=NDH-1 subunit N	1095	20	6.21265e-69	69.52	5	P:GO:0042773; F:GO:0008137; C:GO:0005743; C:GO:0016021; C:GO:0070469	P:ATP synthesis coupled electron transport; F:NADH dehydrogenase (ubiquinone) activity; C:mitochondrial inner membrane; C:integral component of membrane; C:respirasome	EC:7.1.1.2; EC:1.6.5.11; EC:1.6.5.2	NADH:ubiquinone reductase (H(+)-translocating); NADH dehydrogenase (quinone); NAD(P)H dehydrogenase (quinone)
Tcordifilia_88	RecName: Full=30S ribosomal protein S13	1090	20	7.59833e-74	75.2	5	P:GO:0006412; F:GO:0003735; F:GO:0019843; C:GO:0005739; C:GO:0005840	P:translation; F:structural constituent of ribosome; F:rRNA binding; C:mitochondrion; C:ribosome
Tcordifilia_91	RecName: Full=Group II intron-encoded protein LtrA; Includes: RecName: Full=Reverse-transcriptase; Includes: RecName: Full=RNA maturase; Includes: RecName: Full=DNA endonuclease	1020	12	1.75492e-128	53.69	6	P:GO:0006315; P:GO:0006397; F:GO:0003677; F:GO:0003964; F:GO:0004519; C:GO:0000262	P:homing of group II introns; P:mRNA processing; F:DNA binding; F:RNA-directed DNA polymerase activity; F:endonuclease activity; C:mitochondrial chromosome	EC:3.1; EC:2.7.7.49	Acting on ester bonds; RNA-directed DNA polymerase
Tcordifilia_92	RecName: Full=Protein TAR1	1004	3	3.73851e-14	67.4	2	P:GO:0043457; C:GO:0005739	P:regulation of cellular respiration; C:mitochondrion
Tcordifilia_94	RecName: Full=30S ribosomal protein S4	993	20	1.49955e-162	53.01	5	P:GO:0045903; F:GO:0003735; F:GO:0019843; C:GO:0005739; C:GO:0015935	P:positive regulation of translational fidelity; F:structural constituent of ribosome; F:rRNA binding; C:mitochondrion; C:small ribosomal subunit
Tcordifilia_95	RecName: Full=1-aminocyclopropane-1-carboxylate oxidase; Short=ACC oxidase; AltName: Full=Ethylene-forming enzyme; Short=EFE	976	20	6.96423e-152	88.42	10	P:GO:0006952; P:GO:0009620; P:GO:0009693; P:GO:0009835; P:GO:0071398; F:GO:0009815; F:GO:0031418; F:GO:0046872; F:GO:0051213; C:GO:0005783	P:defense response; P:response to fungus; P:ethylene biosynthetic process; P:fruit ripening; P:cellular response to fatty acid; F:1-aminocyclopropane-1-carboxylate oxidase activity; F:L-ascorbic acid binding; F:metal ion binding; F:dioxygenase activity; C:endoplasmic reticulum	EC:1.4.3; EC:1.14.17.4	Acting on the CH-NH(2) group of donors; Aminocyclopropanecarboxylate oxidase
Tcordifilia_96	RecName: Full=Uncharacterized protein ORF91	975	1	2.61112e-13	73.21	1	C:GO:0009536	C:plastid
Tcordifilia_97	RecName: Full=NADH-ubiquinone oxidoreductase chain 1; AltName: Full=NADH dehydrogenase subunit 1	975	20	4.14877e-53	85.02	6	P:GO:0009060; P:GO:0022900; F:GO:0008137; F:GO:0048038; C:GO:0005747; C:GO:0005886	P:aerobic respiration; P:electron transport chain; F:NADH dehydrogenase (ubiquinone) activity; F:quinone binding; C:mitochondrial respiratory chain complex I; C:plasma membrane	EC:7.1.1.2; EC:1.6.5.11; EC:1.6.5.2	NADH:ubiquinone reductase (H(+)-translocating); NADH dehydrogenase (quinone); NAD(P)H dehydrogenase (quinone)
Tcordifilia_98	RecName: Full=Photosystem I P700 chlorophyll a apoprotein A1; AltName: Full=PSI-A; AltName: Full=PsaA	969	20	5.34726e-156	99.08	10	P:GO:0015979; P:GO:0018298; P:GO:0022900; F:GO:0000287; F:GO:0009055; F:GO:0016168; F:GO:0051539; C:GO:0009522; C:GO:0009535; C:GO:0016021	P:photosynthesis; P:protein-chromophore linkage; P:electron transport chain; F:magnesium ion binding; F:electron transfer activity; F:chlorophyll binding; F:4 iron, 4 sulfur cluster binding; C:photosystem I; C:chloroplast thylakoid membrane; C:integral component of membrane	EC:1	Oxidoreductases
Tcordifilia_99	RecName: Full=30S ribosomal protein S4, chloroplastic	966	20	1.53841e-140	96.02	6	P:GO:0045903; F:GO:0003729; F:GO:0003735; F:GO:0019843; C:GO:0009507; C:GO:0015935	P:positive regulation of translational fidelity; F:mRNA binding; F:structural constituent of ribosome; F:rRNA binding; C:chloroplast; C:small ribosomal subunit
Tcordifilia_100	RecName: Full=Heat shock 70 kDa protein	965	20	8.88682e-162	89.63	33	P:GO:0007041; P:GO:0007339; P:GO:0009408; P:GO:0009615; P:GO:0009617; P:GO:0016192; P:GO:0032436; P:GO:0034620; P:GO:0042026; P:GO:0051085; P:GO:0090063; P:GO:0097201; P:GO:1901673; P:GO:1903955; F:GO:0002020; F:GO:0003714; F:GO:0005524; F:GO:0016887; F:GO:0031072; F:GO:0031625; F:GO:0044183; F:GO:0051082; F:GO:0051787; C:GO:0002199; C:GO:0005576; C:GO:0005813; C:GO:0005829; C:GO:0005886; C:GO:00…	P:lysosomal transport; P:binding of sperm to zona pellucida; P:response to heat; P:response to virus; P:response to bacterium; P:vesicle-mediated transport; P:positive regulation of proteasomal ubiquitin-dependent protein catabolic process; P:cellular response to unfolded protein; P:protein refolding; P:chaperone cofactor-dependent protein refolding; P:positive regulation of microtubule nucleatio…	EC:3.6.1	Acting on acid anhydrides
Tcordifilia_102	RecName: Full=DNA-directed RNA polymerase subunit beta'; AltName: Full=PEP; AltName: Full=Plastid-encoded RNA polymerase subunit beta'; Short=RNA polymerase subunit beta'	941	20	1.06303e-80	96.55	6	P:GO:0006351; F:GO:0000287; F:GO:0003677; F:GO:0003899; F:GO:0008270; C:GO:0009507	P:transcription, DNA-templated; F:magnesium ion binding; F:DNA binding; F:DNA-directed 5'-3' RNA polymerase activity; F:zinc ion binding; C:chloroplast	EC:2.7.7.6	DNA-directed RNA polymerase
Tcordifilia_103	RecName: Full=ATP synthase subunit 9, mitochondrial; AltName: Full=Lipid-binding protein	924	20	1.0031e-23	81.3	9	P:GO:0015986; P:GO:0046931; F:GO:0005524; F:GO:0008289; F:GO:0022834; F:GO:0046933; F:GO:0046961; C:GO:0000276; C:GO:0016021	P:ATP synthesis coupled proton transport; P:pore complex assembly; F:ATP binding; F:lipid binding; F:ligand-gated channel activity; F:proton-transporting ATP synthase activity, rotational mechanism; F:proton-transporting ATPase activity, rotational mechanism; C:mitochondrial proton-transporting ATP synthase complex, coupling factor F(o); C:integral component of membrane	EC:7.1.3.1; EC:7.1.2.2; EC:6	H(+)-exporting diphosphatase; H(+)-transporting two-sector ATPase; Ligases
Tcordifilia_104	RecName: Full=Cytochrome c oxidase subunit 2; AltName: Full=Cytochrome c oxidase polypeptide II	924	20	2.11206e-24	89.47	6	P:GO:0006123; P:GO:1902600; F:GO:0004129; F:GO:0005507; C:GO:0005751; C:GO:0016021	P:mitochondrial electron transport, cytochrome c to oxygen; P:proton transmembrane transport; F:cytochrome-c oxidase activity; F:copper ion binding; C:mitochondrial respiratory chain complex IV; C:integral component of membrane	EC:1.9; EC:7.1.1.9	Acting on a heme group of donors; Cytochrome-c oxidase
Tcordifilia_106	RecName: Full=Cytochrome b; AltName: Full=Complex III subunit 3; AltName: Full=Complex III subunit III; AltName: Full=Cytochrome b-c1 complex subunit 3; AltName: Full=Ubiquinol-cytochrome-c reductase complex cytochrome b subunit	902	20	5.11715e-126	84.82	6	P:GO:0022904; P:GO:1902600; F:GO:0008121; F:GO:0046872; C:GO:0005743; C:GO:0045275	P:respiratory electron transport chain; P:proton transmembrane transport; F:ubiquinol-cytochrome-c reductase activity; F:metal ion binding; C:mitochondrial inner membrane; C:respiratory chain complex III	EC:1.10; EC:7.1.1.8	Acting on diphenols and related substances as donors; Quinol--cytochrome-c reductase
Tcordifilia_108	RecName: Full=Photosystem I assembly protein Ycf3	897	20	4.67892e-26	96.4	3	P:GO:0048564; F:GO:0005515; C:GO:0009535	P:photosystem I assembly; F:protein binding; C:chloroplast thylakoid membrane
Tcordifilia_110	RecName: Full=Protein Ycf2	897	20	0	94.71	7	P:GO:0032259; F:GO:0003676; F:GO:0005524; F:GO:0008168; F:GO:0016887; C:GO:0009570; C:GO:0009575	P:methylation; F:nucleic acid binding; F:ATP binding; F:methyltransferase activity; F:ATP hydrolysis activity; C:chloroplast stroma; C:chromoplast stroma	EC:3.6.1; EC:2.1.1	Acting on acid anhydrides; Transferring one-carbon groups
Tcordifilia_111	RecName: Full=RNA-directed RNA polymerase; AltName: Full=p93	894	3	9.10099e-24	51.72	9	P:GO:0001172; P:GO:0008150; F:GO:0003674; F:GO:0003723; F:GO:0003968; F:GO:0016740; F:GO:0016779; C:GO:0005739; C:GO:0033650	P:transcription, RNA-templated; P:biological_process; F:molecular_function; F:RNA binding; F:RNA-directed 5'-3' RNA polymerase activity; F:transferase activity; F:nucleotidyltransferase activity; C:mitochondrion; C:host cell mitochondrion
Tcordifilia_114	RecName: Full=Uncharacterized mitochondrial protein AtMg00030; AltName: Full=ORF107a	891	1	5.61187e-16	94.44	1	C:GO:0005739	C:mitochondrion
Tcordifilia_117	RecName: Full=Protein Ycf2	890	20	1.19096e-166	95.99	6	P:GO:0032259; F:GO:0003676; F:GO:0005524; F:GO:0008168; F:GO:0016887; C:GO:0009570	P:methylation; F:nucleic acid binding; F:ATP binding; F:methyltransferase activity; F:ATP hydrolysis activity; C:chloroplast stroma	EC:3.6.1; EC:2.1.1	Acting on acid anhydrides; Transferring one-carbon groups
Tcordifilia_119	RecName: Full=Putative uncharacterized protein ART3; AltName: Full=Antisense to ribosomal RNA transcript protein 3	888	1	3.46167e-10	83.33	3	P:GO:0008150; F:GO:0003674; C:GO:0005575	P:biological_process; F:molecular_function; C:cellular_component
Tcordifilia_120	RecName: Full=Cytochrome c oxidase subunit 2; AltName: Full=Cytochrome c oxidase polypeptide II	887	8	1.00313e-06	73.41	12	P:GO:0022900; P:GO:0042773; P:GO:1902600; F:GO:0004129; F:GO:0005507; F:GO:0016491; F:GO:0046872; C:GO:0005739; C:GO:0005743; C:GO:0016020; C:GO:0016021; C:GO:0070469	P:electron transport chain; P:ATP synthesis coupled electron transport; P:proton transmembrane transport; F:cytochrome-c oxidase activity; F:copper ion binding; F:oxidoreductase activity; F:metal ion binding; C:mitochondrion; C:mitochondrial inner membrane; C:membrane; C:integral component of membrane; C:respirasome
Tcordifilia_122	RecName: Full=ATP synthase epsilon chain, chloroplastic; AltName: Full=ATP synthase F1 sector epsilon subunit; AltName: Full=F-ATPase epsilon subunit	886	20	1.35872e-85	96.65	6	P:GO:0015986; F:GO:0003729; F:GO:0005524; F:GO:0046933; C:GO:0000275; C:GO:0009535	P:ATP synthesis coupled proton transport; F:mRNA binding; F:ATP binding; F:proton-transporting ATP synthase activity, rotational mechanism; C:mitochondrial proton-transporting ATP synthase complex, catalytic sector F(1); C:chloroplast thylakoid membrane	EC:7.1.2.2; EC:6	H(+)-transporting two-sector ATPase; Ligases
Tcordifilia_126	RecName: Full=30S ribosomal protein S7	867	20	2.93506e-81	64.29	6	P:GO:0000028; P:GO:0006412; F:GO:0003729; F:GO:0003735; F:GO:0019843; C:GO:0005763	P:ribosomal small subunit assembly; P:translation; F:mRNA binding; F:structural constituent of ribosome; F:rRNA binding; C:mitochondrial small ribosomal subunit
Tcordifilia_127	RecName: Full=NADH-quinone oxidoreductase subunit H; AltName: Full=NADH dehydrogenase I subunit H; AltName: Full=NDH-1 subunit H	863	20	3.57485e-49	78.17	4	P:GO:0009060; P:GO:0022900; F:GO:0008137; C:GO:0005747	P:aerobic respiration; P:electron transport chain; F:NADH dehydrogenase (ubiquinone) activity; C:mitochondrial respiratory chain complex I	EC:7.1.1.2; EC:1.6.5.11; EC:1.6.5.2	NADH:ubiquinone reductase (H(+)-translocating); NADH dehydrogenase (quinone); NAD(P)H dehydrogenase (quinone)
Tcordifilia_131	RecName: Full=Photosystem I P700 chlorophyll a apoprotein A2; AltName: Full=PSI-B; AltName: Full=PsaB	841	20	3.23884e-172	99.31	10	P:GO:0015979; P:GO:0018298; P:GO:0022900; F:GO:0000287; F:GO:0009055; F:GO:0016168; F:GO:0051539; C:GO:0009522; C:GO:0009535; C:GO:0016021	P:photosynthesis; P:protein-chromophore linkage; P:electron transport chain; F:magnesium ion binding; F:electron transfer activity; F:chlorophyll binding; F:4 iron, 4 sulfur cluster binding; C:photosystem I; C:chloroplast thylakoid membrane; C:integral component of membrane	EC:1	Oxidoreductases
Tcordifilia_132	RecName: Full=RNA-directed DNA polymerase from mobile element jockey; AltName: Full=Reverse transcriptase	841	6	6.20677e-20	45.95	2	P:GO:0006259; F:GO:0016740	P:DNA metabolic process; F:transferase activity	EC:2	Transferases
Tcordifilia_134	RecName: Full=Photosystem II D2 protein; Short=PSII D2 protein; AltName: Full=Photosystem Q(A) protein	839	20	3.04743e-76	99.78	9	P:GO:0009772; P:GO:0018298; F:GO:0005506; F:GO:0010242; F:GO:0016168; F:GO:0045156; C:GO:0009523; C:GO:0009535; C:GO:0016021	P:photosynthetic electron transport in photosystem II; P:protein-chromophore linkage; F:iron ion binding; F:oxygen evolving activity; F:chlorophyll binding; F:electron transporter, transferring electrons within the cyclic electron transport pathway of photosynthesis activity; C:photosystem II; C:chloroplast thylakoid membrane; C:integral component of membrane	EC:1.10.3.9	Photosystem II
Tcordifilia_135	RecName: Full=Acetyl-coenzyme A carboxylase carboxyl transferase subunit beta, chloroplastic; Short=ACCase subunit beta; Short=Acetyl-CoA carboxylase carboxyltransferase subunit beta	839	20	2.83718e-129	78.63	9	P:GO:0006633; P:GO:2001295; F:GO:0003989; F:GO:0005524; F:GO:0008270; F:GO:0016743; C:GO:0009317; C:GO:0009509; C:GO:0009570	P:fatty acid biosynthetic process; P:malonyl-CoA biosynthetic process; F:acetyl-CoA carboxylase activity; F:ATP binding; F:zinc ion binding; F:carboxyl- or carbamoyltransferase activity; C:acetyl-CoA carboxylase complex; C:chromoplast; C:chloroplast stroma	EC:6.4.1.2; EC:2.1.3	Acetyl-CoA carboxylase; Transferring one-carbon groups
Tcordifilia_136	RecName: Full=Protein TIC 214; AltName: Full=Translocon at the inner envelope membrane of chloroplasts 214; Short=AtTIC214	838	20	5.73401e-107	75.54	3	P:GO:0015031; C:GO:0009706; C:GO:0016021	P:protein transport; C:chloroplast inner membrane; C:integral component of membrane
Tcordifilia_138	RecName: Full=Genome polyprotein; Includes: RecName: Full=Aspartic protease; Short=PR; Includes: RecName: Full=Reverse transcriptase; Short=RT	833	2	1.74417e-14	73.53	6	P:GO:0071897; F:GO:0003676; F:GO:0004518; F:GO:0008233; F:GO:0034061; F:GO:0046872	P:DNA biosynthetic process; F:nucleic acid binding; F:nuclease activity; F:peptidase activity; F:DNA polymerase activity; F:metal ion binding	EC:3.1; EC:3.4; EC:2.7.7	Acting on ester bonds; Acting on peptide bonds (peptidases); Transferring phosphorus-containing groups
Tcordifilia_140	RecName: Full=Uncharacterized 91 kDa protein in cob intron	827	3	9.7386e-26	64	3	P:GO:0090304; F:GO:0003824; F:GO:0005488	P:nucleic acid metabolic process; F:catalytic activity; F:binding
Tcordifilia_142	RecName: Full=Protein TAR1; AltName: Full=Transcript antisense to ribosomal RNA protein 1	815	2	0.000140273	82.08	3	P:GO:0043457; F:GO:0003674; C:GO:0005739	P:regulation of cellular respiration; F:molecular_function; C:mitochondrion
Tcordifilia_143	RecName: Full=NADH dehydrogenase [ubiquinone] iron-sulfur protein 2, mitochondrial; AltName: Full=Complex I-49kD; Short=CI-49kD; AltName: Full=NADH-ubiquinone oxidoreductase 49 kDa subunit; Flags: Precursor	815	20	9.14149e-55	88.66	17	P:GO:0006120; P:GO:0006979; P:GO:0032981; P:GO:0042063; P:GO:0061351; P:GO:0071453; F:GO:0008137; F:GO:0019826; F:GO:0031625; F:GO:0046872; F:GO:0048038; F:GO:0051287; F:GO:0051539; C:GO:0005654; C:GO:0005747; C:GO:0005759; C:GO:0005886	P:mitochondrial electron transport, NADH to ubiquinone; P:response to oxidative stress; P:mitochondrial respiratory chain complex I assembly; P:gliogenesis; P:neural precursor cell proliferation; P:cellular response to oxygen levels; F:NADH dehydrogenase (ubiquinone) activity; F:oxygen sensor activity; F:ubiquitin protein ligase binding; F:metal ion binding; F:quinone binding; F:NAD binding; F:4 …	EC:7.1.1.2; EC:1.6.5.11; EC:1.6.5.2	NADH:ubiquinone reductase (H(+)-translocating); NADH dehydrogenase (quinone); NAD(P)H dehydrogenase (quinone)
Tcordifilia_145	RecName: Full=NADH dehydrogenase [ubiquinone] iron-sulfur protein 3; AltName: Full=NADH dehydrogenase subunit 9	812	20	6.71211e-136	82.36	12	P:GO:0006120; P:GO:0030308; P:GO:0032981; P:GO:0072593; P:GO:2001243; F:GO:0005515; F:GO:0008137; F:GO:0048038; C:GO:0005747; C:GO:0005759; C:GO:0005886; C:GO:0016604	P:mitochondrial electron transport, NADH to ubiquinone; P:negative regulation of cell growth; P:mitochondrial respiratory chain complex I assembly; P:reactive oxygen species metabolic process; P:negative regulation of intrinsic apoptotic signaling pathway; F:protein binding; F:NADH dehydrogenase (ubiquinone) activity; F:quinone binding; C:mitochondrial respiratory chain complex I; C:mitochondrial…	EC:7.1.1.2; EC:1.6.5.11; EC:1.6.5.2	NADH:ubiquinone reductase (H(+)-translocating); NADH dehydrogenase (quinone); NAD(P)H dehydrogenase (quinone)
Tcordifilia_146	RecName: Full=LINE-1 retrotransposable element ORF2 protein; Short=ORF2p; Includes: RecName: Full=Reverse transcriptase; Includes: RecName: Full=Endonuclease	812	3	1.60833e-179	83.28	7	P:GO:0006310; P:GO:0032199; P:GO:0090305; F:GO:0003964; F:GO:0005515; F:GO:0009036; F:GO:0046872	P:DNA recombination; P:reverse transcription involved in RNA-mediated transposition; P:nucleic acid phosphodiester bond hydrolysis; F:RNA-directed DNA polymerase activity; F:protein binding; F:type II site-specific deoxyribonuclease activity; F:metal ion binding	EC:3.1.30; EC:2.7.7.49; EC:3.1.21.4	Acting on ester bonds; RNA-directed DNA polymerase; Type II site-specific deoxyribonuclease
Tcordifilia_147	RecName: Full=NADH-quinone oxidoreductase subunit H; AltName: Full=NADH dehydrogenase I subunit H; AltName: Full=NDH-1 subunit H	811	20	4.02957e-111	80.3	6	P:GO:0009060; P:GO:0022900; F:GO:0008137; F:GO:0048038; C:GO:0005747; C:GO:0005886	P:aerobic respiration; P:electron transport chain; F:NADH dehydrogenase (ubiquinone) activity; F:quinone binding; C:mitochondrial respiratory chain complex I; C:plasma membrane	EC:7.1.1.2; EC:1.6.5.11; EC:1.6.5.2	NADH:ubiquinone reductase (H(+)-translocating); NADH dehydrogenase (quinone); NAD(P)H dehydrogenase (quinone)
Tcordifilia_148	RecName: Full=Uncharacterized mitochondrial protein AtMg00030; AltName: Full=ORF107a	810	1	5.7013e-35	93.22	1	C:GO:0005739	C:mitochondrion
Tcordifilia_149	RecName: Full=Dehydrin DHN1; AltName: Full=Dehydration stress-inducible protein 1; AltName: Full=Dehydrin 1; Short=OsDhn1; AltName: Full=Low tmperature-induced protein 9; Short=OsLIP9	810	1	0.000682914	65.31	5	P:GO:0009414; P:GO:0009415; P:GO:0009631; P:GO:0009737; C:GO:0016020	P:response to water deprivation; P:response to water; P:cold acclimation; P:response to abscisic acid; C:membrane
Tcordifilia_150	RecName: Full=NAD(P)H-quinone oxidoreductase subunit H, chloroplastic; AltName: Full=NAD(P)H dehydrogenase subunit H; AltName: Full=NADH-plastoquinone oxidoreductase 49 kDa subunit; AltName: Full=NADH-plastoquinone oxidoreductase subunit H	809	20	1.32122e-149	95.7	6	P:GO:0019684; P:GO:0022900; F:GO:0008137; F:GO:0048038; F:GO:0051287; C:GO:0009535	P:photosynthesis, light reaction; P:electron transport chain; F:NADH dehydrogenase (ubiquinone) activity; F:quinone binding; F:NAD binding; C:chloroplast thylakoid membrane	EC:7.1.1.2; EC:1.6.5.11; EC:1.6.5.2	NADH:ubiquinone reductase (H(+)-translocating); NADH dehydrogenase (quinone); NAD(P)H dehydrogenase (quinone)
Tcordifilia_153	RecName: Full=DNA-directed RNA polymerase subunit beta; AltName: Full=PEP; AltName: Full=Plastid-encoded RNA polymerase subunit beta; Short=RNA polymerase subunit beta	798	1	0.00054533	78.57	8	P:GO:0006351; F:GO:0003677; F:GO:0003899; F:GO:0016740; F:GO:0016779; F:GO:0032549; C:GO:0009507; C:GO:0009536	P:transcription, DNA-templated; F:DNA binding; F:DNA-directed 5'-3' RNA polymerase activity; F:transferase activity; F:nucleotidyltransferase activity; F:ribonucleoside binding; C:chloroplast; C:plastid
Tcordifilia_154	RecName: Full=Protein Ycf2	798	20	1.9e-135	96.37	6	P:GO:0032259; F:GO:0003676; F:GO:0005524; F:GO:0008168; F:GO:0016887; C:GO:0009570	P:methylation; F:nucleic acid binding; F:ATP binding; F:methyltransferase activity; F:ATP hydrolysis activity; C:chloroplast stroma	EC:3.6.1; EC:2.1.1	Acting on acid anhydrides; Transferring one-carbon groups
Tcordifilia_162	RecName: Full=Chaperonin GroEL 2; AltName: Full=60 kDa chaperonin 2; AltName: Full=Chaperonin-60 2; Short=Cpn60 2	778	20	6.38725e-159	82.92	12	P:GO:0009408; P:GO:0009627; P:GO:0042026; P:GO:0051085; F:GO:0003729; F:GO:0005524; F:GO:0016853; F:GO:0016887; F:GO:0019904; F:GO:0051082; C:GO:0009570; C:GO:1990220	P:response to heat; P:systemic acquired resistance; P:protein refolding; P:chaperone cofactor-dependent protein refolding; F:mRNA binding; F:ATP binding; F:isomerase activity; F:ATP hydrolysis activity; F:protein domain specific binding; F:unfolded protein binding; C:chloroplast stroma; C:GroEL-GroES complex	EC:3.6.1; EC:5	Acting on acid anhydrides; Isomerases
Tcordifilia_164	RecName: Full=Uncharacterized mitochondrial protein AtMg00030; AltName: Full=ORF107a	773	1	1.22391e-33	93.22	1	C:GO:0005739	C:mitochondrion
Tcordifilia_165	RecName: Full=DNA-directed RNA polymerase subunit beta''; AltName: Full=PEP; AltName: Full=Plastid-encoded RNA polymerase subunit beta''; Short=RNA polymerase subunit beta''	771	20	4.95673e-96	77.25	5	P:GO:0006351; F:GO:0003677; F:GO:0003899; F:GO:0008270; C:GO:0009507	P:transcription, DNA-templated; F:DNA binding; F:DNA-directed 5'-3' RNA polymerase activity; F:zinc ion binding; C:chloroplast	EC:2.7.7.6	DNA-directed RNA polymerase
Tcordifilia_167	RecName: Full=Heme exporter protein C; AltName: Full=Cytochrome c-type biogenesis protein CcmC	767	8	1.34927e-103	68.33	16	P:GO:0002049; P:GO:0009247; P:GO:0015886; P:GO:0017003; P:GO:0017004; P:GO:0043107; P:GO:0071977; P:GO:0071978; P:GO:1903607; F:GO:0004096; F:GO:0005515; F:GO:0015232; F:GO:0020037; C:GO:0005886; C:GO:0016021; C:GO:0031966	P:pyoverdine biosynthetic process; P:glycolipid biosynthetic process; P:heme transport; P:protein-heme linkage; P:cytochrome complex assembly; P:type IV pilus-dependent motility; P:bacterial-type flagellum-dependent swimming motility; P:bacterial-type flagellum-dependent swarming motility; P:cytochrome c biosynthetic process; F:catalase activity; F:protein binding; F:heme transmembrane transporte…	EC:7; EC:1.11.1.6	Translocases; Catalase
Tcordifilia_168	RecName: Full=LINE-1 retrotransposable element ORF2 protein; Short=ORF2p; Includes: RecName: Full=Reverse transcriptase; Includes: RecName: Full=Endonuclease	766	4	3.61067e-147	84.9	11	P:GO:0003341; P:GO:0006310; P:GO:0032199; P:GO:0044782; P:GO:0090305; F:GO:0003964; F:GO:0005515; F:GO:0009036; F:GO:0046872; C:GO:0001536; C:GO:0031514	P:cilium movement; P:DNA recombination; P:reverse transcription involved in RNA-mediated transposition; P:cilium organization; P:nucleic acid phosphodiester bond hydrolysis; F:RNA-directed DNA polymerase activity; F:protein binding; F:type II site-specific deoxyribonuclease activity; F:metal ion binding; C:radial spoke stalk; C:motile cilium	EC:3.1.30; EC:2.7.7.49; EC:3.1.21.4	Acting on ester bonds; RNA-directed DNA polymerase; Type II site-specific deoxyribonuclease
Tcordifilia_171	RecName: Full=Lipoxygenase 3, chloroplastic; Short=AtLOX3; Flags: Precursor	762	20	2.75978e-77	62.12	22	P:GO:0006633; P:GO:0008299; P:GO:0009555; P:GO:0009611; P:GO:0009617; P:GO:0009620; P:GO:0009644; P:GO:0009695; P:GO:0009753; P:GO:0009901; P:GO:0010193; P:GO:0010311; P:GO:0010597; P:GO:0031408; P:GO:0034440; P:GO:0080086; P:GO:1900366; F:GO:0016165; F:GO:0046872; F:GO:1990136; C:GO:0009534; C:GO:0009570	P:fatty acid biosynthetic process; P:isoprenoid biosynthetic process; P:pollen development; P:response to wounding; P:response to bacterium; P:response to fungus; P:response to high light intensity; P:jasmonic acid biosynthetic process; P:response to jasmonic acid; P:anther dehiscence; P:response to ozone; P:lateral root formation; P:green leaf volatile biosynthetic process; P:oxylipin biosynthet…	EC:1.13.11.12; EC:1.13.11.58	Linoleate 13S-lipoxygenase; Linoleate 9S-lipoxygenase
Tcordifilia_172	RecName: Full=Ribulose bisphosphate carboxylase small subunit, chloroplastic; Short=RuBisCO small subunit; Flags: Precursor	758	20	3.01154e-101	85.11	6	P:GO:0009853; P:GO:0019253; F:GO:0003729; F:GO:0019904; C:GO:0009570; C:GO:0031969	P:photorespiration; P:reductive pentose-phosphate cycle; F:mRNA binding; F:protein domain specific binding; C:chloroplast stroma; C:chloroplast membrane
Tcordifilia_178	RecName: Full=Uncharacterized mitochondrial protein AtMg00030; AltName: Full=ORF107a	741	1	6.82115e-34	93.22	1	C:GO:0005739	C:mitochondrion
Tcordifilia_179	RecName: Full=LINE-1 retrotransposable element ORF2 protein; Short=ORF2p; Includes: RecName: Full=Reverse transcriptase; Includes: RecName: Full=Endonuclease	740	4	5.02406e-168	86.44	11	P:GO:0003341; P:GO:0006310; P:GO:0032199; P:GO:0044782; P:GO:0090305; F:GO:0003964; F:GO:0005515; F:GO:0009036; F:GO:0046872; C:GO:0001536; C:GO:0031514	P:cilium movement; P:DNA recombination; P:reverse transcription involved in RNA-mediated transposition; P:cilium organization; P:nucleic acid phosphodiester bond hydrolysis; F:RNA-directed DNA polymerase activity; F:protein binding; F:type II site-specific deoxyribonuclease activity; F:metal ion binding; C:radial spoke stalk; C:motile cilium	EC:3.1.30; EC:2.7.7.49; EC:3.1.21.4	Acting on ester bonds; RNA-directed DNA polymerase; Type II site-specific deoxyribonuclease
Tcordifilia_180	RecName: Full=Uncharacterized mitochondrial protein AtMg00030; AltName: Full=ORF107a	737	1	4.69528e-34	93.22	1	C:GO:0005739	C:mitochondrion
Tcordifilia_182	RecName: Full=NADH-quinone oxidoreductase subunit D; AltName: Full=NADH dehydrogenase I subunit D; AltName: Full=NDH-1 subunit D	737	19	2.84211e-10	84.97	5	P:GO:0006120; F:GO:0008137; F:GO:0048038; F:GO:0051287; C:GO:0005747	P:mitochondrial electron transport, NADH to ubiquinone; F:NADH dehydrogenase (ubiquinone) activity; F:quinone binding; F:NAD binding; C:mitochondrial respiratory chain complex I	EC:7.1.1.2; EC:1.6.5.11; EC:1.6.5.2	NADH:ubiquinone reductase (H(+)-translocating); NADH dehydrogenase (quinone); NAD(P)H dehydrogenase (quinone)
Tcordifilia_184	RecName: Full=Ribosomal protein S12, mitochondrial	729	20	1.08595e-72	96.09	8	P:GO:0006412; P:GO:0022900; F:GO:0003735; F:GO:0008137; C:GO:0015935; C:GO:0016021; C:GO:0031966; C:GO:0070469	P:translation; P:electron transport chain; F:structural constituent of ribosome; F:NADH dehydrogenase (ubiquinone) activity; C:small ribosomal subunit; C:integral component of membrane; C:mitochondrial membrane; C:respirasome	EC:7.1.1.2; EC:1.6.5.11; EC:1.6.5.2	NADH:ubiquinone reductase (H(+)-translocating); NADH dehydrogenase (quinone); NAD(P)H dehydrogenase (quinone)
Tcordifilia_185	RecName: Full=Lectin; AltName: Full=Agglutinin; Short=LAA	725	8	1.16571e-35	53.91	8	P:GO:0007165; P:GO:0009625; P:GO:0009753; P:GO:0071310; P:GO:0098542; P:GO:1901701; F:GO:0043394; C:GO:0005622	P:signal transduction; P:response to insect; P:response to jasmonic acid; P:cellular response to organic substance; P:defense response to other organism; P:cellular response to oxygen-containing compound; F:proteoglycan binding; C:intracellular anatomical structure
Tcordifilia_187	RecName: Full=ATP-dependent Clp protease ATP-binding subunit ClpC	721	20	1.18487e-128	87.77	11	P:GO:0009658; P:GO:0030420; P:GO:0045037; P:GO:1990169; P:GO:1990170; F:GO:0005515; F:GO:0005524; F:GO:0016887; C:GO:0009570; C:GO:0031969; C:GO:0032991	P:chloroplast organization; P:establishment of competence for transformation; P:protein import into chloroplast stroma; P:stress response to copper ion; P:stress response to cadmium ion; F:protein binding; F:ATP binding; F:ATP hydrolysis activity; C:chloroplast stroma; C:chloroplast membrane; C:protein-containing complex	EC:3.6.1	Acting on acid anhydrides
Tcordifilia_189	RecName: Full=Protein TAR1; AltName: Full=Transcript antisense to ribosomal RNA protein 1	718	2	0.000113708	82.08	3	P:GO:0043457; F:GO:0003674; C:GO:0005739	P:regulation of cellular respiration; F:molecular_function; C:mitochondrion
Tcordifilia_190	RecName: Full=Uncharacterized mitochondrial protein AtMg00030; AltName: Full=ORF107a	713	1	5.6369e-35	93.22	1	C:GO:0005739	C:mitochondrion
Tcordifilia_194	RecName: Full=Lectin; AltName: Full=Agglutinin; Short=LAA	702	10	9.71595e-28	55.05	10	P:GO:0002213; P:GO:0009625; P:GO:0009863; P:GO:0009867; P:GO:0032260; F:GO:0016787; F:GO:0043394; C:GO:0005634; C:GO:0005737; C:GO:0012505	P:defense response to insect; P:response to insect; P:salicylic acid mediated signaling pathway; P:jasmonic acid mediated signaling pathway; P:response to jasmonic acid stimulus involved in jasmonic acid and ethylene-dependent systemic resistance; F:hydrolase activity; F:proteoglycan binding; C:nucleus; C:cytoplasm; C:endomembrane system	EC:3	Hydrolases
Tcordifilia_196	RecName: Full=Polyphenol oxidase, chloroplastic; Short=PPO; AltName: Full=Catechol oxidase; Flags: Precursor	697	16	4.12659e-28	54.12	7	P:GO:0046148; P:GO:1901708; P:GO:1901709; F:GO:0004097; F:GO:0005507; F:GO:0033793; C:GO:0005775	P:pigment biosynthetic process; P:(+)-3'-hydroxylarreatricin biosynthetic process; P:(+)-larreatricin metabolic process; F:catechol oxidase activity; F:copper ion binding; F:aureusidin synthase activity; C:vacuolar lumen	EC:1.21.3; EC:1.10.3.1	Catalyzing the reaction X-H + Y-H = 'X-Y'; Catechol oxidase
Tcordifilia_198	RecName: Full=Uncharacterized mitochondrial protein AtMg00030; AltName: Full=ORF107a	688	1	1.98317e-34	93.22	1	C:GO:0005739	C:mitochondrion
Tcordifilia_199	RecName: Full=Protein TAR1	685	2	1.77199e-30	66.32	2	P:GO:0043457; C:GO:0005739	P:regulation of cellular respiration; C:mitochondrion
Tcordifilia_202	RecName: Full=Photosystem II CP47 reaction center protein; AltName: Full=PSII 47 kDa protein; AltName: Full=Protein CP-47	679	20	2.93606e-115	98.82	8	P:GO:0009772; P:GO:0010207; P:GO:0018298; F:GO:0016168; F:GO:0045156; C:GO:0009523; C:GO:0009535; C:GO:0016021	P:photosynthetic electron transport in photosystem II; P:photosystem II assembly; P:protein-chromophore linkage; F:chlorophyll binding; F:electron transporter, transferring electrons within the cyclic electron transport pathway of photosynthesis activity; C:photosystem II; C:chloroplast thylakoid membrane; C:integral component of membrane	EC:1	Oxidoreductases
Tcordifilia_204	RecName: Full=Protein Ycf2	670	20	5.27131e-73	97.24	6	P:GO:0032259; F:GO:0003676; F:GO:0005524; F:GO:0008168; F:GO:0016887; C:GO:0009570	P:methylation; F:nucleic acid binding; F:ATP binding; F:methyltransferase activity; F:ATP hydrolysis activity; C:chloroplast stroma	EC:3.6.1; EC:2.1.1	Acting on acid anhydrides; Transferring one-carbon groups
Tcordifilia_205	RecName: Full=Probable glutathione S-transferase; AltName: Full=Auxin-induced protein PCNT107	670	20	3.83964e-88	68.89	19	P:GO:0006749; P:GO:0009407; P:GO:0009408; P:GO:0009409; P:GO:0009629; P:GO:0009635; P:GO:0009733; P:GO:0009735; P:GO:0009737; P:GO:0009739; P:GO:0009751; P:GO:0010038; P:GO:0046256; P:GO:2000030; F:GO:0004364; F:GO:0019899; F:GO:0043295; C:GO:0005634; C:GO:0005829	P:glutathione metabolic process; P:toxin catabolic process; P:response to heat; P:response to cold; P:response to gravity; P:response to herbicide; P:response to auxin; P:response to cytokinin; P:response to abscisic acid; P:response to gibberellin; P:response to salicylic acid; P:response to metal ion; P:2,4,6-trinitrotoluene catabolic process; P:regulation of response to red or far red light; F…	EC:2.5.1.18	Glutathione transferase
Tcordifilia_206	RecName: Full=Uncharacterized protein YLR154C-G	669	1	1.9042e-09	70	3	P:GO:0008150; F:GO:0003674; C:GO:0005575	P:biological_process; F:molecular_function; C:cellular_component
Tcordifilia_208	RecName: Full=DNA-directed RNA polymerase subunit beta; AltName: Full=PEP; AltName: Full=Plastid-encoded RNA polymerase subunit beta; Short=RNA polymerase subunit beta	667	20	4.36342e-124	94.92	5	P:GO:0006351; F:GO:0003677; F:GO:0003899; F:GO:0032549; C:GO:0009507	P:transcription, DNA-templated; F:DNA binding; F:DNA-directed 5'-3' RNA polymerase activity; F:ribonucleoside binding; C:chloroplast	EC:2.7.7.6	DNA-directed RNA polymerase
Tcordifilia_212	RecName: Full=Lectin; AltName: Full=Agglutinin; Short=LAA	661	7	3.0411e-27	54.94	9	P:GO:0002213; P:GO:0009625; P:GO:0009863; P:GO:0009867; P:GO:0032260; F:GO:0043394; C:GO:0005634; C:GO:0005737; C:GO:0012505	P:defense response to insect; P:response to insect; P:salicylic acid mediated signaling pathway; P:jasmonic acid mediated signaling pathway; P:response to jasmonic acid stimulus involved in jasmonic acid and ethylene-dependent systemic resistance; F:proteoglycan binding; C:nucleus; C:cytoplasm; C:endomembrane system
Tcordifilia_213	RecName: Full=Protein TAR1	659	2	2.62797e-29	67.75	2	P:GO:0043457; C:GO:0005739	P:regulation of cellular respiration; C:mitochondrion
Tcordifilia_214	RecName: Full=Protein TAR1	658	2	2.17242e-29	67.75	2	P:GO:0043457; C:GO:0005739	P:regulation of cellular respiration; C:mitochondrion
Tcordifilia_217	RecName: Full=Cytochrome c oxidase subunit 2; AltName: Full=Cytochrome c oxidase polypeptide II	655	4	3.26538e-06	91.65	12	P:GO:0022900; P:GO:0042773; P:GO:1902600; F:GO:0004129; F:GO:0005507; F:GO:0016491; F:GO:0046872; C:GO:0005739; C:GO:0005743; C:GO:0016020; C:GO:0016021; C:GO:0070469	P:electron transport chain; P:ATP synthesis coupled electron transport; P:proton transmembrane transport; F:cytochrome-c oxidase activity; F:copper ion binding; F:oxidoreductase activity; F:metal ion binding; C:mitochondrion; C:mitochondrial inner membrane; C:membrane; C:integral component of membrane; C:respirasome
Tcordifilia_218	RecName: Full=Protein Ycf2	655	20	5.56674e-136	92.04	6	P:GO:0032259; F:GO:0003676; F:GO:0005524; F:GO:0008168; F:GO:0016887; C:GO:0009570	P:methylation; F:nucleic acid binding; F:ATP binding; F:methyltransferase activity; F:ATP hydrolysis activity; C:chloroplast stroma	EC:3.6.1; EC:2.1.1	Acting on acid anhydrides; Transferring one-carbon groups
Tcordifilia_220	RecName: Full=NADH-quinone oxidoreductase subunit N; AltName: Full=NADH dehydrogenase I subunit N; AltName: Full=NDH-1 subunit N	646	20	4.68678e-99	70.11	5	P:GO:0042773; F:GO:0008137; C:GO:0005743; C:GO:0016021; C:GO:0070469	P:ATP synthesis coupled electron transport; F:NADH dehydrogenase (ubiquinone) activity; C:mitochondrial inner membrane; C:integral component of membrane; C:respirasome	EC:7.1.1.2; EC:1.6.5.11; EC:1.6.5.2	NADH:ubiquinone reductase (H(+)-translocating); NADH dehydrogenase (quinone); NAD(P)H dehydrogenase (quinone)
Tcordifilia_223	RecName: Full=Cytochrome P450 81E8	639	20	5.01562e-49	60.08	12	P:GO:0002213; P:GO:0009682; P:GO:0009759; P:GO:0010039; P:GO:0050832; P:GO:0051792; P:GO:0052544; P:GO:0071456; P:GO:0080110; F:GO:0005488; F:GO:0016709; C:GO:0016020	P:defense response to insect; P:induced systemic resistance; P:indole glucosinolate biosynthetic process; P:response to iron ion; P:defense response to fungus; P:medium-chain fatty acid biosynthetic process; P:defense response by callose deposition in cell wall; P:cellular response to hypoxia; P:sporopollenin biosynthetic process; F:binding; F:oxidoreductase activity, acting on paired donors, wit…	EC:1.14.13	Acting on paired donors, with incorporation or reduction of molecular oxygen. The oxygen incorporated need not be derived from O(2)
Tcordifilia_226	RecName: Full=NADH-quinone oxidoreductase subunit D; AltName: Full=NADH dehydrogenase I subunit D; AltName: Full=NDH-1 subunit D	628	20	9.24284e-25	93.85	8	P:GO:0006120; F:GO:0008137; F:GO:0046872; F:GO:0048038; F:GO:0051287; F:GO:0051539; C:GO:0005747; C:GO:0005886	P:mitochondrial electron transport, NADH to ubiquinone; F:NADH dehydrogenase (ubiquinone) activity; F:metal ion binding; F:quinone binding; F:NAD binding; F:4 iron, 4 sulfur cluster binding; C:mitochondrial respiratory chain complex I; C:plasma membrane	EC:7.1.1.2; EC:1.6.5.11; EC:1.6.5.2	NADH:ubiquinone reductase (H(+)-translocating); NADH dehydrogenase (quinone); NAD(P)H dehydrogenase (quinone)
Tcordifilia_228	RecName: Full=Phospho-2-dehydro-3-deoxyheptonate aldolase 1, chloroplastic; AltName: Full=3-deoxy-D-arabino-heptulosonate 7-phosphate synthase 1; AltName: Full=DAHP synthase 1; AltName: Full=Phospho-2-keto-3-deoxyheptonate aldolase 1; Flags: Precursor	623	18	2.91671e-130	80.57	11	P:GO:0008652; P:GO:0009073; P:GO:0009423; P:GO:0009611; P:GO:0010597; P:GO:0051260; F:GO:0003849; F:GO:0005515; F:GO:0046872; C:GO:0005829; C:GO:0009507	P:cellular amino acid biosynthetic process; P:aromatic amino acid family biosynthetic process; P:chorismate biosynthetic process; P:response to wounding; P:green leaf volatile biosynthetic process; P:protein homooligomerization; F:3-deoxy-7-phosphoheptulonate synthase activity; F:protein binding; F:metal ion binding; C:cytosol; C:chloroplast	EC:2.5.1.54	3-deoxy-7-phosphoheptulonate synthase
Tcordifilia_229	RecName: Full=30S ribosomal protein S2	621	20	2.6647e-51	54.03	3	P:GO:0006412; F:GO:0003735; C:GO:0005763	P:translation; F:structural constituent of ribosome; C:mitochondrial small ribosomal subunit
Tcordifilia_231	RecName: Full=30S ribosomal protein S13	617	20	5.96506e-73	74.81	5	P:GO:0006412; F:GO:0003735; F:GO:0019843; C:GO:0005739; C:GO:0005840	P:translation; F:structural constituent of ribosome; F:rRNA binding; C:mitochondrion; C:ribosome
Tcordifilia_233	RecName: Full=DNA-directed RNA polymerase subunit beta; AltName: Full=PEP; AltName: Full=Plastid-encoded RNA polymerase subunit beta; Short=RNA polymerase subunit beta	612	20	2.55032e-99	90.79	5	P:GO:0006351; F:GO:0003677; F:GO:0003899; F:GO:0032549; C:GO:0009507	P:transcription, DNA-templated; F:DNA binding; F:DNA-directed 5'-3' RNA polymerase activity; F:ribonucleoside binding; C:chloroplast	EC:2.7.7.6	DNA-directed RNA polymerase
Tcordifilia_235	RecName: Full=Phenylalanine ammonia-lyase	609	20	4.0861e-43	77.95	11	P:GO:0006559; P:GO:0006979; P:GO:0007623; P:GO:0009739; P:GO:0009800; P:GO:0016598; P:GO:0046898; F:GO:0005515; F:GO:0045548; F:GO:0052883; C:GO:0005737	P:L-phenylalanine catabolic process; P:response to oxidative stress; P:circadian rhythm; P:response to gibberellin; P:cinnamic acid biosynthetic process; P:protein arginylation; P:response to cycloheximide; F:protein binding; F:phenylalanine ammonia-lyase activity; F:tyrosine ammonia-lyase activity; C:cytoplasm	EC:4.3.1.24; EC:4.3.1.25; EC:4.3.1.23	Phenylalanine ammonia-lyase; Phenylalanine/tyrosine ammonia-lyase; Tyrosine ammonia-lyase
Tcordifilia_239	RecName: Full=Probable cytochrome c biosynthesis protein	603	7	4.04496e-115	77.99	7	P:GO:0015886; P:GO:0017004; F:GO:0005515; F:GO:0015232; F:GO:0020037; C:GO:0005743; C:GO:0016021	P:heme transport; P:cytochrome complex assembly; F:protein binding; F:heme transmembrane transporter activity; F:heme binding; C:mitochondrial inner membrane; C:integral component of membrane	EC:7	Translocases
Tcordifilia_240	RecName: Full=50S ribosomal protein L2	602	20	8.07335e-59	77.19	8	P:GO:0002181; P:GO:0032543; F:GO:0003723; F:GO:0003735; F:GO:0016740; C:GO:0005762; C:GO:0015935; C:GO:0022625	P:cytoplasmic translation; P:mitochondrial translation; F:RNA binding; F:structural constituent of ribosome; F:transferase activity; C:mitochondrial large ribosomal subunit; C:small ribosomal subunit; C:cytosolic large ribosomal subunit	EC:2	Transferases
Tcordifilia_242	RecName: Full=ATP synthase subunit beta, chloroplastic; AltName: Full=ATP synthase F1 sector subunit beta; AltName: Full=F-ATPase subunit beta	602	20	3.38329e-136	98.62	6	P:GO:0015986; F:GO:0005524; F:GO:0046933; F:GO:0046961; C:GO:0009535; C:GO:0045261	P:ATP synthesis coupled proton transport; F:ATP binding; F:proton-transporting ATP synthase activity, rotational mechanism; F:proton-transporting ATPase activity, rotational mechanism; C:chloroplast thylakoid membrane; C:proton-transporting ATP synthase complex, catalytic core F(1)	EC:7.1.3.1; EC:7.1.2.2; EC:6	H(+)-exporting diphosphatase; H(+)-transporting two-sector ATPase; Ligases
Tcordifilia_245	RecName: Full=Transcription factor MTB2; AltName: Full=Basic helix-loop-helix protein 133; AltName: Full=Protein MYC2-TARGETED BHLH 2; AltName: Full=Transcription factor bHLH133; AltName: Full=bHLH transcription factor bHLH133	590	4	1.014e-14	52.41	3	P:GO:0048583; P:GO:0050794; F:GO:0005515	P:regulation of response to stimulus; P:regulation of cellular process; F:protein binding
Tcordifilia_252	RecName: Full=Photosystem I P700 chlorophyll a apoprotein A1; AltName: Full=PSI-A; AltName: Full=PsaA	582	20	2.45019e-98	99.35	10	P:GO:0015979; P:GO:0018298; P:GO:0022900; F:GO:0000287; F:GO:0009055; F:GO:0016168; F:GO:0051539; C:GO:0009522; C:GO:0009535; C:GO:0016021	P:photosynthesis; P:protein-chromophore linkage; P:electron transport chain; F:magnesium ion binding; F:electron transfer activity; F:chlorophyll binding; F:4 iron, 4 sulfur cluster binding; C:photosystem I; C:chloroplast thylakoid membrane; C:integral component of membrane	EC:1	Oxidoreductases
Tcordifilia_256	RecName: Full=Phenylalanine ammonia-lyase	577	20	4.30874e-107	89.95	8	P:GO:0006559; P:GO:0006979; P:GO:0009800; F:GO:0005515; F:GO:0016597; F:GO:0045548; C:GO:0005737; C:GO:0032991	P:L-phenylalanine catabolic process; P:response to oxidative stress; P:cinnamic acid biosynthetic process; F:protein binding; F:amino acid binding; F:phenylalanine ammonia-lyase activity; C:cytoplasm; C:protein-containing complex	EC:4.3.1.24; EC:4.3.1.25	Phenylalanine ammonia-lyase; Phenylalanine/tyrosine ammonia-lyase
Tcordifilia_261	RecName: Full=Putative uncharacterized protein ART3; AltName: Full=Antisense to ribosomal RNA transcript protein 3	572	1	2.32291e-11	78.05	3	P:GO:0008150; F:GO:0003674; C:GO:0005575	P:biological_process; F:molecular_function; C:cellular_component
Tcordifilia_264	RecName: Full=ATP synthase subunit beta, chloroplastic; AltName: Full=ATP synthase F1 sector subunit beta; AltName: Full=F-ATPase subunit beta	569	20	7.5351e-130	98.68	7	P:GO:0042776; F:GO:0005524; F:GO:0046933; F:GO:0046961; C:GO:0005753; C:GO:0009535; C:GO:0045261	P:mitochondrial ATP synthesis coupled proton transport; F:ATP binding; F:proton-transporting ATP synthase activity, rotational mechanism; F:proton-transporting ATPase activity, rotational mechanism; C:mitochondrial proton-transporting ATP synthase complex; C:chloroplast thylakoid membrane; C:proton-transporting ATP synthase complex, catalytic core F(1)	EC:7.1.3.1; EC:7.1.2.2; EC:6	H(+)-exporting diphosphatase; H(+)-transporting two-sector ATPase; Ligases
Tcordifilia_265	RecName: Full=Protein TAR1	568	2	4.5188e-08	76.89	2	P:GO:0043457; C:GO:0005739	P:regulation of cellular respiration; C:mitochondrion
Tcordifilia_268	RecName: Full=Putative uncharacterized protein ART3; AltName: Full=Antisense to ribosomal RNA transcript protein 3	564	1	3.55802e-11	57.14	3	P:GO:0008150; F:GO:0003674; C:GO:0005575	P:biological_process; F:molecular_function; C:cellular_component
Tcordifilia_269	RecName: Full=Putative uncharacterized protein ART3; AltName: Full=Antisense to ribosomal RNA transcript protein 3	562	1	7.02358e-10	73.81	3	P:GO:0008150; F:GO:0003674; C:GO:0005575	P:biological_process; F:molecular_function; C:cellular_component
Tcordifilia_271	RecName: Full=Cysteine proteinase RD21A; AltName: Full=Protein RESPONSIVE TO DEHYDRATION 21; Short=RD21; Flags: Precursor	561	20	3.37998e-56	73.25	17	P:GO:0010623; P:GO:0016567; P:GO:0042742; P:GO:0048767; P:GO:0051603; P:GO:0090333; F:GO:0004197; F:GO:0097655; C:GO:0000325; C:GO:0000932; C:GO:0005615; C:GO:0005634; C:GO:0005764; C:GO:0005794; C:GO:0005886; C:GO:0010494; C:GO:0031225	P:programmed cell death involved in cell development; P:protein ubiquitination; P:defense response to bacterium; P:root hair elongation; P:proteolysis involved in cellular protein catabolic process; P:regulation of stomatal closure; F:cysteine-type endopeptidase activity; F:serpin family protein binding; C:plant-type vacuole; C:P-body; C:extracellular space; C:nucleus; C:lysosome; C:Golgi apparat…	EC:3.4.22	Acting on peptide bonds (peptidases)
Tcordifilia_274	RecName: Full=DNA-directed RNA polymerase subunit beta'; AltName: Full=PEP; AltName: Full=Plastid-encoded RNA polymerase subunit beta'; Short=RNA polymerase subunit beta'	560	20	1.05481e-126	99.44	6	P:GO:0006351; F:GO:0000287; F:GO:0003677; F:GO:0003899; F:GO:0008270; C:GO:0009507	P:transcription, DNA-templated; F:magnesium ion binding; F:DNA binding; F:DNA-directed 5'-3' RNA polymerase activity; F:zinc ion binding; C:chloroplast	EC:2.7.7.6	DNA-directed RNA polymerase
Tcordifilia_275	RecName: Full=Putative uncharacterized protein ART3; AltName: Full=Antisense to ribosomal RNA transcript protein 3	558	1	2.14548e-11	78.05	3	P:GO:0008150; F:GO:0003674; C:GO:0005575	P:biological_process; F:molecular_function; C:cellular_component
Tcordifilia_277	RecName: Full=60S ribosomal protein L31	558	20	8.70044e-61	81.36	10	P:GO:0002181; P:GO:0006450; F:GO:0003729; F:GO:0003735; F:GO:0005515; C:GO:0005730; C:GO:0022625; C:GO:0042788; C:GO:0045202; C:GO:0098556	P:cytoplasmic translation; P:regulation of translational fidelity; F:mRNA binding; F:structural constituent of ribosome; F:protein binding; C:nucleolus; C:cytosolic large ribosomal subunit; C:polysomal ribosome; C:synapse; C:cytoplasmic side of rough endoplasmic reticulum membrane
Tcordifilia_278	RecName: Full=Phospho-2-dehydro-3-deoxyheptonate aldolase 1, chloroplastic; AltName: Full=3-deoxy-D-arabino-heptulosonate 7-phosphate synthase 1; AltName: Full=DAHP synthase 1; AltName: Full=Phospho-2-keto-3-deoxyheptonate aldolase 1; Flags: Precursor	557	19	4.96654e-77	85.16	12	P:GO:0008652; P:GO:0009073; P:GO:0009423; P:GO:0009611; P:GO:0010597; P:GO:0051260; F:GO:0003849; F:GO:0005515; F:GO:0030145; C:GO:0005829; C:GO:0005886; C:GO:0009507	P:cellular amino acid biosynthetic process; P:aromatic amino acid family biosynthetic process; P:chorismate biosynthetic process; P:response to wounding; P:green leaf volatile biosynthetic process; P:protein homooligomerization; F:3-deoxy-7-phosphoheptulonate synthase activity; F:protein binding; F:manganese ion binding; C:cytosol; C:plasma membrane; C:chloroplast	EC:2.5.1.54	3-deoxy-7-phosphoheptulonate synthase
Tcordifilia_279	RecName: Full=Putative uncharacterized protein ART3; AltName: Full=Antisense to ribosomal RNA transcript protein 3	554	1	2.06014e-11	78.05	3	P:GO:0008150; F:GO:0003674; C:GO:0005575	P:biological_process; F:molecular_function; C:cellular_component
Tcordifilia_280	RecName: Full=Putative uncharacterized protein ART3; AltName: Full=Antisense to ribosomal RNA transcript protein 3	553	1	2.06014e-11	78.05	3	P:GO:0008150; F:GO:0003674; C:GO:0005575	P:biological_process; F:molecular_function; C:cellular_component
Tcordifilia_286	RecName: Full=Protein TAR1	546	2	6.16383e-09	60.14	2	P:GO:0043457; C:GO:0005739	P:regulation of cellular respiration; C:mitochondrion
Tcordifilia_287	RecName: Full=Enzymatic polyprotein; Includes: RecName: Full=Aspartic protease; Includes: RecName: Full=Endonuclease; Includes: RecName: Full=Reverse transcriptase	546	13	8.80344e-43	57.07	6	P:GO:0006259; P:GO:0016032; F:GO:0003676; F:GO:0004518; F:GO:0016779; F:GO:0140640	P:DNA metabolic process; P:viral process; F:nucleic acid binding; F:nuclease activity; F:nucleotidyltransferase activity; F:catalytic activity, acting on a nucleic acid	EC:3.1; EC:2.7.7	Acting on ester bonds; Transferring phosphorus-containing groups
Tcordifilia_288	RecName: Full=Protein TAR1	543	2	2.58815e-07	88.89	2	P:GO:0043457; C:GO:0005739	P:regulation of cellular respiration; C:mitochondrion
Tcordifilia_289	RecName: Full=Uncharacterized mitochondrial protein AtMg00810; AltName: Full=ORF240b	541	7	2.52302e-24	64.08	4	P:GO:0090304; F:GO:0005488; F:GO:0016787; C:GO:0110165	P:nucleic acid metabolic process; F:binding; F:hydrolase activity; C:cellular anatomical entity	EC:3	Hydrolases
Tcordifilia_292	RecName: Full=Uncharacterized protein ORF91	539	1	2.7847e-17	100	1	C:GO:0009507	C:chloroplast
Tcordifilia_293	RecName: Full=Putative uncharacterized protein ART3; AltName: Full=Antisense to ribosomal RNA transcript protein 3	536	1	9.69207e-11	83.33	3	P:GO:0008150; F:GO:0003674; C:GO:0005575	P:biological_process; F:molecular_function; C:cellular_component
Tcordifilia_294	RecName: Full=Protein TAR1; AltName: Full=Transcript antisense to ribosomal RNA protein 1	536	2	6.16893e-05	81.46	3	P:GO:0043457; F:GO:0003674; C:GO:0005739	P:regulation of cellular respiration; F:molecular_function; C:mitochondrion
Tcordifilia_299	RecName: Full=Putative uncharacterized protein ART3; AltName: Full=Antisense to ribosomal RNA transcript protein 3	531	1	1.77917e-11	78.05	3	P:GO:0008150; F:GO:0003674; C:GO:0005575	P:biological_process; F:molecular_function; C:cellular_component
Tcordifilia_300	RecName: Full=Lectin; AltName: Full=Agglutinin; Short=LAA	531	20	1.964e-34	57.58	11	P:GO:0002213; P:GO:0009625; P:GO:0009863; P:GO:0009867; P:GO:0032260; F:GO:0016787; F:GO:0030246; F:GO:0043394; C:GO:0005634; C:GO:0005737; C:GO:0012505	P:defense response to insect; P:response to insect; P:salicylic acid mediated signaling pathway; P:jasmonic acid mediated signaling pathway; P:response to jasmonic acid stimulus involved in jasmonic acid and ethylene-dependent systemic resistance; F:hydrolase activity; F:carbohydrate binding; F:proteoglycan binding; C:nucleus; C:cytoplasm; C:endomembrane system	EC:3	Hydrolases
Tcordifilia_302	RecName: Full=ATP synthase subunit a; AltName: Full=F-ATPase protein 6	530	9	4.4591e-32	86.94	5	P:GO:0015986; F:GO:0015078; C:GO:0005743; C:GO:0016021; C:GO:0045263	P:ATP synthesis coupled proton transport; F:proton transmembrane transporter activity; C:mitochondrial inner membrane; C:integral component of membrane; C:proton-transporting ATP synthase complex, coupling factor F(o)	EC:7	Translocases
Tcordifilia_303	RecName: Full=Dehydrin ERD14	529	2	1.19345e-05	61.82	20	P:GO:0009269; P:GO:0009409; P:GO:0009414; P:GO:0009415; P:GO:0009631; P:GO:0009737; P:GO:0050821; P:GO:0090559; F:GO:0001786; F:GO:0003674; F:GO:0003729; F:GO:0005509; F:GO:0031210; C:GO:0005575; C:GO:0005739; C:GO:0005829; C:GO:0005886; C:GO:0009507; C:GO:0016020; C:GO:0019898	P:response to desiccation; P:response to cold; P:response to water deprivation; P:response to water; P:cold acclimation; P:response to abscisic acid; P:protein stabilization; P:regulation of membrane permeability; F:phosphatidylserine binding; F:molecular_function; F:mRNA binding; F:calcium ion binding; F:phosphatidylcholine binding; C:cellular_component; C:mitochondrion; C:cytosol; C:plasma memb…
Tcordifilia_305	RecName: Full=Respiratory burst oxidase homolog protein B; AltName: Full=NADPH oxidase RBOHB; Short=OsrbohB	529	15	3.63167e-76	75.76	21	P:GO:0002679; P:GO:0007231; P:GO:0009060; P:GO:0009408; P:GO:0009611; P:GO:0009738; P:GO:0009845; P:GO:0009873; P:GO:0010053; P:GO:0010119; P:GO:0033198; P:GO:0033500; P:GO:0043069; P:GO:0050665; P:GO:0052542; P:GO:0098869; F:GO:0004601; F:GO:0005509; F:GO:0016174; F:GO:0043621; C:GO:0005887	P:respiratory burst involved in defense response; P:osmosensory signaling pathway; P:aerobic respiration; P:response to heat; P:response to wounding; P:abscisic acid-activated signaling pathway; P:seed germination; P:ethylene-activated signaling pathway; P:root epidermal cell differentiation; P:regulation of stomatal movement; P:response to ATP; P:carbohydrate homeostasis; P:negative regulation o…	EC:1.6.3.1; EC:1.11.1	NAD(P)H oxidase (H(2)O(2)-forming); Acting on a peroxide as acceptor
Tcordifilia_313	RecName: Full=30S ribosomal protein S2	522	20	3.76416e-25	65.25	3	P:GO:0006412; F:GO:0003735; C:GO:0005763	P:translation; F:structural constituent of ribosome; C:mitochondrial small ribosomal subunit
Tcordifilia_314	RecName: Full=ATP synthase subunit b, chloroplastic; AltName: Full=ATP synthase F(0) sector subunit b; AltName: Full=ATPase subunit I	522	20	9.19301e-22	86.44	6	P:GO:0015986; F:GO:0005524; F:GO:0046933; C:GO:0009535; C:GO:0016021; C:GO:0045263	P:ATP synthesis coupled proton transport; F:ATP binding; F:proton-transporting ATP synthase activity, rotational mechanism; C:chloroplast thylakoid membrane; C:integral component of membrane; C:proton-transporting ATP synthase complex, coupling factor F(o)	EC:7.1.2.2; EC:6	H(+)-transporting two-sector ATPase; Ligases
Tcordifilia_316	RecName: Full=Putative uncharacterized protein ART3; AltName: Full=Antisense to ribosomal RNA transcript protein 3	521	1	5.73804e-09	84.38	3	P:GO:0008150; F:GO:0003674; C:GO:0005575	P:biological_process; F:molecular_function; C:cellular_component
Tcordifilia_321	RecName: Full=Regulator of rDNA transcription protein 15	520	2	8.1437e-06	74.19	3	P:GO:0008150; F:GO:0003674; C:GO:0005575	P:biological_process; F:molecular_function; C:cellular_component
Tcordifilia_323	RecName: Full=Chaperone protein ClpB	520	20	1.61302e-84	78.52	8	P:GO:0009658; P:GO:0034605; P:GO:0042026; F:GO:0005524; F:GO:0016887; C:GO:0005739; C:GO:0009507; C:GO:0009532	P:chloroplast organization; P:cellular response to heat; P:protein refolding; F:ATP binding; F:ATP hydrolysis activity; C:mitochondrion; C:chloroplast; C:plastid stroma	EC:3.6.1	Acting on acid anhydrides
Tcordifilia_326	RecName: Full=Probable E3 ubiquitin-protein ligase RHG1A; AltName: Full=RING-H2 finger G1a; AltName: Full=RING-H2 zinc finger protein RHG1a; AltName: Full=RING-type E3 ubiquitin transferase RHG1A	513	5	6.18415e-20	63.93	4	P:GO:0010228; P:GO:0043161; F:GO:0005515; F:GO:0061630	P:vegetative to reproductive phase transition of meristem; P:proteasome-mediated ubiquitin-dependent protein catabolic process; F:protein binding; F:ubiquitin protein ligase activity	EC:2	Transferases
Tcordifilia_333	RecName: Full=Intron-encoded RNA maturase bI4; AltName: Full=RNA maturase SCbI4; Contains: RecName: Full=Truncated, nonfunctional cytochrome b; Contains: RecName: Full=RNA maturase bI4; Flags: Precursor	509	4	6.03293e-17	64.35	10	P:GO:0000372; P:GO:0006314; P:GO:0009060; P:GO:0022904; P:GO:0090615; P:GO:1902600; F:GO:0003723; F:GO:0004520; C:GO:0005739; C:GO:0016020	P:Group I intron splicing; P:intron homing; P:aerobic respiration; P:respiratory electron transport chain; P:mitochondrial mRNA processing; P:proton transmembrane transport; F:RNA binding; F:endodeoxyribonuclease activity; C:mitochondrion; C:membrane	EC:3.1	Acting on ester bonds
Tcordifilia_334	RecName: Full=Putative uncharacterized protein ART3; AltName: Full=Antisense to ribosomal RNA transcript protein 3	508	1	5.4559e-11	77.27	3	P:GO:0008150; F:GO:0003674; C:GO:0005575	P:biological_process; F:molecular_function; C:cellular_component
Tcordifilia_337	RecName: Full=Putative uncharacterized protein ART3; AltName: Full=Antisense to ribosomal RNA transcript protein 3	502	1	6.59308e-11	77.5	3	P:GO:0008150; F:GO:0003674; C:GO:0005575	P:biological_process; F:molecular_function; C:cellular_component
Tcordifilia_342	RecName: Full=ADP-ribosylation factor 1	500	20	9.72765e-86	98.11	63	P:GO:0001745; P:GO:0002090; P:GO:0002786; P:GO:0006471; P:GO:0006878; P:GO:0006886; P:GO:0006890; P:GO:0007112; P:GO:0007269; P:GO:0009734; P:GO:0010883; P:GO:0031001; P:GO:0032011; P:GO:0034315; P:GO:0034379; P:GO:0043001; P:GO:0045807; P:GO:0045956; P:GO:0048488; P:GO:0050714; P:GO:0050790; P:GO:0055108; P:GO:0060292; P:GO:0060999; P:GO:0061484; P:GO:0070142; P:GO:0090354; P:GO:0097061; P:GO:00…	P:compound eye morphogenesis; P:regulation of receptor internalization; P:regulation of antibacterial peptide production; P:protein ADP-ribosylation; P:cellular copper ion homeostasis; P:intracellular protein transport; P:retrograde vesicle-mediated transport, Golgi to endoplasmic reticulum; P:male meiosis cytokinesis; P:neurotransmitter secretion; P:auxin-activated signaling pathway; P:regulatio…	EC:3.6.1	Acting on acid anhydrides
Tcordifilia_346	RecName: Full=Protein TAR1	497	1	6.74279e-05	80.77	2	P:GO:0043457; C:GO:0005739	P:regulation of cellular respiration; C:mitochondrion
Tcordifilia_350	RecName: Full=Putative uncharacterized protein ART3; AltName: Full=Antisense to ribosomal RNA transcript protein 3	496	1	2.16506e-10	83.33	3	P:GO:0008150; F:GO:0003674; C:GO:0005575	P:biological_process; F:molecular_function; C:cellular_component
Tcordifilia_352	RecName: Full=Putative uncharacterized protein ART3; AltName: Full=Antisense to ribosomal RNA transcript protein 3	495	1	3.38313e-10	82.86	3	P:GO:0008150; F:GO:0003674; C:GO:0005575	P:biological_process; F:molecular_function; C:cellular_component
Tcordifilia_353	RecName: Full=Putative uncharacterized protein ART3; AltName: Full=Antisense to ribosomal RNA transcript protein 3	495	1	7.16067e-11	83.33	3	P:GO:0008150; F:GO:0003674; C:GO:0005575	P:biological_process; F:molecular_function; C:cellular_component
Tcordifilia_354	RecName: Full=Uncharacterized 9.4 kDa protein	495	4	2.02777e-56	85.6	35	P:GO:0001953; P:GO:0002244; P:GO:0002853; P:GO:0007155; P:GO:0007160; P:GO:0007595; P:GO:0009410; P:GO:0009725; P:GO:0010469; P:GO:0022408; P:GO:0030277; P:GO:0030879; P:GO:0031077; P:GO:0032355; P:GO:0032570; P:GO:0032869; P:GO:0033189; P:GO:0034097; P:GO:0043066; P:GO:0044849; P:GO:0046677; P:GO:0048565; P:GO:0071560; F:GO:0005176; F:GO:0044877; C:GO:0005576; C:GO:0005615; C:GO:0005737; C:GO:00…	P:negative regulation of cell-matrix adhesion; P:hematopoietic progenitor cell differentiation; P:negative regulation of T cell mediated cytotoxicity directed against tumor cell target; P:cell adhesion; P:cell-matrix adhesion; P:lactation; P:response to xenobiotic stimulus; P:response to hormone; P:regulation of signaling receptor activity; P:negative regulation of cell-cell adhesion; P:maintenan…
Tcordifilia_355	RecName: Full=Regulator of rDNA transcription protein 15	494	2	9.62392e-13	81.37	3	P:GO:0008150; F:GO:0003674; C:GO:0005575	P:biological_process; F:molecular_function; C:cellular_component
Tcordifilia_357	RecName: Full=Putative uncharacterized protein ART3; AltName: Full=Antisense to ribosomal RNA transcript protein 3	494	1	8.31151e-11	83.33	3	P:GO:0008150; F:GO:0003674; C:GO:0005575	P:biological_process; F:molecular_function; C:cellular_component
Tcordifilia_358	RecName: Full=Putative uncharacterized protein ART3; AltName: Full=Antisense to ribosomal RNA transcript protein 3	494	1	8.76583e-11	83.33	3	P:GO:0008150; F:GO:0003674; C:GO:0005575	P:biological_process; F:molecular_function; C:cellular_component
Tcordifilia_359	RecName: Full=Protein TAR1	493	2	4.81905e-06	85.19	3	P:GO:0043457; F:GO:0003674; C:GO:0005739	P:regulation of cellular respiration; F:molecular_function; C:mitochondrion
Tcordifilia_363	RecName: Full=Putative uncharacterized protein ART3; AltName: Full=Antisense to ribosomal RNA transcript protein 3	493	1	7.70359e-11	83.33	3	P:GO:0008150; F:GO:0003674; C:GO:0005575	P:biological_process; F:molecular_function; C:cellular_component
Tcordifilia_364	RecName: Full=Putative uncharacterized protein ART3; AltName: Full=Antisense to ribosomal RNA transcript protein 3	493	1	1.50772e-11	67.31	3	P:GO:0008150; F:GO:0003674; C:GO:0005575	P:biological_process; F:molecular_function; C:cellular_component
Tcordifilia_365	RecName: Full=Protein TAR1	492	2	3.76263e-10	78.57	2	P:GO:0043457; C:GO:0005739	P:regulation of cellular respiration; C:mitochondrion
Tcordifilia_367	RecName: Full=Putative uncharacterized protein ART3; AltName: Full=Antisense to ribosomal RNA transcript protein 3	492	1	3.30923e-10	82.86	3	P:GO:0008150; F:GO:0003674; C:GO:0005575	P:biological_process; F:molecular_function; C:cellular_component
Tcordifilia_368	RecName: Full=Putative uncharacterized protein ART3; AltName: Full=Antisense to ribosomal RNA transcript protein 3	492	1	6.99946e-11	83.33	3	P:GO:0008150; F:GO:0003674; C:GO:0005575	P:biological_process; F:molecular_function; C:cellular_component
Tcordifilia_373	RecName: Full=Putative uncharacterized protein ART3; AltName: Full=Antisense to ribosomal RNA transcript protein 3	491	1	2.05085e-10	69.81	3	P:GO:0008150; F:GO:0003674; C:GO:0005575	P:biological_process; F:molecular_function; C:cellular_component
Tcordifilia_376	RecName: Full=Putative uncharacterized protein ART3; AltName: Full=Antisense to ribosomal RNA transcript protein 3	489	1	2.20683e-10	81.08	3	P:GO:0008150; F:GO:0003674; C:GO:0005575	P:biological_process; F:molecular_function; C:cellular_component
Tcordifilia_380	RecName: Full=Protein PHLOEM PROTEIN 2-LIKE A2; Short=AtPP2-A2	488	12	3.01538e-32	52.37	10	P:GO:0002213; P:GO:0009625; P:GO:0009863; P:GO:0009867; P:GO:0032260; F:GO:0016787; F:GO:0043394; C:GO:0005634; C:GO:0005737; C:GO:0012505	P:defense response to insect; P:response to insect; P:salicylic acid mediated signaling pathway; P:jasmonic acid mediated signaling pathway; P:response to jasmonic acid stimulus involved in jasmonic acid and ethylene-dependent systemic resistance; F:hydrolase activity; F:proteoglycan binding; C:nucleus; C:cytoplasm; C:endomembrane system	EC:3	Hydrolases
Tcordifilia_381	RecName: Full=Shikimate O-hydroxycinnamoyltransferase; AltName: Full=Hydroxycinnamoyl transferase; AltName: Full=Hydroxycinnamoyl-Coenzyme A shikimate/quinate hydroxycinnamoyltransferase	488	20	4.917e-31	48.14	14	P:GO:0007275; P:GO:0009697; P:GO:0009699; P:GO:0009753; P:GO:0010090; P:GO:0010143; P:GO:0044085; P:GO:0051179; P:GO:0071555; P:GO:1900150; P:GO:1900424; F:GO:0016410; F:GO:0050737; C:GO:0005737	P:multicellular organism development; P:salicylic acid biosynthetic process; P:phenylpropanoid biosynthetic process; P:response to jasmonic acid; P:trichome morphogenesis; P:cutin biosynthetic process; P:cellular component biogenesis; P:localization; P:cell wall organization; P:regulation of defense response to fungus; P:regulation of defense response to bacterium; F:N-acyltransferase activity; F…	EC:2.3.1	Acyltransferases
Tcordifilia_386	RecName: Full=Ribosomal protein S1, mitochondrial	487	1	8.28808e-13	43.15	2	C:GO:0005739; C:GO:0005840	C:mitochondrion; C:ribosome
Tcordifilia_388	RecName: Full=Putative uncharacterized protein ART3; AltName: Full=Antisense to ribosomal RNA transcript protein 3	486	1	1.16978e-09	82.35	3	P:GO:0008150; F:GO:0003674; C:GO:0005575	P:biological_process; F:molecular_function; C:cellular_component
Tcordifilia_394	RecName: Full=Valine--tRNA ligase; AltName: Full=Valyl-tRNA synthetase; Short=ValRS	485	20	9.79623e-90	57.24	6	P:GO:0006438; P:GO:0106074; F:GO:0002161; F:GO:0004832; F:GO:0005524; C:GO:0005737	P:valyl-tRNA aminoacylation; P:aminoacyl-tRNA metabolism involved in translational fidelity; F:aminoacyl-tRNA editing activity; F:valine-tRNA ligase activity; F:ATP binding; C:cytoplasm	EC:6.1.1.9; EC:3.1.1.1	Valine--tRNA ligase; Carboxylesterase
Tcordifilia_395	RecName: Full=Transposase for insertion sequence-like element IS431mec	485	2	1.18069e-37	98.68	4	P:GO:0006310; P:GO:0015074; P:GO:0032196; F:GO:0003677	P:DNA recombination; P:DNA integration; P:transposition; F:DNA binding
Tcordifilia_397	RecName: Full=Protein TAR1	484	2	2.62507e-07	81.25	2	P:GO:0043457; C:GO:0005739	P:regulation of cellular respiration; C:mitochondrion
Tcordifilia_398	RecName: Full=Putative uncharacterized protein ART3; AltName: Full=Antisense to ribosomal RNA transcript protein 3	484	1	4.00383e-09	84.38	3	P:GO:0008150; F:GO:0003674; C:GO:0005575	P:biological_process; F:molecular_function; C:cellular_component
Tcordifilia_401	RecName: Full=Enzymatic polyprotein; Includes: RecName: Full=Aspartic protease; Includes: RecName: Full=Endonuclease; Includes: RecName: Full=Reverse transcriptase	484	17	1.35218e-48	64.58	10	P:GO:0046794; P:GO:0052126; P:GO:0071897; P:GO:0090305; F:GO:0003676; F:GO:0004519; F:GO:0008233; F:GO:0034061; F:GO:0046872; C:GO:0005634	P:transport of virus; P:movement in host environment; P:DNA biosynthetic process; P:nucleic acid phosphodiester bond hydrolysis; F:nucleic acid binding; F:endonuclease activity; F:peptidase activity; F:DNA polymerase activity; F:metal ion binding; C:nucleus	EC:3.1; EC:3.4; EC:2.7.7	Acting on ester bonds; Acting on peptide bonds (peptidases); Transferring phosphorus-containing groups
Tcordifilia_404	RecName: Full=Glutamate decarboxylase alpha; Short=GAD-alpha	482	20	2.32535e-91	78	8	P:GO:0006538; P:GO:0031152; P:GO:0034599; P:GO:0051454; F:GO:0004351; F:GO:0005516; F:GO:0030170; C:GO:0005829	P:glutamate catabolic process; P:aggregation involved in sorocarp development; P:cellular response to oxidative stress; P:intracellular pH elevation; F:glutamate decarboxylase activity; F:calmodulin binding; F:pyridoxal phosphate binding; C:cytosol	EC:4.1.1.15	Glutamate decarboxylase
Tcordifilia_406	RecName: Full=Putative uncharacterized protein ART3; AltName: Full=Antisense to ribosomal RNA transcript protein 3	481	1	2.70287e-09	84.38	3	P:GO:0008150; F:GO:0003674; C:GO:0005575	P:biological_process; F:molecular_function; C:cellular_component
Tcordifilia_407	RecName: Full=Putative uncharacterized protein ART3; AltName: Full=Antisense to ribosomal RNA transcript protein 3	481	1	7.08604e-10	84.85	3	P:GO:0008150; F:GO:0003674; C:GO:0005575	P:biological_process; F:molecular_function; C:cellular_component
Tcordifilia_409	RecName: Full=DNA-directed RNA polymerase subunit beta''; AltName: Full=PEP; AltName: Full=Plastid-encoded RNA polymerase subunit beta''; Short=RNA polymerase subunit beta''	481	20	3.61723e-97	96.16	5	P:GO:0006351; F:GO:0003677; F:GO:0003899; F:GO:0008270; C:GO:0009507	P:transcription, DNA-templated; F:DNA binding; F:DNA-directed 5'-3' RNA polymerase activity; F:zinc ion binding; C:chloroplast	EC:2.7.7.6	DNA-directed RNA polymerase
Tcordifilia_410	RecName: Full=Putative uncharacterized protein ART3; AltName: Full=Antisense to ribosomal RNA transcript protein 3	480	1	2.31406e-11	83.33	3	P:GO:0008150; F:GO:0003674; C:GO:0005575	P:biological_process; F:molecular_function; C:cellular_component
Tcordifilia_411	RecName: Full=Putative uncharacterized protein ART3; AltName: Full=Antisense to ribosomal RNA transcript protein 3	480	1	4.48462e-10	74.42	3	P:GO:0008150; F:GO:0003674; C:GO:0005575	P:biological_process; F:molecular_function; C:cellular_component
Tcordifilia_412	RecName: Full=NADH-ubiquinone oxidoreductase chain 2; AltName: Full=NADH dehydrogenase subunit 2	480	2	1.17529e-30	85.83	5	P:GO:0022900; F:GO:0008137; C:GO:0005743; C:GO:0016021; C:GO:0070469	P:electron transport chain; F:NADH dehydrogenase (ubiquinone) activity; C:mitochondrial inner membrane; C:integral component of membrane; C:respirasome	EC:7.1.1.2; EC:1.6.5.11; EC:1.6.5.2	NADH:ubiquinone reductase (H(+)-translocating); NADH dehydrogenase (quinone); NAD(P)H dehydrogenase (quinone)
Tcordifilia_413	RecName: Full=Putative uncharacterized protein ART3; AltName: Full=Antisense to ribosomal RNA transcript protein 3	479	1	1.3036e-10	82.86	3	P:GO:0008150; F:GO:0003674; C:GO:0005575	P:biological_process; F:molecular_function; C:cellular_component
Tcordifilia_414	RecName: Full=Putative uncharacterized protein ART3; AltName: Full=Antisense to ribosomal RNA transcript protein 3	479	1	3.91854e-09	84.38	3	P:GO:0008150; F:GO:0003674; C:GO:0005575	P:biological_process; F:molecular_function; C:cellular_component
Tcordifilia_416	RecName: Full=Gag-Pol polyprotein; Contains: RecName: Full=Matrix protein p15; Contains: RecName: Full=RNA-binding phosphoprotein p12; AltName: Full=pp12; Contains: RecName: Full=Capsid protein p30; Contains: RecName: Full=Nucleocapsid protein p10-Pol; Short=NC-pol; Contains: RecName: Full=Protease; Contains: RecName: Full=Reverse transcriptase/ribonuclease H; Short=RT; Contains: RecName: Full=In…	479	20	1.35744e-63	91.24	29	P:GO:0006278; P:GO:0006308; P:GO:0006310; P:GO:0006508; P:GO:0015074; P:GO:0039657; P:GO:0039705; P:GO:0044826; P:GO:0075713; P:GO:0090502; P:GO:0098003; P:GO:0099001; F:GO:0003677; F:GO:0003723; F:GO:0003887; F:GO:0003964; F:GO:0004190; F:GO:0004523; F:GO:0008270; F:GO:0039660; F:GO:0042802; F:GO:0044824; C:GO:0016020; C:GO:0019013; C:GO:0020002; C:GO:0032993; C:GO:0044185; C:GO:0072494; C:GO:00…	P:RNA-dependent DNA biosynthetic process; P:DNA catabolic process; P:DNA recombination; P:proteolysis; P:DNA integration; P:suppression by virus of host gene expression; P:viral translational readthrough; P:viral genome integration into host DNA; P:establishment of integrated proviral latency; P:RNA phosphodiester bond hydrolysis, endonucleolytic; P:viral tail assembly; P:viral genome ejection th…	EC:3.1.30; EC:3.4.23; EC:2.7.7.49; EC:2.7.7.7; EC:3.1.26.4	Acting on ester bonds; Acting on peptide bonds (peptidases); RNA-directed DNA polymerase; DNA-directed DNA polymerase; Ribonuclease H
Tcordifilia_422	RecName: Full=NAD(P)H-quinone oxidoreductase subunit 6, chloroplastic; AltName: Full=NAD(P)H dehydrogenase subunit 6; AltName: Full=NADH-plastoquinone oxidoreductase subunit 6	475	20	1.0301e-07	93.1	5	P:GO:0022900; F:GO:0008137; F:GO:0048038; C:GO:0009535; C:GO:0016021	P:electron transport chain; F:NADH dehydrogenase (ubiquinone) activity; F:quinone binding; C:chloroplast thylakoid membrane; C:integral component of membrane	EC:7.1.1.2; EC:1.6.5.11; EC:1.6.5.2	NADH:ubiquinone reductase (H(+)-translocating); NADH dehydrogenase (quinone); NAD(P)H dehydrogenase (quinone)
Tcordifilia_425	RecName: Full=Putative uncharacterized protein ART3; AltName: Full=Antisense to ribosomal RNA transcript protein 3	473	1	3.93887e-07	83.33	3	P:GO:0008150; F:GO:0003674; C:GO:0005575	P:biological_process; F:molecular_function; C:cellular_component
Tcordifilia_427	RecName: Full=Protein TAR1	472	2	1.97386e-09	84.36	2	P:GO:0043457; C:GO:0005739	P:regulation of cellular respiration; C:mitochondrion
Tcordifilia_430	RecName: Full=Polyubiquitin; Contains: RecName: Full=Ubiquitin; Flags: Precursor	472	20	1.68832e-63	99.6	29	P:GO:0006511; P:GO:0007141; P:GO:0008585; P:GO:0009751; P:GO:0010224; P:GO:0021888; P:GO:0033621; P:GO:0043086; P:GO:0051881; P:GO:0060613; P:GO:0061136; P:GO:0072520; P:GO:0097009; P:GO:1901214; P:GO:1902527; F:GO:0003729; F:GO:0004857; F:GO:0031386; F:GO:0031625; C:GO:0005634; C:GO:0005777; C:GO:0005789; C:GO:0005829; C:GO:0005886; C:GO:0010008; C:GO:0030666; C:GO:0031315; C:GO:0043005; C:GO:00…	P:ubiquitin-dependent protein catabolic process; P:male meiosis I; P:female gonad development; P:response to salicylic acid; P:response to UV-B; P:hypothalamus gonadotrophin-releasing hormone neuron development; P:nuclear-transcribed mRNA catabolic process, meiosis-specific transcripts; P:negative regulation of catalytic activity; P:regulation of mitochondrial membrane potential; P:fat pad develo…
Tcordifilia_436	RecName: Full=Protein TAR1; AltName: Full=Transcript antisense to ribosomal RNA protein 1	466	2	4.08538e-05	82.08	3	P:GO:0043457; F:GO:0003674; C:GO:0005739	P:regulation of cellular respiration; F:molecular_function; C:mitochondrion
Tcordifilia_439	RecName: Full=Protein TAR1; AltName: Full=Transcript antisense to ribosomal RNA protein 1	465	2	4.08538e-05	82.08	3	P:GO:0043457; F:GO:0003674; C:GO:0005739	P:regulation of cellular respiration; F:molecular_function; C:mitochondrion
Tcordifilia_443	RecName: Full=Photosystem II CP47 reaction center protein; AltName: Full=PSII 47 kDa protein; AltName: Full=Protein CP-47	462	20	8.54437e-44	99.73	9	P:GO:0009772; P:GO:0010207; P:GO:0018298; F:GO:0003729; F:GO:0016168; F:GO:0045156; C:GO:0009523; C:GO:0009535; C:GO:0016021	P:photosynthetic electron transport in photosystem II; P:photosystem II assembly; P:protein-chromophore linkage; F:mRNA binding; F:chlorophyll binding; F:electron transporter, transferring electrons within the cyclic electron transport pathway of photosynthesis activity; C:photosystem II; C:chloroplast thylakoid membrane; C:integral component of membrane	EC:1	Oxidoreductases
Tcordifilia_448	RecName: Full=Regulator of rDNA transcription protein 15	459	2	8.13087e-27	86.86	3	P:GO:0008150; F:GO:0003674; C:GO:0005575	P:biological_process; F:molecular_function; C:cellular_component
Tcordifilia_451	RecName: Full=Protein TAR1	458	2	1.23825e-07	83.05	2	P:GO:0043457; C:GO:0005739	P:regulation of cellular respiration; C:mitochondrion
Tcordifilia_454	RecName: Full=Protein TAR1	456	2	7.85596e-09	86.44	2	P:GO:0043457; C:GO:0005739	P:regulation of cellular respiration; C:mitochondrion
Tcordifilia_460	RecName: Full=DNA-directed RNA polymerase subunit beta; AltName: Full=PEP; AltName: Full=Plastid-encoded RNA polymerase subunit beta; Short=RNA polymerase subunit beta	455	20	3.1325e-98	97.28	5	P:GO:0006351; F:GO:0003677; F:GO:0003899; F:GO:0032549; C:GO:0009507	P:transcription, DNA-templated; F:DNA binding; F:DNA-directed 5'-3' RNA polymerase activity; F:ribonucleoside binding; C:chloroplast	EC:2.7.7.6	DNA-directed RNA polymerase
Tcordifilia_463	RecName: Full=30S ribosomal protein S16, chloroplastic	454	20	9.17005e-36	89.47	4	P:GO:0006412; F:GO:0003735; C:GO:0009507; C:GO:0015935	P:translation; F:structural constituent of ribosome; C:chloroplast; C:small ribosomal subunit
Tcordifilia_464	RecName: Full=Protein TAR1; AltName: Full=Transcript antisense to ribosomal RNA protein 1	453	2	5.42908e-05	87.5	3	P:GO:0043457; F:GO:0003674; C:GO:0005739	P:regulation of cellular respiration; F:molecular_function; C:mitochondrion
Tcordifilia_467	RecName: Full=Protein TIC110, chloroplastic; AltName: Full=Chloroplast inner envelope protein, 110 kDa; Short=psIEP110; AltName: Full=IAP100; AltName: Full=Translocon at the inner envelope membrane of chloroplasts 110; Flags: Precursor	453	2	1.3205e-56	81.15	5	P:GO:0045037; F:GO:0005515; C:GO:0016021; C:GO:0031897; C:GO:0061927	P:protein import into chloroplast stroma; F:protein binding; C:integral component of membrane; C:Tic complex; C:TOC-TIC supercomplex I
Tcordifilia_471	RecName: Full=Protein TAR1	450	2	2.08631e-08	76.89	2	P:GO:0043457; C:GO:0005739	P:regulation of cellular respiration; C:mitochondrion
Tcordifilia_476	RecName: Full=AAA-ATPase At3g50940; Flags: Precursor	449	20	4.56165e-44	63.48	14	P:GO:0000304; P:GO:0002237; P:GO:0009409; P:GO:0009411; P:GO:0009626; P:GO:0009651; P:GO:0009737; P:GO:0009863; P:GO:0010154; P:GO:0051365; F:GO:0000166; F:GO:0016787; F:GO:0042802; C:GO:0005741	P:response to singlet oxygen; P:response to molecule of bacterial origin; P:response to cold; P:response to UV; P:plant-type hypersensitive response; P:response to salt stress; P:response to abscisic acid; P:salicylic acid mediated signaling pathway; P:fruit development; P:cellular response to potassium ion starvation; F:nucleotide binding; F:hydrolase activity; F:identical protein binding; C:mit…	EC:3	Hydrolases
Tcordifilia_480	RecName: Full=ATP-dependent Clp protease ATP-binding subunit ClpA homolog	447	20	8.44136e-80	92.11	15	P:GO:0006508; P:GO:0009658; P:GO:0010380; P:GO:0034605; P:GO:0042026; P:GO:0045037; P:GO:1901002; P:GO:1902584; F:GO:0003729; F:GO:0004176; F:GO:0005515; F:GO:0005524; F:GO:0016887; C:GO:0009570; C:GO:0031897	P:proteolysis; P:chloroplast organization; P:regulation of chlorophyll biosynthetic process; P:cellular response to heat; P:protein refolding; P:protein import into chloroplast stroma; P:positive regulation of response to salt stress; P:positive regulation of response to water deprivation; F:mRNA binding; F:ATP-dependent peptidase activity; F:protein binding; F:ATP binding; F:ATP hydrolysis activ…	EC:3.6.1; EC:3.4	Acting on acid anhydrides; Acting on peptide bonds (peptidases)
Tcordifilia_489	RecName: Full=RNA-directed DNA polymerase from mobile element jockey; AltName: Full=Reverse transcriptase	444	4	1.71825e-12	47.31	2	P:GO:0006259; F:GO:0016779	P:DNA metabolic process; F:nucleotidyltransferase activity	EC:2.7.7	Transferring phosphorus-containing groups
Tcordifilia_494	RecName: Full=Protein TIC 214; AltName: Full=Translocon at the inner envelope membrane of chloroplasts 214; Short=AtTIC214	443	5	3.68267e-05	97.05	7	P:GO:0015031; C:GO:0009507; C:GO:0009528; C:GO:0009536; C:GO:0009706; C:GO:0016020; C:GO:0016021	P:protein transport; C:chloroplast; C:plastid inner membrane; C:plastid; C:chloroplast inner membrane; C:membrane; C:integral component of membrane
Tcordifilia_497	RecName: Full=Probable intron-encoded endonuclease aI5; Contains: RecName: Full=Truncated non-functional cytochrome oxidase 1; Contains: RecName: Full=Intron-encoded endonuclease aI5; Flags: Precursor	442	1	9.962e-21	51.3	3	P:GO:0044237; F:GO:0003824; C:GO:0110165	P:cellular metabolic process; F:catalytic activity; C:cellular anatomical entity
Tcordifilia_498	RecName: Full=Uncharacterized protein ORF91	441	1	2.0331e-21	97.73	1	C:GO:0009507	C:chloroplast
Tcordifilia_506	RecName: Full=ATP-dependent Clp protease ATP-binding subunit ClpA homolog	438	20	1.55558e-45	82.38	9	P:GO:0009658; P:GO:0045037; F:GO:0005524; F:GO:0016887; F:GO:0042803; F:GO:0044183; C:GO:0009570; C:GO:0031969; C:GO:0032991	P:chloroplast organization; P:protein import into chloroplast stroma; F:ATP binding; F:ATP hydrolysis activity; F:protein homodimerization activity; F:protein folding chaperone; C:chloroplast stroma; C:chloroplast membrane; C:protein-containing complex	EC:3.6.1	Acting on acid anhydrides
Tcordifilia_508	RecName: Full=Phospho-2-dehydro-3-deoxyheptonate aldolase 1, chloroplastic; AltName: Full=3-deoxy-D-arabino-heptulosonate 7-phosphate synthase 1; AltName: Full=DAHP synthase 1; AltName: Full=Phospho-2-keto-3-deoxyheptonate aldolase 1; Flags: Precursor	438	18	1.98225e-82	83.64	10	P:GO:0008652; P:GO:0009073; P:GO:0009423; P:GO:0009611; P:GO:0010597; P:GO:0051260; F:GO:0003849; F:GO:0005515; F:GO:0046872; C:GO:0009507	P:cellular amino acid biosynthetic process; P:aromatic amino acid family biosynthetic process; P:chorismate biosynthetic process; P:response to wounding; P:green leaf volatile biosynthetic process; P:protein homooligomerization; F:3-deoxy-7-phosphoheptulonate synthase activity; F:protein binding; F:metal ion binding; C:chloroplast	EC:2.5.1.54	3-deoxy-7-phosphoheptulonate synthase
Tcordifilia_510	RecName: Full=Uncharacterized 91 kDa protein in cob intron	437	4	8.26342e-17	62.76	4	P:GO:0090304; F:GO:0003824; F:GO:0005488; C:GO:0000262	P:nucleic acid metabolic process; F:catalytic activity; F:binding; C:mitochondrial chromosome
Tcordifilia_511	RecName: Full=Chaperonin GroEL 2; AltName: Full=60 kDa chaperonin 2; AltName: Full=Chaperonin-60 2; Short=Cpn60 2	436	20	1.01093e-63	86.45	12	P:GO:0009408; P:GO:0009627; P:GO:0042026; P:GO:0051085; F:GO:0003729; F:GO:0005524; F:GO:0016853; F:GO:0016887; F:GO:0019904; F:GO:0051082; C:GO:0009570; C:GO:1990220	P:response to heat; P:systemic acquired resistance; P:protein refolding; P:chaperone cofactor-dependent protein refolding; F:mRNA binding; F:ATP binding; F:isomerase activity; F:ATP hydrolysis activity; F:protein domain specific binding; F:unfolded protein binding; C:chloroplast stroma; C:GroEL-GroES complex	EC:3.6.1; EC:5	Acting on acid anhydrides; Isomerases
Tcordifilia_512	RecName: Full=DNA-directed RNA polymerase subunit beta''; AltName: Full=PEP; AltName: Full=Plastid-encoded RNA polymerase subunit beta''; Short=RNA polymerase subunit beta''	436	20	2.18189e-93	97.7	5	P:GO:0006351; F:GO:0003677; F:GO:0003899; F:GO:0008270; C:GO:0009507	P:transcription, DNA-templated; F:DNA binding; F:DNA-directed 5'-3' RNA polymerase activity; F:zinc ion binding; C:chloroplast	EC:2.7.7.6	DNA-directed RNA polymerase
Tcordifilia_513	RecName: Full=Regulator of rDNA transcription protein 15	435	2	8.16735e-19	79.02	3	P:GO:0008150; F:GO:0003674; C:GO:0005575	P:biological_process; F:molecular_function; C:cellular_component
Tcordifilia_519	RecName: Full=Uncharacterized 91 kDa protein in cob intron	430	2	4.92845e-11	56.24	2	P:GO:0090304; C:GO:0005739	P:nucleic acid metabolic process; C:mitochondrion
Tcordifilia_520	RecName: Full=Putative acyl-coenzyme A oxidase 3.2, peroxisomal; Flags: Precursor	429	2	8.70348e-28	85.71	7	P:GO:0033540; P:GO:0051791; P:GO:0055088; F:GO:0003997; F:GO:0005504; F:GO:0071949; C:GO:0005777	P:fatty acid beta-oxidation using acyl-CoA oxidase; P:medium-chain fatty acid metabolic process; P:lipid homeostasis; F:acyl-CoA oxidase activity; F:fatty acid binding; F:FAD binding; C:peroxisome	EC:1.3.3.6	Acyl-CoA oxidase
Tcordifilia_521	RecName: Full=Protein TAR1	428	2	1.36182e-30	67.75	2	P:GO:0043457; C:GO:0005739	P:regulation of cellular respiration; C:mitochondrion
Tcordifilia_527	RecName: Full=Polyubiquitin; Contains: RecName: Full=Ubiquitin; Flags: Precursor	427	20	5.52837e-73	99.73	29	P:GO:0006511; P:GO:0007141; P:GO:0008585; P:GO:0009751; P:GO:0010224; P:GO:0021888; P:GO:0033621; P:GO:0043086; P:GO:0051881; P:GO:0060613; P:GO:0061136; P:GO:0072520; P:GO:0097009; P:GO:1901214; P:GO:1902527; F:GO:0003729; F:GO:0004857; F:GO:0031386; F:GO:0031625; C:GO:0005634; C:GO:0005777; C:GO:0005789; C:GO:0005829; C:GO:0005886; C:GO:0010008; C:GO:0030666; C:GO:0031315; C:GO:0043005; C:GO:00…	P:ubiquitin-dependent protein catabolic process; P:male meiosis I; P:female gonad development; P:response to salicylic acid; P:response to UV-B; P:hypothalamus gonadotrophin-releasing hormone neuron development; P:nuclear-transcribed mRNA catabolic process, meiosis-specific transcripts; P:negative regulation of catalytic activity; P:regulation of mitochondrial membrane potential; P:fat pad develo…
Tcordifilia_530	RecName: Full=RNA-directed RNA polymerase L; Short=Protein L; AltName: Full=Large structural protein; AltName: Full=Replicase; AltName: Full=Transcriptase; Includes: RecName: Full=RNA-directed RNA polymerase; Includes: RecName: Full=GTP phosphohydrolase; Includes: RecName: Full=GDP polyribonucleotidyltransferase; AltName: Full=PRNTase; Includes: RecName: Full=mRNA cap methyltransferase; AltName: …	426	3	0.000683314	45.21	18	P:GO:0001172; P:GO:0006139; P:GO:0006370; P:GO:0006397; P:GO:0008152; P:GO:0032259; P:GO:0106005; F:GO:0000166; F:GO:0003824; F:GO:0003924; F:GO:0003968; F:GO:0004482; F:GO:0005524; F:GO:0008168; F:GO:0016740; F:GO:0016779; F:GO:0016787; C:GO:0030430	P:transcription, RNA-templated; P:nucleobase-containing compound metabolic process; P:7-methylguanosine mRNA capping; P:mRNA processing; P:metabolic process; P:methylation; P:RNA 5'-cap (guanine-N7)-methylation; F:nucleotide binding; F:catalytic activity; F:GTPase activity; F:RNA-directed 5'-3' RNA polymerase activity; F:mRNA (guanine-N7-)-methyltransferase activity; F:ATP binding; F:methyltransf…
Tcordifilia_532	RecName: Full=ATP-dependent Clp protease ATP-binding subunit ClpA homolog	425	20	3.24061e-39	85.05	13	P:GO:0006457; P:GO:0006508; P:GO:0009658; P:GO:0010380; P:GO:0045037; F:GO:0003729; F:GO:0004176; F:GO:0005524; F:GO:0016887; F:GO:0042803; F:GO:0044183; C:GO:0009570; C:GO:0031897	P:protein folding; P:proteolysis; P:chloroplast organization; P:regulation of chlorophyll biosynthetic process; P:protein import into chloroplast stroma; F:mRNA binding; F:ATP-dependent peptidase activity; F:ATP binding; F:ATP hydrolysis activity; F:protein homodimerization activity; F:protein folding chaperone; C:chloroplast stroma; C:Tic complex	EC:3.6.1; EC:3.4	Acting on acid anhydrides; Acting on peptide bonds (peptidases)
Tcordifilia_535	RecName: Full=Probable lipoxygenase 6	424	20	1.56404e-65	67.95	21	P:GO:0006633; P:GO:0008299; P:GO:0009555; P:GO:0009611; P:GO:0009617; P:GO:0009620; P:GO:0009644; P:GO:0009695; P:GO:0009751; P:GO:0009753; P:GO:0009901; P:GO:0010193; P:GO:0010597; P:GO:0031408; P:GO:0034440; P:GO:0080086; F:GO:0016165; F:GO:0016166; F:GO:0046872; C:GO:0009534; C:GO:0009570	P:fatty acid biosynthetic process; P:isoprenoid biosynthetic process; P:pollen development; P:response to wounding; P:response to bacterium; P:response to fungus; P:response to high light intensity; P:jasmonic acid biosynthetic process; P:response to salicylic acid; P:response to jasmonic acid; P:anther dehiscence; P:response to ozone; P:green leaf volatile biosynthetic process; P:oxylipin biosyn…	EC:1.3; EC:1.13.11.12	Acting on the CH-CH group of donors; Linoleate 13S-lipoxygenase
Tcordifilia_536	RecName: Full=Protein TAR1	423	2	2.3939e-10	80.88	2	P:GO:0043457; C:GO:0005739	P:regulation of cellular respiration; C:mitochondrion
Tcordifilia_537	RecName: Full=2,3-bisphosphoglycerate-dependent phosphoglycerate mutase; Short=BPG-dependent PGAM; Short=PGAM; Short=Phosphoglyceromutase; Short=dPGM	423	20	1.58869e-87	72.07	6	P:GO:0006094; P:GO:0006096; P:GO:0010167; F:GO:0005515; F:GO:0046538; C:GO:0009507	P:gluconeogenesis; P:glycolytic process; P:response to nitrate; F:protein binding; F:2,3-bisphosphoglycerate-dependent phosphoglycerate mutase activity; C:chloroplast	EC:5.4.2.1	Intramolecular transferases
Tcordifilia_540	RecName: Full=Transcriptional coregulator SSA1	422	20	2.08421e-92	96.29	25	P:GO:0006357; P:GO:0006515; P:GO:0006616; P:GO:0009408; P:GO:0009615; P:GO:0009617; P:GO:0016192; P:GO:0034620; P:GO:0042026; P:GO:0051085; P:GO:0071470; P:GO:0097308; F:GO:0002020; F:GO:0003712; F:GO:0005524; F:GO:0016887; F:GO:0031072; F:GO:0044183; F:GO:0051082; F:GO:0051787; C:GO:0005576; C:GO:0005829; C:GO:0005886; C:GO:0016363; C:GO:0031969	P:regulation of transcription by RNA polymerase II; P:protein quality control for misfolded or incompletely synthesized proteins; P:SRP-dependent cotranslational protein targeting to membrane, translocation; P:response to heat; P:response to virus; P:response to bacterium; P:vesicle-mediated transport; P:cellular response to unfolded protein; P:protein refolding; P:chaperone cofactor-dependent pr…	EC:3.6.1	Acting on acid anhydrides
Tcordifilia_542	RecName: Full=Uncharacterized protein ORF91	421	1	1.83154e-47	98.67	1	C:GO:0009507	C:chloroplast
Tcordifilia_544	RecName: Full=Starch synthase 3, chloroplastic/amyloplastic; Short=AtSS3; AltName: Full=Soluble starch synthase III; Flags: Precursor	421	3	3.41292e-59	82.58	10	P:GO:0009960; P:GO:0010021; P:GO:0019252; F:GO:0004373; F:GO:0009011; F:GO:0033201; F:GO:0042802; F:GO:2001070; C:GO:0009501; C:GO:0009507	P:endosperm development; P:amylopectin biosynthetic process; P:starch biosynthetic process; F:glycogen (starch) synthase activity; F:starch synthase activity; F:alpha-1,4-glucan synthase activity; F:identical protein binding; F:starch binding; C:amyloplast; C:chloroplast	EC:2.4.1.21; EC:2.4.1.11	Starch synthase; Glycogen(starch) synthase
Tcordifilia_545	RecName: Full=Putative uncharacterized protein ART3; AltName: Full=Antisense to ribosomal RNA transcript protein 3	420	1	1.45118e-08	81.25	3	P:GO:0008150; F:GO:0003674; C:GO:0005575	P:biological_process; F:molecular_function; C:cellular_component
Tcordifilia_547	RecName: Full=Phosphocarrier protein HPr; AltName: Full=Histidine-containing protein	420	20	2.69177e-35	82.44	4	P:GO:0009401; P:GO:0043610; F:GO:0005515; C:GO:0005737	P:phosphoenolpyruvate-dependent sugar phosphotransferase system; P:regulation of carbohydrate utilization; F:protein binding; C:cytoplasm
Tcordifilia_554	RecName: Full=Uncharacterized protein ORF91	416	1	6.80731e-15	97.22	1	C:GO:0009507	C:chloroplast
Tcordifilia_558	RecName: Full=Heat shock protein HSP 90-beta	415	20	1.23717e-64	93.24	63	P:GO:0001568; P:GO:0002218; P:GO:0002230; P:GO:0007004; P:GO:0007517; P:GO:0009409; P:GO:0030240; P:GO:0030241; P:GO:0030511; P:GO:0032435; P:GO:0032728; P:GO:0033138; P:GO:0034605; P:GO:0042742; P:GO:0043066; P:GO:0043627; P:GO:0045429; P:GO:0045597; P:GO:0046677; P:GO:0048769; P:GO:0050821; P:GO:0050900; P:GO:0051131; P:GO:0051726; P:GO:0061077; P:GO:0071277; P:GO:0071353; P:GO:0071902; P:GO:00…	P:blood vessel development; P:activation of innate immune response; P:positive regulation of defense response to virus by host; P:telomere maintenance via telomerase; P:muscle organ development; P:response to cold; P:skeletal muscle thin filament assembly; P:skeletal muscle myosin thick filament assembly; P:positive regulation of transforming growth factor beta receptor signaling pathway; P:negat…	EC:3.6.1	Acting on acid anhydrides
Tcordifilia_560	RecName: Full=Phenylalanine ammonia-lyase	414	20	1.76971e-52	92.51	14	P:GO:0006559; P:GO:0006952; P:GO:0006979; P:GO:0009555; P:GO:0009800; P:GO:0009819; P:GO:0010224; P:GO:0046244; P:GO:0046274; F:GO:0005515; F:GO:0016597; F:GO:0045548; C:GO:0005737; C:GO:0032991	P:L-phenylalanine catabolic process; P:defense response; P:response to oxidative stress; P:pollen development; P:cinnamic acid biosynthetic process; P:drought recovery; P:response to UV-B; P:salicylic acid catabolic process; P:lignin catabolic process; F:protein binding; F:amino acid binding; F:phenylalanine ammonia-lyase activity; C:cytoplasm; C:protein-containing complex	EC:4.3.1.24; EC:4.3.1.25	Phenylalanine ammonia-lyase; Phenylalanine/tyrosine ammonia-lyase
Tcordifilia_562	RecName: Full=Bifunctional chorismate mutase/prephenate dehydratase; AltName: Full=Chorismate mutase-prephenate dehydratase; AltName: Full=P-protein; Includes: RecName: Full=Chorismate mutase; Short=CM; Includes: RecName: Full=Prephenate dehydratase; Short=PDT	414	19	8.05809e-57	70.21	11	P:GO:0006571; P:GO:0006952; P:GO:0007623; P:GO:0009094; P:GO:0010020; P:GO:0010244; F:GO:0004664; F:GO:0047769; C:GO:0005829; C:GO:0009570; C:GO:0010319	P:tyrosine biosynthetic process; P:defense response; P:circadian rhythm; P:L-phenylalanine biosynthetic process; P:chloroplast fission; P:response to low fluence blue light stimulus by blue low-fluence system; F:prephenate dehydratase activity; F:arogenate dehydratase activity; C:cytosol; C:chloroplast stroma; C:stromule	EC:4.2.1.51; EC:4.2.1.91	Prephenate dehydratase; Arogenate dehydratase
Tcordifilia_563	RecName: Full=Protein TAR1	412	2	4.42144e-10	66.33	2	P:GO:0043457; C:GO:0005739	P:regulation of cellular respiration; C:mitochondrion
Tcordifilia_566	RecName: Full=NADH-quinone oxidoreductase subunit D; AltName: Full=NADH dehydrogenase I subunit D; AltName: Full=NDH-1 subunit D	411	20	8.94262e-43	77.53	7	P:GO:0006120; F:GO:0008137; F:GO:0046872; F:GO:0048038; F:GO:0051287; F:GO:0051539; C:GO:0005747	P:mitochondrial electron transport, NADH to ubiquinone; F:NADH dehydrogenase (ubiquinone) activity; F:metal ion binding; F:quinone binding; F:NAD binding; F:4 iron, 4 sulfur cluster binding; C:mitochondrial respiratory chain complex I	EC:7.1.1.2; EC:1.6.5.11; EC:1.6.5.2	NADH:ubiquinone reductase (H(+)-translocating); NADH dehydrogenase (quinone); NAD(P)H dehydrogenase (quinone)
Tcordifilia_570	RecName: Full=Eukaryotic translation initiation factor 5A; Short=eIF-5A	409	20	1.77057e-69	93.04	11	P:GO:0006413; P:GO:0009611; P:GO:0010089; P:GO:0034050; P:GO:0045901; P:GO:0045905; F:GO:0003743; F:GO:0003746; F:GO:0043022; C:GO:0005634; C:GO:0005737	P:translational initiation; P:response to wounding; P:xylem development; P:programmed cell death induced by symbiont; P:positive regulation of translational elongation; P:positive regulation of translational termination; F:translation initiation factor activity; F:translation elongation factor activity; F:ribosome binding; C:nucleus; C:cytoplasm
Tcordifilia_574	RecName: Full=Respiratory burst oxidase homolog protein B; AltName: Full=NADPH oxidase RBOHB; Short=OsrbohB	408	20	3.52914e-59	62.33	29	P:GO:0002679; P:GO:0007231; P:GO:0009060; P:GO:0009408; P:GO:0009611; P:GO:0009738; P:GO:0009845; P:GO:0009873; P:GO:0010053; P:GO:0010119; P:GO:0033198; P:GO:0033500; P:GO:0042403; P:GO:0043069; P:GO:0048513; P:GO:0048522; P:GO:0048584; P:GO:0050665; P:GO:0052542; P:GO:0080134; P:GO:0098869; F:GO:0004601; F:GO:0005509; F:GO:0016174; F:GO:0043621; C:GO:0005737; C:GO:0005887; C:GO:0012505; C:GO:00…	P:respiratory burst involved in defense response; P:osmosensory signaling pathway; P:aerobic respiration; P:response to heat; P:response to wounding; P:abscisic acid-activated signaling pathway; P:seed germination; P:ethylene-activated signaling pathway; P:root epidermal cell differentiation; P:regulation of stomatal movement; P:response to ATP; P:carbohydrate homeostasis; P:thyroid hormone metab…	EC:1.6.3.1; EC:1.11.1	NAD(P)H oxidase (H(2)O(2)-forming); Acting on a peroxide as acceptor
Tcordifilia_576	RecName: Full=UDP-glucose 6-dehydrogenase; Short=UDP-Glc dehydrogenase; Short=UDP-GlcDH; Short=UDPGDH	407	20	1.61151e-34	81.9	21	P:GO:0001702; P:GO:0002009; P:GO:0006065; P:GO:0007367; P:GO:0007427; P:GO:0007509; P:GO:0008543; P:GO:0009792; P:GO:0015014; P:GO:0016055; P:GO:0018991; P:GO:0030206; P:GO:0034214; P:GO:0040025; P:GO:0048666; P:GO:0052546; F:GO:0003979; F:GO:0042802; F:GO:0051287; C:GO:0005654; C:GO:0005829	P:gastrulation with mouth forming second; P:morphogenesis of an epithelium; P:UDP-glucuronate biosynthetic process; P:segment polarity determination; P:epithelial cell migration, open tracheal system; P:mesoderm migration involved in gastrulation; P:fibroblast growth factor receptor signaling pathway; P:embryo development ending in birth or egg hatching; P:heparan sulfate proteoglycan biosyntheti…	EC:1.1.1.22	UDP-glucose 6-dehydrogenase
Tcordifilia_580	RecName: Full=Uncharacterized protein ORF91	405	1	7.73671e-52	100	1	C:GO:0009507	C:chloroplast
Tcordifilia_581	RecName: Full=Cytochrome c biogenesis CcmF C-terminal-like mitochondrial protein; AltName: Full=Cytochrome c biogenesis orf452	405	2	2.52861e-53	87.21	4	P:GO:0017004; F:GO:0005515; C:GO:0005743; C:GO:0016021	P:cytochrome complex assembly; F:protein binding; C:mitochondrial inner membrane; C:integral component of membrane
Tcordifilia_583	RecName: Full=Regulator of rDNA transcription protein 15	404	2	1.04418e-10	73.81	3	P:GO:0008150; F:GO:0003674; C:GO:0005575	P:biological_process; F:molecular_function; C:cellular_component
Tcordifilia_588	RecName: Full=Glycogen phosphorylase	403	20	1.98605e-85	78.28	19	P:GO:0001666; P:GO:0005980; P:GO:0006874; P:GO:0009414; P:GO:0051591; P:GO:0060359; P:GO:1903013; F:GO:0008184; F:GO:0016208; F:GO:0030170; F:GO:0030246; F:GO:0042802; F:GO:0102250; F:GO:0102499; C:GO:0005829; C:GO:0009501; C:GO:0009507; C:GO:0016529; C:GO:0030424	P:response to hypoxia; P:glycogen catabolic process; P:cellular calcium ion homeostasis; P:response to water deprivation; P:response to cAMP; P:response to ammonium ion; P:response to differentiation-inducing factor 1; F:glycogen phosphorylase activity; F:AMP binding; F:pyridoxal phosphate binding; F:carbohydrate binding; F:identical protein binding; F:linear malto-oligosaccharide phosphorylase a…	EC:2.4.1.1	Glycogen phosphorylase
Tcordifilia_589	RecName: Full=UDP-glucuronate 4-epimerase 6; AltName: Full=UDP-glucuronic acid epimerase 6; Short=AtUGlcAE2	403	10	3.37059e-47	72.86	8	P:GO:0005975; P:GO:0033481; P:GO:0050829; P:GO:0050832; F:GO:0005515; F:GO:0050378; C:GO:0016021; C:GO:0032580	P:carbohydrate metabolic process; P:galacturonate biosynthetic process; P:defense response to Gram-negative bacterium; P:defense response to fungus; F:protein binding; F:UDP-glucuronate 4-epimerase activity; C:integral component of membrane; C:Golgi cisterna membrane	EC:5.1.3.6	UDP-glucuronate 4-epimerase
Tcordifilia_591	RecName: Full=Uncharacterized protein ORF91	402	1	6.03794e-15	97.22	1	C:GO:0009507	C:chloroplast
Tcordifilia_597	RecName: Full=Protein TAR1	400	2	2.7834e-08	82.18	2	P:GO:0043457; C:GO:0005739	P:regulation of cellular respiration; C:mitochondrion
Tcordifilia_600	RecName: Full=Regulator of rDNA transcription protein 15	400	2	3.74708e-12	78.05	3	P:GO:0008150; F:GO:0003674; C:GO:0005575	P:biological_process; F:molecular_function; C:cellular_component
Tcordifilia_601	RecName: Full=Protein TAR1; AltName: Full=Transcript antisense to ribosomal RNA protein 1	400	2	5.84808e-05	87.5	3	P:GO:0043457; F:GO:0003674; C:GO:0005739	P:regulation of cellular respiration; F:molecular_function; C:mitochondrion
Tcordifilia_604	RecName: Full=1-aminocyclopropane-1-carboxylate oxidase homolog 12	399	20	2.58286e-32	59.1	11	P:GO:0002229; P:GO:0009620; P:GO:0009751; P:GO:0009813; P:GO:0010150; P:GO:0010439; P:GO:0042742; F:GO:0033759; F:GO:0034785; F:GO:0062131; C:GO:0005737	P:defense response to oomycetes; P:response to fungus; P:response to salicylic acid; P:flavonoid biosynthetic process; P:leaf senescence; P:regulation of glucosinolate biosynthetic process; P:defense response to bacterium; F:flavone synthase activity; F:salicylate 5-hydroxylase activity; F:3-butenylglucosinolate 2-hydroxylase activity; C:cytoplasm	EC:1.14.11; EC:1.14.13.172; EC:1.14.20.5	Acting on paired donors, with incorporation or reduction of molecular oxygen. The oxygen incorporated need not be derived from O(2); Salicylate 5-hydroxylase; Flavone synthase I
Tcordifilia_607	RecName: Full=Uncharacterized mitochondrial protein AtMg00030; AltName: Full=ORF107a	398	3	7.9627e-12	91.12	2	P:GO:0043457; C:GO:0005739	P:regulation of cellular respiration; C:mitochondrion
Tcordifilia_609	RecName: Full=Regulator of rDNA transcription protein 15	398	2	5.30411e-13	81.37	3	P:GO:0008150; F:GO:0003674; C:GO:0005575	P:biological_process; F:molecular_function; C:cellular_component
Tcordifilia_612	RecName: Full=Calcium-dependent protein kinase 11; AltName: Full=Calcium-dependent protein kinase isoform CDPK2; Short=AtCDPK2	397	20	4.76679e-62	87.86	18	P:GO:0009409; P:GO:0009414; P:GO:0009789; P:GO:0018105; P:GO:0035556; P:GO:0046777; P:GO:1901002; P:GO:1901979; F:GO:0004683; F:GO:0004712; F:GO:0005509; F:GO:0005516; F:GO:0005524; F:GO:0009931; F:GO:0106310; C:GO:0005634; C:GO:0005789; C:GO:0005886	P:response to cold; P:response to water deprivation; P:positive regulation of abscisic acid-activated signaling pathway; P:peptidyl-serine phosphorylation; P:intracellular signal transduction; P:protein autophosphorylation; P:positive regulation of response to salt stress; P:regulation of inward rectifier potassium channel activity; F:calmodulin-dependent protein kinase activity; F:protein serine…	EC:2.7.12.1; EC:2.7.11.17	Dual-specificity kinase; Calcium/calmodulin-dependent protein kinase
Tcordifilia_614	RecName: Full=NAC domain-containing protein 67; Short=ONAC067; AltName: Full=OsNAC3	396	1	0.000893675	49.17	3	P:GO:0006355; F:GO:0003677; C:GO:0005634	P:regulation of transcription, DNA-templated; F:DNA binding; C:nucleus
Tcordifilia_618	RecName: Full=Probable carboxylesterase 17; AltName: Full=AtCXE17	395	6	6.32009e-12	57.76	7	P:GO:0009939; P:GO:0010629; P:GO:0048444; P:GO:0048530; P:GO:1905516; F:GO:0005515; F:GO:0016787	P:positive regulation of gibberellic acid mediated signaling pathway; P:negative regulation of gene expression; P:floral organ morphogenesis; P:fruit morphogenesis; P:positive regulation of fertilization; F:protein binding; F:hydrolase activity	EC:3	Hydrolases
Tcordifilia_619	RecName: Full=ATP synthase subunit a; AltName: Full=F-ATPase protein 6	395	20	1.95612e-65	82.01	5	P:GO:0015986; F:GO:0015078; C:GO:0005743; C:GO:0016021; C:GO:0045263	P:ATP synthesis coupled proton transport; F:proton transmembrane transporter activity; C:mitochondrial inner membrane; C:integral component of membrane; C:proton-transporting ATP synthase complex, coupling factor F(o)	EC:7	Translocases
Tcordifilia_621	RecName: Full=U1 small nuclear ribonucleoprotein 70 kDa; Short=U1 snRNP 70 kDa; Short=U1-70K; Short=snRNP70	394	11	2.06354e-21	78.42	14	P:GO:0000395; P:GO:0007283; P:GO:0048025; P:GO:0048026; P:GO:0048477; P:GO:0060218; F:GO:0003729; F:GO:0005515; F:GO:0030619; F:GO:1990446; C:GO:0005685; C:GO:0005737; C:GO:0016607; C:GO:0071004	P:mRNA 5'-splice site recognition; P:spermatogenesis; P:negative regulation of mRNA splicing, via spliceosome; P:positive regulation of mRNA splicing, via spliceosome; P:oogenesis; P:hematopoietic stem cell differentiation; F:mRNA binding; F:protein binding; F:U1 snRNA binding; F:U1 snRNP binding; C:U1 snRNP; C:cytoplasm; C:nuclear speck; C:U2-type prespliceosome
Tcordifilia_626	RecName: Full=Regulator of rDNA transcription protein 15	393	2	1.39761e-07	71.05	3	P:GO:0008150; F:GO:0003674; C:GO:0005575	P:biological_process; F:molecular_function; C:cellular_component
Tcordifilia_628	RecName: Full=Photosystem II 10 kDa polypeptide, chloroplastic; Flags: Precursor	393	8	5.07644e-53	81.14	4	P:GO:0010270; F:GO:0003729; C:GO:0009535; C:GO:0009654	P:photosystem II oxygen evolving complex assembly; F:mRNA binding; C:chloroplast thylakoid membrane; C:photosystem II oxygen evolving complex
Tcordifilia_635	RecName: Full=Protein TAR1	390	2	3.50944e-29	67.18	2	P:GO:0043457; C:GO:0005739	P:regulation of cellular respiration; C:mitochondrion
Tcordifilia_636	RecName: Full=ATP-dependent Clp protease proteolytic subunit; AltName: Full=Endopeptidase Clp	390	20	4.14955e-07	98.04	4	P:GO:0006508; F:GO:0004176; F:GO:0004252; C:GO:0009570	P:proteolysis; F:ATP-dependent peptidase activity; F:serine-type endopeptidase activity; C:chloroplast stroma	EC:3.4.21	Acting on peptide bonds (peptidases)
Tcordifilia_637	RecName: Full=CRM-domain containing factor CFM3A, chloroplastic/mitochondrial; AltName: Full=Protein CRM FAMILY MEMBER 3A; Short=AtCFM3a; Flags: Precursor	390	4	1.45249e-32	61.73	5	P:GO:0000373; P:GO:0048316; F:GO:0003729; C:GO:0005739; C:GO:0009507	P:Group II intron splicing; P:seed development; F:mRNA binding; C:mitochondrion; C:chloroplast
Tcordifilia_649	RecName: Full=Protein TAR1	388	2	5.92977e-12	61.21	2	P:GO:0043457; C:GO:0005739	P:regulation of cellular respiration; C:mitochondrion
Tcordifilia_651	RecName: Full=Uncharacterized protein ORF91	387	1	2.53427e-06	100	2	C:GO:0009507; C:GO:0009536	C:chloroplast; C:plastid
Tcordifilia_653	RecName: Full=Transposase for insertion sequence-like element IS431mec	387	3	7.0475e-81	89.74	4	P:GO:0006310; P:GO:0015074; P:GO:0032196; F:GO:0003677	P:DNA recombination; P:DNA integration; P:transposition; F:DNA binding
Tcordifilia_658	RecName: Full=Transposable element Tcb2 transposase	386	4	5.38776e-09	52.89	10	P:GO:0006310; P:GO:0006313; P:GO:0015074; P:GO:0090305; F:GO:0003676; F:GO:0003677; F:GO:0004518; F:GO:0004519; F:GO:0016787; C:GO:0005634	P:DNA recombination; P:transposition, DNA-mediated; P:DNA integration; P:nucleic acid phosphodiester bond hydrolysis; F:nucleic acid binding; F:DNA binding; F:nuclease activity; F:endonuclease activity; F:hydrolase activity; C:nucleus
Tcordifilia_659	RecName: Full=Isoleucine--tRNA ligase; AltName: Full=Isoleucyl-tRNA synthetase; Short=IleRS	386	20	1.01968e-67	76.52	11	P:GO:0006428; P:GO:0032543; P:GO:0048481; P:GO:0106074; F:GO:0000049; F:GO:0002161; F:GO:0004822; F:GO:0005524; F:GO:0008270; C:GO:0005739; C:GO:0009507	P:isoleucyl-tRNA aminoacylation; P:mitochondrial translation; P:plant ovule development; P:aminoacyl-tRNA metabolism involved in translational fidelity; F:tRNA binding; F:aminoacyl-tRNA editing activity; F:isoleucine-tRNA ligase activity; F:ATP binding; F:zinc ion binding; C:mitochondrion; C:chloroplast	EC:6.1.1.5; EC:3.1.1.1	Isoleucine--tRNA ligase; Carboxylesterase
Tcordifilia_662	RecName: Full=Tryptophan synthase beta chain	385	20	2.5324e-65	83.43	4	P:GO:0000162; F:GO:0004834; F:GO:0005515; C:GO:0009507	P:tryptophan biosynthetic process; F:tryptophan synthase activity; F:protein binding; C:chloroplast	EC:4.2.1.20	Tryptophan synthase
Tcordifilia_665	RecName: Full=Uncharacterized mitochondrial protein AtMg00030; AltName: Full=ORF107a	384	1	1.0637e-32	72.22	3	P:GO:0008150; F:GO:0003674; C:GO:0005739	P:biological_process; F:molecular_function; C:mitochondrion
Tcordifilia_666	RecName: Full=Thioredoxin reductase; Short=TRXR	384	20	4.96405e-61	72.89	8	P:GO:0001666; P:GO:0019430; P:GO:0045454; F:GO:0004791; F:GO:0005515; F:GO:0050660; F:GO:0070402; C:GO:0005829	P:response to hypoxia; P:removal of superoxide radicals; P:cell redox homeostasis; F:thioredoxin-disulfide reductase activity; F:protein binding; F:flavin adenine dinucleotide binding; F:NADPH binding; C:cytosol	EC:1.8.1.9; EC:1.8.1.8	Thioredoxin-disulfide reductase; Protein-disulfide reductase
Tcordifilia_668	RecName: Full=Protein TAR1	383	2	5.48681e-24	68.88	2	P:GO:0043457; C:GO:0005739	P:regulation of cellular respiration; C:mitochondrion
Tcordifilia_673	RecName: Full=Protein TAR1	382	2	5.36453e-09	86.44	2	P:GO:0043457; C:GO:0005739	P:regulation of cellular respiration; C:mitochondrion
Tcordifilia_678	RecName: Full=Protein TAR1	382	2	1.18207e-18	62.12	2	P:GO:0043457; C:GO:0005739	P:regulation of cellular respiration; C:mitochondrion
Tcordifilia_685	RecName: Full=Pyruvate dehydrogenase E1 component subunit alpha	380	20	6.46857e-32	69.08	5	P:GO:0006086; P:GO:0006096; F:GO:0004739; F:GO:0005515; C:GO:0009507	P:acetyl-CoA biosynthetic process from pyruvate; P:glycolytic process; F:pyruvate dehydrogenase (acetyl-transferring) activity; F:protein binding; C:chloroplast	EC:1.2.4.1	Pyruvate dehydrogenase (acetyl-transferring)
Tcordifilia_690	RecName: Full=NADH-ubiquinone oxidoreductase chain 2; AltName: Full=NADH dehydrogenase subunit 2	380	3	2.41666e-19	91.36	5	P:GO:0042773; F:GO:0008137; C:GO:0005743; C:GO:0016021; C:GO:0070469	P:ATP synthesis coupled electron transport; F:NADH dehydrogenase (ubiquinone) activity; C:mitochondrial inner membrane; C:integral component of membrane; C:respirasome	EC:7.1.1.2; EC:1.6.5.11; EC:1.6.5.2	NADH:ubiquinone reductase (H(+)-translocating); NADH dehydrogenase (quinone); NAD(P)H dehydrogenase (quinone)
Tcordifilia_694	RecName: Full=Regulator of rDNA transcription protein 15	379	2	4.89377e-07	80.65	3	P:GO:0008150; F:GO:0003674; C:GO:0005575	P:biological_process; F:molecular_function; C:cellular_component
Tcordifilia_698	RecName: Full=Protein TAR1	378	2	2.35382e-08	86.21	2	P:GO:0043457; C:GO:0005739	P:regulation of cellular respiration; C:mitochondrion
Tcordifilia_700	RecName: Full=ABC transporter G family member 36; Short=OsABCG36; AltName: Full=Pleiotropic drug resistance protein 9; Short=OsPDR9	378	20	1.37396e-70	91.35	24	P:GO:0002229; P:GO:0009408; P:GO:0009409; P:GO:0009723; P:GO:0009738; P:GO:0009751; P:GO:0009753; P:GO:0009914; P:GO:0010193; P:GO:0010496; P:GO:0015692; P:GO:0042631; P:GO:0048581; P:GO:0080168; P:GO:0090332; P:GO:0098657; P:GO:0098739; P:GO:2000032; F:GO:0005515; F:GO:0005524; F:GO:0015562; F:GO:0140359; C:GO:0005886; C:GO:0016021	P:defense response to oomycetes; P:response to heat; P:response to cold; P:response to ethylene; P:abscisic acid-activated signaling pathway; P:response to salicylic acid; P:response to jasmonic acid; P:hormone transport; P:response to ozone; P:intercellular transport; P:lead ion transport; P:cellular response to water deprivation; P:negative regulation of post-embryonic development; P:abscisic a…	EC:7	Translocases
Tcordifilia_701	RecName: Full=Biosynthetic arginine decarboxylase; Short=ADC	378	20	2.93546e-42	73.92	13	P:GO:0006527; P:GO:0006979; P:GO:0008295; P:GO:0009409; P:GO:0009611; P:GO:0009651; P:GO:0009737; P:GO:0009753; P:GO:0033388; F:GO:0008792; F:GO:0042803; C:GO:0005829; C:GO:0009507	P:arginine catabolic process; P:response to oxidative stress; P:spermidine biosynthetic process; P:response to cold; P:response to wounding; P:response to salt stress; P:response to abscisic acid; P:response to jasmonic acid; P:putrescine biosynthetic process from arginine; F:arginine decarboxylase activity; F:protein homodimerization activity; C:cytosol; C:chloroplast	EC:4.1.1.19	Arginine decarboxylase
Tcordifilia_705	RecName: Full=Uncharacterized protein ORF91	377	1	5.44039e-52	100	1	C:GO:0009507	C:chloroplast
Tcordifilia_707	RecName: Full=AAA-ATPase At5g17760	377	20	5.63644e-51	71	15	P:GO:0000304; P:GO:0002237; P:GO:0009409; P:GO:0009411; P:GO:0009626; P:GO:0009651; P:GO:0009737; P:GO:0009863; P:GO:0010154; P:GO:0051365; F:GO:0005524; F:GO:0016887; F:GO:0042802; C:GO:0005741; C:GO:0016021	P:response to singlet oxygen; P:response to molecule of bacterial origin; P:response to cold; P:response to UV; P:plant-type hypersensitive response; P:response to salt stress; P:response to abscisic acid; P:salicylic acid mediated signaling pathway; P:fruit development; P:cellular response to potassium ion starvation; F:ATP binding; F:ATP hydrolysis activity; F:identical protein binding; C:mitoc…	EC:3.6.1	Acting on acid anhydrides
Tcordifilia_708	RecName: Full=DNA-directed RNA polymerase subunit beta; AltName: Full=PEP; AltName: Full=Plastid-encoded RNA polymerase subunit beta; Short=RNA polymerase subunit beta	377	20	4.67733e-76	97.72	5	P:GO:0006351; F:GO:0003677; F:GO:0003899; F:GO:0032549; C:GO:0009507	P:transcription, DNA-templated; F:DNA binding; F:DNA-directed 5'-3' RNA polymerase activity; F:ribonucleoside binding; C:chloroplast	EC:2.7.7.6	DNA-directed RNA polymerase
Tcordifilia_716	RecName: Full=Regulator of rDNA transcription protein 15	375	2	2.99633e-10	79.68	3	P:GO:0008150; F:GO:0003674; C:GO:0005575	P:biological_process; F:molecular_function; C:cellular_component
Tcordifilia_728	RecName: Full=Uncharacterized protein ORF91	374	1	4.42972e-15	97.22	1	C:GO:0009507	C:chloroplast
Tcordifilia_729	RecName: Full=Protein TAR1	374	2	4.46118e-11	66.67	2	P:GO:0043457; C:GO:0005739	P:regulation of cellular respiration; C:mitochondrion
Tcordifilia_730	RecName: Full=Aspartokinase 2, chloroplastic; AltName: Full=Aspartate kinase 2; Flags: Precursor	374	3	5.77965e-18	67.4	4	P:GO:0009089; P:GO:0009090; F:GO:0004072; C:GO:0009536	P:lysine biosynthetic process via diaminopimelate; P:homoserine biosynthetic process; F:aspartate kinase activity; C:plastid	EC:2.7.2.4	Aspartate kinase
Tcordifilia_732	RecName: Full=Ferredoxin	374	20	3.36649e-48	86.07	8	P:GO:0006124; P:GO:0009643; P:GO:0009767; F:GO:0005515; F:GO:0008198; F:GO:0009055; F:GO:0051537; C:GO:0009507	P:ferredoxin metabolic process; P:photosynthetic acclimation; P:photosynthetic electron transport chain; F:protein binding; F:ferrous iron binding; F:electron transfer activity; F:2 iron, 2 sulfur cluster binding; C:chloroplast	EC:1	Oxidoreductases
Tcordifilia_738	RecName: Full=Kynurenine/alpha-aminoadipate aminotransferase, mitochondrial; Short=KAT/AadAT; AltName: Full=2-aminoadipate aminotransferase; AltName: Full=2-aminoadipate transaminase; AltName: Full=Alpha-aminoadipate aminotransferase; Short=AadAT; AltName: Full=Kynurenine aminotransferase II; AltName: Full=Kynurenine--oxoglutarate aminotransferase II; AltName: Full=Kynurenine--oxoglutarate transa…	373	20	4.60054e-21	54.41	8	P:GO:0006103; P:GO:0006536; P:GO:0033072; P:GO:0070189; F:GO:0016212; F:GO:0042803; F:GO:0047536; C:GO:0005739	P:2-oxoglutarate metabolic process; P:glutamate metabolic process; P:vancomycin biosynthetic process; P:kynurenine metabolic process; F:kynurenine-oxoglutarate transaminase activity; F:protein homodimerization activity; F:2-aminoadipate transaminase activity; C:mitochondrion	EC:2.6.1.7; EC:2.6.1.39	Kynurenine--oxoglutarate transaminase; 2-aminoadipate transaminase
Tcordifilia_740	RecName: Full=Regulator of rDNA transcription protein 15	372	3	7.67626e-21	77.23	1	C:GO:0009507	C:chloroplast
Tcordifilia_742	RecName: Full=Uncharacterized protein ORF91	372	1	1.26272e-05	82.76	2	C:GO:0009507; C:GO:0009536	C:chloroplast; C:plastid
Tcordifilia_743	RecName: Full=D-3-phosphoglycerate dehydrogenase 2, chloroplastic; Short=PGDH; Flags: Precursor	372	5	8.19325e-36	78.61	8	P:GO:0006564; P:GO:0009555; P:GO:0009643; F:GO:0003954; F:GO:0004617; F:GO:0005515; F:GO:0051287; C:GO:0009570	P:L-serine biosynthetic process; P:pollen development; P:photosynthetic acclimation; F:NADH dehydrogenase activity; F:phosphoglycerate dehydrogenase activity; F:protein binding; F:NAD binding; C:chloroplast stroma	EC:1.6; EC:1.1.1.95	Acting on NADH or NADPH; Phosphoglycerate dehydrogenase
Tcordifilia_747	RecName: Full=Putative uncharacterized protein ART2; AltName: Full=Antisense to ribosomal RNA transcript protein 2	371	1	1.16425e-09	92.86	3	P:GO:0008150; F:GO:0003674; C:GO:0005575	P:biological_process; F:molecular_function; C:cellular_component
Tcordifilia_753	RecName: Full=Protein TAR1	370	2	1.19705e-14	75.53	2	P:GO:0043457; C:GO:0005739	P:regulation of cellular respiration; C:mitochondrion
Tcordifilia_754	RecName: Full=Putative uncharacterized protein ART2; AltName: Full=Antisense to ribosomal RNA transcript protein 2	370	1	5.29641e-10	92.86	3	P:GO:0008150; F:GO:0003674; C:GO:0005575	P:biological_process; F:molecular_function; C:cellular_component
Tcordifilia_757	RecName: Full=Lipoteichoic acid synthase; Contains: RecName: Full=Glycerol phosphate lipoteichoic acid synthase; Short=LTA synthase; AltName: Full=Polyglycerol phosphate synthase; Contains: RecName: Full=Processed glycerol phosphate lipoteichoic acid synthase	370	10	1.952e-80	85.35	8	P:GO:0070395; P:GO:0071555; F:GO:0008484; F:GO:0016740; F:GO:0046872; C:GO:0005576; C:GO:0005886; C:GO:0016021	P:lipoteichoic acid biosynthetic process; P:cell wall organization; F:sulfuric ester hydrolase activity; F:transferase activity; F:metal ion binding; C:extracellular region; C:plasma membrane; C:integral component of membrane	EC:3.1.6; EC:2	Acting on ester bonds; Transferases
Tcordifilia_763	RecName: Full=Protein TAR1	368	2	1.24993e-15	66.07	2	P:GO:0043457; C:GO:0005739	P:regulation of cellular respiration; C:mitochondrion
Tcordifilia_767	RecName: Full=Regulator of rDNA transcription protein 15	368	2	1.13002e-14	76.54	3	P:GO:0008150; F:GO:0003674; C:GO:0005575	P:biological_process; F:molecular_function; C:cellular_component
Tcordifilia_770	RecName: Full=3-ketoacyl-CoA synthase 11; Short=KCS-11; AltName: Full=Very long-chain fatty acid condensing enzyme 11; Short=VLCFA condensing enzyme 11	368	20	2.62574e-69	86.02	14	P:GO:0006970; P:GO:0009416; P:GO:0009611; P:GO:0009826; P:GO:0010025; P:GO:0010345; P:GO:0042761; P:GO:0048868; P:GO:0070417; F:GO:0005515; F:GO:0009922; F:GO:0102756; C:GO:0005789; C:GO:0016021	P:response to osmotic stress; P:response to light stimulus; P:response to wounding; P:unidimensional cell growth; P:wax biosynthetic process; P:suberin biosynthetic process; P:very long-chain fatty acid biosynthetic process; P:pollen tube development; P:cellular response to cold; F:protein binding; F:fatty acid elongase activity; F:very-long-chain 3-ketoacyl-CoA synthase activity; C:endoplasmic r…	EC:2.3.1.85; EC:2.3.1.199	Fatty-acid synthase system; Very-long-chain 3-oxoacyl-CoA synthase
Tcordifilia_777	RecName: Full=Uncharacterized protein ORF91	367	1	9.12684e-45	94.81	1	C:GO:0009507	C:chloroplast
Tcordifilia_780	RecName: Full=30S ribosomal protein S15, chloroplastic	367	20	8.71499e-49	94.45	4	P:GO:0006412; F:GO:0003735; C:GO:0005840; C:GO:0009507	P:translation; F:structural constituent of ribosome; C:ribosome; C:chloroplast
Tcordifilia_781	RecName: Full=LINE-1 retrotransposable element ORF2 protein; Short=ORF2p; Includes: RecName: Full=Reverse transcriptase; Includes: RecName: Full=Endonuclease	367	3	9.04184e-76	86.07	7	P:GO:0006310; P:GO:0032199; P:GO:0090305; F:GO:0003964; F:GO:0005515; F:GO:0009036; F:GO:0046872	P:DNA recombination; P:reverse transcription involved in RNA-mediated transposition; P:nucleic acid phosphodiester bond hydrolysis; F:RNA-directed DNA polymerase activity; F:protein binding; F:type II site-specific deoxyribonuclease activity; F:metal ion binding	EC:3.1.30; EC:2.7.7.49; EC:3.1.21.4	Acting on ester bonds; RNA-directed DNA polymerase; Type II site-specific deoxyribonuclease
Tcordifilia_783	RecName: Full=Zinc finger protein 714	367	20	2.03909e-17	72.22	23	P:GO:0006357; P:GO:0018022; P:GO:0045892; P:GO:0055010; P:GO:0070895; P:GO:0072659; P:GO:0086019; P:GO:0098609; P:GO:0098911; F:GO:0000978; F:GO:0001228; F:GO:0008270; F:GO:0016279; F:GO:0017080; F:GO:0042803; F:GO:0044325; F:GO:0045294; F:GO:0045296; F:GO:0060090; C:GO:0005829; C:GO:0005912; C:GO:0016021; C:GO:0016604	P:regulation of transcription by RNA polymerase II; P:peptidyl-lysine methylation; P:negative regulation of transcription, DNA-templated; P:ventricular cardiac muscle tissue morphogenesis; P:negative regulation of transposon integration; P:protein localization to plasma membrane; P:cell-cell signaling involved in cardiac conduction; P:cell-cell adhesion; P:regulation of ventricular cardiac muscle…	EC:2.1.1	Transferring one-carbon groups
Tcordifilia_791	RecName: Full=Uncharacterized protein ORF91	366	1	4.00499e-06	100	2	C:GO:0009507; C:GO:0009536	C:chloroplast; C:plastid
Tcordifilia_792	RecName: Full=Uncharacterized protein ORF91	366	1	4.64519e-52	100	1	C:GO:0009507	C:chloroplast
Tcordifilia_798	RecName: Full=Ribulose bisphosphate carboxylase/oxygenase activase, chloroplastic; Short=RA; Short=RuBisCO activase; Flags: Precursor	365	17	2.7385e-56	87.06	7	P:GO:0050790; F:GO:0005524; F:GO:0016887; F:GO:0042802; F:GO:0046863; C:GO:0009570; C:GO:0010319	P:regulation of catalytic activity; F:ATP binding; F:ATP hydrolysis activity; F:identical protein binding; F:ribulose-1,5-bisphosphate carboxylase/oxygenase activator activity; C:chloroplast stroma; C:stromule	EC:3.6.1	Acting on acid anhydrides
Tcordifilia_799	RecName: Full=Protein TAR1	364	2	9.93593e-09	76.89	2	P:GO:0043457; C:GO:0005739	P:regulation of cellular respiration; C:mitochondrion
Tcordifilia_801	RecName: Full=Allene oxide synthase, chloroplastic; AltName: Full=Cytochrome P450 74A; AltName: Full=Hydroperoxide dehydrase; Flags: Precursor	364	17	1.07737e-43	78.6	18	P:GO:0006633; P:GO:0009611; P:GO:0009695; P:GO:0009753; P:GO:0010597; P:GO:0016125; P:GO:0031408; P:GO:0050832; F:GO:0004497; F:GO:0005506; F:GO:0009978; F:GO:0016705; F:GO:0016853; F:GO:0020037; F:GO:0102895; C:GO:0005829; C:GO:0009528; C:GO:0031969	P:fatty acid biosynthetic process; P:response to wounding; P:jasmonic acid biosynthetic process; P:response to jasmonic acid; P:green leaf volatile biosynthetic process; P:sterol metabolic process; P:oxylipin biosynthetic process; P:defense response to fungus; F:monooxygenase activity; F:iron ion binding; F:allene oxide synthase activity; F:oxidoreductase activity, acting on paired donors, with i…	EC:4.2.1.92; EC:1.14; EC:5; EC:4.2.1.121	Hydroperoxide dehydratase; Acting on paired donors, with incorporation or reduction of molecular oxygen. The oxygen incorporated need not be derived from O(2); Isomerases; Colneleate synthase
Tcordifilia_809	RecName: Full=Probable methyltransferase PMT21; AltName: Full=Protein EARLY-RESPONSIVE TO DEHYDRATION 3	363	20	4.22957e-82	78.06	5	P:GO:0032259; F:GO:0008168; C:GO:0000139; C:GO:0005789; C:GO:0016021	P:methylation; F:methyltransferase activity; C:Golgi membrane; C:endoplasmic reticulum membrane; C:integral component of membrane	EC:2.1.1	Transferring one-carbon groups
Tcordifilia_810	RecName: Full=Plastidic ATP/ADP-transporter	363	1	1.66817e-05	71.79	11	P:GO:0006862; P:GO:0015866; P:GO:0015867; F:GO:0000166; F:GO:0005471; F:GO:0005524; C:GO:0009507; C:GO:0009536; C:GO:0016020; C:GO:0016021; C:GO:0031969	P:nucleotide transport; P:ADP transport; P:ATP transport; F:nucleotide binding; F:ATP:ADP antiporter activity; F:ATP binding; C:chloroplast; C:plastid; C:membrane; C:integral component of membrane; C:chloroplast membrane
Tcordifilia_816	RecName: Full=Neutral/alkaline invertase 1, mitochondrial; Short=OsNIN1; Flags: Precursor	362	12	4.37398e-61	83.25	14	P:GO:0005987; P:GO:0007623; P:GO:0009555; P:GO:0010029; P:GO:0010311; P:GO:0042542; P:GO:0048510; P:GO:0080022; F:GO:0004575; F:GO:0033926; C:GO:0005739; C:GO:0005829; C:GO:0009507; C:GO:0016020	P:sucrose catabolic process; P:circadian rhythm; P:pollen development; P:regulation of seed germination; P:lateral root formation; P:response to hydrogen peroxide; P:regulation of timing of transition from vegetative to reproductive phase; P:primary root development; F:sucrose alpha-glucosidase activity; F:glycopeptide alpha-N-acetylgalactosaminidase activity; C:mitochondrion; C:cytosol; C:chloro…	EC:3.2.1.97; EC:3.2.1.20; EC:3.2.1.26; EC:3.2.1.48	Endo-alpha-N-acetylgalactosaminidase; Alpha-glucosidase; Beta-fructofuranosidase; Sucrose alpha-glucosidase
Tcordifilia_818	RecName: Full=Protein SMAX1-LIKE 2; Short=AtSMXL2	362	4	4.42147e-25	61.26	4	P:GO:0007623; P:GO:0009845; P:GO:0080167; P:GO:1902347	P:circadian rhythm; P:seed germination; P:response to karrikin; P:response to strigolactone
Tcordifilia_820	RecName: Full=Regulator of rDNA transcription protein 15	361	2	1.34942e-07	65.47	3	P:GO:0008150; F:GO:0003674; C:GO:0005575	P:biological_process; F:molecular_function; C:cellular_component
Tcordifilia_823	RecName: Full=Pre-mRNA-processing protein 40A; Short=AtPRP40a	361	2	7.63809e-08	76.19	6	P:GO:0000398; F:GO:0003723; F:GO:0070063; C:GO:0005685; C:GO:0016592; C:GO:0071004	P:mRNA splicing, via spliceosome; F:RNA binding; F:RNA polymerase binding; C:U1 snRNP; C:mediator complex; C:U2-type prespliceosome
Tcordifilia_825	RecName: Full=Homeobox-leucine zipper protein ROC7; AltName: Full=GLABRA 2-like homeobox protein 7; AltName: Full=HD-ZIP protein ROC7; AltName: Full=Homeodomain transcription factor ROC7; AltName: Full=Protein RICE OUTERMOST CELL-SPECIFIC 7	361	20	8.21981e-10	87.59	12	P:GO:0006357; P:GO:0006723; P:GO:0009827; P:GO:0010090; P:GO:0043481; P:GO:0048497; P:GO:0048765; F:GO:0000976; F:GO:0000981; F:GO:0005515; F:GO:0008289; C:GO:0005634	P:regulation of transcription by RNA polymerase II; P:cuticle hydrocarbon biosynthetic process; P:plant-type cell wall modification; P:trichome morphogenesis; P:anthocyanin accumulation in tissues in response to UV light; P:maintenance of floral organ identity; P:root hair cell differentiation; F:transcription cis-regulatory region binding; F:DNA-binding transcription factor activity, RNA polymer…
Tcordifilia_834	RecName: Full=Transposable element Tcb1 transposase; AltName: Full=Transposable element Barney transposase	360	3	9.20598e-16	52.5	10	P:GO:0006310; P:GO:0006313; P:GO:0015074; P:GO:0090305; F:GO:0003676; F:GO:0003677; F:GO:0004518; F:GO:0004519; F:GO:0016787; C:GO:0005634	P:DNA recombination; P:transposition, DNA-mediated; P:DNA integration; P:nucleic acid phosphodiester bond hydrolysis; F:nucleic acid binding; F:DNA binding; F:nuclease activity; F:endonuclease activity; F:hydrolase activity; C:nucleus
Tcordifilia_835	RecName: Full=Protein TAR1	359	1	0.000187075	54.35	2	P:GO:0043457; C:GO:0005739	P:regulation of cellular respiration; C:mitochondrion
Tcordifilia_836	RecName: Full=Protein TAR1	359	2	5.85248e-08	88.89	2	P:GO:0043457; C:GO:0005739	P:regulation of cellular respiration; C:mitochondrion
Tcordifilia_840	RecName: Full=Protein Ycf2	359	20	7.93571e-69	94.2	7	P:GO:0032259; F:GO:0003676; F:GO:0005524; F:GO:0008168; F:GO:0016887; C:GO:0009570; C:GO:0009575	P:methylation; F:nucleic acid binding; F:ATP binding; F:methyltransferase activity; F:ATP hydrolysis activity; C:chloroplast stroma; C:chromoplast stroma	EC:3.6.1; EC:2.1.1	Acting on acid anhydrides; Transferring one-carbon groups
Tcordifilia_847	RecName: Full=Protein TAR1	358	2	2.29352e-07	70.83	2	P:GO:0043457; C:GO:0005739	P:regulation of cellular respiration; C:mitochondrion
Tcordifilia_851	RecName: Full=Protein TAR1	357	2	9.38767e-09	76.89	2	P:GO:0043457; C:GO:0005739	P:regulation of cellular respiration; C:mitochondrion
Tcordifilia_852	RecName: Full=Protein TAR1	357	2	9.38767e-09	76.89	2	P:GO:0043457; C:GO:0005739	P:regulation of cellular respiration; C:mitochondrion
Tcordifilia_859	RecName: Full=U-box domain-containing protein 20; AltName: Full=Plant U-box protein 20; AltName: Full=RING-type E3 ubiquitin transferase PUB20	356	2	1.19806e-07	65.52	1	F:GO:0005515	F:protein binding
Tcordifilia_860	RecName: Full=Protein TAR1; AltName: Full=Transcript antisense to ribosomal RNA protein 1	355	2	2.59156e-08	86.21	2	P:GO:0043457; C:GO:0005739	P:regulation of cellular respiration; C:mitochondrion
Tcordifilia_867	RecName: Full=Regulator of rDNA transcription protein 15	354	2	9.38159e-11	84.31	3	P:GO:0008150; F:GO:0003674; C:GO:0005575	P:biological_process; F:molecular_function; C:cellular_component
Tcordifilia_870	RecName: Full=Kunitz type trypsin inhibitor 111; Flags: Precursor	354	4	1.86672e-08	61.99	6	P:GO:0009610; P:GO:0036377; F:GO:0005515; F:GO:0030414; C:GO:0005615; C:GO:0048046	P:response to symbiotic fungus; P:arbuscular mycorrhizal association; F:protein binding; F:peptidase inhibitor activity; C:extracellular space; C:apoplast
Tcordifilia_873	RecName: Full=Uncharacterized mitochondrial protein AtMg00030; AltName: Full=ORF107a	353	1	2.30005e-32	94.44	1	C:GO:0005739	C:mitochondrion
Tcordifilia_875	RecName: Full=Protein TAR1	353	2	7.22524e-10	60.64	2	P:GO:0043457; C:GO:0005739	P:regulation of cellular respiration; C:mitochondrion
Tcordifilia_876	RecName: Full=LINE-1 retrotransposable element ORF1 protein; Short=L1ORF1p; AltName: Full=LINE retrotransposable element 1; AltName: Full=LINE1 retrotransposable element 1	353	1	7.86176e-47	96.25	8	P:GO:0032197; F:GO:0000166; F:GO:0003697; F:GO:0003727; F:GO:0042802; C:GO:0005730; C:GO:0010494; C:GO:1990904	P:transposition, RNA-mediated; F:nucleotide binding; F:single-stranded DNA binding; F:single-stranded RNA binding; F:identical protein binding; C:nucleolus; C:cytoplasmic stress granule; C:ribonucleoprotein complex
Tcordifilia_877	RecName: Full=Protein PHLOEM PROTEIN 2-LIKE A2; Short=AtPP2-A2	353	4	1.08525e-18	58.36	2	P:GO:0009625; F:GO:0043394	P:response to insect; F:proteoglycan binding
Tcordifilia_880	RecName: Full=Protein TAR1	352	2	0.000297772	75	3	P:GO:0043457; F:GO:0003674; C:GO:0005739	P:regulation of cellular respiration; F:molecular_function; C:mitochondrion
Tcordifilia_882	RecName: Full=Protein TAR1	352	2	1.13515e-05	88	3	P:GO:0043457; F:GO:0003674; C:GO:0005739	P:regulation of cellular respiration; F:molecular_function; C:mitochondrion
Tcordifilia_883	RecName: Full=Protein TAR1	352	2	7.78312e-08	88.89	2	P:GO:0043457; C:GO:0005739	P:regulation of cellular respiration; C:mitochondrion
Tcordifilia_886	RecName: Full=BURP domain protein RD22; AltName: Full=Dehydration-responsive protein RD22; Flags: Precursor	352	1	3.83525e-07	65.22	2	P:GO:0009651; F:GO:0003729	P:response to salt stress; F:mRNA binding
Tcordifilia_891	RecName: Full=Protein TAR1	351	2	4.71697e-09	45.88	3	P:GO:0043457; F:GO:0003674; C:GO:0005739	P:regulation of cellular respiration; F:molecular_function; C:mitochondrion
Tcordifilia_892	RecName: Full=Glutamate decarboxylase beta; Short=GAD-beta	351	20	4.6664e-56	78.4	6	P:GO:0006538; P:GO:0051454; F:GO:0004351; F:GO:0005516; F:GO:0030170; C:GO:0005829	P:glutamate catabolic process; P:intracellular pH elevation; F:glutamate decarboxylase activity; F:calmodulin binding; F:pyridoxal phosphate binding; C:cytosol	EC:4.1.1.15	Glutamate decarboxylase
Tcordifilia_899	RecName: Full=ATP synthase subunit a; AltName: Full=F-ATPase protein 6; Flags: Precursor	350	20	1.59264e-35	75.6	6	P:GO:0042776; F:GO:0005198; F:GO:0016887; F:GO:0046933; C:GO:0000276; C:GO:0016021	P:mitochondrial ATP synthesis coupled proton transport; F:structural molecule activity; F:ATP hydrolysis activity; F:proton-transporting ATP synthase activity, rotational mechanism; C:mitochondrial proton-transporting ATP synthase complex, coupling factor F(o); C:integral component of membrane	EC:7.1.2.2; EC:3.6.1; EC:6	H(+)-transporting two-sector ATPase; Acting on acid anhydrides; Ligases
Tcordifilia_901	RecName: Full=Probable cytochrome c biosynthesis protein	350	13	3.38754e-74	74.82	12	P:GO:0002049; P:GO:0015886; P:GO:0018378; P:GO:0043107; P:GO:0071977; P:GO:0071978; F:GO:0004096; F:GO:0005515; F:GO:0015232; F:GO:0020037; C:GO:0005743; C:GO:0005887	P:pyoverdine biosynthetic process; P:heme transport; P:cytochrome c-heme linkage via heme-L-cysteine; P:type IV pilus-dependent motility; P:bacterial-type flagellum-dependent swimming motility; P:bacterial-type flagellum-dependent swarming motility; F:catalase activity; F:protein binding; F:heme transmembrane transporter activity; F:heme binding; C:mitochondrial inner membrane; C:integral compone…	EC:7; EC:1.11.1.6	Translocases; Catalase
Tcordifilia_902	RecName: Full=Protein TAR1	349	4	8.6095e-09	77.02	2	P:GO:0043457; C:GO:0005739	P:regulation of cellular respiration; C:mitochondrion
Tcordifilia_908	RecName: Full=Protein TAR1	349	2	3.8288e-11	75	2	P:GO:0043457; C:GO:0005739	P:regulation of cellular respiration; C:mitochondrion
Tcordifilia_910	RecName: Full=Probable alkaline/neutral invertase A, chloroplastic; Short=A/N-INVA; Flags: Precursor	349	2	3.23848e-07	76.88	3	F:GO:0016798; C:GO:0005737; C:GO:0043231	F:hydrolase activity, acting on glycosyl bonds; C:cytoplasm; C:intracellular membrane-bounded organelle	EC:3.2	Glycosylases
Tcordifilia_911	RecName: Full=Serine/threonine-protein kinase 38-like; AltName: Full=NDR2 protein kinase; AltName: Full=Nuclear Dbf2-related kinase 2	349	20	1.56373e-30	67.13	76	P:GO:0000281; P:GO:0000749; P:GO:0001818; P:GO:0006650; P:GO:0007163; P:GO:0007173; P:GO:0007411; P:GO:0007476; P:GO:0008285; P:GO:0009408; P:GO:0009409; P:GO:0009651; P:GO:0031036; P:GO:0031154; P:GO:0031288; P:GO:0031397; P:GO:0032060; P:GO:0032147; P:GO:0032793; P:GO:0032880; P:GO:0033129; P:GO:0035066; P:GO:0042542; P:GO:0043327; P:GO:0043619; P:GO:0043987; P:GO:0043988; P:GO:0043990; P:GO:00…	P:mitotic cytokinesis; P:response to pheromone triggering conjugation with cellular fusion; P:negative regulation of cytokine production; P:glycerophospholipid metabolic process; P:establishment or maintenance of cell polarity; P:epidermal growth factor receptor signaling pathway; P:axon guidance; P:imaginal disc-derived wing morphogenesis; P:negative regulation of cell population proliferation; …	EC:2.7.12.1; EC:2.7.11.13; EC:2.7.11.11	Dual-specificity kinase; Protein kinase C; cAMP-dependent protein kinase
Tcordifilia_912	RecName: Full=Protein TAR1	348	2	8.6095e-09	76.89	2	P:GO:0043457; C:GO:0005739	P:regulation of cellular respiration; C:mitochondrion
Tcordifilia_915	RecName: Full=Allene oxide cyclase, chloroplastic; Short=OsAOC; Flags: Precursor	348	5	4.39832e-53	87.07	27	P:GO:0006636; P:GO:0007623; P:GO:0009409; P:GO:0009611; P:GO:0009625; P:GO:0009637; P:GO:0009646; P:GO:0009651; P:GO:0009695; P:GO:0009723; P:GO:0009734; P:GO:0009737; P:GO:0009751; P:GO:0009864; P:GO:0009908; P:GO:0010038; P:GO:0010114; P:GO:0010218; P:GO:0033274; P:GO:0042542; P:GO:0048573; P:GO:0050832; P:GO:0080186; P:GO:1900367; F:GO:0046423; C:GO:0009507; C:GO:0010319	P:unsaturated fatty acid biosynthetic process; P:circadian rhythm; P:response to cold; P:response to wounding; P:response to insect; P:response to blue light; P:response to absence of light; P:response to salt stress; P:jasmonic acid biosynthetic process; P:response to ethylene; P:auxin-activated signaling pathway; P:response to abscisic acid; P:response to salicylic acid; P:induced systemic resi…	EC:5.3.99.6	Allene-oxide cyclase
Tcordifilia_916	RecName: Full=Group II intron-encoded protein LtrA; Includes: RecName: Full=Reverse-transcriptase; Includes: RecName: Full=RNA maturase; Includes: RecName: Full=DNA endonuclease	348	9	1.40886e-29	61.86	7	P:GO:0006278; P:GO:0006315; P:GO:0006397; F:GO:0003677; F:GO:0003964; F:GO:0004519; C:GO:0000262	P:RNA-dependent DNA biosynthetic process; P:homing of group II introns; P:mRNA processing; F:DNA binding; F:RNA-directed DNA polymerase activity; F:endonuclease activity; C:mitochondrial chromosome	EC:3.1; EC:2.7.7.49	Acting on ester bonds; RNA-directed DNA polymerase
Tcordifilia_917	RecName: Full=IQ domain-containing protein IQM3; AltName: Full=IQ motif-containing protein 3	348	6	2.16349e-51	78.13	6	P:GO:0009651; P:GO:0009737; P:GO:0010119; F:GO:0005516; C:GO:0005634; C:GO:0009507	P:response to salt stress; P:response to abscisic acid; P:regulation of stomatal movement; F:calmodulin binding; C:nucleus; C:chloroplast
Tcordifilia_920	RecName: Full=Protein TAR1	347	2	3.13489e-08	83.05	2	P:GO:0043457; C:GO:0005739	P:regulation of cellular respiration; C:mitochondrion
Tcordifilia_924	RecName: Full=Protein TAR1	347	2	1.80352e-06	57.84	3	P:GO:0043457; F:GO:0003674; C:GO:0005739	P:regulation of cellular respiration; F:molecular_function; C:mitochondrion
Tcordifilia_926	RecName: Full=E3 ubiquitin-protein ligase HACE1; AltName: Full=HECT domain and ankyrin repeat-containing E3 ubiquitin-protein ligase 1; AltName: Full=HECT-type E3 ubiquitin transferase HACE1	347	20	3.36599e-69	73.71	51	P:GO:0000278; P:GO:0000480; P:GO:0001947; P:GO:0003085; P:GO:0003190; P:GO:0003208; P:GO:0003254; P:GO:0006284; P:GO:0006513; P:GO:0006997; P:GO:0007030; P:GO:0007588; P:GO:0009651; P:GO:0010038; P:GO:0010637; P:GO:0010765; P:GO:0016574; P:GO:0016601; P:GO:0030334; P:GO:0031398; P:GO:0031647; P:GO:0032922; P:GO:0043161; P:GO:0045732; P:GO:0048814; P:GO:0060306; P:GO:0061025; P:GO:0070936; P:GO:00…	P:mitotic cell cycle; P:endonucleolytic cleavage in 5'-ETS of tricistronic rRNA transcript (SSU-rRNA, 5.8S rRNA, LSU-rRNA); P:heart looping; P:negative regulation of systemic arterial blood pressure; P:atrioventricular valve formation; P:cardiac ventricle morphogenesis; P:regulation of membrane depolarization; P:base-excision repair; P:protein monoubiquitination; P:nucleus organization; P:Golgi o…	EC:2	Transferases
Tcordifilia_928	RecName: Full=Protein TAR1	346	2	8.36161e-09	76.89	2	P:GO:0043457; C:GO:0005739	P:regulation of cellular respiration; C:mitochondrion
Tcordifilia_929	RecName: Full=Protein TAR1	346	2	0.000283726	75	3	P:GO:0043457; F:GO:0003674; C:GO:0005739	P:regulation of cellular respiration; F:molecular_function; C:mitochondrion
Tcordifilia_936	RecName: Full=Cytokinin dehydrogenase 8; AltName: Full=Cytokinin oxidase 8; Short=OsCKX8; Flags: Precursor	346	20	2.82709e-56	70.56	10	P:GO:0009823; P:GO:0010103; P:GO:0010229; P:GO:0048507; F:GO:0008131; F:GO:0019139; F:GO:0071949; C:GO:0005615; C:GO:0005773; C:GO:0005788	P:cytokinin catabolic process; P:stomatal complex morphogenesis; P:inflorescence development; P:meristem development; F:primary amine oxidase activity; F:cytokinin dehydrogenase activity; F:FAD binding; C:extracellular space; C:vacuole; C:endoplasmic reticulum lumen	EC:1.5.99.12; EC:1.4.3.21	Cytokinin dehydrogenase; Primary-amine oxidase
Tcordifilia_938	RecName: Full=30S ribosomal protein S12, chloroplastic	346	20	1.30186e-18	93.44	6	P:GO:0006412; P:GO:0046677; F:GO:0003735; F:GO:0019843; C:GO:0009507; C:GO:0015935	P:translation; P:response to antibiotic; F:structural constituent of ribosome; F:rRNA binding; C:chloroplast; C:small ribosomal subunit
Tcordifilia_940	RecName: Full=Protein TAR1	345	2	1.90411e-08	86.21	2	P:GO:0043457; C:GO:0005739	P:regulation of cellular respiration; C:mitochondrion
Tcordifilia_941	RecName: Full=Protein TAR1	345	2	4.70625e-07	88.46	2	P:GO:0043457; C:GO:0005739	P:regulation of cellular respiration; C:mitochondrion
Tcordifilia_943	RecName: Full=Protein TAR1	345	1	0.000963664	90	2	P:GO:0043457; C:GO:0005739	P:regulation of cellular respiration; C:mitochondrion
Tcordifilia_947	RecName: Full=Putative uncharacterized protein ART3; AltName: Full=Antisense to ribosomal RNA transcript protein 3	344	1	4.65023e-12	79.49	3	P:GO:0008150; F:GO:0003674; C:GO:0005575	P:biological_process; F:molecular_function; C:cellular_component
Tcordifilia_950	RecName: Full=Lipoxygenase 3, chloroplastic; Short=AtLOX3; Flags: Precursor	344	20	1.21079e-17	88.26	21	P:GO:0006633; P:GO:0008299; P:GO:0009555; P:GO:0009611; P:GO:0009617; P:GO:0009620; P:GO:0009644; P:GO:0009695; P:GO:0009753; P:GO:0009901; P:GO:0010193; P:GO:0010311; P:GO:0031408; P:GO:0034440; P:GO:0080086; P:GO:1900366; F:GO:0005506; F:GO:0016165; F:GO:1990136; C:GO:0009534; C:GO:0009570	P:fatty acid biosynthetic process; P:isoprenoid biosynthetic process; P:pollen development; P:response to wounding; P:response to bacterium; P:response to fungus; P:response to high light intensity; P:jasmonic acid biosynthetic process; P:response to jasmonic acid; P:anther dehiscence; P:response to ozone; P:lateral root formation; P:oxylipin biosynthetic process; P:lipid oxidation; P:stamen fila…	EC:1.13.11.12; EC:1.13.11.58	Linoleate 13S-lipoxygenase; Linoleate 9S-lipoxygenase
Tcordifilia_952	RecName: Full=Protein TAR1	344	2	1.42569e-16	59.37	2	P:GO:0043457; C:GO:0005739	P:regulation of cellular respiration; C:mitochondrion
Tcordifilia_953	RecName: Full=DNA-directed RNA polymerase subunit beta'; AltName: Full=PEP; AltName: Full=Plastid-encoded RNA polymerase subunit beta'; Short=RNA polymerase subunit beta'	344	20	3.20032e-76	98.77	6	P:GO:0006351; F:GO:0000287; F:GO:0003677; F:GO:0003899; F:GO:0008270; C:GO:0009507	P:transcription, DNA-templated; F:magnesium ion binding; F:DNA binding; F:DNA-directed 5'-3' RNA polymerase activity; F:zinc ion binding; C:chloroplast	EC:2.7.7.6	DNA-directed RNA polymerase
Tcordifilia_959	RecName: Full=Protein TAR1; AltName: Full=Transcript antisense to ribosomal RNA protein 1	343	2	5.51437e-06	84.31	3	P:GO:0043457; F:GO:0003674; C:GO:0005739	P:regulation of cellular respiration; F:molecular_function; C:mitochondrion
Tcordifilia_960	RecName: Full=Protein TAR1	343	2	0.000659776	86.36	3	P:GO:0043457; F:GO:0003674; C:GO:0005739	P:regulation of cellular respiration; F:molecular_function; C:mitochondrion
Tcordifilia_964	RecName: Full=CBS domain-containing protein CBSX2, chloroplastic; AltName: Full=CBS domain-containing protein 1; Short=AtCDCP1; AltName: Full=Protein LOSS OF THE TIMING OF ET AND JA BIOSYNTHESIS 1; Short=AtLEJ1; Flags: Precursor	343	2	1.55021e-11	75.56	2	P:GO:0045454; C:GO:0009507	P:cell redox homeostasis; C:chloroplast
Tcordifilia_981	RecName: Full=1-aminocyclopropane-1-carboxylate oxidase homolog; AltName: Full=Protein E8	342	20	1.28926e-28	58.25	10	P:GO:0009620; P:GO:0009651; P:GO:0009685; P:GO:0009699; P:GO:0010439; P:GO:0042221; F:GO:0005515; F:GO:0052635; F:GO:0062131; C:GO:0005737	P:response to fungus; P:response to salt stress; P:gibberellin metabolic process; P:phenylpropanoid biosynthetic process; P:regulation of glucosinolate biosynthetic process; P:response to chemical; F:protein binding; F:C-20 gibberellin 2-beta-dioxygenase activity; F:3-butenylglucosinolate 2-hydroxylase activity; C:cytoplasm	EC:1.14.11.13	Gibberellin 2-beta-dioxygenase
Tcordifilia_990	RecName: Full=Uncharacterized protein ORF91	340	1	3.62432e-47	100	1	C:GO:0009507	C:chloroplast
Tcordifilia_997	RecName: Full=Protein TAR1	339	2	2.49081e-20	60.48	2	P:GO:0043457; C:GO:0005739	P:regulation of cellular respiration; C:mitochondrion
Tcordifilia_1000	RecName: Full=Uncharacterized protein ORF91	339	1	1.74752e-31	98.11	1	C:GO:0009507	C:chloroplast
Tcordifilia_1003	RecName: Full=Uncharacterized protein ORF91	339	1	1.38514e-18	94.44	1	C:GO:0009507	C:chloroplast
Tcordifilia_1006	RecName: Full=Cytochrome c oxidase subunit 1; AltName: Full=Cytochrome c oxidase polypeptide I	339	20	2.21086e-39	84.61	12	P:GO:0006123; P:GO:0006314; P:GO:0015990; P:GO:0046686; P:GO:0051597; P:GO:0090305; F:GO:0004129; F:GO:0004519; F:GO:0020037; F:GO:0046872; C:GO:0005751; C:GO:0016021	P:mitochondrial electron transport, cytochrome c to oxygen; P:intron homing; P:electron transport coupled proton transport; P:response to cadmium ion; P:response to methylmercury; P:nucleic acid phosphodiester bond hydrolysis; F:cytochrome-c oxidase activity; F:endonuclease activity; F:heme binding; F:metal ion binding; C:mitochondrial respiratory chain complex IV; C:integral component of membrane	EC:3.1; EC:1.9; EC:7.1.1.9	Acting on ester bonds; Acting on a heme group of donors; Cytochrome-c oxidase
Tcordifilia_1023	RecName: Full=Protein TAR1	337	2	8.6455e-13	68.89	2	P:GO:0043457; C:GO:0005739	P:regulation of cellular respiration; C:mitochondrion
Tcordifilia_1025	RecName: Full=Putative uncharacterized protein ART3; AltName: Full=Antisense to ribosomal RNA transcript protein 3	337	1	3.01311e-11	83.33	3	P:GO:0008150; F:GO:0003674; C:GO:0005575	P:biological_process; F:molecular_function; C:cellular_component
Tcordifilia_1026	RecName: Full=Regulator of rDNA transcription protein 15	337	2	2.02946e-13	81.37	3	P:GO:0008150; F:GO:0003674; C:GO:0005575	P:biological_process; F:molecular_function; C:cellular_component
Tcordifilia_1033	RecName: Full=Protein TAR1	337	2	1.58081e-09	51.04	3	P:GO:0043457; F:GO:0003674; C:GO:0005739	P:regulation of cellular respiration; F:molecular_function; C:mitochondrion
Tcordifilia_1034	RecName: Full=Putative uncharacterized protein ART3; AltName: Full=Antisense to ribosomal RNA transcript protein 3	337	1	1.87228e-12	81.58	3	P:GO:0008150; F:GO:0003674; C:GO:0005575	P:biological_process; F:molecular_function; C:cellular_component
Tcordifilia_1036	RecName: Full=Chaperone protein ClpB	337	20	8.23572e-25	71.84	13	P:GO:0043335; P:GO:0051085; P:GO:0070370; P:GO:0071218; F:GO:0000166; F:GO:0016887; F:GO:0051082; F:GO:0051087; F:GO:0051787; F:GO:0140545; C:GO:0005739; C:GO:0009507; C:GO:0140602	P:protein unfolding; P:chaperone cofactor-dependent protein refolding; P:cellular heat acclimation; P:cellular response to misfolded protein; F:nucleotide binding; F:ATP hydrolysis activity; F:unfolded protein binding; F:chaperone binding; F:misfolded protein binding; F:protein disaggregase activity; C:mitochondrion; C:chloroplast; C:nucleolar ring	EC:3.6.1	Acting on acid anhydrides
Tcordifilia_1037	RecName: Full=Uncharacterized HTH-type transcriptional regulator YdgJ	337	3	1.59107e-07	52.93	13	P:GO:0006355; P:GO:0034763; P:GO:0045892; P:GO:0050709; F:GO:0000976; F:GO:0000987; F:GO:0001217; F:GO:0003677; F:GO:0003700; F:GO:0005515; F:GO:0042802; C:GO:0005737; C:GO:0032993	P:regulation of transcription, DNA-templated; P:negative regulation of transmembrane transport; P:negative regulation of transcription, DNA-templated; P:negative regulation of protein secretion; F:transcription cis-regulatory region binding; F:cis-regulatory region sequence-specific DNA binding; F:DNA-binding transcription repressor activity; F:DNA binding; F:DNA-binding transcription factor acti…
Tcordifilia_1039	RecName: Full=Protein TAR1	336	2	1.87942e-08	86.21	2	P:GO:0043457; C:GO:0005739	P:regulation of cellular respiration; C:mitochondrion
Tcordifilia_1040	RecName: Full=Protein TAR1	336	2	6.35244e-08	88.89	2	P:GO:0043457; C:GO:0005739	P:regulation of cellular respiration; C:mitochondrion
Tcordifilia_1048	RecName: Full=Protein TAR1; AltName: Full=Transcript antisense to ribosomal RNA protein 1	336	2	1.842e-08	66.76	2	P:GO:0043457; C:GO:0005739	P:regulation of cellular respiration; C:mitochondrion
Tcordifilia_1061	RecName: Full=Protein TAR1	335	2	2.35497e-09	75	2	P:GO:0043457; C:GO:0005739	P:regulation of cellular respiration; C:mitochondrion
Tcordifilia_1068	RecName: Full=Protein TAR1	334	2	3.92886e-08	86.21	2	P:GO:0043457; C:GO:0005739	P:regulation of cellular respiration; C:mitochondrion
Tcordifilia_1078	RecName: Full=Late embryogenesis abundant protein Lea5-D	334	8	3.43046e-19	63.1	15	P:GO:0009414; P:GO:0009611; P:GO:0009625; P:GO:0009631; P:GO:0009646; P:GO:0009651; P:GO:0009737; P:GO:0042542; P:GO:0048364; P:GO:1900055; P:GO:1900150; P:GO:1900424; P:GO:1902074; P:GO:2000028; C:GO:0005634	P:response to water deprivation; P:response to wounding; P:response to insect; P:cold acclimation; P:response to absence of light; P:response to salt stress; P:response to abscisic acid; P:response to hydrogen peroxide; P:root development; P:regulation of leaf senescence; P:regulation of defense response to fungus; P:regulation of defense response to bacterium; P:response to salt; P:regulation of…
Tcordifilia_1079	RecName: Full=Spectinomycin 9-adenylyltransferase; AltName: Full=AAD(9)	334	8	5.61722e-49	76.69	4	P:GO:0046677; F:GO:0005524; F:GO:0009012; F:GO:0070566	P:response to antibiotic; F:ATP binding; F:aminoglycoside 3''-adenylyltransferase activity; F:adenylyltransferase activity	EC:2.7.7.47	Streptomycin 3''-adenylyltransferase
Tcordifilia_1091	RecName: Full=Beta-glucosidase 8; Short=Os3bglu8; Flags: Precursor	333	20	1.67356e-20	66.74	23	P:GO:0009809; P:GO:0009866; P:GO:0016052; P:GO:0033491; P:GO:0051259; P:GO:1990641; F:GO:0004338; F:GO:0004565; F:GO:0004567; F:GO:0033907; F:GO:0042803; F:GO:0042973; F:GO:0043621; F:GO:0047668; F:GO:0047701; F:GO:0047782; F:GO:0050224; F:GO:0080079; F:GO:0080081; F:GO:0080082; F:GO:0080083; C:GO:0005634; C:GO:0005737	P:lignin biosynthetic process; P:induced systemic resistance, ethylene mediated signaling pathway; P:carbohydrate catabolic process; P:coniferin metabolic process; P:protein complex oligomerization; P:response to iron ion starvation; F:glucan exo-1,3-beta-glucosidase activity; F:beta-galactosidase activity; F:beta-mannosidase activity; F:beta-D-fucosidase activity; F:protein homodimerization acti…	EC:3.2.1.117; EC:3.2.1.126; EC:3.2.1.21; EC:3.2.1.58; EC:3.2.1.25; EC:3.2.1.88; EC:3.2.1.23; EC:3.2.1.39; EC:3.2.1.118; EC:3.2.1.38	Amygdalin beta-glucosidase; Coniferin beta-glucosidase; Beta-glucosidase; Glucan 1,3-beta-glucosidase; Beta-mannosidase; Non-reducing end beta-L-arabinopyranosidase; Beta-galactosidase; Glucan endo-1,3-beta-D-glucosidase; Prunasin beta-glucosidase; Beta-D-fucosidase
Tcordifilia_1094	RecName: Full=Protein TAR1	332	2	1.63399e-14	70.83	2	P:GO:0043457; C:GO:0005739	P:regulation of cellular respiration; C:mitochondrion
Tcordifilia_1095	RecName: Full=Regulator of rDNA transcription protein 15	332	2	3.13988e-10	91.43	3	P:GO:0008150; F:GO:0003674; C:GO:0005575	P:biological_process; F:molecular_function; C:cellular_component
Tcordifilia_1098	RecName: Full=Protein TAR1; AltName: Full=Transcript antisense to ribosomal RNA protein 1	332	2	1.7729e-07	69.64	2	P:GO:0043457; C:GO:0005739	P:regulation of cellular respiration; C:mitochondrion
Tcordifilia_1101	RecName: Full=Uncharacterized protein ORF91	332	1	1.64873e-46	100	1	C:GO:0009507	C:chloroplast
Tcordifilia_1105	RecName: Full=Probable protein phosphatase 2C 2; Short=AtPP2C02; AltName: Full=Protein phosphatase AP2C2	332	20	3.0019e-49	66.36	14	P:GO:0006470; P:GO:0009611; P:GO:0009738; P:GO:0009846; P:GO:0010440; P:GO:0042742; P:GO:0050832; F:GO:0004722; F:GO:0005515; F:GO:0046872; C:GO:0005634; C:GO:0005739; C:GO:0009536; C:GO:0016020	P:protein dephosphorylation; P:response to wounding; P:abscisic acid-activated signaling pathway; P:pollen germination; P:stomatal lineage progression; P:defense response to bacterium; P:defense response to fungus; F:protein serine/threonine phosphatase activity; F:protein binding; F:metal ion binding; C:nucleus; C:mitochondrion; C:plastid; C:membrane	EC:3.1.3.16	Protein-serine/threonine phosphatase
Tcordifilia_1108	RecName: Full=Uncharacterized protein ORF91	331	1	2.99356e-52	100	1	C:GO:0009507	C:chloroplast
Tcordifilia_1118	RecName: Full=Putative uncharacterized protein ART3; AltName: Full=Antisense to ribosomal RNA transcript protein 3	330	1	1.31116e-11	62.9	3	P:GO:0008150; F:GO:0003674; C:GO:0005575	P:biological_process; F:molecular_function; C:cellular_component
Tcordifilia_1125	RecName: Full=Regulator of rDNA transcription protein 15	329	2	1.32339e-18	80.29	3	P:GO:0008150; F:GO:0003674; C:GO:0005575	P:biological_process; F:molecular_function; C:cellular_component
Tcordifilia_1127	RecName: Full=Protein TAR1	329	2	0.000583126	90	3	P:GO:0043457; F:GO:0003674; C:GO:0005739	P:regulation of cellular respiration; F:molecular_function; C:mitochondrion
Tcordifilia_1128	RecName: Full=Putative uncharacterized protein ART3; AltName: Full=Antisense to ribosomal RNA transcript protein 3	329	1	8.91317e-08	77.78	3	P:GO:0008150; F:GO:0003674; C:GO:0005575	P:biological_process; F:molecular_function; C:cellular_component
Tcordifilia_1131	RecName: Full=Protein TIME FOR COFFEE	329	1	8.52459e-07	71.74	2	P:GO:0042752; C:GO:0005634	P:regulation of circadian rhythm; C:nucleus
Tcordifilia_1132	RecName: Full=LINE-1 retrotransposable element ORF2 protein; Short=ORF2p; Includes: RecName: Full=Reverse transcriptase; Includes: RecName: Full=Endonuclease	329	3	2.23862e-49	85.09	7	P:GO:0006310; P:GO:0032199; P:GO:0090305; F:GO:0003964; F:GO:0005515; F:GO:0009036; F:GO:0046872	P:DNA recombination; P:reverse transcription involved in RNA-mediated transposition; P:nucleic acid phosphodiester bond hydrolysis; F:RNA-directed DNA polymerase activity; F:protein binding; F:type II site-specific deoxyribonuclease activity; F:metal ion binding	EC:3.1.30; EC:2.7.7.49; EC:3.1.21.4	Acting on ester bonds; RNA-directed DNA polymerase; Type II site-specific deoxyribonuclease
Tcordifilia_1135	RecName: Full=Protein TAR1	328	2	1.5911e-09	86.44	2	P:GO:0043457; C:GO:0005739	P:regulation of cellular respiration; C:mitochondrion
Tcordifilia_1142	RecName: Full=Protein TAR1; AltName: Full=Transcript antisense to ribosomal RNA protein 1	327	2	6.2158e-08	75.82	2	P:GO:0043457; C:GO:0005739	P:regulation of cellular respiration; C:mitochondrion
Tcordifilia_1143	RecName: Full=Protein TAR1	327	2	6.98062e-07	83.33	2	P:GO:0043457; C:GO:0005739	P:regulation of cellular respiration; C:mitochondrion
Tcordifilia_1147	RecName: Full=Protein TAR1	327	2	0.000547588	64.63	3	P:GO:0043457; F:GO:0003674; C:GO:0005739	P:regulation of cellular respiration; F:molecular_function; C:mitochondrion
Tcordifilia_1153	RecName: Full=Elongation factor Tu; Short=EF-Tu	327	20	2.34932e-65	92.54	7	P:GO:0070125; F:GO:0003729; F:GO:0003746; F:GO:0003924; F:GO:0005525; C:GO:0005739; C:GO:0009570	P:mitochondrial translational elongation; F:mRNA binding; F:translation elongation factor activity; F:GTPase activity; F:GTP binding; C:mitochondrion; C:chloroplast stroma	EC:3.6.1	Acting on acid anhydrides
Tcordifilia_1165	RecName: Full=Putative uncharacterized protein ART3; AltName: Full=Antisense to ribosomal RNA transcript protein 3	326	1	8.87482e-12	77.27	3	P:GO:0008150; F:GO:0003674; C:GO:0005575	P:biological_process; F:molecular_function; C:cellular_component
Tcordifilia_1166	RecName: Full=Cullin-1; Short=OsCUL1; AltName: Full=OsCUL1-1	326	3	7.00648e-17	83.23	17	P:GO:0006511; P:GO:0007049; P:GO:0009734; P:GO:0009793; P:GO:0009867; P:GO:0009873; P:GO:0010087; P:GO:0010265; P:GO:0016567; P:GO:0042752; P:GO:0048366; F:GO:0004842; F:GO:0031625; C:GO:0000794; C:GO:0005819; C:GO:0009524; C:GO:0019005	P:ubiquitin-dependent protein catabolic process; P:cell cycle; P:auxin-activated signaling pathway; P:embryo development ending in seed dormancy; P:jasmonic acid mediated signaling pathway; P:ethylene-activated signaling pathway; P:phloem or xylem histogenesis; P:SCF complex assembly; P:protein ubiquitination; P:regulation of circadian rhythm; P:leaf development; F:ubiquitin-protein transferase a…	EC:2	Transferases
Tcordifilia_1167	RecName: Full=Retrovirus-related Pol polyprotein from transposon TNT 1-94; Includes: RecName: Full=Protease; Includes: RecName: Full=Reverse transcriptase; Includes: RecName: Full=Endonuclease	326	4	5.44446e-19	58.33	3	P:GO:0090304; F:GO:0005488; F:GO:0016787	P:nucleic acid metabolic process; F:binding; F:hydrolase activity	EC:3	Hydrolases
Tcordifilia_1168	RecName: Full=Protein TAR1	325	2	0.000176262	86.96	3	P:GO:0043457; F:GO:0003674; C:GO:0005739	P:regulation of cellular respiration; F:molecular_function; C:mitochondrion
Tcordifilia_1170	RecName: Full=Protein TAR1	325	2	1.50654e-06	76.56	3	P:GO:0043457; F:GO:0003674; C:GO:0005739	P:regulation of cellular respiration; F:molecular_function; C:mitochondrion
Tcordifilia_1175	RecName: Full=Uncharacterized protein ORF91	325	1	1.10011e-37	87.65	1	C:GO:0009507	C:chloroplast
Tcordifilia_1180	RecName: Full=Protein TAR1	324	2	5.84287e-14	64.29	2	P:GO:0043457; C:GO:0005739	P:regulation of cellular respiration; C:mitochondrion
Tcordifilia_1181	RecName: Full=Protein TAR1	324	2	3.92466e-08	58.23	3	P:GO:0043457; F:GO:0003674; C:GO:0005739	P:regulation of cellular respiration; F:molecular_function; C:mitochondrion
Tcordifilia_1182	RecName: Full=Protein TAR1	324	2	1.48204e-08	86.21	2	P:GO:0043457; C:GO:0005739	P:regulation of cellular respiration; C:mitochondrion
Tcordifilia_1184	RecName: Full=Protein TAR1	324	2	1.2851e-07	59.57	2	P:GO:0043457; C:GO:0005739	P:regulation of cellular respiration; C:mitochondrion
Tcordifilia_1189	RecName: Full=Uncharacterized protein ORF91	324	1	2.65224e-52	100	1	C:GO:0009507	C:chloroplast
Tcordifilia_1191	RecName: Full=Putative uncharacterized protein ART3; AltName: Full=Antisense to ribosomal RNA transcript protein 3	324	1	9.68058e-12	83.33	3	P:GO:0008150; F:GO:0003674; C:GO:0005575	P:biological_process; F:molecular_function; C:cellular_component
Tcordifilia_1192	RecName: Full=Protein TAR1	324	2	2.10441e-05	80.77	3	P:GO:0043457; F:GO:0003674; C:GO:0005739	P:regulation of cellular respiration; F:molecular_function; C:mitochondrion
Tcordifilia_1194	RecName: Full=Protein TAR1	324	2	7.65395e-30	72.12	2	P:GO:0043457; C:GO:0005739	P:regulation of cellular respiration; C:mitochondrion
Tcordifilia_1195	RecName: Full=Signal recognition particle receptor subunit alpha; Short=SR-alpha; Short=Signal recognition particle receptor; AltName: Full=Docking protein alpha; Short=DP-alpha	324	1	1.97525e-21	73.56	5	P:GO:0045047; F:GO:0000166; F:GO:0003924; F:GO:0005047; C:GO:0005789	P:protein targeting to ER; F:nucleotide binding; F:GTPase activity; F:signal recognition particle binding; C:endoplasmic reticulum membrane	EC:3.6.1	Acting on acid anhydrides
Tcordifilia_1196	RecName: Full=Adenosylhomocysteinase; AltName: Full=S-adenosyl-L-homocysteine hydrolase; Short=AdoHcyase	324	20	2.32226e-07	94.26	8	P:GO:0006346; P:GO:0006730; P:GO:0009793; P:GO:0033353; F:GO:0003729; F:GO:0004013; F:GO:0005515; C:GO:0005829	P:DNA methylation-dependent heterochromatin assembly; P:one-carbon metabolic process; P:embryo development ending in seed dormancy; P:S-adenosylmethionine cycle; F:mRNA binding; F:adenosylhomocysteinase activity; F:protein binding; C:cytosol	EC:3.3.1.1	Adenosylhomocysteinase
Tcordifilia_1204	RecName: Full=Uncharacterized protein ORF91	323	1	4.39308e-18	85.42	1	C:GO:0009507	C:chloroplast
Tcordifilia_1206	RecName: Full=Uncharacterized protein ORF91	323	1	2.65224e-52	100	1	C:GO:0009507	C:chloroplast
Tcordifilia_1210	RecName: Full=Plasma membrane ATPase 1; AltName: Full=Proton pump 1	323	20	8.09712e-65	95.29	18	P:GO:0007033; P:GO:0007035; P:GO:0009414; P:GO:0009651; P:GO:0009737; P:GO:0010023; P:GO:0010214; P:GO:0120029; P:GO:1990069; F:GO:0000287; F:GO:0003729; F:GO:0005515; F:GO:0005524; F:GO:0008553; F:GO:0016887; C:GO:0005886; C:GO:0009705; C:GO:0016021	P:vacuole organization; P:vacuolar acidification; P:response to water deprivation; P:response to salt stress; P:response to abscisic acid; P:proanthocyanidin biosynthetic process; P:seed coat development; P:proton export across plasma membrane; P:stomatal opening; F:magnesium ion binding; F:mRNA binding; F:protein binding; F:ATP binding; F:P-type proton-exporting transporter activity; F:ATP hydro…	EC:7.1.3.1; EC:3.6.1; EC:7.1.2.1	H(+)-exporting diphosphatase; Acting on acid anhydrides; P-type H(+)-exporting transporter
Tcordifilia_1213	RecName: Full=Protein TAR1	322	2	1.5469e-08	86.21	2	P:GO:0043457; C:GO:0005739	P:regulation of cellular respiration; C:mitochondrion
Tcordifilia_1216	RecName: Full=Protein TAR1	322	2	1.40315e-10	76.33	2	P:GO:0043457; C:GO:0005739	P:regulation of cellular respiration; C:mitochondrion
Tcordifilia_1218	RecName: Full=Uncharacterized protein ORF91	322	1	3.96983e-07	100	1	C:GO:0009507	C:chloroplast
Tcordifilia_1220	RecName: Full=Protein TAR1	322	2	1.05925e-09	59.76	2	P:GO:0043457; C:GO:0005739	P:regulation of cellular respiration; C:mitochondrion
Tcordifilia_1226	RecName: Full=Non-histone chromosomal protein 6	322	20	2.67263e-48	66.06	52	P:GO:0001195; P:GO:0001525; P:GO:0001570; P:GO:0001714; P:GO:0001828; P:GO:0001947; P:GO:0003142; P:GO:0003151; P:GO:0003308; P:GO:0006298; P:GO:0006338; P:GO:0007283; P:GO:0007493; P:GO:0010197; P:GO:0010228; P:GO:0010628; P:GO:0021903; P:GO:0023019; P:GO:0031647; P:GO:0034724; P:GO:0042074; P:GO:0043392; P:GO:0045597; P:GO:0045732; P:GO:0045944; P:GO:0045995; P:GO:0048617; P:GO:0048866; P:GO:00…	P:maintenance of transcriptional fidelity during DNA-templated transcription elongation from RNA polymerase III promoter; P:angiogenesis; P:vasculogenesis; P:endodermal cell fate specification; P:inner cell mass cellular morphogenesis; P:heart looping; P:cardiogenic plate morphogenesis; P:outflow tract morphogenesis; P:negative regulation of Wnt signaling pathway involved in heart development; P:…
Tcordifilia_1229	RecName: Full=Cytochrome b6-f complex subunit 5; AltName: Full=Cytochrome b6-f complex subunit PetG; AltName: Full=Cytochrome b6-f complex subunit V	322	20	1.26005e-06	88.46	14	P:GO:0015979; P:GO:0017004; P:GO:0022900; F:GO:0045158; C:GO:0009507; C:GO:0009512; C:GO:0009535; C:GO:0009536; C:GO:0009579; C:GO:0016020; C:GO:0016021; C:GO:0042170; C:GO:0042651; C:GO:0055035	P:photosynthesis; P:cytochrome complex assembly; P:electron transport chain; F:electron transporter, transferring electrons within cytochrome b6/f complex of photosystem II activity; C:chloroplast; C:cytochrome b6f complex; C:chloroplast thylakoid membrane; C:plastid; C:thylakoid; C:membrane; C:integral component of membrane; C:plastid membrane; C:thylakoid membrane; C:plastid thylakoid membrane
Tcordifilia_1233	RecName: Full=Zinc finger protein CONSTANS-LIKE 7	322	20	5.24841e-17	78.09	21	P:GO:0007623; P:GO:0009641; P:GO:0009658; P:GO:0009909; P:GO:0010018; P:GO:0010099; P:GO:0010161; P:GO:0010223; P:GO:0030154; P:GO:0045036; P:GO:0045892; P:GO:0045893; P:GO:0048576; P:GO:0048577; P:GO:0048579; F:GO:0000976; F:GO:0003700; F:GO:0008270; F:GO:0042802; C:GO:0005730; C:GO:0009507	P:circadian rhythm; P:shade avoidance; P:chloroplast organization; P:regulation of flower development; P:far-red light signaling pathway; P:regulation of photomorphogenesis; P:red light signaling pathway; P:secondary shoot formation; P:cell differentiation; P:protein targeting to chloroplast; P:negative regulation of transcription, DNA-templated; P:positive regulation of transcription, DNA-templa…
Tcordifilia_1236	RecName: Full=Protein TAR1	321	2	6.23833e-05	65.63	3	P:GO:0043457; F:GO:0003674; C:GO:0005739	P:regulation of cellular respiration; F:molecular_function; C:mitochondrion
Tcordifilia_1243	RecName: Full=Uncharacterized protein ORF91	321	1	2.54705e-52	100	1	C:GO:0009507	C:chloroplast
Tcordifilia_1244	RecName: Full=Uncharacterized protein ORF91	321	1	2.54705e-52	100	1	C:GO:0009507	C:chloroplast
Tcordifilia_1245	RecName: Full=Uncharacterized protein ORF91	321	1	1.21453e-16	100	1	C:GO:0009507	C:chloroplast
Tcordifilia_1246	RecName: Full=Beta-galactosidase; Short=Beta-gal; AltName: Full=Lactase	321	20	1.58796e-20	91.59	7	P:GO:0005990; F:GO:0000287; F:GO:0004565; F:GO:0030246; F:GO:0031420; F:GO:0042802; C:GO:0009341	P:lactose catabolic process; F:magnesium ion binding; F:beta-galactosidase activity; F:carbohydrate binding; F:alkali metal ion binding; F:identical protein binding; C:beta-galactosidase complex	EC:3.2.1.23	Beta-galactosidase
Tcordifilia_1251	RecName: Full=dTDP-glucose 4,6-dehydratase	321	20	9.30291e-69	69.18	18	P:GO:0010192; P:GO:0010214; P:GO:0010253; P:GO:0010315; P:GO:0019305; P:GO:0030154; P:GO:0042127; P:GO:0045226; P:GO:0051555; P:GO:0071555; F:GO:0008460; F:GO:0010280; F:GO:0010489; F:GO:0010490; F:GO:0042802; F:GO:0050377; F:GO:0051287; C:GO:0005829	P:mucilage biosynthetic process; P:seed coat development; P:UDP-rhamnose biosynthetic process; P:auxin efflux; P:dTDP-rhamnose biosynthetic process; P:cell differentiation; P:regulation of cell population proliferation; P:extracellular polysaccharide biosynthetic process; P:flavonol biosynthetic process; P:cell wall organization; F:dTDP-glucose 4,6-dehydratase activity; F:UDP-L-rhamnose synthase …	EC:4.2.1.76; EC:2; EC:1.1.1; EC:4.2.1.46; EC:5.1.3	UDP-glucose 4,6-dehydratase; Transferases; Acting on the CH-OH group of donors; dTDP-glucose 4,6-dehydratase; Racemases and epimerases
Tcordifilia_1253	RecName: Full=Protein TAR1	320	2	1.85894e-08	53.97	3	P:GO:0043457; F:GO:0003674; C:GO:0005739	P:regulation of cellular respiration; F:molecular_function; C:mitochondrion
Tcordifilia_1254	RecName: Full=Protein TAR1	320	2	1.40451e-05	82	3	P:GO:0043457; F:GO:0003674; C:GO:0005739	P:regulation of cellular respiration; F:molecular_function; C:mitochondrion
Tcordifilia_1258	RecName: Full=Putative uncharacterized protein ART2; AltName: Full=Antisense to ribosomal RNA transcript protein 2	320	1	8.19446e-08	88.46	3	P:GO:0008150; F:GO:0003674; C:GO:0005575	P:biological_process; F:molecular_function; C:cellular_component
Tcordifilia_1265	RecName: Full=Protein TAR1; AltName: Full=Transcript antisense to ribosomal RNA protein 1	320	2	7.08393e-05	77.76	3	P:GO:0043457; F:GO:0003674; C:GO:0005739	P:regulation of cellular respiration; F:molecular_function; C:mitochondrion
Tcordifilia_1266	RecName: Full=Protein TAR1	320	2	7.92451e-06	75.93	3	P:GO:0043457; F:GO:0003674; C:GO:0005739	P:regulation of cellular respiration; F:molecular_function; C:mitochondrion
Tcordifilia_1268	RecName: Full=Lipase-like PAD4; AltName: Full=Protein ENHANCED DISEASE SUSCEPTIBILITY 9; AltName: Full=Protein PHYTOALEXIN DEFICIENT 4; Short=AtPAD4	320	1	5.01374e-18	59	25	P:GO:0001666; P:GO:0009625; P:GO:0009626; P:GO:0009862; P:GO:0010105; P:GO:0010150; P:GO:0010225; P:GO:0010310; P:GO:0010618; P:GO:0010942; P:GO:0031348; P:GO:0050829; P:GO:0060866; P:GO:0071327; P:GO:0080142; P:GO:0080151; P:GO:1900367; P:GO:1900426; P:GO:1901183; P:GO:2000022; F:GO:0003824; F:GO:0005515; C:GO:0005634; C:GO:0005829; C:GO:0106093	P:response to hypoxia; P:response to insect; P:plant-type hypersensitive response; P:systemic acquired resistance, salicylic acid mediated signaling pathway; P:negative regulation of ethylene-activated signaling pathway; P:leaf senescence; P:response to UV-C; P:regulation of hydrogen peroxide metabolic process; P:aerenchyma formation; P:positive regulation of cell death; P:negative regulation of …
Tcordifilia_1283	RecName: Full=Uncharacterized protein ORF91	319	1	6.48568e-19	100	1	C:GO:0009507	C:chloroplast
Tcordifilia_1291	RecName: Full=Protein TAR1	319	1	0.000217459	60	2	P:GO:0043457; C:GO:0005739	P:regulation of cellular respiration; C:mitochondrion
Tcordifilia_1292	RecName: Full=Protein TAR1	318	2	1.38556e-13	70.21	2	P:GO:0043457; C:GO:0005739	P:regulation of cellular respiration; C:mitochondrion
Tcordifilia_1303	RecName: Full=Uncharacterized protein ORF91	318	1	2.63601e-15	100	1	C:GO:0009507	C:chloroplast
Tcordifilia_1309	RecName: Full=Uncharacterized protein ORF91	318	1	6.04242e-24	95.65	1	C:GO:0009507	C:chloroplast
Tcordifilia_1312	RecName: Full=Protein TAR1; AltName: Full=Transcript antisense to ribosomal RNA protein 1	318	3	2.44589e-52	93.33	1	C:GO:0009507	C:chloroplast
Tcordifilia_1319	RecName: Full=LINE-1 type transposase domain-containing protein 1; AltName: Full=ES cell-associated protein 11	318	4	1.57408e-63	73.74	8	P:GO:0032197; F:GO:0000166; F:GO:0003697; F:GO:0003727; F:GO:0042802; C:GO:0005730; C:GO:0010494; C:GO:1990904	P:transposition, RNA-mediated; F:nucleotide binding; F:single-stranded DNA binding; F:single-stranded RNA binding; F:identical protein binding; C:nucleolus; C:cytoplasmic stress granule; C:ribonucleoprotein complex
Tcordifilia_1320	RecName: Full=Protein TAR1	318	1	0.000153611	46.67	2	P:GO:0043457; C:GO:0005739	P:regulation of cellular respiration; C:mitochondrion
Tcordifilia_1321	RecName: Full=Protein TAR1	317	2	1.94337e-08	86.21	2	P:GO:0043457; C:GO:0005739	P:regulation of cellular respiration; C:mitochondrion
Tcordifilia_1338	RecName: Full=Protein TAR1	316	2	1.75961e-07	82.76	2	P:GO:0043457; C:GO:0005739	P:regulation of cellular respiration; C:mitochondrion
Tcordifilia_1341	RecName: Full=Protein TAR1	316	2	1.4249e-05	76.25	3	P:GO:0043457; F:GO:0003674; C:GO:0005739	P:regulation of cellular respiration; F:molecular_function; C:mitochondrion
Tcordifilia_1342	RecName: Full=Protein TAR1	316	2	4.30096e-05	82.97	3	P:GO:0043457; F:GO:0003674; C:GO:0005739	P:regulation of cellular respiration; F:molecular_function; C:mitochondrion
Tcordifilia_1350	RecName: Full=Uncharacterized protein ORF91	316	1	1.62982e-10	96.55	1	C:GO:0009507	C:chloroplast
Tcordifilia_1355	RecName: Full=Protein TAR1	315	3	8.25493e-14	92.59	3	P:GO:0043457; C:GO:0005739; C:GO:0009507	P:regulation of cellular respiration; C:mitochondrion; C:chloroplast
Tcordifilia_1358	RecName: Full=Protein TAR1	315	2	0.000123109	86.96	3	P:GO:0043457; F:GO:0003674; C:GO:0005739	P:regulation of cellular respiration; F:molecular_function; C:mitochondrion
Tcordifilia_1365	RecName: Full=Oxygen-dependent choline dehydrogenase; Short=CDH; Short=CHD; AltName: Full=Betaine aldehyde dehydrogenase; Short=BADH	315	20	3.36037e-31	81.77	5	P:GO:0019285; F:GO:0008802; F:GO:0008812; F:GO:0050660; C:GO:0016020	P:glycine betaine biosynthetic process from choline; F:betaine-aldehyde dehydrogenase activity; F:choline dehydrogenase activity; F:flavin adenine dinucleotide binding; C:membrane	EC:1.2.1.8; EC:1.2.1.5; EC:1.2.1.3; EC:1.1.99.1	Betaine-aldehyde dehydrogenase; Aldehyde dehydrogenase (NAD(P)(+)); Aldehyde dehydrogenase (NAD(+)); Choline dehydrogenase
Tcordifilia_1368	RecName: Full=29 kDa ribonucleoprotein A, chloroplastic; AltName: Full=CP29A; Flags: Precursor	315	20	7.75004e-35	69.12	23	P:GO:0006970; P:GO:0009631; P:GO:0009737; P:GO:0043489; P:GO:0048024; P:GO:0050688; P:GO:1900864; P:GO:1901259; P:GO:1990428; F:GO:0003690; F:GO:0003697; F:GO:0003729; F:GO:0008266; F:GO:0035197; F:GO:0035198; F:GO:0050733; C:GO:0005615; C:GO:0005739; C:GO:0009507; C:GO:0010319; C:GO:0016607; C:GO:0032991; C:GO:0034451	P:response to osmotic stress; P:cold acclimation; P:response to abscisic acid; P:RNA stabilization; P:regulation of mRNA splicing, via spliceosome; P:regulation of defense response to virus; P:mitochondrial RNA modification; P:chloroplast rRNA processing; P:miRNA transport; F:double-stranded DNA binding; F:single-stranded DNA binding; F:mRNA binding; F:poly(U) RNA binding; F:siRNA binding; F:miRN…
Tcordifilia_1371	RecName: Full=Uncharacterized protein ORF91	314	1	6.63795e-13	100	1	C:GO:0009507	C:chloroplast
Tcordifilia_1373	RecName: Full=Uncharacterized protein ORF91	314	1	1.49893e-14	86.36	1	C:GO:0009507	C:chloroplast
Tcordifilia_1376	RecName: Full=NADH-quinone oxidoreductase subunit H; AltName: Full=NADH dehydrogenase I subunit H; AltName: Full=NDH-1 subunit H	314	20	5.15022e-20	67.89	7	P:GO:0022900; F:GO:0008137; F:GO:0048038; C:GO:0005743; C:GO:0005886; C:GO:0016021; C:GO:0070469	P:electron transport chain; F:NADH dehydrogenase (ubiquinone) activity; F:quinone binding; C:mitochondrial inner membrane; C:plasma membrane; C:integral component of membrane; C:respirasome	EC:7.1.1.2; EC:1.6.5.11; EC:1.6.5.2	NADH:ubiquinone reductase (H(+)-translocating); NADH dehydrogenase (quinone); NAD(P)H dehydrogenase (quinone)
Tcordifilia_1377	RecName: Full=Allene oxide synthase, chloroplastic; AltName: Full=Cytochrome P450 74A; AltName: Full=Hydroperoxide dehydrase; Flags: Precursor	314	17	3.92065e-42	69.16	15	P:GO:0006633; P:GO:0006952; P:GO:0009611; P:GO:0009620; P:GO:0009695; P:GO:0010597; P:GO:0016125; P:GO:0031408; F:GO:0004497; F:GO:0005506; F:GO:0009978; F:GO:0016705; F:GO:0016853; F:GO:0020037; C:GO:0009706	P:fatty acid biosynthetic process; P:defense response; P:response to wounding; P:response to fungus; P:jasmonic acid biosynthetic process; P:green leaf volatile biosynthetic process; P:sterol metabolic process; P:oxylipin biosynthetic process; F:monooxygenase activity; F:iron ion binding; F:allene oxide synthase activity; F:oxidoreductase activity, acting on paired donors, with incorporation or r…	EC:4.2.1.92; EC:1.14; EC:5	Hydroperoxide dehydratase; Acting on paired donors, with incorporation or reduction of molecular oxygen. The oxygen incorporated need not be derived from O(2); Isomerases
Tcordifilia_1381	RecName: Full=UPF0764 protein C16orf89; Flags: Precursor	314	20	2.82525e-25	73.62	48	P:GO:0000278; P:GO:0006357; P:GO:0007507; P:GO:0008283; P:GO:0009790; P:GO:0018105; P:GO:0021537; P:GO:0035108; P:GO:0035610; P:GO:0043161; P:GO:0045744; P:GO:0045893; P:GO:0046548; P:GO:0050687; P:GO:0051301; P:GO:0051865; P:GO:0060429; P:GO:0070423; P:GO:0071557; P:GO:1905515; P:GO:2000772; P:GO:2001020; F:GO:0000978; F:GO:0000981; F:GO:0004181; F:GO:0004712; F:GO:0005524; F:GO:0008349; F:GO:00…	P:mitotic cell cycle; P:regulation of transcription by RNA polymerase II; P:heart development; P:cell population proliferation; P:embryo development; P:peptidyl-serine phosphorylation; P:telencephalon development; P:limb morphogenesis; P:protein side chain deglutamylation; P:proteasome-mediated ubiquitin-dependent protein catabolic process; P:negative regulation of G protein-coupled receptor sign…	EC:2.7.12.1; EC:3.4.17; EC:1.14.11.68	Dual-specificity kinase; Acting on peptide bonds (peptidases); [Histone H3]-trimethyl-L-lysine(27) demethylase
Tcordifilia_1384	RecName: Full=Heme A synthase; Short=HAS; AltName: Full=Cytochrome aa3-controlling protein	314	20	9.85825e-61	81.78	4	P:GO:0006784; F:GO:0016653; C:GO:0005886; C:GO:0016021	P:heme A biosynthetic process; F:oxidoreductase activity, acting on NAD(P)H, heme protein as acceptor; C:plasma membrane; C:integral component of membrane	EC:1.6.2	Acting on NADH or NADPH
Tcordifilia_1388	RecName: Full=Uncharacterized protein ORF91	313	1	8.34508e-14	100	1	C:GO:0009507	C:chloroplast
Tcordifilia_1389	RecName: Full=Protein TAR1; AltName: Full=Transcript antisense to ribosomal RNA protein 1	313	2	7.68539e-08	86.21	2	P:GO:0043457; C:GO:0005739	P:regulation of cellular respiration; C:mitochondrion
Tcordifilia_1404	RecName: Full=Beta-lactamase SHV-2; AltName: Full=SHV-2A; Flags: Precursor	313	20	5.93161e-72	83.84	4	P:GO:0030655; P:GO:0046677; F:GO:0005515; F:GO:0008800	P:beta-lactam antibiotic catabolic process; P:response to antibiotic; F:protein binding; F:beta-lactamase activity	EC:3.5.2.6	Beta-lactamase
Tcordifilia_1408	RecName: Full=Protein TAR1	312	2	0.000496417	86.36	3	P:GO:0043457; F:GO:0003674; C:GO:0005739	P:regulation of cellular respiration; F:molecular_function; C:mitochondrion
Tcordifilia_1413	RecName: Full=Protein TAR1	312	2	3.58332e-12	58.62	2	P:GO:0043457; C:GO:0005739	P:regulation of cellular respiration; C:mitochondrion
Tcordifilia_1414	RecName: Full=Uncharacterized protein ORF91	312	1	5.33787e-14	100	1	C:GO:0009507	C:chloroplast
Tcordifilia_1420	RecName: Full=Regulator of rDNA transcription protein 15	312	2	2.90038e-11	82.11	3	P:GO:0008150; F:GO:0003674; C:GO:0005575	P:biological_process; F:molecular_function; C:cellular_component
Tcordifilia_1424	RecName: Full=Uncharacterized protein ORF91	312	1	2.25507e-52	100	1	C:GO:0009507	C:chloroplast
Tcordifilia_1429	RecName: Full=Protein TAR1	311	2	2.35731e-07	88.46	2	P:GO:0043457; C:GO:0005739	P:regulation of cellular respiration; C:mitochondrion
Tcordifilia_1435	RecName: Full=Protein TAR1	311	2	1.6154e-09	80	2	P:GO:0043457; C:GO:0005739	P:regulation of cellular respiration; C:mitochondrion
Tcordifilia_1437	RecName: Full=Protein TAR1	311	2	3.56796e-14	61.46	2	P:GO:0043457; C:GO:0005739	P:regulation of cellular respiration; C:mitochondrion
Tcordifilia_1443	RecName: Full=Succinate--CoA ligase [ADP-forming] subunit alpha; AltName: Full=Succinyl-CoA synthetase subunit alpha; Short=SCS-alpha	311	20	2.63649e-18	87.91	15	P:GO:0006099; P:GO:0006104; P:GO:0006105; P:GO:0046777; F:GO:0004775; F:GO:0004776; F:GO:0005515; F:GO:0019003; F:GO:0044877; F:GO:0046872; C:GO:0005829; C:GO:0009361; C:GO:0016020; C:GO:0042566; C:GO:0045244	P:tricarboxylic acid cycle; P:succinyl-CoA metabolic process; P:succinate metabolic process; P:protein autophosphorylation; F:succinate-CoA ligase (ADP-forming) activity; F:succinate-CoA ligase (GDP-forming) activity; F:protein binding; F:GDP binding; F:protein-containing complex binding; F:metal ion binding; C:cytosol; C:succinate-CoA ligase complex (ADP-forming); C:membrane; C:hydrogenosome; C:…	EC:6.2.1.5; EC:6.2.1.4	Succinate--CoA ligase (ADP-forming); Succinate--CoA ligase (GDP-forming)
Tcordifilia_1444	RecName: Full=Zinc finger protein ENSP00000375192	311	18	6.97597e-12	82.37	14	P:GO:0000278; P:GO:0006357; P:GO:0050821; F:GO:0000978; F:GO:0000981; F:GO:0042803; F:GO:0046872; F:GO:0051087; C:GO:0000151; C:GO:0000776; C:GO:0005576; C:GO:0005654; C:GO:0005829; C:GO:0016020	P:mitotic cell cycle; P:regulation of transcription by RNA polymerase II; P:protein stabilization; F:RNA polymerase II cis-regulatory region sequence-specific DNA binding; F:DNA-binding transcription factor activity, RNA polymerase II-specific; F:protein homodimerization activity; F:metal ion binding; F:chaperone binding; C:ubiquitin ligase complex; C:kinetochore; C:extracellular region; C:nucleo…
Tcordifilia_1445	RecName: Full=UPF0764 protein C16orf89; Flags: Precursor	311	17	2.65735e-15	69.47	17	P:GO:0032501; P:GO:0035610; P:GO:0045892; P:GO:0045944; P:GO:0050896; P:GO:0070895; F:GO:0000978; F:GO:0001228; F:GO:0004181; F:GO:0004888; F:GO:0008270; F:GO:0042803; F:GO:0051213; C:GO:0005576; C:GO:0005634; C:GO:0005829; C:GO:0016020	P:multicellular organismal process; P:protein side chain deglutamylation; P:negative regulation of transcription, DNA-templated; P:positive regulation of transcription by RNA polymerase II; P:response to stimulus; P:negative regulation of transposon integration; F:RNA polymerase II cis-regulatory region sequence-specific DNA binding; F:DNA-binding transcription activator activity, RNA polymerase …	EC:1; EC:3.4.17	Oxidoreductases; Acting on peptide bonds (peptidases)
Tcordifilia_1446	RecName: Full=Protein TAR1; AltName: Full=Transcript antisense to ribosomal RNA protein 1	311	2	8.36806e-08	46.83	3	P:GO:0043457; F:GO:0003674; C:GO:0005739	P:regulation of cellular respiration; F:molecular_function; C:mitochondrion
Tcordifilia_1447	RecName: Full=Protein TAR1	310	2	3.89909e-15	63.01	2	P:GO:0043457; C:GO:0005739	P:regulation of cellular respiration; C:mitochondrion
Tcordifilia_1448	RecName: Full=Protein TAR1	310	2	1.36795e-08	86.21	2	P:GO:0043457; C:GO:0005739	P:regulation of cellular respiration; C:mitochondrion
Tcordifilia_1452	RecName: Full=Regulator of rDNA transcription protein 15	310	2	4.48759e-10	91.43	3	P:GO:0008150; F:GO:0003674; C:GO:0005575	P:biological_process; F:molecular_function; C:cellular_component
Tcordifilia_1460	RecName: Full=LINE-1 retrotransposable element ORF2 protein; Short=ORF2p; Includes: RecName: Full=Reverse transcriptase; Includes: RecName: Full=Endonuclease	310	3	1.69301e-39	89.59	7	P:GO:0006310; P:GO:0032199; P:GO:0090305; F:GO:0003964; F:GO:0005515; F:GO:0009036; F:GO:0046872	P:DNA recombination; P:reverse transcription involved in RNA-mediated transposition; P:nucleic acid phosphodiester bond hydrolysis; F:RNA-directed DNA polymerase activity; F:protein binding; F:type II site-specific deoxyribonuclease activity; F:metal ion binding	EC:3.1.30; EC:2.7.7.49; EC:3.1.21.4	Acting on ester bonds; RNA-directed DNA polymerase; Type II site-specific deoxyribonuclease
Tcordifilia_1461	RecName: Full=DNA translocase FtsK	310	20	3.63948e-23	79.9	8	P:GO:0007049; P:GO:0007059; P:GO:0030435; P:GO:0051301; F:GO:0003677; F:GO:0005524; C:GO:0005886; C:GO:0016021	P:cell cycle; P:chromosome segregation; P:sporulation resulting in formation of a cellular spore; P:cell division; F:DNA binding; F:ATP binding; C:plasma membrane; C:integral component of membrane
Tcordifilia_1462	RecName: Full=Methionine--tRNA ligase; AltName: Full=Methionyl-tRNA synthetase; Short=MetRS	310	20	1.61036e-59	89.07	6	P:GO:0006431; F:GO:0000049; F:GO:0004825; F:GO:0005524; F:GO:0046872; C:GO:0005737	P:methionyl-tRNA aminoacylation; F:tRNA binding; F:methionine-tRNA ligase activity; F:ATP binding; F:metal ion binding; C:cytoplasm	EC:6.1.1.10	Methionine--tRNA ligase
Tcordifilia_1465	RecName: Full=Peptidyl-prolyl cis-trans isomerase FKBP62; Short=PPIase FKBP62; AltName: Full=70 kDa peptidyl-prolyl isomerase; AltName: Full=FK506-binding protein 62; Short=AtFKBP62; AltName: Full=Immunophilin FKBP62; AltName: Full=Peptidylprolyl isomerase ROF1; AltName: Full=Protein ROTAMASE FKBP 1; AltName: Full=Rotamase	310	3	8.27954e-22	95.26	7	P:GO:0000413; P:GO:0061077; P:GO:0070370; F:GO:0003755; F:GO:0005516; C:GO:0005634; C:GO:0005737	P:protein peptidyl-prolyl isomerization; P:chaperone-mediated protein folding; P:cellular heat acclimation; F:peptidyl-prolyl cis-trans isomerase activity; F:calmodulin binding; C:nucleus; C:cytoplasm	EC:5.2.1.8	Peptidylprolyl isomerase
Tcordifilia_1470	RecName: Full=Protein GVQW1; AltName: Full=GVQW motif-containing protein 1; AltName: Full=Tigger transposable element-derived 1-like protein 2; Flags: Precursor	310	3	1.58557e-08	73.27	8	P:GO:0006355; P:GO:0006357; F:GO:0000978; F:GO:0000981; F:GO:0003677; F:GO:0008270; F:GO:0046872; C:GO:0005634	P:regulation of transcription, DNA-templated; P:regulation of transcription by RNA polymerase II; F:RNA polymerase II cis-regulatory region sequence-specific DNA binding; F:DNA-binding transcription factor activity, RNA polymerase II-specific; F:DNA binding; F:zinc ion binding; F:metal ion binding; C:nucleus
Tcordifilia_1475	RecName: Full=LINE-1 retrotransposable element ORF2 protein; Short=ORF2p; Includes: RecName: Full=Reverse transcriptase; Includes: RecName: Full=Endonuclease	310	3	3.66459e-26	54.48	5	P:GO:0032199; P:GO:0090305; F:GO:0003964; F:GO:0005488; F:GO:0009036	P:reverse transcription involved in RNA-mediated transposition; P:nucleic acid phosphodiester bond hydrolysis; F:RNA-directed DNA polymerase activity; F:binding; F:type II site-specific deoxyribonuclease activity	EC:3.1.30; EC:2.7.7.49; EC:3.1.21.4	Acting on ester bonds; RNA-directed DNA polymerase; Type II site-specific deoxyribonuclease
Tcordifilia_1489	RecName: Full=Dihydrolipoyl dehydrogenase; AltName: Full=Dihydrolipoamide dehydrogenase; AltName: Full=E3 component of alpha-ketoacid dehydrogenase complexes	310	10	5.90405e-09	61.71	3	P:GO:0009987; F:GO:0004148; F:GO:0050660	P:cellular process; F:dihydrolipoyl dehydrogenase activity; F:flavin adenine dinucleotide binding	EC:1.8.1.4	Dihydrolipoyl dehydrogenase
Tcordifilia_1494	RecName: Full=LINE-1 retrotransposable element ORF2 protein; Short=ORF2p; Includes: RecName: Full=Reverse transcriptase; Includes: RecName: Full=Endonuclease	310	3	9.14005e-26	76.87	7	P:GO:0006310; P:GO:0032199; P:GO:0090305; F:GO:0003964; F:GO:0005515; F:GO:0009036; F:GO:0046872	P:DNA recombination; P:reverse transcription involved in RNA-mediated transposition; P:nucleic acid phosphodiester bond hydrolysis; F:RNA-directed DNA polymerase activity; F:protein binding; F:type II site-specific deoxyribonuclease activity; F:metal ion binding	EC:3.1.30; EC:2.7.7.49; EC:3.1.21.4	Acting on ester bonds; RNA-directed DNA polymerase; Type II site-specific deoxyribonuclease
Tcordifilia_1499	RecName: Full=Protein TIC 214; AltName: Full=Translocon at the inner envelope membrane of chloroplasts 214; Short=AtTIC214	310	20	4.56801e-24	76.17	3	P:GO:0045037; C:GO:0009706; C:GO:0016021	P:protein import into chloroplast stroma; C:chloroplast inner membrane; C:integral component of membrane
Tcordifilia_1501	RecName: Full=Serine/threonine-protein kinase Nek4; AltName: Full=Never in mitosis A-related kinase 4; Short=NimA-related protein kinase 4; AltName: Full=Serine/threonine-protein kinase 2; AltName: Full=Serine/threonine-protein kinase NRK2	310	20	4.82232e-11	71.13	34	P:GO:0000278; P:GO:0006468; P:GO:0007507; P:GO:0009790; P:GO:0021537; P:GO:0035108; P:GO:0043010; P:GO:0045744; P:GO:0045893; P:GO:0051301; P:GO:0060271; P:GO:0060429; P:GO:0071557; P:GO:2000772; P:GO:2001020; F:GO:0000978; F:GO:0004674; F:GO:0004712; F:GO:0005524; F:GO:0030145; F:GO:0031490; F:GO:0031870; F:GO:0042803; F:GO:0071558; F:GO:0106310; C:GO:0005576; C:GO:0005813; C:GO:0005829; C:GO:00…	P:mitotic cell cycle; P:protein phosphorylation; P:heart development; P:embryo development; P:telencephalon development; P:limb morphogenesis; P:camera-type eye development; P:negative regulation of G protein-coupled receptor signaling pathway; P:positive regulation of transcription, DNA-templated; P:cell division; P:cilium assembly; P:epithelium development; P:histone H3-K27 demethylation; P:reg…	EC:2.7.12.1; EC:1.14.11.68	Dual-specificity kinase; [Histone H3]-trimethyl-L-lysine(27) demethylase
Tcordifilia_1503	RecName: Full=LINE-1 retrotransposable element ORF2 protein; Short=ORF2p; Includes: RecName: Full=Reverse transcriptase; Includes: RecName: Full=Endonuclease	310	4	1.89191e-19	88.55	13	P:GO:0006310; P:GO:0032199; P:GO:0090305; F:GO:0000166; F:GO:0003697; F:GO:0003727; F:GO:0003964; F:GO:0009036; F:GO:0042802; F:GO:0046872; C:GO:0005730; C:GO:0010494; C:GO:1990904	P:DNA recombination; P:reverse transcription involved in RNA-mediated transposition; P:nucleic acid phosphodiester bond hydrolysis; F:nucleotide binding; F:single-stranded DNA binding; F:single-stranded RNA binding; F:RNA-directed DNA polymerase activity; F:type II site-specific deoxyribonuclease activity; F:identical protein binding; F:metal ion binding; C:nucleolus; C:cytoplasmic stress granule…	EC:3.1.30; EC:2.7.7.49; EC:3.1.21.4	Acting on ester bonds; RNA-directed DNA polymerase; Type II site-specific deoxyribonuclease
Tcordifilia_1513	RecName: Full=Zinc finger protein ENSP00000375192	310	20	3.26218e-17	71.95	8	P:GO:0000278; P:GO:0050821; F:GO:0003677; F:GO:0005515; C:GO:0000151; C:GO:0000776; C:GO:0005654; C:GO:0005829	P:mitotic cell cycle; P:protein stabilization; F:DNA binding; F:protein binding; C:ubiquitin ligase complex; C:kinetochore; C:nucleoplasm; C:cytosol
Tcordifilia_1516	RecName: Full=Zinc finger protein 701	310	4	2.98257e-05	88.62	9	P:GO:0006355; P:GO:0006357; F:GO:0000978; F:GO:0000981; F:GO:0003677; F:GO:0046872; C:GO:0005576; C:GO:0005634; C:GO:0005654	P:regulation of transcription, DNA-templated; P:regulation of transcription by RNA polymerase II; F:RNA polymerase II cis-regulatory region sequence-specific DNA binding; F:DNA-binding transcription factor activity, RNA polymerase II-specific; F:DNA binding; F:metal ion binding; C:extracellular region; C:nucleus; C:nucleoplasm
Tcordifilia_1517	RecName: Full=Thymidine kinase	310	20	3.98833e-24	88.74	8	P:GO:0009157; P:GO:0016310; P:GO:0046104; P:GO:0071897; F:GO:0004797; F:GO:0005524; F:GO:0008270; C:GO:0005829	P:deoxyribonucleoside monophosphate biosynthetic process; P:phosphorylation; P:thymidine metabolic process; P:DNA biosynthetic process; F:thymidine kinase activity; F:ATP binding; F:zinc ion binding; C:cytosol	EC:2.7.1.145; EC:2.7.1.21	Deoxynucleoside kinase; Thymidine kinase
Tcordifilia_1526	RecName: Full=LINE-1 retrotransposable element ORF2 protein; Short=ORF2p; Includes: RecName: Full=Reverse transcriptase; Includes: RecName: Full=Endonuclease	310	3	7.54704e-09	69.78	6	P:GO:0006310; P:GO:0032199; P:GO:0090305; F:GO:0003964; F:GO:0009036; F:GO:0046872	P:DNA recombination; P:reverse transcription involved in RNA-mediated transposition; P:nucleic acid phosphodiester bond hydrolysis; F:RNA-directed DNA polymerase activity; F:type II site-specific deoxyribonuclease activity; F:metal ion binding	EC:3.1.30; EC:2.7.7.49; EC:3.1.21.4	Acting on ester bonds; RNA-directed DNA polymerase; Type II site-specific deoxyribonuclease
Tcordifilia_1530	RecName: Full=Myosin regulatory light chain 10; AltName: Full=Myosin light chain 2, lymphocyte-specific; AltName: Full=Precursor lymphocyte-specific regulatory light chain	310	1	4.49868e-05	88.46	5	F:GO:0005509; F:GO:0005515; F:GO:0046872; C:GO:0005739; C:GO:0005829	F:calcium ion binding; F:protein binding; F:metal ion binding; C:mitochondrion; C:cytosol
Tcordifilia_1532	RecName: Full=Retrovirus-related Pol polyprotein from transposon RE2; AltName: Full=Retro element 2; Short=AtRE2; Includes: RecName: Full=Protease RE2; Includes: RecName: Full=Reverse transcriptase RE2; Includes: RecName: Full=Endonuclease RE2	310	2	1.86411e-06	45.45	14	P:GO:0006278; P:GO:0006310; P:GO:0006508; P:GO:0015074; P:GO:0090305; F:GO:0003676; F:GO:0003964; F:GO:0004190; F:GO:0004518; F:GO:0004519; F:GO:0008233; F:GO:0016740; F:GO:0016787; F:GO:0046872	P:RNA-dependent DNA biosynthetic process; P:DNA recombination; P:proteolysis; P:DNA integration; P:nucleic acid phosphodiester bond hydrolysis; F:nucleic acid binding; F:RNA-directed DNA polymerase activity; F:aspartic-type endopeptidase activity; F:nuclease activity; F:endonuclease activity; F:peptidase activity; F:transferase activity; F:hydrolase activity; F:metal ion binding
Tcordifilia_1536	RecName: Full=Histone H2A.J; Short=H2a/j	310	20	1.20327e-28	75.34	24	P:GO:0000724; P:GO:0006337; P:GO:0007049; P:GO:0007283; P:GO:0008285; P:GO:0031507; P:GO:0045087; P:GO:0050830; P:GO:0051673; P:GO:0070914; P:GO:0071480; F:GO:0003684; F:GO:0019899; F:GO:0042393; C:GO:0000781; C:GO:0000794; C:GO:0001673; C:GO:0001741; C:GO:0005615; C:GO:0005657; C:GO:0005813; C:GO:0016607; C:GO:0035861; C:GO:0043505	P:double-strand break repair via homologous recombination; P:nucleosome disassembly; P:cell cycle; P:spermatogenesis; P:negative regulation of cell population proliferation; P:heterochromatin assembly; P:innate immune response; P:defense response to Gram-positive bacterium; P:membrane disruption in another organism; P:UV-damage excision repair; P:cellular response to gamma radiation; F:damaged DN…
Tcordifilia_1544	RecName: Full=Histone-lysine N-methyltransferase, H3 lysine-79 specific; AltName: Full=DOT1-like protein; AltName: Full=Histone H3-K79 methyltransferase; Short=H3-K79-HMTase; AltName: Full=Lysine N-methyltransferase 4	310	1	3.53471e-11	80	16	P:GO:0000077; P:GO:0006281; P:GO:0008284; P:GO:0031509; P:GO:0034729; P:GO:0045944; P:GO:0046425; P:GO:2000677; F:GO:0003677; F:GO:0003713; F:GO:0031151; F:GO:0061629; C:GO:0000781; C:GO:0005654; C:GO:0005737; C:GO:0032991	P:DNA damage checkpoint signaling; P:DNA repair; P:positive regulation of cell population proliferation; P:subtelomeric heterochromatin assembly; P:histone H3-K79 methylation; P:positive regulation of transcription by RNA polymerase II; P:regulation of receptor signaling pathway via JAK-STAT; P:regulation of transcription regulatory region DNA binding; F:DNA binding; F:transcription coactivator a…	EC:2.1.1.354	[Histone H3]-lysine(4) N-trimethyltransferase
Tcordifilia_1547	RecName: Full=ATP-dependent zinc metalloprotease FtsH	310	20	1.01373e-59	73.58	15	P:GO:0006508; P:GO:0007049; P:GO:0030163; P:GO:0043934; P:GO:0051301; F:GO:0004176; F:GO:0004222; F:GO:0005524; F:GO:0008270; F:GO:0016887; F:GO:0042802; C:GO:0005886; C:GO:0016021; C:GO:0030428; C:GO:0045121	P:proteolysis; P:cell cycle; P:protein catabolic process; P:sporulation; P:cell division; F:ATP-dependent peptidase activity; F:metalloendopeptidase activity; F:ATP binding; F:zinc ion binding; F:ATP hydrolysis activity; F:identical protein binding; C:plasma membrane; C:integral component of membrane; C:cell septum; C:membrane raft	EC:3.4.24; EC:3.6.1	Acting on peptide bonds (peptidases); Acting on acid anhydrides
Tcordifilia_1551	RecName: Full=Protein GVQW1; AltName: Full=GVQW motif-containing protein 1; AltName: Full=Tigger transposable element-derived 1-like protein 2; Flags: Precursor	310	10	4.94436e-16	80.28	7	P:GO:0009987; F:GO:0003677; F:GO:0042803; F:GO:0051213; C:GO:0005634; C:GO:0005829; C:GO:0016021	P:cellular process; F:DNA binding; F:protein homodimerization activity; F:dioxygenase activity; C:nucleus; C:cytosol; C:integral component of membrane	EC:1	Oxidoreductases
Tcordifilia_1552	RecName: Full=Dihydroorotate dehydrogenase (quinone); AltName: Full=DHOdehase; Short=DHOD; Short=DHODase; AltName: Full=Dihydroorotate oxidase	310	20	4.1217e-31	76.93	5	P:GO:0006207; P:GO:0044205; F:GO:0004152; C:GO:0005737; C:GO:0005886	P:'de novo' pyrimidine nucleobase biosynthetic process; P:'de novo' UMP biosynthetic process; F:dihydroorotate dehydrogenase activity; C:cytoplasm; C:plasma membrane	EC:1.3.5.2	Dihydroorotate dehydrogenase (quinone)
Tcordifilia_1554	RecName: Full=Alternative oxidase, mitochondrial; Flags: Precursor	310	20	7.89387e-40	87.81	12	P:GO:0009409; P:GO:0010230; P:GO:0031930; F:GO:0005515; F:GO:0008199; F:GO:0009916; F:GO:0102721; F:GO:0106292; C:GO:0005743; C:GO:0009507; C:GO:0016021; C:GO:0070469	P:response to cold; P:alternative respiration; P:mitochondria-nucleus signaling pathway; F:protein binding; F:ferric iron binding; F:alternative oxidase activity; F:ubiquinol:oxygen oxidoreductase activity; F:superoxide-generating NADPH oxidase activity; C:mitochondrial inner membrane; C:chloroplast; C:integral component of membrane; C:respirasome	EC:1.6.3; EC:1.10.3.11	Acting on NADH or NADPH; Ubiquinol oxidase (non-electrogenic)
Tcordifilia_1558	RecName: Full=Protein GrpE; AltName: Full=HSP-70 cofactor	310	18	2.25859e-20	79.48	6	P:GO:0006457; F:GO:0000774; F:GO:0042803; F:GO:0051082; F:GO:0051087; C:GO:0005737	P:protein folding; F:adenyl-nucleotide exchange factor activity; F:protein homodimerization activity; F:unfolded protein binding; F:chaperone binding; C:cytoplasm
Tcordifilia_1560	RecName: Full=UPF0764 protein C16orf89; Flags: Precursor	310	10	1.87891e-13	70.66	11	P:GO:0007507; P:GO:0010468; P:GO:0071557; F:GO:0000978; F:GO:0031490; F:GO:0042803; F:GO:0071558; C:GO:0005576; C:GO:0005829; C:GO:0016020; C:GO:0044666	P:heart development; P:regulation of gene expression; P:histone H3-K27 demethylation; F:RNA polymerase II cis-regulatory region sequence-specific DNA binding; F:chromatin DNA binding; F:protein homodimerization activity; F:histone H3-tri/di-methyl-lysine-27 demethylase activity; C:extracellular region; C:cytosol; C:membrane; C:MLL3/4 complex	EC:1.14.11.68	[Histone H3]-trimethyl-L-lysine(27) demethylase
Tcordifilia_1563	RecName: Full=TBC1 domain family member 19	310	1	1.29488e-06	100	3	P:GO:0050790; F:GO:0005096; F:GO:0005515	P:regulation of catalytic activity; F:GTPase activator activity; F:protein binding
Tcordifilia_1564	RecName: Full=LINE-1 reverse transcriptase homolog	310	3	4.19461e-15	59.56	5	P:GO:0032199; P:GO:0090305; F:GO:0003964; F:GO:0005515; F:GO:0009036	P:reverse transcription involved in RNA-mediated transposition; P:nucleic acid phosphodiester bond hydrolysis; F:RNA-directed DNA polymerase activity; F:protein binding; F:type II site-specific deoxyribonuclease activity	EC:3.1.30; EC:2.7.7.49; EC:3.1.21.4	Acting on ester bonds; RNA-directed DNA polymerase; Type II site-specific deoxyribonuclease
Tcordifilia_1569	RecName: Full=Endogenous retrovirus group 3 member 1 Env polyprotein; AltName: Full=ERV-3 envelope protein; Short=ERV3 envelope protein; AltName: Full=ERV3-1 envelope protein; AltName: Full=Envelope polyprotein; AltName: Full=HERV-R envelope protein; Short=ERV-R envelope protein; AltName: Full=HERV-R_7q21.2 provirus ancestral Env polyprotein; Contains: RecName: Full=Surface protein; Short=SU; Con…	310	1	7.01273e-15	88.57	2	P:GO:0008150; F:GO:0003674	P:biological_process; F:molecular_function
Tcordifilia_1574	RecName: Full=Phosphoenolpyruvate synthase; Short=PEP synthase; AltName: Full=Pyruvate, water dikinase	310	20	1.63758e-42	84.06	9	P:GO:0006090; P:GO:0006094; P:GO:0016310; P:GO:0016539; P:GO:0090305; F:GO:0000287; F:GO:0004519; F:GO:0005524; F:GO:0008986	P:pyruvate metabolic process; P:gluconeogenesis; P:phosphorylation; P:intein-mediated protein splicing; P:nucleic acid phosphodiester bond hydrolysis; F:magnesium ion binding; F:endonuclease activity; F:ATP binding; F:pyruvate, water dikinase activity	EC:2.7.9.2; EC:3.1	Pyruvate, water dikinase; Acting on ester bonds
Tcordifilia_1575	RecName: Full=Cytosolic carboxypeptidase 3; AltName: Full=ATP/GTP-binding protein-like 3; AltName: Full=Protein deglutamylase CCP3	310	12	2.64472e-11	70.6	14	P:GO:0006508; P:GO:0007507; P:GO:0010468; P:GO:0035610; P:GO:0071557; F:GO:0000978; F:GO:0004181; F:GO:0008270; F:GO:0031490; F:GO:0042803; F:GO:0071558; C:GO:0005829; C:GO:0016020; C:GO:0044666	P:proteolysis; P:heart development; P:regulation of gene expression; P:protein side chain deglutamylation; P:histone H3-K27 demethylation; F:RNA polymerase II cis-regulatory region sequence-specific DNA binding; F:metallocarboxypeptidase activity; F:zinc ion binding; F:chromatin DNA binding; F:protein homodimerization activity; F:histone H3-tri/di-methyl-lysine-27 demethylase activity; C:cytosol;…	EC:3.4.17; EC:1.14.11.68	Acting on peptide bonds (peptidases); [Histone H3]-trimethyl-L-lysine(27) demethylase
Tcordifilia_1579	RecName: Full=Actin-2; AltName: Full=Actin II	310	20	2.64953e-14	79.42	19	P:GO:0001675; P:GO:0007010; P:GO:0009566; P:GO:0010628; P:GO:0070359; P:GO:0090131; F:GO:0000146; F:GO:0005200; F:GO:0005515; F:GO:0005524; C:GO:0001669; C:GO:0001673; C:GO:0005794; C:GO:0005869; C:GO:0005884; C:GO:0030027; C:GO:0030175; C:GO:0031514; C:GO:0044297	P:acrosome assembly; P:cytoskeleton organization; P:fertilization; P:positive regulation of gene expression; P:actin polymerization-dependent cell motility involved in migration of symbiont in host; P:mesenchyme migration; F:microfilament motor activity; F:structural constituent of cytoskeleton; F:protein binding; F:ATP binding; C:acrosomal vesicle; C:male germ cell nucleus; C:Golgi apparatus; C:…	EC:5.6.1.8	Myosin ATPase
Tcordifilia_1583	RecName: Full=EEF1A lysine methyltransferase 2; AltName: Full=Methyltransferase-like protein 10; AltName: Full=Protein-lysine N-methyltransferase METTL10	310	16	1.99848e-14	74.7	6	P:GO:0018026; P:GO:0018027; F:GO:0016279; C:GO:0005576; C:GO:0005829; C:GO:0016604	P:peptidyl-lysine monomethylation; P:peptidyl-lysine dimethylation; F:protein-lysine N-methyltransferase activity; C:extracellular region; C:cytosol; C:nuclear body	EC:2.1.1	Transferring one-carbon groups
Tcordifilia_1591	RecName: Full=Protein TAR1	309	2	2.01182e-07	82.76	2	P:GO:0043457; C:GO:0005739	P:regulation of cellular respiration; C:mitochondrion
Tcordifilia_1596	RecName: Full=Regulator of rDNA transcription protein 15	309	2	1.05553e-18	75.2	3	P:GO:0008150; F:GO:0003674; C:GO:0005575	P:biological_process; F:molecular_function; C:cellular_component
Tcordifilia_1603	RecName: Full=Uncharacterized protein ORF91	309	1	6.19494e-47	98.67	1	C:GO:0009507	C:chloroplast
Tcordifilia_1609	RecName: Full=IQ domain-containing protein IQM3; AltName: Full=IQ motif-containing protein 3	309	6	1.32596e-49	76.72	6	P:GO:0009651; P:GO:0009737; P:GO:0010119; F:GO:0005516; C:GO:0005634; C:GO:0009507	P:response to salt stress; P:response to abscisic acid; P:regulation of stomatal movement; F:calmodulin binding; C:nucleus; C:chloroplast
Tcordifilia_1613	RecName: Full=Protein TAR1	309	2	2.03164e-06	68.09	3	P:GO:0043457; F:GO:0003674; C:GO:0005739	P:regulation of cellular respiration; F:molecular_function; C:mitochondrion
Tcordifilia_1627	RecName: Full=Protein TAR1	308	3	2.35032e-15	81.07	1	C:GO:0009507	C:chloroplast
Tcordifilia_1628	RecName: Full=Uncharacterized protein ORF91	308	1	4.05542e-51	100	1	C:GO:0009507	C:chloroplast
Tcordifilia_1631	RecName: Full=Protein TAR1	308	2	8.20741e-10	57.94	2	P:GO:0043457; C:GO:0005739	P:regulation of cellular respiration; C:mitochondrion
Tcordifilia_1643	RecName: Full=Uncharacterized protein ORF91	307	1	3.35627e-11	100	1	C:GO:0009507	C:chloroplast
Tcordifilia_1648	RecName: Full=Uncharacterized mitochondrial protein AtMg00030; AltName: Full=ORF107a	307	1	3.18693e-36	93.22	1	C:GO:0005739	C:mitochondrion
Tcordifilia_1656	RecName: Full=Regulator of rDNA transcription protein 15	306	2	1.05876e-08	80.88	3	P:GO:0008150; F:GO:0003674; C:GO:0005575	P:biological_process; F:molecular_function; C:cellular_component
Tcordifilia_1659	RecName: Full=Uncharacterized protein ORF91	306	1	2.33104e-06	100	2	C:GO:0009507; C:GO:0009536	C:chloroplast; C:plastid
Tcordifilia_1663	RecName: Full=Uncharacterized protein ORF91	306	1	2.33104e-06	100	2	C:GO:0009507; C:GO:0009536	C:chloroplast; C:plastid
Tcordifilia_1671	RecName: Full=Protein TPR3; AltName: Full=Aberrant spikelet and panicle1-related 1; AltName: Full=Protein ASP1-RELATED 1; Short=OsASPR1; AltName: Full=Topless-related protein 1; Short=OsTPR1; AltName: Full=Topless-related protein 3	306	8	8.86742e-60	89.99	11	P:GO:0009733; P:GO:0009867; P:GO:0009938; P:GO:0010051; P:GO:0010072; P:GO:0010229; P:GO:0010336; P:GO:0045892; F:GO:0003714; F:GO:0042803; C:GO:0005634	P:response to auxin; P:jasmonic acid mediated signaling pathway; P:negative regulation of gibberellic acid mediated signaling pathway; P:xylem and phloem pattern formation; P:primary shoot apical meristem specification; P:inflorescence development; P:gibberellic acid homeostasis; P:negative regulation of transcription, DNA-templated; F:transcription corepressor activity; F:protein homodimerizatio…
Tcordifilia_1672	RecName: Full=Basic leucine zipper and W2 domain-containing protein 1	306	16	6.83032e-09	63.5	14	P:GO:0006446; P:GO:0007616; P:GO:0016199; P:GO:0017148; P:GO:0030707; P:GO:0048149; P:GO:0051491; F:GO:0031369; F:GO:0043022; F:GO:0043024; C:GO:0005737; C:GO:0030175; C:GO:0043025; C:GO:0044295	P:regulation of translational initiation; P:long-term memory; P:axon midline choice point recognition; P:negative regulation of translation; P:ovarian follicle cell development; P:behavioral response to ethanol; P:positive regulation of filopodium assembly; F:translation initiation factor binding; F:ribosome binding; F:ribosomal small subunit binding; C:cytoplasm; C:filopodium; C:neuronal cell bo…
Tcordifilia_1678	RecName: Full=Protein TAR1	305	2	1.04792e-08	86.21	2	P:GO:0043457; C:GO:0005739	P:regulation of cellular respiration; C:mitochondrion
Tcordifilia_1679	RecName: Full=Protein TAR1; AltName: Full=Transcript antisense to ribosomal RNA protein 1	305	1	0.000720069	48.44	3	P:GO:0043457; F:GO:0003674; C:GO:0005739	P:regulation of cellular respiration; F:molecular_function; C:mitochondrion
Tcordifilia_1681	RecName: Full=Regulator of rDNA transcription protein 15	305	2	6.5416e-20	77.4	3	P:GO:0008150; F:GO:0003674; C:GO:0005575	P:biological_process; F:molecular_function; C:cellular_component
Tcordifilia_1689	RecName: Full=Uncharacterized protein ORF91	305	1	2.26366e-06	100	2	C:GO:0009507; C:GO:0009536	C:chloroplast; C:plastid
Tcordifilia_1692	RecName: Full=Uncharacterized protein ORF91	305	1	1.22996e-17	100	1	C:GO:0009507	C:chloroplast
Tcordifilia_1695	RecName: Full=HMG1/2-like protein; AltName: Full=Protein SB11	305	4	2.52381e-06	87.21	10	P:GO:0006333; P:GO:0006355; F:GO:0003677; F:GO:0003682; F:GO:0003700; F:GO:0030527; C:GO:0000785; C:GO:0005634; C:GO:0005737; C:GO:0005829	P:chromatin assembly or disassembly; P:regulation of transcription, DNA-templated; F:DNA binding; F:chromatin binding; F:DNA-binding transcription factor activity; F:structural constituent of chromatin; C:chromatin; C:nucleus; C:cytoplasm; C:cytosol
Tcordifilia_1696	RecName: Full=Calcium load-activated calcium channel; Short=CLAC channel; AltName: Full=Transmembrane and coiled-coil domain-containing protein 1	305	5	2.02299e-10	63.56	7	P:GO:0006983; P:GO:0032469; P:GO:0070588; F:GO:0005262; F:GO:0005515; F:GO:0043022; C:GO:0030176	P:ER overload response; P:endoplasmic reticulum calcium ion homeostasis; P:calcium ion transmembrane transport; F:calcium channel activity; F:protein binding; F:ribosome binding; C:integral component of endoplasmic reticulum membrane	EC:7	Translocases
Tcordifilia_1698	RecName: Full=Protein RRC1; AltName: Full=Reduced red-light responses in cry1cry2 background 1	305	2	7.90827e-30	81.13	4	P:GO:0006397; P:GO:0008380; F:GO:0003723; C:GO:0016607	P:mRNA processing; P:RNA splicing; F:RNA binding; C:nuclear speck
Tcordifilia_1705	RecName: Full=Regulator of rDNA transcription protein 15	304	2	1.49372e-20	76.64	3	P:GO:0008150; F:GO:0003674; C:GO:0005575	P:biological_process; F:molecular_function; C:cellular_component
Tcordifilia_1715	RecName: Full=Retrovirus-related Pol polyprotein from transposon 17.6; Includes: RecName: Full=Protease; Includes: RecName: Full=Reverse transcriptase; Includes: RecName: Full=Endonuclease	304	7	3.4925e-20	60.07	7	P:GO:0006259; P:GO:0090305; F:GO:0003676; F:GO:0004518; F:GO:0016779; F:GO:0140640; C:GO:0005634	P:DNA metabolic process; P:nucleic acid phosphodiester bond hydrolysis; F:nucleic acid binding; F:nuclease activity; F:nucleotidyltransferase activity; F:catalytic activity, acting on a nucleic acid; C:nucleus	EC:3.1; EC:2.7.7	Acting on ester bonds; Transferring phosphorus-containing groups
Tcordifilia_1716	RecName: Full=WD40 repeat-containing protein HOS15; AltName: Full=HIGH OSMOTIC STRESS GENE EXPRESSION 15	304	1	0.000592095	81.25	9	P:GO:0006357; P:GO:0009409; P:GO:0016575; P:GO:0045892; F:GO:0003690; F:GO:0003714; C:GO:0000118; C:GO:0005634; C:GO:0080008	P:regulation of transcription by RNA polymerase II; P:response to cold; P:histone deacetylation; P:negative regulation of transcription, DNA-templated; F:double-stranded DNA binding; F:transcription corepressor activity; C:histone deacetylase complex; C:nucleus; C:Cul4-RING E3 ubiquitin ligase complex
Tcordifilia_1721	RecName: Full=Protein TAR1	303	2	1.89945e-09	86.44	2	P:GO:0043457; C:GO:0005739	P:regulation of cellular respiration; C:mitochondrion
Tcordifilia_1732	RecName: Full=Protein TAR1	303	1	0.000234258	82.61	2	P:GO:0043457; C:GO:0005739	P:regulation of cellular respiration; C:mitochondrion
Tcordifilia_1734	RecName: Full=Protein TAR1	303	2	1.03908e-05	82	3	P:GO:0043457; F:GO:0003674; C:GO:0005739	P:regulation of cellular respiration; F:molecular_function; C:mitochondrion
Tcordifilia_1738	RecName: Full=Uncharacterized metallophosphoesterase YunD	303	1	6.13072e-16	79.55	6	P:GO:0009166; P:GO:0016311; F:GO:0008253; F:GO:0008768; F:GO:0046872; C:GO:0030288	P:nucleotide catabolic process; P:dephosphorylation; F:5'-nucleotidase activity; F:UDP-sugar diphosphatase activity; F:metal ion binding; C:outer membrane-bounded periplasmic space	EC:3.6.1.45; EC:3.1.3.5	UDP-sugar diphosphatase; 5'-nucleotidase
Tcordifilia_1739	RecName: Full=Calcium-transporting ATPase 10, plasma membrane-type; Short=OsACA10; AltName: Full=Ca(2+)-ATPase isoform 10; AltName: Full=Plastid envelope ATPase 1	303	20	3.69276e-54	84.72	20	P:GO:0006874; P:GO:0009409; P:GO:0009414; P:GO:0009555; P:GO:0042742; P:GO:0043069; P:GO:0055081; P:GO:0070588; F:GO:0005262; F:GO:0005388; F:GO:0005509; F:GO:0005516; F:GO:0005524; C:GO:0005789; C:GO:0005794; C:GO:0005887; C:GO:0009705; C:GO:0009706; C:GO:0031164; C:GO:0071627	P:cellular calcium ion homeostasis; P:response to cold; P:response to water deprivation; P:pollen development; P:defense response to bacterium; P:negative regulation of programmed cell death; P:anion homeostasis; P:calcium ion transmembrane transport; F:calcium channel activity; F:P-type calcium transporter activity; F:calcium ion binding; F:calmodulin binding; F:ATP binding; C:endoplasmic reticu…	EC:7.2.2.10	P-type Ca(2+) transporter
Tcordifilia_1744	RecName: Full=Protein TAR1	302	2	2.1287e-08	56.82	2	P:GO:0043457; C:GO:0005739	P:regulation of cellular respiration; C:mitochondrion
Tcordifilia_1750	RecName: Full=Regulator of rDNA transcription protein 15	302	2	4.69591e-10	91.43	3	P:GO:0008150; F:GO:0003674; C:GO:0005575	P:biological_process; F:molecular_function; C:cellular_component
Tcordifilia_1752	RecName: Full=Uncharacterized protein ORF91	302	1	1.57671e-20	100	1	C:GO:0009507	C:chloroplast
Tcordifilia_1756	RecName: Full=Glycine-rich RNA-binding protein GRP1A	302	20	3.70382e-44	81.68	45	P:GO:0000380; P:GO:0006406; P:GO:0006858; P:GO:0007369; P:GO:0007623; P:GO:0009409; P:GO:0009414; P:GO:0009651; P:GO:0009737; P:GO:0009792; P:GO:0010043; P:GO:0010119; P:GO:0010228; P:GO:0010501; P:GO:0016477; P:GO:0022008; P:GO:0032508; P:GO:0034063; P:GO:0035196; P:GO:0042750; P:GO:0045087; P:GO:0048026; P:GO:0048255; P:GO:0048793; P:GO:0050688; P:GO:0060212; P:GO:1900864; P:GO:1990428; F:GO:00…	P:alternative mRNA splicing, via spliceosome; P:mRNA export from nucleus; P:extracellular transport; P:gastrulation; P:circadian rhythm; P:response to cold; P:response to water deprivation; P:response to salt stress; P:response to abscisic acid; P:embryo development ending in birth or egg hatching; P:response to zinc ion; P:regulation of stomatal movement; P:vegetative to reproductive phase trans…
Tcordifilia_1760	RecName: Full=Glyceraldehyde-3-phosphate dehydrogenase A, chloroplastic; AltName: Full=NADP-dependent glyceraldehydephosphate dehydrogenase subunit A; Flags: Precursor	302	20	2.36807e-57	84.45	14	P:GO:0006006; P:GO:0009409; P:GO:0009416; P:GO:0019253; F:GO:0004365; F:GO:0019900; F:GO:0042802; F:GO:0047100; F:GO:0050661; F:GO:0051287; F:GO:0097718; C:GO:0009570; C:GO:0016020; C:GO:0099080	P:glucose metabolic process; P:response to cold; P:response to light stimulus; P:reductive pentose-phosphate cycle; F:glyceraldehyde-3-phosphate dehydrogenase (NAD+) (phosphorylating) activity; F:kinase binding; F:identical protein binding; F:glyceraldehyde-3-phosphate dehydrogenase (NADP+) (phosphorylating) activity; F:NADP binding; F:NAD binding; F:disordered domain specific binding; C:chloropl…	EC:1.2.1.59; EC:1.2.1.13; EC:1.2.1.12	Glyceraldehyde-3-phosphate dehydrogenase (NAD(P)(+)) (phosphorylating); Glyceraldehyde-3-phosphate dehydrogenase (NADP(+)) (phosphorylating); Glyceraldehyde-3-phosphate dehydrogenase (phosphorylating)
Tcordifilia_1762	RecName: Full=ATP-dependent RNA helicase HrpA	302	20	1.16913e-23	68.59	26	P:GO:0000349; P:GO:0000390; P:GO:0000462; P:GO:0000463; P:GO:0000466; P:GO:0007281; P:GO:0009451; P:GO:0009793; P:GO:0010172; P:GO:0034247; P:GO:0035194; P:GO:0040022; P:GO:0045292; P:GO:0048589; F:GO:0000166; F:GO:0003724; F:GO:0003725; F:GO:0005515; F:GO:0016887; C:GO:0005654; C:GO:0005730; C:GO:0016020; C:GO:0032040; C:GO:0071005; C:GO:0071006; C:GO:0071008	P:generation of catalytic spliceosome for first transesterification step; P:spliceosomal complex disassembly; P:maturation of SSU-rRNA from tricistronic rRNA transcript (SSU-rRNA, 5.8S rRNA, LSU-rRNA); P:maturation of LSU-rRNA from tricistronic rRNA transcript (SSU-rRNA, 5.8S rRNA, LSU-rRNA); P:maturation of 5.8S rRNA from tricistronic rRNA transcript (SSU-rRNA, 5.8S rRNA, LSU-rRNA); P:germ cell …	EC:3.6.1; EC:3.6.4.13	Acting on acid anhydrides; RNA helicase
Tcordifilia_1763	RecName: Full=Protein TAR1	301	2	4.41277e-08	88.89	2	P:GO:0043457; C:GO:0005739	P:regulation of cellular respiration; C:mitochondrion
Tcordifilia_1765	RecName: Full=Protein TAR1	301	2	4.45082e-06	77.93	3	P:GO:0043457; F:GO:0003674; C:GO:0005739	P:regulation of cellular respiration; F:molecular_function; C:mitochondrion
Tcordifilia_1771	RecName: Full=Uncharacterized protein ORF91	301	1	2.19774e-06	100	2	C:GO:0009507; C:GO:0009536	C:chloroplast; C:plastid
Tcordifilia_1772	RecName: Full=Protein TAR1	301	2	1.75295e-05	69.78	3	P:GO:0043457; F:GO:0003674; C:GO:0005739	P:regulation of cellular respiration; F:molecular_function; C:mitochondrion
Tcordifilia_1774	RecName: Full=Protein TAR1	301	1	7.40623e-05	62.79	2	P:GO:0043457; C:GO:0005739	P:regulation of cellular respiration; C:mitochondrion
Tcordifilia_1780	RecName: Full=Protein TAR1; AltName: Full=Transcript antisense to ribosomal RNA protein 1	300	2	9.13247e-09	86.21	2	P:GO:0043457; C:GO:0005739	P:regulation of cellular respiration; C:mitochondrion
Tcordifilia_1781	RecName: Full=Protein TAR1	300	2	2.32155e-07	88.46	2	P:GO:0043457; C:GO:0005739	P:regulation of cellular respiration; C:mitochondrion
Tcordifilia_1786	RecName: Full=Protein TAR1; AltName: Full=Transcript antisense to ribosomal RNA protein 1	300	2	1.99117e-08	71.88	2	P:GO:0043457; C:GO:0005739	P:regulation of cellular respiration; C:mitochondrion
Tcordifilia_1789	RecName: Full=Regulator of rDNA transcription protein 15	300	2	4.3567e-12	77.62	3	P:GO:0008150; F:GO:0003674; C:GO:0005575	P:biological_process; F:molecular_function; C:cellular_component
Tcordifilia_1793	RecName: Full=Putative uncharacterized protein ART3; AltName: Full=Antisense to ribosomal RNA transcript protein 3	300	2	2.60428e-06	82.38	5	P:GO:0008150; F:GO:0003674; C:GO:0005575; C:GO:0009507; C:GO:0009536	P:biological_process; F:molecular_function; C:cellular_component; C:chloroplast; C:plastid
Tcordifilia_1794	RecName: Full=Uncharacterized protein YLR154C-G	300	1	0.000682389	60	3	P:GO:0008150; F:GO:0003674; C:GO:0005575	P:biological_process; F:molecular_function; C:cellular_component
Tcordifilia_1796	RecName: Full=23 kDa jasmonate-induced protein	300	1	6.45974e-22	61.22
Tcordifilia_1797	RecName: Full=Exonuclease	300	3	3.16265e-27	85.61	12	P:GO:0006259; P:GO:0019073; P:GO:0032508; P:GO:0090305; F:GO:0003678; F:GO:0004527; F:GO:0005524; F:GO:0009036; F:GO:0016887; F:GO:0046872; C:GO:0030430; C:GO:0098009	P:DNA metabolic process; P:viral DNA genome packaging; P:DNA duplex unwinding; P:nucleic acid phosphodiester bond hydrolysis; F:DNA helicase activity; F:exonuclease activity; F:ATP binding; F:type II site-specific deoxyribonuclease activity; F:ATP hydrolysis activity; F:metal ion binding; C:host cell cytoplasm; C:viral terminase, large subunit	EC:3.1.30; EC:3.6.1; EC:3.6.4.12; EC:3.1.21.4	Acting on ester bonds; Acting on acid anhydrides; DNA helicase; Type II site-specific deoxyribonuclease
Tcordifilia_1799	RecName: Full=ABC transporter G family member 36; Short=OsABCG36; AltName: Full=Pleiotropic drug resistance protein 9; Short=OsPDR9	300	20	4.53427e-22	76.73	56	P:GO:0002229; P:GO:0002237; P:GO:0002238; P:GO:0002240; P:GO:0009408; P:GO:0009409; P:GO:0009626; P:GO:0009627; P:GO:0009651; P:GO:0009723; P:GO:0009738; P:GO:0009751; P:GO:0009753; P:GO:0009804; P:GO:0009926; P:GO:0010193; P:GO:0010200; P:GO:0010496; P:GO:0010928; P:GO:0015691; P:GO:0015692; P:GO:0031348; P:GO:0042344; P:GO:0042631; P:GO:0042742; P:GO:0046104; P:GO:0048581; P:GO:0048825; P:GO:00…	P:defense response to oomycetes; P:response to molecule of bacterial origin; P:response to molecule of fungal origin; P:response to molecule of oomycetes origin; P:response to heat; P:response to cold; P:plant-type hypersensitive response; P:systemic acquired resistance; P:response to salt stress; P:response to ethylene; P:abscisic acid-activated signaling pathway; P:response to salicylic acid; P…	EC:7	Translocases
Tcordifilia_1801	RecName: Full=Protein TAR1	299	2	3.00074e-07	82.11	2	P:GO:0043457; C:GO:0005739	P:regulation of cellular respiration; C:mitochondrion
Tcordifilia_1802	RecName: Full=Protein TAR1	299	2	2.22325e-08	88.89	2	P:GO:0043457; C:GO:0005739	P:regulation of cellular respiration; C:mitochondrion
Tcordifilia_1803	RecName: Full=Protein TAR1; AltName: Full=Transcript antisense to ribosomal RNA protein 1	299	1	0.000134708	67.92	3	P:GO:0043457; F:GO:0003674; C:GO:0005739	P:regulation of cellular respiration; F:molecular_function; C:mitochondrion
Tcordifilia_1813	RecName: Full=Uncharacterized protein ORF91	299	1	1.53367e-14	89.19	1	C:GO:0009507	C:chloroplast
Tcordifilia_1818	RecName: Full=UPF0764 protein C16orf89; Flags: Precursor	299	14	5.71567e-15	70.91	10	P:GO:0006357; F:GO:0000978; F:GO:0000981; F:GO:0016491; F:GO:0042803; F:GO:0046872; C:GO:0005576; C:GO:0005634; C:GO:0005829; C:GO:0016020	P:regulation of transcription by RNA polymerase II; F:RNA polymerase II cis-regulatory region sequence-specific DNA binding; F:DNA-binding transcription factor activity, RNA polymerase II-specific; F:oxidoreductase activity; F:protein homodimerization activity; F:metal ion binding; C:extracellular region; C:nucleus; C:cytosol; C:membrane	EC:1	Oxidoreductases
Tcordifilia_1820	RecName: Full=Uncharacterized mitochondrial protein AtMg00860; AltName: Full=ORF158	299	9	2.30389e-09	58.42	5	P:GO:0006310; F:GO:0003676; F:GO:0016787; F:GO:0034061; C:GO:0043231	P:DNA recombination; F:nucleic acid binding; F:hydrolase activity; F:DNA polymerase activity; C:intracellular membrane-bounded organelle	EC:3; EC:2.7.7	Hydrolases; Transferring phosphorus-containing groups
Tcordifilia_1821	RecName: Full=Protein TAR1	298	2	1.90572e-06	88	3	P:GO:0043457; F:GO:0003674; C:GO:0005739	P:regulation of cellular respiration; F:molecular_function; C:mitochondrion
Tcordifilia_1834	RecName: Full=Phenylalanine ammonia-lyase	298	20	2.14848e-19	62.15	9	P:GO:0006952; P:GO:0006979; P:GO:0009555; P:GO:0009819; P:GO:0010224; P:GO:0046244; P:GO:0046274; F:GO:0005515; F:GO:0045548	P:defense response; P:response to oxidative stress; P:pollen development; P:drought recovery; P:response to UV-B; P:salicylic acid catabolic process; P:lignin catabolic process; F:protein binding; F:phenylalanine ammonia-lyase activity	EC:4.3.1.24; EC:4.3.1.25	Phenylalanine ammonia-lyase; Phenylalanine/tyrosine ammonia-lyase
Tcordifilia_1839	RecName: Full=Protein TAR1	297	2	6.23533e-11	78.38	2	P:GO:0043457; C:GO:0005739	P:regulation of cellular respiration; C:mitochondrion
Tcordifilia_1840	RecName: Full=Protein TAR1	297	3	8.426e-21	90.16	3	P:GO:0043457; C:GO:0005739; C:GO:0009507	P:regulation of cellular respiration; C:mitochondrion; C:chloroplast
Tcordifilia_1841	RecName: Full=Protein TAR1	297	2	2.56626e-09	86.44	2	P:GO:0043457; C:GO:0005739	P:regulation of cellular respiration; C:mitochondrion
Tcordifilia_1845	RecName: Full=Regulator of rDNA transcription protein 15	297	2	6.61946e-14	74.2	3	P:GO:0008150; F:GO:0003674; C:GO:0005575	P:biological_process; F:molecular_function; C:cellular_component
Tcordifilia_1847	RecName: Full=Protein TAR1	297	2	8.89135e-14	70.21	2	P:GO:0043457; C:GO:0005739	P:regulation of cellular respiration; C:mitochondrion
Tcordifilia_1856	RecName: Full=BTB/POZ domain-containing protein At5g41330	297	1	1.35957e-33	76.04	1	P:GO:0009987	P:cellular process
Tcordifilia_1883	RecName: Full=Uncharacterized protein ORF91	296	1	4.5114e-09	100	1	C:GO:0009507	C:chloroplast
Tcordifilia_1886	RecName: Full=Serine/threonine-protein phosphatase 6 regulatory ankyrin repeat subunit B; Short=PP6-ARS-B; Short=Serine/threonine-protein phosphatase 6 regulatory subunit ARS-B; AltName: Full=Ankyrin repeat domain-containing protein 44	296	20	2.60507e-34	60.58	68	P:GO:0000122; P:GO:0001817; P:GO:0006779; P:GO:0006888; P:GO:0009410; P:GO:0009651; P:GO:0009791; P:GO:0010628; P:GO:0010629; P:GO:0010832; P:GO:0010976; P:GO:0014832; P:GO:0014866; P:GO:0034605; P:GO:0035304; P:GO:0035774; P:GO:0035914; P:GO:0038180; P:GO:0042542; P:GO:0043066; P:GO:0043619; P:GO:0045662; P:GO:0048265; P:GO:0048821; P:GO:0050955; P:GO:0050966; P:GO:0050968; P:GO:0051726; P:GO:00…	P:negative regulation of transcription by RNA polymerase II; P:regulation of cytokine production; P:porphyrin-containing compound biosynthetic process; P:endoplasmic reticulum to Golgi vesicle-mediated transport; P:response to xenobiotic stimulus; P:response to salt stress; P:post-embryonic development; P:positive regulation of gene expression; P:negative regulation of gene expression; P:negative…	EC:7	Translocases
Tcordifilia_1901	RecName: Full=Uncharacterized protein ORF91	295	1	1.41429e-14	100	1	C:GO:0009507	C:chloroplast
Tcordifilia_1905	RecName: Full=Putative uncharacterized protein ART3; AltName: Full=Antisense to ribosomal RNA transcript protein 3	295	1	3.16574e-11	82.86	3	P:GO:0008150; F:GO:0003674; C:GO:0005575	P:biological_process; F:molecular_function; C:cellular_component
Tcordifilia_1906	RecName: Full=Uncharacterized protein ORF91	295	1	2.07024e-06	100	2	C:GO:0009507; C:GO:0009536	C:chloroplast; C:plastid
Tcordifilia_1909	RecName: Full=Probable cytochrome c biosynthesis protein	295	4	2.42142e-39	81.82	7	P:GO:0015886; P:GO:0017004; F:GO:0005515; F:GO:0015232; F:GO:0020037; C:GO:0005743; C:GO:0016021	P:heme transport; P:cytochrome complex assembly; F:protein binding; F:heme transmembrane transporter activity; F:heme binding; C:mitochondrial inner membrane; C:integral component of membrane	EC:7	Translocases
Tcordifilia_1912	RecName: Full=LINE-1 retrotransposable element ORF1 protein; Short=L1ORF1p; AltName: Full=LINE retrotransposable element 1; AltName: Full=LINE1 retrotransposable element 1	295	4	4.14705e-17	86.23	13	P:GO:0006310; P:GO:0032199; P:GO:0090305; F:GO:0000166; F:GO:0003697; F:GO:0003727; F:GO:0003964; F:GO:0009036; F:GO:0042802; F:GO:0046872; C:GO:0005730; C:GO:0010494; C:GO:1990904	P:DNA recombination; P:reverse transcription involved in RNA-mediated transposition; P:nucleic acid phosphodiester bond hydrolysis; F:nucleotide binding; F:single-stranded DNA binding; F:single-stranded RNA binding; F:RNA-directed DNA polymerase activity; F:type II site-specific deoxyribonuclease activity; F:identical protein binding; F:metal ion binding; C:nucleolus; C:cytoplasmic stress granule…	EC:3.1.30; EC:2.7.7.49; EC:3.1.21.4	Acting on ester bonds; RNA-directed DNA polymerase; Type II site-specific deoxyribonuclease
Tcordifilia_1913	RecName: Full=30S ribosomal protein S6	295	20	6.11547e-45	81.31	4	P:GO:0006412; F:GO:0003735; F:GO:0019843; C:GO:0005840	P:translation; F:structural constituent of ribosome; F:rRNA binding; C:ribosome
Tcordifilia_1921	RecName: Full=Protein TAR1	294	2	2.17573e-13	59.38	3	P:GO:0043457; F:GO:0003674; C:GO:0005739	P:regulation of cellular respiration; F:molecular_function; C:mitochondrion
Tcordifilia_1922	RecName: Full=Protein TAR1	294	2	8.1116e-05	86.96	3	P:GO:0043457; F:GO:0003674; C:GO:0005739	P:regulation of cellular respiration; F:molecular_function; C:mitochondrion
Tcordifilia_1924	RecName: Full=Uncharacterized protein ORF91	294	1	1.37003e-10	96.55	1	C:GO:0009507	C:chloroplast
Tcordifilia_1929	RecName: Full=Protein TAR1	294	2	3.84004e-14	73.73	2	P:GO:0043457; C:GO:0005739	P:regulation of cellular respiration; C:mitochondrion
Tcordifilia_1936	RecName: Full=LINE-1 retrotransposable element ORF2 protein; Short=ORF2p; Includes: RecName: Full=Reverse transcriptase; Includes: RecName: Full=Endonuclease	294	1	0.000602637	62.5	14	P:GO:0006310; P:GO:0008152; P:GO:0032197; P:GO:0032199; P:GO:0090305; F:GO:0003824; F:GO:0003964; F:GO:0004518; F:GO:0004519; F:GO:0009036; F:GO:0016740; F:GO:0016779; F:GO:0016787; F:GO:0046872	P:DNA recombination; P:metabolic process; P:transposition, RNA-mediated; P:reverse transcription involved in RNA-mediated transposition; P:nucleic acid phosphodiester bond hydrolysis; F:catalytic activity; F:RNA-directed DNA polymerase activity; F:nuclease activity; F:endonuclease activity; F:type II site-specific deoxyribonuclease activity; F:transferase activity; F:nucleotidyltransferase activi…
Tcordifilia_1937	RecName: Full=L-lactate dehydrogenase 2; Short=L-LDH 2	294	20	2.73723e-58	76.7	3	P:GO:0006096; F:GO:0004459; C:GO:0005737	P:glycolytic process; F:L-lactate dehydrogenase activity; C:cytoplasm	EC:1.1.1.27	L-lactate dehydrogenase
Tcordifilia_1940	RecName: Full=Spectinomycin 9-adenylyltransferase; AltName: Full=AAD(9)	294	8	6.76834e-66	80.26	4	P:GO:0046677; F:GO:0005524; F:GO:0009012; F:GO:0070566	P:response to antibiotic; F:ATP binding; F:aminoglycoside 3''-adenylyltransferase activity; F:adenylyltransferase activity	EC:2.7.7.47	Streptomycin 3''-adenylyltransferase
Tcordifilia_1941	RecName: Full=Oleate hydratase; AltName: Full=Fatty acid double bond hydratase; AltName: Full=Fatty acid hydratase	294	3	3.28137e-45	76.12	7	P:GO:0006631; P:GO:0009636; P:GO:0070542; F:GO:0005504; F:GO:0042803; F:GO:0050151; F:GO:0071949	P:fatty acid metabolic process; P:response to toxic substance; P:response to fatty acid; F:fatty acid binding; F:protein homodimerization activity; F:oleate hydratase activity; F:FAD binding	EC:4.2.1.53	Oleate hydratase
Tcordifilia_1943	RecName: Full=Transketolase; Short=TK	294	20	4.20934e-46	79.51	12	P:GO:0009051; P:GO:0019253; F:GO:0003729; F:GO:0004802; F:GO:0005509; F:GO:0005515; F:GO:0030145; F:GO:0050897; C:GO:0005634; C:GO:0005829; C:GO:0009535; C:GO:0009570	P:pentose-phosphate shunt, oxidative branch; P:reductive pentose-phosphate cycle; F:mRNA binding; F:transketolase activity; F:calcium ion binding; F:protein binding; F:manganese ion binding; F:cobalt ion binding; C:nucleus; C:cytosol; C:chloroplast thylakoid membrane; C:chloroplast stroma	EC:2.2.1.1	Transketolase
Tcordifilia_1945	RecName: Full=D-glycerate 3-kinase, chloroplastic; Short=AtGLYK; Flags: Precursor	294	3	1.00165e-56	74.14	5	P:GO:0009853; P:GO:0016310; F:GO:0005524; F:GO:0008887; C:GO:0009507	P:photorespiration; P:phosphorylation; F:ATP binding; F:glycerate kinase activity; C:chloroplast	EC:2.7.1.31	Glycerate 3-kinase
Tcordifilia_1952	RecName: Full=Protein TAR1	293	2	1.54384e-14	70.21	2	P:GO:0043457; C:GO:0005739	P:regulation of cellular respiration; C:mitochondrion
Tcordifilia_1971	RecName: Full=Protein TAR1	293	2	3.01461e-09	65	2	P:GO:0043457; C:GO:0005739	P:regulation of cellular respiration; C:mitochondrion
Tcordifilia_1977	RecName: Full=S-norcoclaurine synthase 2; Short=PsNCS2; Flags: Precursor	293	2	3.77524e-09	61.27	6	P:GO:0002238; P:GO:1901010; F:GO:0050474; C:GO:0005737; C:GO:0016020; C:GO:0043231	P:response to molecule of fungal origin; P:(S)-reticuline metabolic process; F:(S)-norcoclaurine synthase activity; C:cytoplasm; C:membrane; C:intracellular membrane-bounded organelle	EC:4.2.1.78	(S)-norcoclaurine synthase
Tcordifilia_1978	RecName: Full=Pre-mRNA-processing-splicing factor 8; AltName: Full=Splicing factor Prp8	293	8	3.24334e-32	78.34	26	P:GO:0000244; P:GO:0000350; P:GO:0000380; P:GO:0000389; P:GO:0000395; P:GO:0006508; P:GO:0070647; P:GO:0071222; P:GO:0071356; F:GO:0004843; F:GO:0008237; F:GO:0017070; F:GO:0030619; F:GO:0030620; F:GO:0030623; F:GO:0070122; F:GO:0070530; F:GO:0097157; C:GO:0000974; C:GO:0005682; C:GO:0016607; C:GO:0046540; C:GO:0071005; C:GO:0071006; C:GO:0071007; C:GO:0071014	P:spliceosomal tri-snRNP complex assembly; P:generation of catalytic spliceosome for second transesterification step; P:alternative mRNA splicing, via spliceosome; P:mRNA 3'-splice site recognition; P:mRNA 5'-splice site recognition; P:proteolysis; P:protein modification by small protein conjugation or removal; P:cellular response to lipopolysaccharide; P:cellular response to tumor necrosis facto…	EC:3.4.19.12	Ubiquitinyl hydrolase 1
Tcordifilia_1983	RecName: Full=Putative formate dehydrogenase SAR2393	293	9	1.04127e-44	75.34	7	P:GO:0015942; F:GO:0008863; F:GO:0043546; F:GO:0046872; F:GO:0051537; F:GO:0051539; C:GO:0009326	P:formate metabolic process; F:formate dehydrogenase (NAD+) activity; F:molybdopterin cofactor binding; F:metal ion binding; F:2 iron, 2 sulfur cluster binding; F:4 iron, 4 sulfur cluster binding; C:formate dehydrogenase complex	EC:1.17.1.9; EC:1.2.1	Formate dehydrogenase; Acting on the aldehyde or oxo group of donors
Tcordifilia_1987	RecName: Full=Galactose-6-phosphate isomerase subunit LacB	293	20	2.39383e-45	96.33	6	P:GO:0009052; P:GO:0019316; P:GO:0019388; P:GO:0019512; F:GO:0004751; F:GO:0050044	P:pentose-phosphate shunt, non-oxidative branch; P:D-allose catabolic process; P:galactose catabolic process; P:lactose catabolic process via tagatose-6-phosphate; F:ribose-5-phosphate isomerase activity; F:galactose-6-phosphate isomerase activity	EC:5.3.1.26; EC:5.3.1.6	Galactose-6-phosphate isomerase; Ribose-5-phosphate isomerase
Tcordifilia_1989	RecName: Full=Transcription factor MTB2; AltName: Full=Basic helix-loop-helix protein 133; AltName: Full=Protein MYC2-TARGETED BHLH 2; AltName: Full=Transcription factor bHLH133; AltName: Full=bHLH transcription factor bHLH133	293	20	8.1577e-41	60.74	18	P:GO:0009611; P:GO:0009738; P:GO:0009957; P:GO:0010091; P:GO:0010214; P:GO:0010629; P:GO:0031347; P:GO:0031542; P:GO:0042430; P:GO:0043436; P:GO:0045893; P:GO:2000022; P:GO:2000029; F:GO:0000976; F:GO:0003700; F:GO:0046983; C:GO:0005634; C:GO:0005737	P:response to wounding; P:abscisic acid-activated signaling pathway; P:epidermal cell fate specification; P:trichome branching; P:seed coat development; P:negative regulation of gene expression; P:regulation of defense response; P:positive regulation of anthocyanin biosynthetic process; P:indole-containing compound metabolic process; P:oxoacid metabolic process; P:positive regulation of transcrip…
Tcordifilia_1995	RecName: Full=Protein TAR1	292	2	0.000130974	86.96	3	P:GO:0043457; F:GO:0003674; C:GO:0005739	P:regulation of cellular respiration; F:molecular_function; C:mitochondrion
Tcordifilia_2007	RecName: Full=Regulator of rDNA transcription protein 15	292	2	3.31666e-10	93.65	3	P:GO:0008150; F:GO:0003674; C:GO:0005575	P:biological_process; F:molecular_function; C:cellular_component
Tcordifilia_2013	RecName: Full=Uncharacterized protein ORF91	292	1	8.80088e-17	96.97	1	C:GO:0009507	C:chloroplast
Tcordifilia_2016	RecName: Full=ABC transporter G family member 36; Short=OsABCG36; AltName: Full=Pleiotropic drug resistance protein 9; Short=OsPDR9	292	20	3.72029e-46	80.53	25	P:GO:0002229; P:GO:0009408; P:GO:0009409; P:GO:0009723; P:GO:0009738; P:GO:0009751; P:GO:0009753; P:GO:0009914; P:GO:0010193; P:GO:0010496; P:GO:0015692; P:GO:0042631; P:GO:0042908; P:GO:0048581; P:GO:0080168; P:GO:0090332; P:GO:0098657; P:GO:0098739; P:GO:2000032; F:GO:0005515; F:GO:0005524; F:GO:0015562; F:GO:0140359; C:GO:0005886; C:GO:0016021	P:defense response to oomycetes; P:response to heat; P:response to cold; P:response to ethylene; P:abscisic acid-activated signaling pathway; P:response to salicylic acid; P:response to jasmonic acid; P:hormone transport; P:response to ozone; P:intercellular transport; P:lead ion transport; P:cellular response to water deprivation; P:xenobiotic transport; P:negative regulation of post-embryonic d…	EC:7	Translocases
Tcordifilia_2018	RecName: Full=Enzymatic polyprotein; Includes: RecName: Full=Aspartic protease; Includes: RecName: Full=Endonuclease; Includes: RecName: Full=Reverse transcriptase	292	7	3.52668e-07	65.04	6	P:GO:0071897; F:GO:0003676; F:GO:0004518; F:GO:0008233; F:GO:0034061; F:GO:0046872	P:DNA biosynthetic process; F:nucleic acid binding; F:nuclease activity; F:peptidase activity; F:DNA polymerase activity; F:metal ion binding	EC:3.1; EC:3.4; EC:2.7.7	Acting on ester bonds; Acting on peptide bonds (peptidases); Transferring phosphorus-containing groups
Tcordifilia_2034	RecName: Full=Retrovirus-related Pol polyprotein from transposon 412; Includes: RecName: Full=Protease; Includes: RecName: Full=Reverse transcriptase; Includes: RecName: Full=Endonuclease	292	6	4.45455e-12	55.23	7	P:GO:0006259; F:GO:0004518; F:GO:0016740; F:GO:0097159; F:GO:0140640; F:GO:1901363; C:GO:0005634	P:DNA metabolic process; F:nuclease activity; F:transferase activity; F:organic cyclic compound binding; F:catalytic activity, acting on a nucleic acid; F:heterocyclic compound binding; C:nucleus	EC:3.1; EC:2	Acting on ester bonds; Transferases
Tcordifilia_2039	RecName: Full=Protein TAR1	291	2	1.44777e-08	86.21	2	P:GO:0043457; C:GO:0005739	P:regulation of cellular respiration; C:mitochondrion
Tcordifilia_2040	RecName: Full=Protein TAR1; AltName: Full=Transcript antisense to ribosomal RNA protein 1	291	2	2.54437e-08	88.89	2	P:GO:0043457; C:GO:0005739	P:regulation of cellular respiration; C:mitochondrion
Tcordifilia_2058	RecName: Full=Protein TAR1	291	2	5.98321e-05	67.74	3	P:GO:0043457; F:GO:0003674; C:GO:0005739	P:regulation of cellular respiration; F:molecular_function; C:mitochondrion
Tcordifilia_2060	RecName: Full=Uncharacterized protein ORF91	291	1	2.00862e-06	100	2	C:GO:0009507; C:GO:0009536	C:chloroplast; C:plastid
Tcordifilia_2068	RecName: Full=Methyl-CpG-binding domain-containing protein 11; Short=AtMBD11; Short=MBD11; AltName: Full=Methyl-CpG-binding protein MBD11	291	2	7.01224e-17	80.21	2	F:GO:0008327; C:GO:0005634	F:methyl-CpG binding; C:nucleus
Tcordifilia_2071	RecName: Full=Retrovirus-related Pol polyprotein from transposon TNT 1-94; Includes: RecName: Full=Protease; Includes: RecName: Full=Reverse transcriptase; Includes: RecName: Full=Endonuclease	291	3	6.3833e-06	65.97	16	P:GO:0006278; P:GO:0006310; P:GO:0006508; P:GO:0015074; P:GO:0090305; F:GO:0003676; F:GO:0003964; F:GO:0004190; F:GO:0004518; F:GO:0004519; F:GO:0008233; F:GO:0008270; F:GO:0016740; F:GO:0016779; F:GO:0016787; F:GO:0046872	P:RNA-dependent DNA biosynthetic process; P:DNA recombination; P:proteolysis; P:DNA integration; P:nucleic acid phosphodiester bond hydrolysis; F:nucleic acid binding; F:RNA-directed DNA polymerase activity; F:aspartic-type endopeptidase activity; F:nuclease activity; F:endonuclease activity; F:peptidase activity; F:zinc ion binding; F:transferase activity; F:nucleotidyltransferase activity; F:hy…
Tcordifilia_2073	RecName: Full=Proline-rich 33 kDa extensin-related protein; Flags: Precursor	291	1	0.000520641	43	2	F:GO:0005199; C:GO:0005576	F:structural constituent of cell wall; C:extracellular region
Tcordifilia_2074	RecName: Full=Pentatricopeptide repeat-containing protein At1g02150	291	7	2.78627e-32	63.83	2	F:GO:0003729; C:GO:0005739	F:mRNA binding; C:mitochondrion
Tcordifilia_2079	RecName: Full=Protein TAR1	290	2	1.19322e-08	76.47	2	P:GO:0043457; C:GO:0005739	P:regulation of cellular respiration; C:mitochondrion
Tcordifilia_2080	RecName: Full=Protein TAR1	290	2	1.62845e-06	88	3	P:GO:0043457; F:GO:0003674; C:GO:0005739	P:regulation of cellular respiration; F:molecular_function; C:mitochondrion
Tcordifilia_2093	RecName: Full=Regulator of rDNA transcription protein 15	290	2	9.71104e-06	74.19	3	P:GO:0008150; F:GO:0003674; C:GO:0005575	P:biological_process; F:molecular_function; C:cellular_component
Tcordifilia_2094	RecName: Full=Lysine-specific demethylase JMJ25; AltName: Full=Jumonji domain-containing protein 25; AltName: Full=Lysine-specific histone demethylase JMJ25; AltName: Full=Protein INCREASE IN BONSAI METHYLATION 1; AltName: Full=Protein JUMONJI 25	290	1	7.48244e-12	66.67	4	P:GO:0009987; F:GO:0005488; F:GO:0032454; C:GO:0005634	P:cellular process; F:binding; F:histone H3-methyl-lysine-9 demethylase activity; C:nucleus
Tcordifilia_2099	RecName: Full=Ubiquinone biosynthesis protein COQ4 homolog, mitochondrial; AltName: Full=Coenzyme Q biosynthesis protein 4 homolog	290	12	1.55602e-13	74.15	2	P:GO:0006744; C:GO:0031314	P:ubiquinone biosynthetic process; C:extrinsic component of mitochondrial inner membrane
Tcordifilia_2100	RecName: Full=Aspartate-semialdehyde dehydrogenase; Short=ASA dehydrogenase; Short=ASADH; AltName: Full=Aspartate-beta-semialdehyde dehydrogenase	290	6	1.25238e-23	76.24	9	P:GO:0009088; P:GO:0009089; P:GO:0009097; P:GO:0019877; P:GO:0071266; F:GO:0004073; F:GO:0046983; F:GO:0050661; F:GO:0051287	P:threonine biosynthetic process; P:lysine biosynthetic process via diaminopimelate; P:isoleucine biosynthetic process; P:diaminopimelate biosynthetic process; P:'de novo' L-methionine biosynthetic process; F:aspartate-semialdehyde dehydrogenase activity; F:protein dimerization activity; F:NADP binding; F:NAD binding	EC:1.2.1.11	Aspartate-semialdehyde dehydrogenase
Tcordifilia_2106	RecName: Full=Transposon Tf2-3 polyprotein; AltName: Full=Retrotransposable element Tf2 155 kDa protein	290	4	0.000406887	46.3	24	P:GO:0006278; P:GO:0006310; P:GO:0006508; P:GO:0008152; P:GO:0015074; P:GO:0071897; P:GO:0090305; F:GO:0003676; F:GO:0003677; F:GO:0003723; F:GO:0003824; F:GO:0003887; F:GO:0003964; F:GO:0004190; F:GO:0004518; F:GO:0004519; F:GO:0008233; F:GO:0016740; F:GO:0016779; F:GO:0016787; F:GO:0046872; C:GO:0005575; C:GO:0005634; C:GO:0005737	P:RNA-dependent DNA biosynthetic process; P:DNA recombination; P:proteolysis; P:metabolic process; P:DNA integration; P:DNA biosynthetic process; P:nucleic acid phosphodiester bond hydrolysis; F:nucleic acid binding; F:DNA binding; F:RNA binding; F:catalytic activity; F:DNA-directed DNA polymerase activity; F:RNA-directed DNA polymerase activity; F:aspartic-type endopeptidase activity; F:nuclease…
Tcordifilia_2107	RecName: Full=Signal transduction histidine-protein kinase ArlS	290	20	2.05714e-40	67.35	14	P:GO:0007234; P:GO:0018106; P:GO:0032147; P:GO:0046777; P:GO:0071280; P:GO:0071292; F:GO:0000155; F:GO:0000156; F:GO:0005524; F:GO:0008236; F:GO:0030295; F:GO:0046872; C:GO:0005886; C:GO:0016021	P:osmosensory signaling via phosphorelay pathway; P:peptidyl-histidine phosphorylation; P:activation of protein kinase activity; P:protein autophosphorylation; P:cellular response to copper ion; P:cellular response to silver ion; F:phosphorelay sensor kinase activity; F:phosphorelay response regulator activity; F:ATP binding; F:serine-type peptidase activity; F:protein kinase activator activity; …	EC:3.4; EC:2.7.3; EC:2.7.13.3	Acting on peptide bonds (peptidases); Transferring phosphorus-containing groups; Histidine kinase
Tcordifilia_2109	RecName: Full=Zinc finger protein ENSP00000375192	290	20	1.91077e-26	74.57	28	P:GO:0000278; P:GO:0006357; P:GO:0006468; P:GO:0018022; P:GO:0035610; P:GO:0045893; P:GO:0050821; P:GO:2000772; P:GO:2001020; F:GO:0000166; F:GO:0000978; F:GO:0000981; F:GO:0004181; F:GO:0004674; F:GO:0016279; F:GO:0030145; F:GO:0042803; F:GO:0051087; F:GO:0051213; C:GO:0000151; C:GO:0000776; C:GO:0005576; C:GO:0005667; C:GO:0005829; C:GO:0016020; C:GO:0016604; C:GO:0031594; C:GO:0042995	P:mitotic cell cycle; P:regulation of transcription by RNA polymerase II; P:protein phosphorylation; P:peptidyl-lysine methylation; P:protein side chain deglutamylation; P:positive regulation of transcription, DNA-templated; P:protein stabilization; P:regulation of cellular senescence; P:regulation of response to DNA damage stimulus; F:nucleotide binding; F:RNA polymerase II cis-regulatory region…	EC:2.7.1; EC:1; EC:3.4.17; EC:2.1.1	Transferring phosphorus-containing groups; Oxidoreductases; Acting on peptide bonds (peptidases); Transferring one-carbon groups
Tcordifilia_2110	RecName: Full=Chaperone protein DnaK; AltName: Full=HSP70; AltName: Full=Heat shock 70 kDa protein; AltName: Full=Heat shock protein 70	290	20	8.69804e-42	91.98	26	P:GO:0006611; P:GO:0007007; P:GO:0009636; P:GO:0016226; P:GO:0034620; P:GO:0042026; P:GO:0043066; P:GO:0045647; P:GO:0046777; P:GO:0051085; P:GO:0051593; P:GO:0071347; P:GO:0097068; P:GO:1902037; P:GO:1903707; F:GO:0005524; F:GO:0016887; F:GO:0017134; F:GO:0031072; F:GO:0031625; F:GO:0044183; F:GO:0051082; F:GO:0051087; F:GO:0051787; C:GO:0005730; C:GO:0042645	P:protein export from nucleus; P:inner mitochondrial membrane organization; P:response to toxic substance; P:iron-sulfur cluster assembly; P:cellular response to unfolded protein; P:protein refolding; P:negative regulation of apoptotic process; P:negative regulation of erythrocyte differentiation; P:protein autophosphorylation; P:chaperone cofactor-dependent protein refolding; P:response to folic…	EC:3.6.1	Acting on acid anhydrides
Tcordifilia_2115	RecName: Full=LINE-1 retrotransposable element ORF2 protein; Short=ORF2p; Includes: RecName: Full=Reverse transcriptase; Includes: RecName: Full=Endonuclease	290	3	1.17353e-38	80.37	7	P:GO:0006310; P:GO:0032199; P:GO:0090305; F:GO:0003964; F:GO:0005515; F:GO:0009036; F:GO:0046872	P:DNA recombination; P:reverse transcription involved in RNA-mediated transposition; P:nucleic acid phosphodiester bond hydrolysis; F:RNA-directed DNA polymerase activity; F:protein binding; F:type II site-specific deoxyribonuclease activity; F:metal ion binding	EC:3.1.30; EC:2.7.7.49; EC:3.1.21.4	Acting on ester bonds; RNA-directed DNA polymerase; Type II site-specific deoxyribonuclease
Tcordifilia_2125	RecName: Full=Protein TAR1	289	2	2.72425e-10	85.48	2	P:GO:0043457; C:GO:0005739	P:regulation of cellular respiration; C:mitochondrion
Tcordifilia_2136	RecName: Full=Uncharacterized protein ORF91	289	1	3.34226e-21	100	1	C:GO:0009507	C:chloroplast
Tcordifilia_2146	RecName: Full=Retrovirus-related Pol polyprotein from transposon RE2; AltName: Full=Retro element 2; Short=AtRE2; Includes: RecName: Full=Protease RE2; Includes: RecName: Full=Reverse transcriptase RE2; Includes: RecName: Full=Endonuclease RE2	289	4	7.57904e-12	57.93	2	P:GO:0090304; F:GO:0016787	P:nucleic acid metabolic process; F:hydrolase activity	EC:3	Hydrolases
Tcordifilia_2150	RecName: Full=Replication-associated recombination protein A	289	12	8.52266e-56	79.15	19	P:GO:0000731; P:GO:0006282; P:GO:0030174; P:GO:0032508; P:GO:0045087; P:GO:0050790; P:GO:0051289; P:GO:1903461; F:GO:0003677; F:GO:0005524; F:GO:0008047; F:GO:0016887; F:GO:0017116; F:GO:0042802; F:GO:0046872; C:GO:0000781; C:GO:0005634; C:GO:0030894; C:GO:0048471	P:DNA synthesis involved in DNA repair; P:regulation of DNA repair; P:regulation of DNA-dependent DNA replication initiation; P:DNA duplex unwinding; P:innate immune response; P:regulation of catalytic activity; P:protein homotetramerization; P:Okazaki fragment processing involved in mitotic DNA replication; F:DNA binding; F:ATP binding; F:enzyme activator activity; F:ATP hydrolysis activity; F:s…	EC:3.6.1; EC:3.6.4.12	Acting on acid anhydrides; DNA helicase
Tcordifilia_2153	RecName: Full=Glutamate receptor-interacting protein 2; Short=GRIP-2	289	2	1.31492e-13	91.67	19	P:GO:0007219; P:GO:0014042; P:GO:0014824; P:GO:0045777; P:GO:0098887; P:GO:0099003; P:GO:1904719; P:GO:2000463; F:GO:0008022; F:GO:0030159; F:GO:0035254; C:GO:0005783; C:GO:0005829; C:GO:0005856; C:GO:0014069; C:GO:0043197; C:GO:0043198; C:GO:0045211; C:GO:0098978	P:Notch signaling pathway; P:positive regulation of neuron maturation; P:artery smooth muscle contraction; P:positive regulation of blood pressure; P:neurotransmitter receptor transport, endosome to postsynaptic membrane; P:vesicle-mediated transport in synapse; P:positive regulation of AMPA glutamate receptor clustering; P:positive regulation of excitatory postsynaptic potential; F:protein C-ter…
Tcordifilia_2163	RecName: Full=Protein TAR1	288	2	2.17491e-12	67.35	2	P:GO:0043457; C:GO:0005739	P:regulation of cellular respiration; C:mitochondrion
Tcordifilia_2164	RecName: Full=Protein TAR1	288	2	8.95074e-13	70.45	2	P:GO:0043457; C:GO:0005739	P:regulation of cellular respiration; C:mitochondrion
Tcordifilia_2165	RecName: Full=Protein TAR1	288	2	5.80437e-09	86.21	2	P:GO:0043457; C:GO:0005739	P:regulation of cellular respiration; C:mitochondrion
Tcordifilia_2166	RecName: Full=Protein TAR1	288	2	2.10286e-10	81.94	2	P:GO:0043457; C:GO:0005739	P:regulation of cellular respiration; C:mitochondrion
Tcordifilia_2169	RecName: Full=Protein TAR1	288	2	2.17397e-15	76	2	P:GO:0043457; C:GO:0005739	P:regulation of cellular respiration; C:mitochondrion
Tcordifilia_2177	RecName: Full=Protein TAR1	288	2	1.07008e-13	78.41	2	P:GO:0043457; C:GO:0005739	P:regulation of cellular respiration; C:mitochondrion
Tcordifilia_2188	RecName: Full=Putative uncharacterized protein ART3; AltName: Full=Antisense to ribosomal RNA transcript protein 3	288	1	3.00076e-12	83.33	3	P:GO:0008150; F:GO:0003674; C:GO:0005575	P:biological_process; F:molecular_function; C:cellular_component
Tcordifilia_2189	RecName: Full=High-affinity nitrate transporter-activating protein 2.1; Short=OsNAR2.1; Flags: Precursor	288	4	4.49791e-20	62.32	5	P:GO:0009611; P:GO:0015706; F:GO:0005515; F:GO:0015112; C:GO:0016020	P:response to wounding; P:nitrate transport; F:protein binding; F:nitrate transmembrane transporter activity; C:membrane	EC:7	Translocases
Tcordifilia_2193	RecName: Full=NAD(P)H-quinone oxidoreductase subunit O, chloroplastic; AltName: Full=NAD(P)H dehydrogenase subunit O; Short=NDH subunit O; Short=NDH-O; AltName: Full=NADH-plastoquinone oxidoreductase subunit O; Flags: Precursor	288	1	3.19924e-26	97.87	2	P:GO:0010258; C:GO:0009535	P:NADH dehydrogenase complex (plastoquinone) assembly; C:chloroplast thylakoid membrane
Tcordifilia_2195	RecName: Full=Transposable element Tcb1 transposase; AltName: Full=Transposable element Barney transposase	288	3	2.5974e-07	57.35	1	P:GO:0090304	P:nucleic acid metabolic process
Tcordifilia_2200	RecName: Full=Low affinity potassium transport system protein kup; AltName: Full=Kup system potassium uptake protein	288	20	4.26061e-59	81.37	5	P:GO:0071805; F:GO:0015079; F:GO:0015293; C:GO:0005886; C:GO:0016021	P:potassium ion transmembrane transport; F:potassium ion transmembrane transporter activity; F:symporter activity; C:plasma membrane; C:integral component of membrane	EC:7	Translocases
Tcordifilia_2202	RecName: Full=ATP synthase gamma chain; AltName: Full=ATP synthase F1 sector gamma subunit; AltName: Full=F-ATPase gamma subunit	288	20	1.09389e-15	87.73	7	P:GO:0042777; F:GO:0005524; F:GO:0043531; F:GO:0046933; F:GO:0046961; C:GO:0005886; C:GO:0045261	P:plasma membrane ATP synthesis coupled proton transport; F:ATP binding; F:ADP binding; F:proton-transporting ATP synthase activity, rotational mechanism; F:proton-transporting ATPase activity, rotational mechanism; C:plasma membrane; C:proton-transporting ATP synthase complex, catalytic core F(1)	EC:7.1.3.1; EC:7.1.2.2; EC:6	H(+)-exporting diphosphatase; H(+)-transporting two-sector ATPase; Ligases
Tcordifilia_2212	RecName: Full=Protein TAR1	287	2	1.08286e-08	81.25	2	P:GO:0043457; C:GO:0005739	P:regulation of cellular respiration; C:mitochondrion
Tcordifilia_2226	RecName: Full=Uncharacterized protein ORF91	287	1	9.8986e-18	100	1	C:GO:0009507	C:chloroplast
Tcordifilia_2235	RecName: Full=Uncharacterized protein ORF91	287	1	1.88956e-06	100	2	C:GO:0009507; C:GO:0009536	C:chloroplast; C:plastid
Tcordifilia_2239	RecName: Full=Uncharacterized protein ORF91	287	1	9.8986e-18	100	1	C:GO:0009507	C:chloroplast
Tcordifilia_2248	RecName: Full=Zinc finger protein ENSP00000375192	287	20	8.65684e-27	72.84	33	P:GO:0000278; P:GO:0006468; P:GO:0007507; P:GO:0018026; P:GO:0018027; P:GO:0035610; P:GO:0043161; P:GO:0045893; P:GO:0050687; P:GO:0051865; P:GO:0070423; P:GO:0071557; P:GO:2000772; P:GO:2001020; F:GO:0000166; F:GO:0000978; F:GO:0004181; F:GO:0004674; F:GO:0016279; F:GO:0030145; F:GO:0031490; F:GO:0042803; F:GO:0043021; F:GO:0071558; C:GO:0005576; C:GO:0005667; C:GO:0005829; C:GO:0016020; C:GO:00…	P:mitotic cell cycle; P:protein phosphorylation; P:heart development; P:peptidyl-lysine monomethylation; P:peptidyl-lysine dimethylation; P:protein side chain deglutamylation; P:proteasome-mediated ubiquitin-dependent protein catabolic process; P:positive regulation of transcription, DNA-templated; P:negative regulation of defense response to virus; P:protein autoubiquitination; P:nucleotide-bind…	EC:2.7.1; EC:3.4.17; EC:2.1.1; EC:1.14.11.68	Transferring phosphorus-containing groups; Acting on peptide bonds (peptidases); Transferring one-carbon groups; [Histone H3]-trimethyl-L-lysine(27) demethylase
Tcordifilia_2249	RecName: Full=Nuclear envelope phosphatase-regulatory subunit 1; AltName: Full=Transmembrane protein 188	287	4	8.51391e-05	100	14	P:GO:0006629; P:GO:0010867; P:GO:0034504; P:GO:0035307; F:GO:0003674; F:GO:0005515; C:GO:0005634; C:GO:0005635; C:GO:0005737; C:GO:0005829; C:GO:0016020; C:GO:0016021; C:GO:0031965; C:GO:0071595	P:lipid metabolic process; P:positive regulation of triglyceride biosynthetic process; P:protein localization to nucleus; P:positive regulation of protein dephosphorylation; F:molecular_function; F:protein binding; C:nucleus; C:nuclear envelope; C:cytoplasm; C:cytosol; C:membrane; C:integral component of membrane; C:nuclear membrane; C:Nem1-Spo7 phosphatase complex
Tcordifilia_2253	RecName: Full=Putative ribonuclease H protein At1g65750	287	1	2.04875e-07	55.68	8	P:GO:0090305; P:GO:0090502; F:GO:0003676; F:GO:0004518; F:GO:0004519; F:GO:0004523; F:GO:0016787; F:GO:0046872	P:nucleic acid phosphodiester bond hydrolysis; P:RNA phosphodiester bond hydrolysis, endonucleolytic; F:nucleic acid binding; F:nuclease activity; F:endonuclease activity; F:RNA-DNA hybrid ribonuclease activity; F:hydrolase activity; F:metal ion binding
Tcordifilia_2255	RecName: Full=Transposable element Tcb2 transposase	287	3	1.76641e-05	61.88	10	P:GO:0006310; P:GO:0006313; P:GO:0015074; P:GO:0090305; F:GO:0003676; F:GO:0003677; F:GO:0004518; F:GO:0004519; F:GO:0016787; C:GO:0005634	P:DNA recombination; P:transposition, DNA-mediated; P:DNA integration; P:nucleic acid phosphodiester bond hydrolysis; F:nucleic acid binding; F:DNA binding; F:nuclease activity; F:endonuclease activity; F:hydrolase activity; C:nucleus
Tcordifilia_2260	RecName: Full=Protein MOST-1	287	3	1.01009e-06	84.22	10	P:GO:0008284; P:GO:0043066; F:GO:0005515; C:GO:0005634; C:GO:0005654; C:GO:0005737; C:GO:0005783; C:GO:0005789; C:GO:0016020; C:GO:0043231	P:positive regulation of cell population proliferation; P:negative regulation of apoptotic process; F:protein binding; C:nucleus; C:nucleoplasm; C:cytoplasm; C:endoplasmic reticulum; C:endoplasmic reticulum membrane; C:membrane; C:intracellular membrane-bounded organelle
Tcordifilia_2263	RecName: Full=Protein TAR1	286	2	1.93369e-08	71.62	2	P:GO:0043457; C:GO:0005739	P:regulation of cellular respiration; C:mitochondrion
Tcordifilia_2273	RecName: Full=Regulator of rDNA transcription protein 15	286	2	5.67786e-05	73.33	3	P:GO:0008150; F:GO:0003674; C:GO:0005575	P:biological_process; F:molecular_function; C:cellular_component
Tcordifilia_2276	RecName: Full=Regulator of rDNA transcription protein 15	286	2	1.74518e-05	79.31	3	P:GO:0008150; F:GO:0003674; C:GO:0005575	P:biological_process; F:molecular_function; C:cellular_component
Tcordifilia_2284	RecName: Full=Uncharacterized protein ORF91	286	1	1.88956e-06	100	2	C:GO:0009507; C:GO:0009536	C:chloroplast; C:plastid
Tcordifilia_2286	RecName: Full=Uncharacterized protein ORF91	286	1	1.10932e-13	87.88	1	C:GO:0009507	C:chloroplast
Tcordifilia_2291	RecName: Full=ABC transporter G family member 36; Short=OsABCG36; AltName: Full=Pleiotropic drug resistance protein 9; Short=OsPDR9	286	20	6.77345e-48	94.54	25	P:GO:0002229; P:GO:0009408; P:GO:0009409; P:GO:0009723; P:GO:0009738; P:GO:0009751; P:GO:0009753; P:GO:0009914; P:GO:0010193; P:GO:0010496; P:GO:0015692; P:GO:0042631; P:GO:0048581; P:GO:0080168; P:GO:0090332; P:GO:0098657; P:GO:0098739; P:GO:2000032; F:GO:0003729; F:GO:0005515; F:GO:0005524; F:GO:0015562; F:GO:0140359; C:GO:0005886; C:GO:0016021	P:defense response to oomycetes; P:response to heat; P:response to cold; P:response to ethylene; P:abscisic acid-activated signaling pathway; P:response to salicylic acid; P:response to jasmonic acid; P:hormone transport; P:response to ozone; P:intercellular transport; P:lead ion transport; P:cellular response to water deprivation; P:negative regulation of post-embryonic development; P:abscisic a…	EC:7	Translocases
Tcordifilia_2293	RecName: Full=DNA-directed RNA polymerase subunit beta''; AltName: Full=PEP; AltName: Full=Plastid-encoded RNA polymerase subunit beta''; Short=RNA polymerase subunit beta''	286	20	7.33431e-37	82.8	5	P:GO:0006351; F:GO:0003677; F:GO:0003899; F:GO:0008270; C:GO:0009507	P:transcription, DNA-templated; F:DNA binding; F:DNA-directed 5'-3' RNA polymerase activity; F:zinc ion binding; C:chloroplast	EC:2.7.7.6	DNA-directed RNA polymerase
Tcordifilia_2295	RecName: Full=E3 ubiquitin-protein ligase Midline-1; AltName: Full=RING finger protein Midline-1; AltName: Full=RING-type E3 ubiquitin transferase Midline-1; AltName: Full=Tripartite motif-containing protein 18	286	20	2.18907e-23	55.67	26	P:GO:0002376; P:GO:0006996; P:GO:0032526; P:GO:0032731; P:GO:0032874; P:GO:0035372; P:GO:0043966; P:GO:0043967; P:GO:0044419; P:GO:0045618; P:GO:0045893; P:GO:0046683; P:GO:0048386; P:GO:0048519; P:GO:0060416; F:GO:0003677; F:GO:0008017; F:GO:0019966; F:GO:0031625; F:GO:0032089; F:GO:0042803; F:GO:0051219; C:GO:0005829; C:GO:0005881; C:GO:0005886; C:GO:0016605	P:immune system process; P:organelle organization; P:response to retinoic acid; P:positive regulation of interleukin-1 beta production; P:positive regulation of stress-activated MAPK cascade; P:protein localization to microtubule; P:histone H3 acetylation; P:histone H4 acetylation; P:biological process involved in interspecies interaction between organisms; P:positive regulation of keratinocyte d…
Tcordifilia_2306	RecName: Full=Glucosyl-3-phosphoglycerate synthase; Short=GpgS	286	2	2.49078e-12	63.41	3	F:GO:0016740; F:GO:0016757; F:GO:0046872	F:transferase activity; F:glycosyltransferase activity; F:metal ion binding
Tcordifilia_2307	RecName: Full=Uracil phosphoribosyltransferase; AltName: Full=UMP pyrophosphorylase; AltName: Full=UPRTase	286	20	1.70069e-59	92.54	7	P:GO:0006223; P:GO:0009116; P:GO:0044206; F:GO:0000287; F:GO:0004845; F:GO:0005525; C:GO:0005829	P:uracil salvage; P:nucleoside metabolic process; P:UMP salvage; F:magnesium ion binding; F:uracil phosphoribosyltransferase activity; F:GTP binding; C:cytosol	EC:2.4.2.9	Uracil phosphoribosyltransferase
Tcordifilia_2310	RecName: Full=GTP cyclohydrolase 1 type 2 homolog	286	3	4.60242e-21	66.11	2	F:GO:0046872; C:GO:0005737	F:metal ion binding; C:cytoplasm
Tcordifilia_2316	RecName: Full=Regulator of rDNA transcription protein 15	285	2	5.83004e-19	76.87	3	P:GO:0008150; F:GO:0003674; C:GO:0005575	P:biological_process; F:molecular_function; C:cellular_component
Tcordifilia_2318	RecName: Full=Regulator of rDNA transcription protein 15	285	2	5.20442e-19	80.29	3	P:GO:0008150; F:GO:0003674; C:GO:0005575	P:biological_process; F:molecular_function; C:cellular_component
Tcordifilia_2320	RecName: Full=Putative uncharacterized protein ART2; AltName: Full=Antisense to ribosomal RNA transcript protein 2	285	1	9.65059e-08	88.46	3	P:GO:0008150; F:GO:0003674; C:GO:0005575	P:biological_process; F:molecular_function; C:cellular_component
Tcordifilia_2321	RecName: Full=Uncharacterized protein ORF91	285	1	3.20829e-24	100	1	C:GO:0009507	C:chloroplast
Tcordifilia_2332	RecName: Full=Protein TAR1	285	2	1.88956e-06	95	4	P:GO:0043457; C:GO:0005739; C:GO:0009507; C:GO:0009536	P:regulation of cellular respiration; C:mitochondrion; C:chloroplast; C:plastid
Tcordifilia_2336	RecName: Full=Tryptophan synthase beta chain	285	20	5.90499e-40	75.48	4	P:GO:0000162; F:GO:0004834; F:GO:0005515; C:GO:0009507	P:tryptophan biosynthetic process; F:tryptophan synthase activity; F:protein binding; C:chloroplast	EC:4.2.1.20	Tryptophan synthase
Tcordifilia_2343	RecName: Full=Zinc finger BED domain-containing protein RICESLEEPER 2; AltName: Full=Transposase-like protein RICESLEEPER 2	285	3	3.38285e-06	60.66	5	P:GO:0009791; F:GO:0003677; F:GO:0046872; F:GO:0046983; C:GO:0005634	P:post-embryonic development; F:DNA binding; F:metal ion binding; F:protein dimerization activity; C:nucleus
Tcordifilia_2344	RecName: Full=Protein translocase subunit SecY	285	20	1.93168e-57	81.17	7	P:GO:0006616; P:GO:0043952; F:GO:0005048; F:GO:0008320; C:GO:0005887; C:GO:0031522; C:GO:0045121	P:SRP-dependent cotranslational protein targeting to membrane, translocation; P:protein transport by the Sec complex; F:signal sequence binding; F:protein transmembrane transporter activity; C:integral component of plasma membrane; C:cell envelope Sec protein transport complex; C:membrane raft	EC:7	Translocases
Tcordifilia_2346	RecName: Full=Cytochrome P450 94A1; AltName: Full=P450-dependent fatty acid omega-hydroxylase	285	14	2.81415e-27	61.71	16	P:GO:0002213; P:GO:0009611; P:GO:0009694; P:GO:0010214; P:GO:0010345; P:GO:0035336; P:GO:0042761; P:GO:0048480; P:GO:0048653; P:GO:0080110; F:GO:0005515; F:GO:0016709; F:GO:0018685; F:GO:0046872; F:GO:0052694; C:GO:0005789	P:defense response to insect; P:response to wounding; P:jasmonic acid metabolic process; P:seed coat development; P:suberin biosynthetic process; P:long-chain fatty-acyl-CoA metabolic process; P:very long-chain fatty acid biosynthetic process; P:stigma development; P:anther development; P:sporopollenin biosynthetic process; F:protein binding; F:oxidoreductase activity, acting on paired donors, wi…	EC:1.14.15.3; EC:1.14.13	Alkane 1-monooxygenase; Acting on paired donors, with incorporation or reduction of molecular oxygen. The oxygen incorporated need not be derived from O(2)
Tcordifilia_2350	RecName: Full=UPF0764 protein C16orf89; Flags: Precursor	285	19	6.48009e-25	77.31	12	P:GO:0006357; P:GO:0007507; P:GO:0071557; F:GO:0000978; F:GO:0000981; F:GO:0031490; F:GO:0042803; F:GO:0071558; C:GO:0005576; C:GO:0005829; C:GO:0016020; C:GO:0044666	P:regulation of transcription by RNA polymerase II; P:heart development; P:histone H3-K27 demethylation; F:RNA polymerase II cis-regulatory region sequence-specific DNA binding; F:DNA-binding transcription factor activity, RNA polymerase II-specific; F:chromatin DNA binding; F:protein homodimerization activity; F:histone H3-tri/di-methyl-lysine-27 demethylase activity; C:extracellular region; C:c…	EC:1.14.11.68	[Histone H3]-trimethyl-L-lysine(27) demethylase
Tcordifilia_2354	RecName: Full=UPF0764 protein C16orf89; Flags: Precursor	285	20	8.75185e-16	75.37	48	P:GO:0000278; P:GO:0007507; P:GO:0008283; P:GO:0009790; P:GO:0018105; P:GO:0021537; P:GO:0035108; P:GO:0035610; P:GO:0043010; P:GO:0043161; P:GO:0045744; P:GO:0045893; P:GO:0050687; P:GO:0051301; P:GO:0051865; P:GO:0060271; P:GO:0060429; P:GO:0070423; P:GO:0071557; P:GO:2000772; P:GO:2001020; F:GO:0000978; F:GO:0004181; F:GO:0004712; F:GO:0005509; F:GO:0005524; F:GO:0008270; F:GO:0008349; F:GO:00…	P:mitotic cell cycle; P:heart development; P:cell population proliferation; P:embryo development; P:peptidyl-serine phosphorylation; P:telencephalon development; P:limb morphogenesis; P:protein side chain deglutamylation; P:camera-type eye development; P:proteasome-mediated ubiquitin-dependent protein catabolic process; P:negative regulation of G protein-coupled receptor signaling pathway; P:posi…	EC:2.7.12.1; EC:3.4.17; EC:1.14.11.68	Dual-specificity kinase; Acting on peptide bonds (peptidases); [Histone H3]-trimethyl-L-lysine(27) demethylase
Tcordifilia_2357	RecName: Full=Protein TAR1	284	2	1.01469e-08	86.21	2	P:GO:0043457; C:GO:0005739	P:regulation of cellular respiration; C:mitochondrion
Tcordifilia_2358	RecName: Full=Regulator of rDNA transcription protein 15	284	2	3.87287e-19	80.29	3	P:GO:0008150; F:GO:0003674; C:GO:0005575	P:biological_process; F:molecular_function; C:cellular_component
Tcordifilia_2363	RecName: Full=Regulator of rDNA transcription protein 15	284	2	1.76104e-19	78.91	3	P:GO:0008150; F:GO:0003674; C:GO:0005575	P:biological_process; F:molecular_function; C:cellular_component
Tcordifilia_2367	RecName: Full=Protein TAR1	284	2	1.59389e-09	55.19	3	P:GO:0043457; F:GO:0003674; C:GO:0005739	P:regulation of cellular respiration; F:molecular_function; C:mitochondrion
Tcordifilia_2369	RecName: Full=Uncharacterized protein ORF91	284	1	3.38246e-07	96.15	1	C:GO:0009507	C:chloroplast
Tcordifilia_2376	RecName: Full=Putative uncharacterized protein ART2; AltName: Full=Antisense to ribosomal RNA transcript protein 2	284	1	1.28093e-07	88.46	3	P:GO:0008150; F:GO:0003674; C:GO:0005575	P:biological_process; F:molecular_function; C:cellular_component
Tcordifilia_2379	RecName: Full=Putative uncharacterized protein ART3; AltName: Full=Antisense to ribosomal RNA transcript protein 3	284	1	1.14589e-08	83.87	3	P:GO:0008150; F:GO:0003674; C:GO:0005575	P:biological_process; F:molecular_function; C:cellular_component
Tcordifilia_2386	RecName: Full=Protein TAR1	284	2	2.47426e-06	68.72	3	P:GO:0043457; F:GO:0003674; C:GO:0005739	P:regulation of cellular respiration; F:molecular_function; C:mitochondrion
Tcordifilia_2389	RecName: Full=Major capsid protein; AltName: Full=Gene product E; Short=gpE; AltName: Full=Major head protein	284	4	5.86711e-14	89.54	2	C:GO:0030430; C:GO:0039620	C:host cell cytoplasm; C:T=7 icosahedral viral capsid
Tcordifilia_2397	RecName: Full=UPF0764 protein C16orf89; Flags: Precursor	284	8	4.97478e-15	75.96	11	P:GO:0007507; P:GO:0010468; P:GO:0071557; F:GO:0000978; F:GO:0031490; F:GO:0042803; F:GO:0071558; C:GO:0005576; C:GO:0005829; C:GO:0016021; C:GO:0044666	P:heart development; P:regulation of gene expression; P:histone H3-K27 demethylation; F:RNA polymerase II cis-regulatory region sequence-specific DNA binding; F:chromatin DNA binding; F:protein homodimerization activity; F:histone H3-tri/di-methyl-lysine-27 demethylase activity; C:extracellular region; C:cytosol; C:integral component of membrane; C:MLL3/4 complex	EC:1.14.11.68	[Histone H3]-trimethyl-L-lysine(27) demethylase
Tcordifilia_2398	RecName: Full=UDP-glucose 6-dehydrogenase; Short=UDP-Glc dehydrogenase; Short=UDP-GlcDH; Short=UDPGDH	284	20	1.09941e-49	74.81	8	P:GO:0006065; P:GO:0006950; P:GO:0009103; P:GO:0009242; P:GO:0045227; F:GO:0003979; F:GO:0005515; F:GO:0051287	P:UDP-glucuronate biosynthetic process; P:response to stress; P:lipopolysaccharide biosynthetic process; P:colanic acid biosynthetic process; P:capsule polysaccharide biosynthetic process; F:UDP-glucose 6-dehydrogenase activity; F:protein binding; F:NAD binding	EC:1.1.1.22	UDP-glucose 6-dehydrogenase
Tcordifilia_2399	RecName: Full=MORC family CW-type zinc finger protein 3; AltName: Full=Nuclear matrix protein 2; AltName: Full=Zinc finger CW-type coiled-coil domain protein 3	284	2	6.9746e-58	86.52	11	P:GO:0007569; P:GO:0009791; P:GO:0018105; P:GO:0048147; P:GO:0050821; P:GO:0051457; F:GO:0003723; F:GO:0008270; F:GO:0035064; C:GO:0016363; C:GO:0016605	P:cell aging; P:post-embryonic development; P:peptidyl-serine phosphorylation; P:negative regulation of fibroblast proliferation; P:protein stabilization; P:maintenance of protein location in nucleus; F:RNA binding; F:zinc ion binding; F:methylated histone binding; C:nuclear matrix; C:PML body
Tcordifilia_2400	RecName: Full=Zinc finger protein ENSP00000375192	284	11	2.8556e-11	66.81	1	C:GO:0110165	C:cellular anatomical entity
Tcordifilia_2401	RecName: Full=2-oxoglutarate dehydrogenase E1 component; AltName: Full=Alpha-ketoglutarate dehydrogenase	284	11	1.62367e-27	65.36	6	P:GO:0006096; P:GO:0006099; F:GO:0000287; F:GO:0004591; F:GO:0030976; C:GO:0045252	P:glycolytic process; P:tricarboxylic acid cycle; F:magnesium ion binding; F:oxoglutarate dehydrogenase (succinyl-transferring) activity; F:thiamine pyrophosphate binding; C:oxoglutarate dehydrogenase complex	EC:1.2.4.2	Oxoglutarate dehydrogenase (succinyl-transferring)
Tcordifilia_2402	RecName: Full=tRNA modification GTPase MnmE	284	20	1.39947e-38	83.78	6	P:GO:0002098; P:GO:0030488; F:GO:0003924; F:GO:0005525; F:GO:0046872; C:GO:0005829	P:tRNA wobble uridine modification; P:tRNA methylation; F:GTPase activity; F:GTP binding; F:metal ion binding; C:cytosol	EC:3.6.1	Acting on acid anhydrides
Tcordifilia_2403	RecName: Full=Glycogen phosphorylase, brain form	284	20	2.52519e-26	70.23	17	P:GO:0005980; P:GO:0009414; P:GO:0051591; P:GO:0060359; P:GO:1903013; F:GO:0008184; F:GO:0030170; F:GO:0030246; F:GO:0042802; F:GO:0102250; F:GO:0102499; C:GO:0005576; C:GO:0005829; C:GO:0009501; C:GO:0009507; C:GO:0030424; C:GO:0031982	P:glycogen catabolic process; P:response to water deprivation; P:response to cAMP; P:response to ammonium ion; P:response to differentiation-inducing factor 1; F:glycogen phosphorylase activity; F:pyridoxal phosphate binding; F:carbohydrate binding; F:identical protein binding; F:linear malto-oligosaccharide phosphorylase activity; F:SHG alpha-glucan phosphorylase activity; C:extracellular region…	EC:2.4.1.1	Glycogen phosphorylase
Tcordifilia_2406	RecName: Full=Endolytic murein transglycosylase; AltName: Full=Peptidoglycan polymerization terminase	284	1	9.34259e-08	46.81	8	P:GO:0009252; P:GO:0071555; F:GO:0008932; F:GO:0016829; C:GO:0005886; C:GO:0005887; C:GO:0016020; C:GO:0016021	P:peptidoglycan biosynthetic process; P:cell wall organization; F:lytic endotransglycosylase activity; F:lyase activity; C:plasma membrane; C:integral component of plasma membrane; C:membrane; C:integral component of membrane
Tcordifilia_2419	RecName: Full=Uncharacterized mitochondrial protein AtMg00030; AltName: Full=ORF107a	283	3	8.74965e-37	86.63	2	P:GO:0043457; C:GO:0005739	P:regulation of cellular respiration; C:mitochondrion
Tcordifilia_2428	RecName: Full=BEN domain-containing protein 2	283	1	0.000235101	72.73	2	F:GO:0003677; F:GO:0005515	F:DNA binding; F:protein binding
Tcordifilia_2434	RecName: Full=Uncharacterized protein ORF91	283	1	1.30341e-18	97.22	1	C:GO:0009507	C:chloroplast
Tcordifilia_2441	RecName: Full=Maturase K; AltName: Full=Intron maturase	283	7	2.61849e-14	55.24	2	P:GO:0090304; F:GO:0003824	P:nucleic acid metabolic process; F:catalytic activity
Tcordifilia_2443	RecName: Full=RNA-directed DNA polymerase homolog; AltName: Full=Reverse transcriptase homolog	283	1	0.000185297	56.25	7	P:GO:0001172; P:GO:0006278; F:GO:0003964; F:GO:0003968; F:GO:0016740; F:GO:0016779; C:GO:0005739	P:transcription, RNA-templated; P:RNA-dependent DNA biosynthetic process; F:RNA-directed DNA polymerase activity; F:RNA-directed 5'-3' RNA polymerase activity; F:transferase activity; F:nucleotidyltransferase activity; C:mitochondrion
Tcordifilia_2446	RecName: Full=Zinc finger protein 429	283	1	0.000106583	87.5	7	P:GO:0006355; P:GO:0006357; F:GO:0000978; F:GO:0000981; F:GO:0003677; F:GO:0046872; C:GO:0005634	P:regulation of transcription, DNA-templated; P:regulation of transcription by RNA polymerase II; F:RNA polymerase II cis-regulatory region sequence-specific DNA binding; F:DNA-binding transcription factor activity, RNA polymerase II-specific; F:DNA binding; F:metal ion binding; C:nucleus
Tcordifilia_2450	RecName: Full=Putative transport protein RP630	283	3	1.78113e-08	59.46	4	P:GO:0055085; C:GO:0005886; C:GO:0016020; C:GO:0016021	P:transmembrane transport; C:plasma membrane; C:membrane; C:integral component of membrane
Tcordifilia_2452	RecName: Full=Transcription termination factor MTEF18, mitochondrial; AltName: Full=Mitochondrial transcription termination factor 18; AltName: Full=Protein SUPPRESSOR OF HOT1-4 1; Flags: Precursor	283	1	9.9819e-12	56.38	3	P:GO:0007005; F:GO:0005515; C:GO:0000262	P:mitochondrion organization; F:protein binding; C:mitochondrial chromosome
Tcordifilia_2455	RecName: Full=Serine/threonine-protein kinase Nek4; AltName: Full=Never in mitosis A-related kinase 4; Short=NimA-related protein kinase 4; AltName: Full=Serine/threonine-protein kinase 2; AltName: Full=Serine/threonine-protein kinase NRK2	283	8	7.12158e-06	63.11	34	P:GO:0000278; P:GO:0006468; P:GO:0006508; P:GO:0006974; P:GO:0007049; P:GO:0016310; P:GO:0035610; P:GO:0045893; P:GO:0051301; P:GO:2000772; P:GO:2001020; F:GO:0000166; F:GO:0003677; F:GO:0004180; F:GO:0004181; F:GO:0004672; F:GO:0004674; F:GO:0004712; F:GO:0005515; F:GO:0005524; F:GO:0008233; F:GO:0008237; F:GO:0008270; F:GO:0016301; F:GO:0016740; F:GO:0016787; F:GO:0030145; F:GO:0046872; F:GO:01…	P:mitotic cell cycle; P:protein phosphorylation; P:proteolysis; P:cellular response to DNA damage stimulus; P:cell cycle; P:phosphorylation; P:protein side chain deglutamylation; P:positive regulation of transcription, DNA-templated; P:cell division; P:regulation of cellular senescence; P:regulation of response to DNA damage stimulus; F:nucleotide binding; F:DNA binding; F:carboxypeptidase activi…
Tcordifilia_2463	RecName: Full=Protein TAR1	282	2	1.66916e-12	67.16	2	P:GO:0043457; C:GO:0005739	P:regulation of cellular respiration; C:mitochondrion
Tcordifilia_2464	RecName: Full=Protein TAR1	282	2	9.92388e-09	86.21	2	P:GO:0043457; C:GO:0005739	P:regulation of cellular respiration; C:mitochondrion
Tcordifilia_2465	RecName: Full=Protein TAR1; AltName: Full=Transcript antisense to ribosomal RNA protein 1	282	2	4.39456e-09	86.21	2	P:GO:0043457; C:GO:0005739	P:regulation of cellular respiration; C:mitochondrion
Tcordifilia_2466	RecName: Full=Protein TAR1	282	2	3.22599e-05	72.22	3	P:GO:0043457; F:GO:0003674; C:GO:0005739	P:regulation of cellular respiration; F:molecular_function; C:mitochondrion
Tcordifilia_2469	RecName: Full=Protein TAR1	282	2	0.000393384	86.36	3	P:GO:0043457; F:GO:0003674; C:GO:0005739	P:regulation of cellular respiration; F:molecular_function; C:mitochondrion
Tcordifilia_2483	RecName: Full=Putative uncharacterized protein ART3; AltName: Full=Antisense to ribosomal RNA transcript protein 3	282	1	3.04737e-11	82.86	3	P:GO:0008150; F:GO:0003674; C:GO:0005575	P:biological_process; F:molecular_function; C:cellular_component
Tcordifilia_2484	RecName: Full=LINE-1 retrotransposable element ORF2 protein; Short=ORF2p; Includes: RecName: Full=Reverse transcriptase; Includes: RecName: Full=Endonuclease	282	1	1.09101e-06	57.32	14	P:GO:0006310; P:GO:0008152; P:GO:0032197; P:GO:0032199; P:GO:0090305; F:GO:0003824; F:GO:0003964; F:GO:0004518; F:GO:0004519; F:GO:0009036; F:GO:0016740; F:GO:0016779; F:GO:0016787; F:GO:0046872	P:DNA recombination; P:metabolic process; P:transposition, RNA-mediated; P:reverse transcription involved in RNA-mediated transposition; P:nucleic acid phosphodiester bond hydrolysis; F:catalytic activity; F:RNA-directed DNA polymerase activity; F:nuclease activity; F:endonuclease activity; F:type II site-specific deoxyribonuclease activity; F:transferase activity; F:nucleotidyltransferase activi…
Tcordifilia_2489	RecName: Full=Adenine phosphoribosyltransferase; Short=APRT	282	20	2.81208e-21	81.86	10	P:GO:0006166; P:GO:0006168; P:GO:0009690; P:GO:0044209; F:GO:0002055; F:GO:0003999; F:GO:0015114; F:GO:0016208; C:GO:0005829; C:GO:0009507	P:purine ribonucleoside salvage; P:adenine salvage; P:cytokinin metabolic process; P:AMP salvage; F:adenine binding; F:adenine phosphoribosyltransferase activity; F:phosphate ion transmembrane transporter activity; F:AMP binding; C:cytosol; C:chloroplast	EC:2.4.2.7; EC:7	Adenine phosphoribosyltransferase; Translocases
Tcordifilia_2490	RecName: Full=DNA-directed RNA polymerase subunit beta; Short=RNAP subunit beta; AltName: Full=RNA polymerase subunit beta; AltName: Full=Transcriptase subunit beta	282	20	2.24253e-58	80.64	4	P:GO:0006351; F:GO:0003677; F:GO:0003899; F:GO:0032549	P:transcription, DNA-templated; F:DNA binding; F:DNA-directed 5'-3' RNA polymerase activity; F:ribonucleoside binding	EC:2.7.7.6	DNA-directed RNA polymerase
Tcordifilia_2495	RecName: Full=Serine--tRNA ligase; AltName: Full=Seryl-tRNA synthetase; Short=SerRS; AltName: Full=Seryl-tRNA(Ser/Sec) synthetase	282	20	2.44542e-56	81.23	6	P:GO:0006434; P:GO:0016260; P:GO:0097056; F:GO:0004828; F:GO:0005524; C:GO:0005737	P:seryl-tRNA aminoacylation; P:selenocysteine biosynthetic process; P:selenocysteinyl-tRNA(Sec) biosynthetic process; F:serine-tRNA ligase activity; F:ATP binding; C:cytoplasm	EC:6.1.1.11	Serine--tRNA ligase
Tcordifilia_2520	RecName: Full=Regulator of rDNA transcription protein 15	281	2	8.04954e-13	78.96	3	P:GO:0008150; F:GO:0003674; C:GO:0005575	P:biological_process; F:molecular_function; C:cellular_component
Tcordifilia_2523	RecName: Full=Uncharacterized mitochondrial protein AtMg00030; AltName: Full=ORF107a	281	1	1.14915e-30	96.08	1	C:GO:0005739	C:mitochondrion
Tcordifilia_2539	RecName: Full=Secretory carrier-associated membrane protein 1; Short=Secretory carrier membrane protein 1	281	5	3.30994e-08	82.41	7	P:GO:0015031; C:GO:0005769; C:GO:0005886; C:GO:0016021; C:GO:0030658; C:GO:0032588; C:GO:0055038	P:protein transport; C:early endosome; C:plasma membrane; C:integral component of membrane; C:transport vesicle membrane; C:trans-Golgi network membrane; C:recycling endosome membrane
Tcordifilia_2540	RecName: Full=Tyrosine decarboxylase; Short=PsTyDC	281	20	1.02954e-35	69.1	9	P:GO:0006559; P:GO:0006587; P:GO:0009611; P:GO:0035835; P:GO:1901695; F:GO:0004837; F:GO:0030170; F:GO:0036469; F:GO:1990055	P:L-phenylalanine catabolic process; P:serotonin biosynthetic process from tryptophan; P:response to wounding; P:indole alkaloid biosynthetic process; P:tyramine biosynthetic process; F:tyrosine decarboxylase activity; F:pyridoxal phosphate binding; F:L-tryptophan decarboxylase activity; F:phenylacetaldehyde synthase activity	EC:4.1.1.28; EC:4.1.1.105; EC:4.1.1.25; EC:4.1.1.109	Aromatic-L-amino-acid decarboxylase; L-tryptophan decarboxylase; Tyrosine decarboxylase; Phenylacetaldehyde synthase
Tcordifilia_2541	RecName: Full=Threonine--tRNA ligase; AltName: Full=Threonyl-tRNA synthetase; Short=ThrRS	281	20	3.72015e-48	78.27	6	P:GO:0006435; F:GO:0000049; F:GO:0004829; F:GO:0005524; F:GO:0046872; C:GO:0005737	P:threonyl-tRNA aminoacylation; F:tRNA binding; F:threonine-tRNA ligase activity; F:ATP binding; F:metal ion binding; C:cytoplasm	EC:6.1.1.3	Threonine--tRNA ligase
Tcordifilia_2545	RecName: Full=LINE-1 retrotransposable element ORF2 protein; Short=ORF2p; AltName: Full=Long interspersed element-1; Short=L1; AltName: Full=Retrovirus-related Pol polyprotein LINE-1; Includes: RecName: Full=Reverse transcriptase; Includes: RecName: Full=Endonuclease	281	2	2.05696e-07	69.73	5	P:GO:0032199; P:GO:0090305; F:GO:0003964; F:GO:0005515; F:GO:0009036	P:reverse transcription involved in RNA-mediated transposition; P:nucleic acid phosphodiester bond hydrolysis; F:RNA-directed DNA polymerase activity; F:protein binding; F:type II site-specific deoxyribonuclease activity	EC:3.1.30; EC:2.7.7.49; EC:3.1.21.4	Acting on ester bonds; RNA-directed DNA polymerase; Type II site-specific deoxyribonuclease
Tcordifilia_2547	RecName: Full=DNA-directed RNA polymerase subunit alpha; Short=PEP; AltName: Full=Plastid-encoded RNA polymerase subunit alpha; Short=RNA polymerase subunit alpha	281	20	1.49014e-50	86.99	5	P:GO:0006351; F:GO:0003677; F:GO:0003899; F:GO:0046983; C:GO:0009507	P:transcription, DNA-templated; F:DNA binding; F:DNA-directed 5'-3' RNA polymerase activity; F:protein dimerization activity; C:chloroplast	EC:2.7.7.6	DNA-directed RNA polymerase
Tcordifilia_2551	RecName: Full=Putative amino acid transporter YuiF	281	4	5.08043e-20	62.29	1	C:GO:0016020	C:membrane
Tcordifilia_2557	RecName: Full=LINE-1 retrotransposable element ORF2 protein; Short=ORF2p; Includes: RecName: Full=Reverse transcriptase; Includes: RecName: Full=Endonuclease	281	3	7.3236e-47	82.61	7	P:GO:0006310; P:GO:0032199; P:GO:0090305; F:GO:0003964; F:GO:0005515; F:GO:0009036; F:GO:0046872	P:DNA recombination; P:reverse transcription involved in RNA-mediated transposition; P:nucleic acid phosphodiester bond hydrolysis; F:RNA-directed DNA polymerase activity; F:protein binding; F:type II site-specific deoxyribonuclease activity; F:metal ion binding	EC:3.1.30; EC:2.7.7.49; EC:3.1.21.4	Acting on ester bonds; RNA-directed DNA polymerase; Type II site-specific deoxyribonuclease
Tcordifilia_2565	RecName: Full=Protein TAR1	280	4	3.10068e-09	60.85	2	P:GO:0043457; C:GO:0005739	P:regulation of cellular respiration; C:mitochondrion
Tcordifilia_2571	RecName: Full=Protein TAR1	280	1	0.000879802	73.08	2	P:GO:0043457; C:GO:0005739	P:regulation of cellular respiration; C:mitochondrion
Tcordifilia_2577	RecName: Full=Putative uncharacterized protein ART3; AltName: Full=Antisense to ribosomal RNA transcript protein 3	280	1	4.09367e-12	83.33	3	P:GO:0008150; F:GO:0003674; C:GO:0005575	P:biological_process; F:molecular_function; C:cellular_component
Tcordifilia_2582	RecName: Full=DAG protein, chloroplastic; Flags: Precursor	280	12	1.2199e-38	77.64	8	P:GO:0006397; P:GO:0016554; P:GO:0080156; P:GO:1900865; F:GO:0003729; F:GO:0042803; C:GO:0005739; C:GO:0009507	P:mRNA processing; P:cytidine to uridine editing; P:mitochondrial mRNA modification; P:chloroplast RNA modification; F:mRNA binding; F:protein homodimerization activity; C:mitochondrion; C:chloroplast
Tcordifilia_2586	RecName: Full=UPF0764 protein C16orf89; Flags: Precursor	280	20	2.35402e-14	72.1	22	P:GO:0000278; P:GO:0006954; P:GO:0032688; P:GO:0034097; P:GO:0038061; P:GO:0043123; P:GO:0045087; P:GO:0045944; P:GO:0050821; F:GO:0000978; F:GO:0001228; F:GO:0008270; F:GO:0042803; F:GO:0051087; F:GO:0051213; C:GO:0000151; C:GO:0000776; C:GO:0000785; C:GO:0005576; C:GO:0005654; C:GO:0005829; C:GO:0016020	P:mitotic cell cycle; P:inflammatory response; P:negative regulation of interferon-beta production; P:response to cytokine; P:NIK/NF-kappaB signaling; P:positive regulation of I-kappaB kinase/NF-kappaB signaling; P:innate immune response; P:positive regulation of transcription by RNA polymerase II; P:protein stabilization; F:RNA polymerase II cis-regulatory region sequence-specific DNA binding; F…	EC:1	Oxidoreductases
Tcordifilia_2588	RecName: Full=Initiation-control protein YabA	280	19	7.01761e-35	59.93	2	P:GO:0006260; F:GO:0005515	P:DNA replication; F:protein binding
Tcordifilia_2595	RecName: Full=LINE-1 retrotransposable element ORF2 protein; Short=ORF2p; AltName: Full=Long interspersed element-1; Short=L1; AltName: Full=Retrovirus-related Pol polyprotein LINE-1; Includes: RecName: Full=Reverse transcriptase; Includes: RecName: Full=Endonuclease	280	1	1.56703e-05	55.41	13	P:GO:0006278; P:GO:0006310; P:GO:0008152; P:GO:0090305; F:GO:0003824; F:GO:0003964; F:GO:0004518; F:GO:0004519; F:GO:0005515; F:GO:0016740; F:GO:0016779; F:GO:0016787; F:GO:0046872	P:RNA-dependent DNA biosynthetic process; P:DNA recombination; P:metabolic process; P:nucleic acid phosphodiester bond hydrolysis; F:catalytic activity; F:RNA-directed DNA polymerase activity; F:nuclease activity; F:endonuclease activity; F:protein binding; F:transferase activity; F:nucleotidyltransferase activity; F:hydrolase activity; F:metal ion binding
Tcordifilia_2597	RecName: Full=Structural maintenance of chromosomes protein 1; Short=SMC protein 1; Short=SMC-1; AltName: Full=Chromosome segregation protein SMC-1; AltName: Full=Cohesin complex subunit SMC-1; AltName: Full=Protein TITAN8	280	1	1.48083e-11	78	6	P:GO:0006974; P:GO:0007062; F:GO:0000166; F:GO:0003677; C:GO:0005634; C:GO:0008278	P:cellular response to DNA damage stimulus; P:sister chromatid cohesion; F:nucleotide binding; F:DNA binding; C:nucleus; C:cohesin complex
Tcordifilia_2599	RecName: Full=Uncharacterized oxidoreductase YcsN	280	2	1.65407e-14	60.7	1	C:GO:0005829	C:cytosol
Tcordifilia_2601	RecName: Full=Cytochrome b; AltName: Full=Complex III subunit 3; AltName: Full=Complex III subunit III; AltName: Full=Cytochrome b-c1 complex subunit 3; AltName: Full=Ubiquinol-cytochrome-c reductase complex cytochrome b subunit	280	15	3.44098e-08	95.56	6	P:GO:0022904; P:GO:1902600; F:GO:0008121; F:GO:0046872; C:GO:0005743; C:GO:0045275	P:respiratory electron transport chain; P:proton transmembrane transport; F:ubiquinol-cytochrome-c reductase activity; F:metal ion binding; C:mitochondrial inner membrane; C:respiratory chain complex III	EC:1.10; EC:7.1.1.8	Acting on diphenols and related substances as donors; Quinol--cytochrome-c reductase
Tcordifilia_2606	RecName: Full=PTS system alpha-glucoside-specific EIICB component; Includes: RecName: Full=Alpha-glucoside permease IIC component; AltName: Full=PTS system alpha-glucoside-specific EIIC component; Includes: RecName: Full=Alpha-glucoside-specific phosphotransferase enzyme IIB component; AltName: Full=PTS system alpha-glucoside-specific EIIB component	280	10	3.12812e-22	63.22	4	P:GO:0009401; P:GO:0009987; F:GO:0090563; C:GO:0005887	P:phosphoenolpyruvate-dependent sugar phosphotransferase system; P:cellular process; F:protein-phosphocysteine-sugar phosphotransferase activity; C:integral component of plasma membrane	EC:2.7.1; EC:7	Transferring phosphorus-containing groups; Translocases
Tcordifilia_2610	RecName: Full=Protein TAR1	279	2	1.7408e-06	73.13	3	P:GO:0043457; F:GO:0003674; C:GO:0005739	P:regulation of cellular respiration; F:molecular_function; C:mitochondrion
Tcordifilia_2612	RecName: Full=Protein TAR1	279	2	2.78478e-08	88.89	2	P:GO:0043457; C:GO:0005739	P:regulation of cellular respiration; C:mitochondrion
Tcordifilia_2613	RecName: Full=Protein TAR1	279	2	4.28963e-07	82.59	2	P:GO:0043457; C:GO:0005739	P:regulation of cellular respiration; C:mitochondrion
Tcordifilia_2614	RecName: Full=Protein TAR1; AltName: Full=Transcript antisense to ribosomal RNA protein 1	279	2	5.24533e-08	83.29	2	P:GO:0043457; C:GO:0005739	P:regulation of cellular respiration; C:mitochondrion
Tcordifilia_2616	RecName: Full=Regulator of rDNA transcription protein 15	279	2	3.17728e-12	67.79	3	P:GO:0008150; F:GO:0003674; C:GO:0005575	P:biological_process; F:molecular_function; C:cellular_component
Tcordifilia_2623	RecName: Full=Protein TAR1	279	2	2.91723e-07	76.56	3	P:GO:0043457; F:GO:0003674; C:GO:0005739	P:regulation of cellular respiration; F:molecular_function; C:mitochondrion
Tcordifilia_2629	RecName: Full=Uncharacterized protein ORF91	279	1	2.58609e-07	80	1	C:GO:0009507	C:chloroplast
Tcordifilia_2630	RecName: Full=Protein TAR1	279	2	6.86763e-05	86.96	3	P:GO:0043457; F:GO:0003674; C:GO:0005739	P:regulation of cellular respiration; F:molecular_function; C:mitochondrion
Tcordifilia_2641	RecName: Full=NADP-dependent malic enzyme; Short=NADP-ME	279	20	6.46406e-57	89.99	20	P:GO:0005975; P:GO:0006090; P:GO:0006108; P:GO:0006633; P:GO:0009165; P:GO:0009725; P:GO:0009743; P:GO:1902031; F:GO:0004471; F:GO:0004473; F:GO:0008948; F:GO:0009055; F:GO:0030145; F:GO:0042802; F:GO:0043531; F:GO:0050661; F:GO:0051287; C:GO:0005759; C:GO:0005829; C:GO:0009507	P:carbohydrate metabolic process; P:pyruvate metabolic process; P:malate metabolic process; P:fatty acid biosynthetic process; P:nucleotide biosynthetic process; P:response to hormone; P:response to carbohydrate; P:regulation of NADP metabolic process; F:malate dehydrogenase (decarboxylating) (NAD+) activity; F:malate dehydrogenase (decarboxylating) (NADP+) activity; F:oxaloacetate decarboxylase …	EC:4.1.1.112; EC:1.1.1.38; EC:1.1.1.39; EC:1.1.1.40	Oxaloacetate decarboxylase; Malate dehydrogenase (oxaloacetate-decarboxylating); Malate dehydrogenase (decarboxylating); Malate dehydrogenase (oxaloacetate-decarboxylating) (NADP(+))
Tcordifilia_2646	RecName: Full=Plasma membrane ATPase; AltName: Full=Proton pump	279	20	8.20314e-41	75.1	18	P:GO:0007033; P:GO:0007035; P:GO:0009414; P:GO:0009651; P:GO:0009737; P:GO:0010023; P:GO:0010214; P:GO:0120029; P:GO:1990069; F:GO:0000287; F:GO:0003729; F:GO:0005515; F:GO:0005524; F:GO:0008553; F:GO:0016887; C:GO:0005886; C:GO:0009705; C:GO:0016021	P:vacuole organization; P:vacuolar acidification; P:response to water deprivation; P:response to salt stress; P:response to abscisic acid; P:proanthocyanidin biosynthetic process; P:seed coat development; P:proton export across plasma membrane; P:stomatal opening; F:magnesium ion binding; F:mRNA binding; F:protein binding; F:ATP binding; F:P-type proton-exporting transporter activity; F:ATP hydro…	EC:7.1.3.1; EC:3.6.1; EC:7.1.2.1	H(+)-exporting diphosphatase; Acting on acid anhydrides; P-type H(+)-exporting transporter
Tcordifilia_2649	RecName: Full=Artemisinic aldehyde Delta(11(13)) reductase	279	20	5.15481e-41	72.25	13	P:GO:0006633; P:GO:0006952; P:GO:0009611; P:GO:0009620; P:GO:0009695; P:GO:0010193; P:GO:0031408; P:GO:0048443; F:GO:0010181; F:GO:0016629; F:GO:0042802; C:GO:0005777; C:GO:0005829	P:fatty acid biosynthetic process; P:defense response; P:response to wounding; P:response to fungus; P:jasmonic acid biosynthetic process; P:response to ozone; P:oxylipin biosynthetic process; P:stamen development; F:FMN binding; F:12-oxophytodienoate reductase activity; F:identical protein binding; C:peroxisome; C:cytosol	EC:1.3.1.42	12-oxophytodienoate reductase
Tcordifilia_2654	RecName: Full=Secreted RxLR effector protein 161; Flags: Precursor	279	7	1.05767e-23	63.59	7	P:GO:0006259; F:GO:0016740; F:GO:0016787; F:GO:0043167; F:GO:0097159; F:GO:1901363; C:GO:0110165	P:DNA metabolic process; F:transferase activity; F:hydrolase activity; F:ion binding; F:organic cyclic compound binding; F:heterocyclic compound binding; C:cellular anatomical entity	EC:2; EC:3	Transferases; Hydrolases
Tcordifilia_2656	RecName: Full=DNA-binding transcriptional regulator NtrC; AltName: Full=Nitrogen regulation protein NR(I); AltName: Full=Nitrogen regulator I; Short=NRI	279	7	4.28393e-05	57.49	19	P:GO:0000160; P:GO:0006355; P:GO:0006808; P:GO:0006935; P:GO:0009399; P:GO:0045785; P:GO:0097588; P:GO:1900191; P:GO:1900192; P:GO:2000155; F:GO:0000156; F:GO:0000166; F:GO:0003677; F:GO:0005515; F:GO:0005524; F:GO:0043565; F:GO:0046872; C:GO:0005737; C:GO:0005829	P:phosphorelay signal transduction system; P:regulation of transcription, DNA-templated; P:regulation of nitrogen utilization; P:chemotaxis; P:nitrogen fixation; P:positive regulation of cell adhesion; P:archaeal or bacterial-type flagellum-dependent cell motility; P:negative regulation of single-species biofilm formation; P:positive regulation of single-species biofilm formation; P:positive regu…
Tcordifilia_2660	RecName: Full=ATP-dependent zinc metalloprotease FtsH	279	20	9.96684e-57	80.99	15	P:GO:0006508; P:GO:0007049; P:GO:0030163; P:GO:0043934; P:GO:0051301; F:GO:0004176; F:GO:0004222; F:GO:0005524; F:GO:0008270; F:GO:0016887; F:GO:0042802; C:GO:0005886; C:GO:0016021; C:GO:0030428; C:GO:0045121	P:proteolysis; P:cell cycle; P:protein catabolic process; P:sporulation; P:cell division; F:ATP-dependent peptidase activity; F:metalloendopeptidase activity; F:ATP binding; F:zinc ion binding; F:ATP hydrolysis activity; F:identical protein binding; C:plasma membrane; C:integral component of membrane; C:cell septum; C:membrane raft	EC:3.4.24; EC:3.6.1	Acting on peptide bonds (peptidases); Acting on acid anhydrides
Tcordifilia_2665	RecName: Full=Protein TAR1	278	2	2.39239e-13	67.35	2	P:GO:0043457; C:GO:0005739	P:regulation of cellular respiration; C:mitochondrion
Tcordifilia_2672	RecName: Full=Regulator of rDNA transcription protein 15	278	2	1.80394e-19	74.92	3	P:GO:0008150; F:GO:0003674; C:GO:0005575	P:biological_process; F:molecular_function; C:cellular_component
Tcordifilia_2676	RecName: Full=Putative uncharacterized protein ART2; AltName: Full=Antisense to ribosomal RNA transcript protein 2	278	1	7.05917e-08	92	3	P:GO:0008150; F:GO:0003674; C:GO:0005575	P:biological_process; F:molecular_function; C:cellular_component
Tcordifilia_2689	RecName: Full=Riboflavin biosynthesis protein RibD; Includes: RecName: Full=Diaminohydroxyphosphoribosylaminopyrimidine deaminase; Short=DRAP deaminase; AltName: Full=Riboflavin-specific deaminase; Includes: RecName: Full=5-amino-6-(5-phosphoribosylamino)uracil reductase; AltName: Full=HTP reductase	278	20	1.14937e-27	64.63	7	P:GO:0009231; F:GO:0005515; F:GO:0008703; F:GO:0008835; F:GO:0046872; F:GO:0050661; C:GO:0009536	P:riboflavin biosynthetic process; F:protein binding; F:5-amino-6-(5-phosphoribosylamino)uracil reductase activity; F:diaminohydroxyphosphoribosylaminopyrimidine deaminase activity; F:metal ion binding; F:NADP binding; C:plastid	EC:3.5.4.26; EC:1.1.1.193	Diaminohydroxyphosphoribosylaminopyrimidine deaminase; 5-amino-6-(5-phosphoribosylamino)uracil reductase
Tcordifilia_2690	RecName: Full=ADP,ATP carrier protein 1; AltName: Full=ADP/ATP translocase 1	278	20	1.65717e-28	71.83	7	P:GO:0015866; P:GO:0015867; F:GO:0005471; F:GO:0005524; C:GO:0005886; C:GO:0016021; C:GO:0031969	P:ADP transport; P:ATP transport; F:ATP:ADP antiporter activity; F:ATP binding; C:plasma membrane; C:integral component of membrane; C:chloroplast membrane	EC:7	Translocases
Tcordifilia_2692	RecName: Full=Protein GVQW1; AltName: Full=GVQW motif-containing protein 1; AltName: Full=Tigger transposable element-derived 1-like protein 2; Flags: Precursor	278	20	2.1664e-11	81.99	40	P:GO:0000278; P:GO:0006325; P:GO:0006954; P:GO:0007507; P:GO:0022408; P:GO:0030335; P:GO:0032534; P:GO:0032688; P:GO:0033634; P:GO:0034097; P:GO:0038061; P:GO:0043123; P:GO:0045087; P:GO:0045944; P:GO:0050821; P:GO:0071557; P:GO:0072015; P:GO:0072175; F:GO:0000978; F:GO:0001228; F:GO:0031490; F:GO:0046872; F:GO:0051087; F:GO:0071558; C:GO:0000151; C:GO:0000776; C:GO:0000785; C:GO:0001726; C:GO:00…	P:mitotic cell cycle; P:chromatin organization; P:inflammatory response; P:heart development; P:negative regulation of cell-cell adhesion; P:positive regulation of cell migration; P:regulation of microvillus assembly; P:negative regulation of interferon-beta production; P:positive regulation of cell-cell adhesion mediated by integrin; P:response to cytokine; P:NIK/NF-kappaB signaling; P:positive …	EC:1.14.11.68	[Histone H3]-trimethyl-L-lysine(27) demethylase
Tcordifilia_2704	RecName: Full=Dicarboxylate transporter 2, chloroplastic; AltName: Full=Glutamate/malate translocator; Flags: Precursor	278	6	1.98242e-19	79.31	12	P:GO:0015742; P:GO:0015813; P:GO:0019676; P:GO:0071423; P:GO:1902356; F:GO:0005313; F:GO:0015131; F:GO:0015139; F:GO:0015140; C:GO:0005886; C:GO:0009706; C:GO:0016021	P:alpha-ketoglutarate transport; P:L-glutamate transmembrane transport; P:ammonia assimilation cycle; P:malate transmembrane transport; P:oxaloacetate(2-) transmembrane transport; F:L-glutamate transmembrane transporter activity; F:oxaloacetate transmembrane transporter activity; F:alpha-ketoglutarate transmembrane transporter activity; F:malate transmembrane transporter activity; C:plasma membra…	EC:7	Translocases
Tcordifilia_2708	RecName: Full=Peptide chain release factor 2; Short=RF-2	278	20	2.15137e-61	95	3	P:GO:0006415; F:GO:0016149; C:GO:0005737	P:translational termination; F:translation release factor activity, codon specific; C:cytoplasm
Tcordifilia_2709	RecName: Full=LINE-1 retrotransposable element ORF2 protein; Short=ORF2p; Includes: RecName: Full=Reverse transcriptase; Includes: RecName: Full=Endonuclease	278	3	6.26125e-19	77.26	7	P:GO:0006310; P:GO:0032199; P:GO:0090305; F:GO:0003964; F:GO:0005515; F:GO:0009036; F:GO:0046872	P:DNA recombination; P:reverse transcription involved in RNA-mediated transposition; P:nucleic acid phosphodiester bond hydrolysis; F:RNA-directed DNA polymerase activity; F:protein binding; F:type II site-specific deoxyribonuclease activity; F:metal ion binding	EC:3.1.30; EC:2.7.7.49; EC:3.1.21.4	Acting on ester bonds; RNA-directed DNA polymerase; Type II site-specific deoxyribonuclease
Tcordifilia_2713	RecName: Full=Glycine dehydrogenase (decarboxylating); AltName: Full=Glycine cleavage system P-protein; AltName: Full=Glycine decarboxylase; AltName: Full=Glycine dehydrogenase (aminomethyl-transferring)	278	20	1.23244e-49	76.65	7	P:GO:0019464; F:GO:0004375; F:GO:0005515; F:GO:0016594; F:GO:0030170; C:GO:0005739; C:GO:0005960	P:glycine decarboxylation via glycine cleavage system; F:glycine dehydrogenase (decarboxylating) activity; F:protein binding; F:glycine binding; F:pyridoxal phosphate binding; C:mitochondrion; C:glycine cleavage complex	EC:1.4.4.2	Glycine dehydrogenase (aminomethyl-transferring)
Tcordifilia_2725	RecName: Full=Protein TAR1	277	2	8.15523e-15	66.67	2	P:GO:0043457; C:GO:0005739	P:regulation of cellular respiration; C:mitochondrion
Tcordifilia_2726	RecName: Full=Protein TAR1	277	2	3.41184e-16	62.21	2	P:GO:0043457; C:GO:0005739	P:regulation of cellular respiration; C:mitochondrion
Tcordifilia_2727	RecName: Full=Protein TAR1	277	2	2.40585e-11	78.57	2	P:GO:0043457; C:GO:0005739	P:regulation of cellular respiration; C:mitochondrion
Tcordifilia_2729	RecName: Full=Protein TAR1	277	2	4.6428e-05	83.33	3	P:GO:0043457; F:GO:0003674; C:GO:0005739	P:regulation of cellular respiration; F:molecular_function; C:mitochondrion
Tcordifilia_2730	RecName: Full=Protein TAR1	277	2	2.42434e-14	71.38	2	P:GO:0043457; C:GO:0005739	P:regulation of cellular respiration; C:mitochondrion
Tcordifilia_2753	RecName: Full=Thioredoxin H-type; Short=Trx-H	277	20	8.03831e-13	76.37	18	P:GO:0006457; P:GO:0006662; P:GO:0006979; P:GO:0009409; P:GO:0010188; P:GO:0010286; P:GO:0010497; P:GO:0043085; P:GO:0043086; P:GO:0050832; P:GO:0051259; F:GO:0003729; F:GO:0004857; F:GO:0005515; F:GO:0008047; F:GO:0015035; F:GO:0016671; C:GO:0005829	P:protein folding; P:glycerol ether metabolic process; P:response to oxidative stress; P:response to cold; P:response to microbial phytotoxin; P:heat acclimation; P:plasmodesmata-mediated intercellular transport; P:positive regulation of catalytic activity; P:negative regulation of catalytic activity; P:defense response to fungus; P:protein complex oligomerization; F:mRNA binding; F:enzyme inhibi…	EC:1.8.4	Acting on a sulfur group of donors
Tcordifilia_2767	RecName: Full=Zinc finger protein ENSP00000375192	277	20	2.83354e-18	71.67	21	P:GO:0000278; P:GO:0006357; P:GO:0007507; P:GO:0008284; P:GO:0018022; P:GO:0043066; P:GO:0050821; P:GO:0071557; F:GO:0000978; F:GO:0000981; F:GO:0016279; F:GO:0031490; F:GO:0042803; F:GO:0071558; C:GO:0000151; C:GO:0000776; C:GO:0005576; C:GO:0005789; C:GO:0005829; C:GO:0016604; C:GO:0044666	P:mitotic cell cycle; P:regulation of transcription by RNA polymerase II; P:heart development; P:positive regulation of cell population proliferation; P:peptidyl-lysine methylation; P:negative regulation of apoptotic process; P:protein stabilization; P:histone H3-K27 demethylation; F:RNA polymerase II cis-regulatory region sequence-specific DNA binding; F:DNA-binding transcription factor activity…	EC:2.1.1; EC:1.14.11.68	Transferring one-carbon groups; [Histone H3]-trimethyl-L-lysine(27) demethylase
Tcordifilia_2768	RecName: Full=Protein ENDOPLASMIC RETICULUM-ARRESTED PEN3; Short=Protein ER-ARRESTED PEN3	277	1	2.09631e-30	75.56	3	P:GO:0006886; P:GO:0050832; C:GO:0005829	P:intracellular protein transport; P:defense response to fungus; C:cytosol
Tcordifilia_2770	RecName: Full=Cation efflux system protein CusA	277	4	6.3393e-16	67.09	7	P:GO:0010272; P:GO:0015673; P:GO:0046688; F:GO:0005515; F:GO:0015080; C:GO:0005886; C:GO:0016021	P:response to silver ion; P:silver ion transport; P:response to copper ion; F:protein binding; F:silver ion transmembrane transporter activity; C:plasma membrane; C:integral component of membrane	EC:7	Translocases
Tcordifilia_2771	RecName: Full=BEACH domain-containing protein B; AltName: Full=BEACH-domain homolog B	277	1	1.29978e-31	78.89	1	C:GO:0005739	C:mitochondrion
Tcordifilia_2776	RecName: Full=2-C-methyl-D-erythritol 4-phosphate cytidylyltransferase; AltName: Full=4-diphosphocytidyl-2C-methyl-D-erythritol synthase; AltName: Full=MEP cytidylyltransferase; Short=MCT	277	20	8.12949e-41	61.57	3	P:GO:0016114; P:GO:0019288; F:GO:0050518	P:terpenoid biosynthetic process; P:isopentenyl diphosphate biosynthetic process, methylerythritol 4-phosphate pathway; F:2-C-methyl-D-erythritol 4-phosphate cytidylyltransferase activity	EC:2.7.7.60	2-C-methyl-D-erythritol 4-phosphate cytidylyltransferase
Tcordifilia_2777	RecName: Full=Polyphosphate kinase; AltName: Full=ATP-polyphosphate phosphotransferase; AltName: Full=Polyphosphoric acid kinase	277	4	2.05537e-16	94.21	6	P:GO:0006799; P:GO:0016310; F:GO:0005524; F:GO:0008976; F:GO:0046872; C:GO:0009358	P:polyphosphate biosynthetic process; P:phosphorylation; F:ATP binding; F:polyphosphate kinase activity; F:metal ion binding; C:polyphosphate kinase complex	EC:2.7.4.1	Polyphosphate kinase
Tcordifilia_2778	RecName: Full=Gag-Pol polyprotein; Contains: RecName: Full=Matrix protein p15; Short=MA; Contains: RecName: Full=RNA-binding phosphoprotein p12; AltName: Full=pp12; Contains: RecName: Full=Capsid protein p30; Short=CA; Contains: RecName: Full=Nucleocapsid protein p10-Pol; Short=NC-pol; Contains: RecName: Full=Protease; Contains: RecName: Full=Reverse transcriptase/ribonuclease H; Short=RT; Contai…	277	12	6.39022e-19	52.23	6	P:GO:0006259; F:GO:0003676; F:GO:0004518; F:GO:0016779; F:GO:0140640; C:GO:0005634	P:DNA metabolic process; F:nucleic acid binding; F:nuclease activity; F:nucleotidyltransferase activity; F:catalytic activity, acting on a nucleic acid; C:nucleus	EC:3.1; EC:2.7.7	Acting on ester bonds; Transferring phosphorus-containing groups
Tcordifilia_2780	RecName: Full=L-histidine 2-aminobutanoyltransferase; AltName: Full=Nicotianamine synthase-like enzyme; Short=NAS	277	3	1.44463e-30	67.21	2	P:GO:0030418; F:GO:0030410	P:nicotianamine biosynthetic process; F:nicotianamine synthase activity	EC:2.5.1.43	Nicotianamine synthase
Tcordifilia_2782	RecName: Full=Fructose dehydrogenase large subunit; AltName: Full=Fructose dehydrogenase subunit I	277	1	1.42848e-08	50	1	F:GO:0016614	F:oxidoreductase activity, acting on CH-OH group of donors	EC:1.1	Acting on the CH-OH group of donors
Tcordifilia_2784	RecName: Full=GDP-Man:Man(3)GlcNAc(2)-PP-Dol alpha-1,2-mannosyltransferase; AltName: Full=Asparagine-linked glycosylation protein 11 homolog; AltName: Full=Glycolipid 2-alpha-mannosyltransferase	277	16	1.30492e-30	65.98	10	P:GO:0006487; P:GO:0006490; P:GO:0006970; P:GO:0009737; P:GO:0009832; P:GO:0097502; F:GO:0004377; F:GO:0005515; C:GO:0005789; C:GO:0016021	P:protein N-linked glycosylation; P:oligosaccharide-lipid intermediate biosynthetic process; P:response to osmotic stress; P:response to abscisic acid; P:plant-type cell wall biogenesis; P:mannosylation; F:GDP-Man:Man3GlcNAc2-PP-Dol alpha-1,2-mannosyltransferase activity; F:protein binding; C:endoplasmic reticulum membrane; C:integral component of membrane	EC:2.4.1.131	GDP-Man:Man(3)GlcNAc(2)-PP-dolichol alpha-1,2-mannosyltransferase
Tcordifilia_2786	RecName: Full=EEF1A lysine methyltransferase 2; AltName: Full=Methyltransferase-like protein 10; AltName: Full=Protein-lysine N-methyltransferase METTL10	277	2	0.000442825	59.76	16	P:GO:0006479; P:GO:0018022; P:GO:0018026; P:GO:0018027; P:GO:0032259; F:GO:0008168; F:GO:0016279; F:GO:0016740; C:GO:0005634; C:GO:0005654; C:GO:0005737; C:GO:0005829; C:GO:0016020; C:GO:0016021; C:GO:0016604; C:GO:0043231	P:protein methylation; P:peptidyl-lysine methylation; P:peptidyl-lysine monomethylation; P:peptidyl-lysine dimethylation; P:methylation; F:methyltransferase activity; F:protein-lysine N-methyltransferase activity; F:transferase activity; C:nucleus; C:nucleoplasm; C:cytoplasm; C:cytosol; C:membrane; C:integral component of membrane; C:nuclear body; C:intracellular membrane-bounded organelle
Tcordifilia_2791	RecName: Full=Protein TAR1	276	2	4.85835e-11	78.57	2	P:GO:0043457; C:GO:0005739	P:regulation of cellular respiration; C:mitochondrion
Tcordifilia_2793	RecName: Full=Protein TAR1	276	2	2.06705e-06	79.63	3	P:GO:0043457; F:GO:0003674; C:GO:0005739	P:regulation of cellular respiration; F:molecular_function; C:mitochondrion
Tcordifilia_2798	RecName: Full=Regulator of rDNA transcription protein 15	276	2	1.13896e-19	79.02	3	P:GO:0008150; F:GO:0003674; C:GO:0005575	P:biological_process; F:molecular_function; C:cellular_component
Tcordifilia_2800	RecName: Full=Regulator of rDNA transcription protein 15	276	2	1.38002e-14	76.09	3	P:GO:0008150; F:GO:0003674; C:GO:0005575	P:biological_process; F:molecular_function; C:cellular_component
Tcordifilia_2804	RecName: Full=Protein TAR1	276	4	5.81944e-10	80.41	5	P:GO:0008150; P:GO:0043457; F:GO:0003674; C:GO:0005575; C:GO:0005739	P:biological_process; P:regulation of cellular respiration; F:molecular_function; C:cellular_component; C:mitochondrion
Tcordifilia_2819	RecName: Full=LINE-1 retrotransposable element ORF2 protein; Short=ORF2p; Includes: RecName: Full=Reverse transcriptase; Includes: RecName: Full=Endonuclease	276	4	1.16198e-18	74.11	9	P:GO:0003341; P:GO:0032199; P:GO:0044782; P:GO:0090305; F:GO:0003964; F:GO:0005515; F:GO:0009036; C:GO:0001536; C:GO:0031514	P:cilium movement; P:reverse transcription involved in RNA-mediated transposition; P:cilium organization; P:nucleic acid phosphodiester bond hydrolysis; F:RNA-directed DNA polymerase activity; F:protein binding; F:type II site-specific deoxyribonuclease activity; C:radial spoke stalk; C:motile cilium	EC:3.1.30; EC:2.7.7.49; EC:3.1.21.4	Acting on ester bonds; RNA-directed DNA polymerase; Type II site-specific deoxyribonuclease
Tcordifilia_2823	RecName: Full=Histone H2B.11	276	20	3.98106e-55	97.95	5	P:GO:0006334; F:GO:0003677; F:GO:0046982; C:GO:0000786; C:GO:0005634	P:nucleosome assembly; F:DNA binding; F:protein heterodimerization activity; C:nucleosome; C:nucleus
Tcordifilia_2828	RecName: Full=N5-carboxyaminoimidazole ribonucleotide mutase; Short=N5-CAIR mutase; AltName: Full=5-(carboxyamino)imidazole ribonucleotide mutase	276	20	1.38552e-09	75.2	7	P:GO:0006189; P:GO:0046084; F:GO:0000166; F:GO:0004638; F:GO:0034023; F:GO:0043167; C:GO:0005737	P:'de novo' IMP biosynthetic process; P:adenine biosynthetic process; F:nucleotide binding; F:phosphoribosylaminoimidazole carboxylase activity; F:5-(carboxyamino)imidazole ribonucleotide mutase activity; F:ion binding; C:cytoplasm	EC:5.4.99.18; EC:4.1.1.21	5-(carboxyamino)imidazole ribonucleotide mutase; Phosphoribosylaminoimidazole carboxylase
Tcordifilia_2841	RecName: Full=Protein TAR1	275	2	6.77303e-10	82.74	2	P:GO:0043457; C:GO:0005739	P:regulation of cellular respiration; C:mitochondrion
Tcordifilia_2846	RecName: Full=Protein TAR1	275	2	0.000359284	79.17	3	P:GO:0043457; F:GO:0003674; C:GO:0005739	P:regulation of cellular respiration; F:molecular_function; C:mitochondrion
Tcordifilia_2868	RecName: Full=Protein TAR1; AltName: Full=Transcript antisense to ribosomal RNA protein 1	275	2	5.71455e-05	83.33	3	P:GO:0043457; F:GO:0003674; C:GO:0005739	P:regulation of cellular respiration; F:molecular_function; C:mitochondrion
Tcordifilia_2869	RecName: Full=Uncharacterized mitochondrial protein AtMg01250; AltName: Full=ORF102	275	3	4.00229e-07	57.34	19	P:GO:0006278; P:GO:0006310; P:GO:0006508; P:GO:0008152; P:GO:0032197; P:GO:0032199; P:GO:0090305; F:GO:0003824; F:GO:0003964; F:GO:0004190; F:GO:0004518; F:GO:0004519; F:GO:0008233; F:GO:0009036; F:GO:0016740; F:GO:0016779; F:GO:0016787; F:GO:0046872; C:GO:0005739	P:RNA-dependent DNA biosynthetic process; P:DNA recombination; P:proteolysis; P:metabolic process; P:transposition, RNA-mediated; P:reverse transcription involved in RNA-mediated transposition; P:nucleic acid phosphodiester bond hydrolysis; F:catalytic activity; F:RNA-directed DNA polymerase activity; F:aspartic-type endopeptidase activity; F:nuclease activity; F:endonuclease activity; F:peptidas…
Tcordifilia_2871	RecName: Full=50S ribosomal subunit assembly factor BipA; AltName: Full=GTP-binding protein BipA	275	12	8.54278e-35	71.71	9	P:GO:0000027; F:GO:0000049; F:GO:0003924; F:GO:0005515; F:GO:0005525; F:GO:0019843; F:GO:0043022; C:GO:0005737; C:GO:1990904	P:ribosomal large subunit assembly; F:tRNA binding; F:GTPase activity; F:protein binding; F:GTP binding; F:rRNA binding; F:ribosome binding; C:cytoplasm; C:ribonucleoprotein complex	EC:3.6.1	Acting on acid anhydrides
Tcordifilia_2873	RecName: Full=Cytochrome c biogenesis protein CcsA	275	20	2.26833e-28	77.05	6	P:GO:0015886; P:GO:0017004; F:GO:0020037; C:GO:0009507; C:GO:0016021; C:GO:0031676	P:heme transport; P:cytochrome complex assembly; F:heme binding; C:chloroplast; C:integral component of membrane; C:plasma membrane-derived thylakoid membrane
Tcordifilia_2875	RecName: Full=Plakophilin-2	275	7	9.52164e-11	72.36	20	P:GO:0006357; P:GO:0050896; P:GO:0055010; P:GO:0072659; P:GO:0086019; P:GO:0098609; P:GO:0098911; F:GO:0000978; F:GO:0000981; F:GO:0004984; F:GO:0017080; F:GO:0044325; F:GO:0045294; F:GO:0045296; F:GO:0046872; F:GO:0060090; C:GO:0005634; C:GO:0005737; C:GO:0005912; C:GO:0016020	P:regulation of transcription by RNA polymerase II; P:response to stimulus; P:ventricular cardiac muscle tissue morphogenesis; P:protein localization to plasma membrane; P:cell-cell signaling involved in cardiac conduction; P:cell-cell adhesion; P:regulation of ventricular cardiac muscle cell action potential; F:RNA polymerase II cis-regulatory region sequence-specific DNA binding; F:DNA-binding …
Tcordifilia_2876	RecName: Full=LINE-1 reverse transcriptase homolog	275	3	2.93474e-20	62.49	5	P:GO:0032199; P:GO:0090305; F:GO:0003964; F:GO:0005515; F:GO:0009036	P:reverse transcription involved in RNA-mediated transposition; P:nucleic acid phosphodiester bond hydrolysis; F:RNA-directed DNA polymerase activity; F:protein binding; F:type II site-specific deoxyribonuclease activity	EC:3.1.30; EC:2.7.7.49; EC:3.1.21.4	Acting on ester bonds; RNA-directed DNA polymerase; Type II site-specific deoxyribonuclease
Tcordifilia_2882	RecName: Full=LINE-1 retrotransposable element ORF2 protein; Short=ORF2p; Includes: RecName: Full=Reverse transcriptase; Includes: RecName: Full=Endonuclease	275	1	0.000603169	60	14	P:GO:0006310; P:GO:0008152; P:GO:0032197; P:GO:0032199; P:GO:0090305; F:GO:0003824; F:GO:0003964; F:GO:0004518; F:GO:0004519; F:GO:0009036; F:GO:0016740; F:GO:0016779; F:GO:0016787; F:GO:0046872	P:DNA recombination; P:metabolic process; P:transposition, RNA-mediated; P:reverse transcription involved in RNA-mediated transposition; P:nucleic acid phosphodiester bond hydrolysis; F:catalytic activity; F:RNA-directed DNA polymerase activity; F:nuclease activity; F:endonuclease activity; F:type II site-specific deoxyribonuclease activity; F:transferase activity; F:nucleotidyltransferase activi…
Tcordifilia_2888	RecName: Full=Uncharacterized protein Mb2939c	275	1	4.18967e-31	76.09	1	F:GO:0016787	F:hydrolase activity	EC:3	Hydrolases
Tcordifilia_2889	RecName: Full=Protein GVQW1; AltName: Full=GVQW motif-containing protein 1; AltName: Full=Tigger transposable element-derived 1-like protein 2; Flags: Precursor	275	20	3.34188e-14	70.69	30	P:GO:0000278; P:GO:0008283; P:GO:0018105; P:GO:0035519; P:GO:0043161; P:GO:0045893; P:GO:0046718; P:GO:0050687; P:GO:0051865; P:GO:0070423; P:GO:2000772; P:GO:2001020; F:GO:0000978; F:GO:0000981; F:GO:0004712; F:GO:0005515; F:GO:0005524; F:GO:0008270; F:GO:0008349; F:GO:0019787; F:GO:0030145; F:GO:0043021; F:GO:0051213; C:GO:0005654; C:GO:0005667; C:GO:0005769; C:GO:0005829; C:GO:0016020; C:GO:00…	P:mitotic cell cycle; P:cell population proliferation; P:peptidyl-serine phosphorylation; P:protein K29-linked ubiquitination; P:proteasome-mediated ubiquitin-dependent protein catabolic process; P:positive regulation of transcription, DNA-templated; P:viral entry into host cell; P:negative regulation of defense response to virus; P:protein autoubiquitination; P:nucleotide-binding oligomerization…	EC:2.7.12.1; EC:1	Dual-specificity kinase; Oxidoreductases
Tcordifilia_2890	RecName: Full=CSC1-like protein At1g69450	275	13	1.51747e-32	65.02	9	P:GO:0010118; P:GO:0098655; P:GO:0140426; F:GO:0005227; F:GO:0005262; F:GO:0005515; F:GO:0008381; C:GO:0005886; C:GO:0016021	P:stomatal movement; P:cation transmembrane transport; P:PAMP-triggered immunity signalling pathway; F:calcium activated cation channel activity; F:calcium channel activity; F:protein binding; F:mechanosensitive ion channel activity; C:plasma membrane; C:integral component of membrane	EC:7	Translocases
Tcordifilia_2893	RecName: Full=Polyphenol oxidase, chloroplastic; Short=PPO; AltName: Full=Catechol oxidase; Flags: Precursor	275	20	3.78205e-43	76.1	15	P:GO:0006583; P:GO:0051289; P:GO:1901708; P:GO:1901709; F:GO:0004097; F:GO:0004503; F:GO:0005507; F:GO:0033793; F:GO:0042803; F:GO:0102706; F:GO:0102791; C:GO:0005775; C:GO:0009543; C:GO:0016020; C:GO:0042470	P:melanin biosynthetic process from tyrosine; P:protein homotetramerization; P:(+)-3'-hydroxylarreatricin biosynthetic process; P:(+)-larreatricin metabolic process; F:catechol oxidase activity; F:tyrosinase activity; F:copper ion binding; F:aureusidin synthase activity; F:protein homodimerization activity; F:butein:oxygen oxidoreductase activity; F:sulfuretin synthase activity; C:vacuolar lumen;…	EC:1.21.3.6; EC:1.14.18.1; EC:1.10.3.1	Aureusidin synthase; Tyrosinase; Catechol oxidase
Tcordifilia_2903	RecName: Full=Protein TAR1	274	2	2.88962e-13	70.45	2	P:GO:0043457; C:GO:0005739	P:regulation of cellular respiration; C:mitochondrion
Tcordifilia_2904	RecName: Full=Protein TAR1	274	2	4.16599e-11	77.76	2	P:GO:0043457; C:GO:0005739	P:regulation of cellular respiration; C:mitochondrion
Tcordifilia_2908	RecName: Full=Protein TAR1	274	2	1.56932e-16	76.92	2	P:GO:0043457; C:GO:0005739	P:regulation of cellular respiration; C:mitochondrion
Tcordifilia_2910	RecName: Full=Protein TAR1	274	2	1.23695e-07	88.46	2	P:GO:0043457; C:GO:0005739	P:regulation of cellular respiration; C:mitochondrion
Tcordifilia_2911	RecName: Full=Protein TAR1	274	2	1.96171e-07	88.46	2	P:GO:0043457; C:GO:0005739	P:regulation of cellular respiration; C:mitochondrion
Tcordifilia_2915	RecName: Full=Uncharacterized mitochondrial protein AtMg00030; AltName: Full=ORF107a	274	1	1.19358e-31	96.15	1	C:GO:0005739	C:mitochondrion
Tcordifilia_2916	RecName: Full=Uncharacterized protein ORF91	274	1	2.53068e-18	82.22	1	C:GO:0009507	C:chloroplast
Tcordifilia_2919	RecName: Full=Protein TAR1	274	2	1.31006e-08	75	2	P:GO:0043457; C:GO:0005739	P:regulation of cellular respiration; C:mitochondrion
Tcordifilia_2932	RecName: Full=Regulator of rDNA transcription protein 15	274	2	1.8738e-10	93.65	3	P:GO:0008150; F:GO:0003674; C:GO:0005575	P:biological_process; F:molecular_function; C:cellular_component
Tcordifilia_2934	RecName: Full=Chaperonin GroEL; AltName: Full=60 kDa chaperonin; AltName: Full=Chaperonin-60; Short=Cpn60	274	20	5.58914e-25	85.6	10	P:GO:0009658; P:GO:0009793; P:GO:0042026; P:GO:0050821; F:GO:0005524; F:GO:0016853; F:GO:0016887; F:GO:0051082; C:GO:0009507; C:GO:0010319	P:chloroplast organization; P:embryo development ending in seed dormancy; P:protein refolding; P:protein stabilization; F:ATP binding; F:isomerase activity; F:ATP hydrolysis activity; F:unfolded protein binding; C:chloroplast; C:stromule	EC:3.6.1; EC:5	Acting on acid anhydrides; Isomerases
Tcordifilia_2937	RecName: Full=Chaperonin GroEL; AltName: Full=60 kDa chaperonin; AltName: Full=Chaperonin-60; Short=Cpn60	274	20	1.39153e-51	82.7	10	P:GO:0009627; P:GO:0042026; P:GO:0051085; F:GO:0003729; F:GO:0005524; F:GO:0016853; F:GO:0016887; F:GO:0019904; F:GO:0051082; C:GO:0009570	P:systemic acquired resistance; P:protein refolding; P:chaperone cofactor-dependent protein refolding; F:mRNA binding; F:ATP binding; F:isomerase activity; F:ATP hydrolysis activity; F:protein domain specific binding; F:unfolded protein binding; C:chloroplast stroma	EC:3.6.1; EC:5	Acting on acid anhydrides; Isomerases
Tcordifilia_2940	RecName: Full=Olfactory receptor 1F12; AltName: Full=Hs6M1-35P	274	15	1.97125e-13	70.54	22	P:GO:0045892; P:GO:0045944; P:GO:0050896; P:GO:0055010; P:GO:0070895; P:GO:0072659; P:GO:0086019; P:GO:0098609; P:GO:0098911; F:GO:0000978; F:GO:0001228; F:GO:0004888; F:GO:0008270; F:GO:0017080; F:GO:0044325; F:GO:0045294; F:GO:0045296; F:GO:0060090; C:GO:0005634; C:GO:0005737; C:GO:0005912; C:GO:0016020	P:negative regulation of transcription, DNA-templated; P:positive regulation of transcription by RNA polymerase II; P:response to stimulus; P:ventricular cardiac muscle tissue morphogenesis; P:negative regulation of transposon integration; P:protein localization to plasma membrane; P:cell-cell signaling involved in cardiac conduction; P:cell-cell adhesion; P:regulation of ventricular cardiac musc…
Tcordifilia_2941	RecName: Full=UPF0073 membrane protein BB_0117	274	2	3.91492e-08	61.13	1	C:GO:0016020	C:membrane
Tcordifilia_2943	RecName: Full=Photosystem I P700 chlorophyll a apoprotein A1; AltName: Full=PSI-A; AltName: Full=PsaA	274	20	5.92282e-58	99.73	10	P:GO:0015979; P:GO:0018298; P:GO:0022900; F:GO:0000287; F:GO:0009055; F:GO:0016168; F:GO:0051539; C:GO:0009522; C:GO:0009535; C:GO:0016021	P:photosynthesis; P:protein-chromophore linkage; P:electron transport chain; F:magnesium ion binding; F:electron transfer activity; F:chlorophyll binding; F:4 iron, 4 sulfur cluster binding; C:photosystem I; C:chloroplast thylakoid membrane; C:integral component of membrane	EC:1	Oxidoreductases
Tcordifilia_2945	RecName: Full=Peroxisomal membrane protein PMP34; AltName: Full=34 kDa peroxisomal membrane protein; AltName: Full=Solute carrier family 25 member 17	274	5	6.58949e-22	83.71	21	P:GO:0006635; P:GO:0007031; P:GO:0015866; P:GO:0015867; P:GO:0015908; P:GO:0035349; P:GO:0035350; P:GO:0043132; P:GO:0080024; P:GO:0080121; P:GO:0090351; F:GO:0005347; F:GO:0015217; F:GO:0015228; F:GO:0015230; F:GO:0015297; F:GO:0044610; F:GO:0051087; F:GO:0051724; F:GO:0080122; C:GO:0005779	P:fatty acid beta-oxidation; P:peroxisome organization; P:ADP transport; P:ATP transport; P:fatty acid transport; P:coenzyme A transmembrane transport; P:FAD transmembrane transport; P:NAD transport; P:indolebutyric acid metabolic process; P:AMP transport; P:seedling development; F:ATP transmembrane transporter activity; F:ADP transmembrane transporter activity; F:coenzyme A transmembrane transpo…	EC:7	Translocases
Tcordifilia_2949	RecName: Full=ATP phosphoribosyltransferase regulatory subunit	274	18	8.02336e-09	55.52	3	P:GO:0000105; P:GO:0008652; C:GO:0005737	P:histidine biosynthetic process; P:cellular amino acid biosynthetic process; C:cytoplasm
Tcordifilia_2950	RecName: Full=Retrovirus-related Pol polyprotein from transposon RE1; AltName: Full=Retro element 1; Short=AtRE1; Includes: RecName: Full=Protease RE1; Includes: RecName: Full=Reverse transcriptase RE1; Includes: RecName: Full=Endonuclease RE1	274	2	6.13276e-07	64	2	P:GO:0006259; F:GO:0016787	P:DNA metabolic process; F:hydrolase activity	EC:3	Hydrolases
Tcordifilia_2962	RecName: Full=Protein TAR1	273	2	1.28467e-11	72.5	2	P:GO:0043457; C:GO:0005739	P:regulation of cellular respiration; C:mitochondrion
Tcordifilia_2963	RecName: Full=Regulator of rDNA transcription protein 15	273	2	0.000725713	74.07	3	P:GO:0008150; F:GO:0003674; C:GO:0005575	P:biological_process; F:molecular_function; C:cellular_component
Tcordifilia_2972	RecName: Full=Putative uncharacterized protein ART3; AltName: Full=Antisense to ribosomal RNA transcript protein 3	273	1	1.44727e-11	81.08	3	P:GO:0008150; F:GO:0003674; C:GO:0005575	P:biological_process; F:molecular_function; C:cellular_component
Tcordifilia_2981	RecName: Full=Protein TAR1	273	2	0.000829675	90	3	P:GO:0043457; F:GO:0003674; C:GO:0005739	P:regulation of cellular respiration; F:molecular_function; C:mitochondrion
Tcordifilia_2982	RecName: Full=Protein TAR1	273	2	0.000802047	90	3	P:GO:0043457; F:GO:0003674; C:GO:0005739	P:regulation of cellular respiration; F:molecular_function; C:mitochondrion
Tcordifilia_2984	RecName: Full=Uncharacterized protein ORF91	273	1	8.1273e-19	97.22	1	C:GO:0009507	C:chloroplast
Tcordifilia_2989	RecName: Full=LINE-1 retrotransposable element ORF2 protein; Short=ORF2p; Includes: RecName: Full=Reverse transcriptase; Includes: RecName: Full=Endonuclease	273	5	6.61888e-28	87.05	7	P:GO:0006310; P:GO:0032199; P:GO:0090305; F:GO:0003964; F:GO:0005515; F:GO:0009036; F:GO:0046872	P:DNA recombination; P:reverse transcription involved in RNA-mediated transposition; P:nucleic acid phosphodiester bond hydrolysis; F:RNA-directed DNA polymerase activity; F:protein binding; F:type II site-specific deoxyribonuclease activity; F:metal ion binding	EC:3.1.30; EC:2.7.7.49; EC:3.1.21.4	Acting on ester bonds; RNA-directed DNA polymerase; Type II site-specific deoxyribonuclease
Tcordifilia_2992	RecName: Full=Caffeic acid 3-O-methyltransferase; Short=CAOMT; Short=COMT; AltName: Full=S-adenosysl-L-methionine:caffeic acid 3-O-methyltransferase	273	20	6.02026e-35	74.93	10	P:GO:0009809; P:GO:0030187; P:GO:0032259; P:GO:0051555; F:GO:0017096; F:GO:0030744; F:GO:0030755; F:GO:0033799; F:GO:0047763; C:GO:0005737	P:lignin biosynthetic process; P:melatonin biosynthetic process; P:methylation; P:flavonol biosynthetic process; F:acetylserotonin O-methyltransferase activity; F:luteolin O-methyltransferase activity; F:quercetin 3-O-methyltransferase activity; F:myricetin 3'-O-methyltransferase activity; F:caffeate O-methyltransferase activity; C:cytoplasm	EC:2.1.1.68; EC:2.1.1.42; EC:2.1.1.76; EC:2.1.1.267	Caffeate O-methyltransferase; Flavone 3'-O-methyltransferase; Quercetin 3-O-methyltransferase; Flavonoid 3',5'-methyltransferase
Tcordifilia_2994	RecName: Full=40S ribosomal protein S2	273	20	2.72516e-25	84.65	20	P:GO:0000028; P:GO:0001731; P:GO:0006364; P:GO:0006407; P:GO:0045471; P:GO:0045903; P:GO:0048477; P:GO:0051443; P:GO:0071353; F:GO:0003729; F:GO:0003735; F:GO:0017134; F:GO:0019899; F:GO:0044877; F:GO:0070181; C:GO:0005654; C:GO:0005730; C:GO:0022627; C:GO:0032040; C:GO:0045202	P:ribosomal small subunit assembly; P:formation of translation preinitiation complex; P:rRNA processing; P:rRNA export from nucleus; P:response to ethanol; P:positive regulation of translational fidelity; P:oogenesis; P:positive regulation of ubiquitin-protein transferase activity; P:cellular response to interleukin-4; F:mRNA binding; F:structural constituent of ribosome; F:fibroblast growth fact…
Tcordifilia_3010	RecName: Full=Protein TAR1	272	2	1.33799e-11	55.66	2	P:GO:0043457; C:GO:0005739	P:regulation of cellular respiration; C:mitochondrion
Tcordifilia_3011	RecName: Full=Protein TAR1	272	3	1.60523e-08	84.74	2	P:GO:0043457; C:GO:0005739	P:regulation of cellular respiration; C:mitochondrion
Tcordifilia_3012	RecName: Full=Protein TAR1	272	2	1.04727e-05	87.5	3	P:GO:0043457; F:GO:0003674; C:GO:0005739	P:regulation of cellular respiration; F:molecular_function; C:mitochondrion
Tcordifilia_3013	RecName: Full=Protein TAR1	272	2	1.6515e-07	88.46	2	P:GO:0043457; C:GO:0005739	P:regulation of cellular respiration; C:mitochondrion
Tcordifilia_3015	RecName: Full=Regulator of rDNA transcription protein 15	272	2	5.34284e-19	78.71	3	P:GO:0008150; F:GO:0003674; C:GO:0005575	P:biological_process; F:molecular_function; C:cellular_component
Tcordifilia_3020	RecName: Full=Putative uncharacterized protein ART3; AltName: Full=Antisense to ribosomal RNA transcript protein 3	272	1	4.28114e-10	84.38	3	P:GO:0008150; F:GO:0003674; C:GO:0005575	P:biological_process; F:molecular_function; C:cellular_component
Tcordifilia_3023	RecName: Full=Protein Ycf2	272	20	2.04304e-06	96.48	14	P:GO:0032259; P:GO:0043457; F:GO:0000166; F:GO:0003674; F:GO:0003676; F:GO:0005524; F:GO:0008168; F:GO:0016887; C:GO:0005739; C:GO:0009507; C:GO:0009509; C:GO:0009536; C:GO:0009570; C:GO:0009575	P:methylation; P:regulation of cellular respiration; F:nucleotide binding; F:molecular_function; F:nucleic acid binding; F:ATP binding; F:methyltransferase activity; F:ATP hydrolysis activity; C:mitochondrion; C:chloroplast; C:chromoplast; C:plastid; C:chloroplast stroma; C:chromoplast stroma
Tcordifilia_3026	RecName: Full=Protein TAR1	272	2	0.000838482	90	3	P:GO:0043457; F:GO:0003674; C:GO:0005739	P:regulation of cellular respiration; F:molecular_function; C:mitochondrion
Tcordifilia_3038	RecName: Full=Isopentenyl-diphosphate Delta-isomerase; Short=IPP isomerase; AltName: Full=IPP:DMAPP isomerase; AltName: Full=Isopentenyl pyrophosphate isomerase	272	20	1.28462e-30	64.47	2	P:GO:0044249; P:GO:1901576	P:cellular biosynthetic process; P:organic substance biosynthetic process
Tcordifilia_3040	RecName: Full=50S ribosomal protein L2	272	20	3.44118e-57	88.44	5	P:GO:0006412; F:GO:0003735; F:GO:0016740; F:GO:0019843; C:GO:0015934	P:translation; F:structural constituent of ribosome; F:transferase activity; F:rRNA binding; C:large ribosomal subunit	EC:2	Transferases
Tcordifilia_3047	RecName: Full=Arginine repressor	272	20	1.55133e-59	85.92	8	P:GO:0006355; P:GO:0006526; P:GO:0019547; P:GO:0051259; F:GO:0003677; F:GO:0003700; F:GO:0034618; C:GO:0005737	P:regulation of transcription, DNA-templated; P:arginine biosynthetic process; P:arginine catabolic process to ornithine; P:protein complex oligomerization; F:DNA binding; F:DNA-binding transcription factor activity; F:arginine binding; C:cytoplasm
Tcordifilia_3059	RecName: Full=Protein TAR1; AltName: Full=Transcript antisense to ribosomal RNA protein 1	271	2	9.76631e-09	86.21	2	P:GO:0043457; C:GO:0005739	P:regulation of cellular respiration; C:mitochondrion
Tcordifilia_3060	RecName: Full=Protein TAR1	271	2	6.72082e-07	85.19	2	P:GO:0043457; C:GO:0005739	P:regulation of cellular respiration; C:mitochondrion
Tcordifilia_3061	RecName: Full=Regulator of rDNA transcription protein 15	271	2	7.33963e-19	76.18	3	P:GO:0008150; F:GO:0003674; C:GO:0005575	P:biological_process; F:molecular_function; C:cellular_component
Tcordifilia_3066	RecName: Full=Uncharacterized protein ORF91	271	1	2.66277e-21	100	1	C:GO:0009507	C:chloroplast
Tcordifilia_3077	RecName: Full=ATP-dependent zinc metalloprotease FtsH	271	20	6.52149e-40	85.91	17	P:GO:0006508; P:GO:0007049; P:GO:0010206; P:GO:0030163; P:GO:0043934; P:GO:0051301; F:GO:0004176; F:GO:0004222; F:GO:0005524; F:GO:0008270; F:GO:0016887; C:GO:0009523; C:GO:0009535; C:GO:0016021; C:GO:0030428; C:GO:0031676; C:GO:0045121	P:proteolysis; P:cell cycle; P:photosystem II repair; P:protein catabolic process; P:sporulation; P:cell division; F:ATP-dependent peptidase activity; F:metalloendopeptidase activity; F:ATP binding; F:zinc ion binding; F:ATP hydrolysis activity; C:photosystem II; C:chloroplast thylakoid membrane; C:integral component of membrane; C:cell septum; C:plasma membrane-derived thylakoid membrane; C:memb…	EC:3.4.24; EC:3.6.1	Acting on peptide bonds (peptidases); Acting on acid anhydrides
Tcordifilia_3084	RecName: Full=tRNA-dihydrouridine(16/17) synthase [NAD(P)(+)]-like; AltName: Full=tRNA-dihydrouridine synthase 1-like	271	12	1.44345e-13	63.1	3	P:GO:0002943; F:GO:0005515; F:GO:0017150	P:tRNA dihydrouridine synthesis; F:protein binding; F:tRNA dihydrouridine synthase activity	EC:1.3	Acting on the CH-CH group of donors
Tcordifilia_3086	RecName: Full=Homoserine O-acetyltransferase; Short=HAT; AltName: Full=Homoserine transacetylase; Short=HTA	271	20	2.42752e-13	63.95	3	P:GO:0008652; P:GO:1901605; F:GO:0004414	P:cellular amino acid biosynthetic process; P:alpha-amino acid metabolic process; F:homoserine O-acetyltransferase activity	EC:2.3.1.31	Homoserine O-acetyltransferase
Tcordifilia_3091	RecName: Full=3'3'-cGAMP-specific phosphodiesterase 3; Short=3'3'-cGAMP PDE 3; Short=V-cGAP3	271	10	9.87874e-14	56.11	7	P:GO:0009214; P:GO:1900231; P:GO:2000147; F:GO:0004112; F:GO:0005515; F:GO:0071111; C:GO:0110165	P:cyclic nucleotide catabolic process; P:regulation of single-species biofilm formation on inanimate substrate; P:positive regulation of cell motility; F:cyclic-nucleotide phosphodiesterase activity; F:protein binding; F:cyclic-guanylate-specific phosphodiesterase activity; C:cellular anatomical entity	EC:3.1.4.52	Cyclic-guanylate-specific phosphodiesterase
Tcordifilia_3099	RecName: Full=UDP-N-acetylmuramoyl-tripeptide--D-alanyl-D-alanine ligase; AltName: Full=D-alanyl-D-alanine-adding enzyme; AltName: Full=UDP-MurNAc-pentapeptide synthetase	271	16	5.34685e-25	64.82	9	P:GO:0007049; P:GO:0008360; P:GO:0009252; P:GO:0051301; P:GO:0071555; F:GO:0005524; F:GO:0008766; F:GO:0047480; C:GO:0005737	P:cell cycle; P:regulation of cell shape; P:peptidoglycan biosynthetic process; P:cell division; P:cell wall organization; F:ATP binding; F:UDP-N-acetylmuramoylalanyl-D-glutamyl-2,6-diaminopimelate-D-alanyl-D-alanine ligase activity; F:UDP-N-acetylmuramoyl-tripeptide-D-alanyl-D-alanine ligase activity; C:cytoplasm	EC:6.3.2.10	UDP-N-acetylmuramoyl-tripeptide--D-alanyl-D-alanine ligase
Tcordifilia_3100	RecName: Full=LINE-1 retrotransposable element ORF2 protein; Short=ORF2p; Includes: RecName: Full=Reverse transcriptase; Includes: RecName: Full=Endonuclease	271	3	3.53157e-23	74.2	7	P:GO:0006310; P:GO:0032199; P:GO:0090305; F:GO:0003964; F:GO:0005515; F:GO:0009036; F:GO:0046872	P:DNA recombination; P:reverse transcription involved in RNA-mediated transposition; P:nucleic acid phosphodiester bond hydrolysis; F:RNA-directed DNA polymerase activity; F:protein binding; F:type II site-specific deoxyribonuclease activity; F:metal ion binding	EC:3.1.30; EC:2.7.7.49; EC:3.1.21.4	Acting on ester bonds; RNA-directed DNA polymerase; Type II site-specific deoxyribonuclease
Tcordifilia_3102	RecName: Full=IAA-amino acid hydrolase ILR1-like 1; Flags: Precursor	271	20	1.75225e-30	66.78	13	P:GO:0009694; P:GO:0009753; P:GO:0009850; P:GO:0010112; P:GO:1901564; F:GO:0008233; F:GO:0010179; F:GO:0010210; F:GO:0010211; F:GO:1990206; C:GO:0005737; C:GO:0012505; C:GO:0043231	P:jasmonic acid metabolic process; P:response to jasmonic acid; P:auxin metabolic process; P:regulation of systemic acquired resistance; P:organonitrogen compound metabolic process; F:peptidase activity; F:IAA-Ala conjugate hydrolase activity; F:IAA-Phe conjugate hydrolase activity; F:IAA-Leu conjugate hydrolase activity; F:jasmonyl-Ile conjugate hydrolase activity; C:cytoplasm; C:endomembrane sy…	EC:3.4; EC:3.5	Acting on peptide bonds (peptidases); Acting on carbon-nitrogen bonds, other than peptide bonds
Tcordifilia_3104	RecName: Full=Zinc finger protein ENSP00000375192	271	12	7.74026e-12	78.94	10	P:GO:0006355; P:GO:0007186; P:GO:0050911; F:GO:0000978; F:GO:0000981; F:GO:0004930; F:GO:0004984; C:GO:0005634; C:GO:0005886; C:GO:0016021	P:regulation of transcription, DNA-templated; P:G protein-coupled receptor signaling pathway; P:detection of chemical stimulus involved in sensory perception of smell; F:RNA polymerase II cis-regulatory region sequence-specific DNA binding; F:DNA-binding transcription factor activity, RNA polymerase II-specific; F:G protein-coupled receptor activity; F:olfactory receptor activity; C:nucleus; C:pl…
Tcordifilia_3105	RecName: Full=Protein TAR1	270	2	2.10041e-08	59.23	3	P:GO:0043457; F:GO:0003674; C:GO:0005739	P:regulation of cellular respiration; F:molecular_function; C:mitochondrion
Tcordifilia_3106	RecName: Full=Protein TAR1	270	2	4.02344e-12	68.18	2	P:GO:0043457; C:GO:0005739	P:regulation of cellular respiration; C:mitochondrion
Tcordifilia_3107	RecName: Full=Protein TAR1	270	2	1.83782e-06	88	3	P:GO:0043457; F:GO:0003674; C:GO:0005739	P:regulation of cellular respiration; F:molecular_function; C:mitochondrion
Tcordifilia_3109	RecName: Full=Regulator of rDNA transcription protein 15	270	2	1.74023e-19	80.29	3	P:GO:0008150; F:GO:0003674; C:GO:0005575	P:biological_process; F:molecular_function; C:cellular_component
Tcordifilia_3116	RecName: Full=Regulator of rDNA transcription protein 15	270	2	9.24024e-06	81.66	3	P:GO:0008150; F:GO:0003674; C:GO:0005575	P:biological_process; F:molecular_function; C:cellular_component
Tcordifilia_3124	RecName: Full=Uncharacterized protein ORF91	270	1	1.24129e-19	100	1	C:GO:0009507	C:chloroplast
Tcordifilia_3130	RecName: Full=Protein TAR1	270	2	0.000874651	90	3	P:GO:0043457; F:GO:0003674; C:GO:0005739	P:regulation of cellular respiration; F:molecular_function; C:mitochondrion
Tcordifilia_3131	RecName: Full=Protein TAR1	270	2	1.0291e-07	60	3	P:GO:0043457; F:GO:0003674; C:GO:0005739	P:regulation of cellular respiration; F:molecular_function; C:mitochondrion
Tcordifilia_3137	RecName: Full=Peroxiredoxin Q, chloroplastic; AltName: Full=Thioredoxin peroxidase; AltName: Full=Thioredoxin-dependent peroxiredoxin Q; Flags: Precursor	270	9	7.65627e-42	88.15	8	P:GO:0034599; P:GO:0045454; P:GO:0098869; F:GO:0003729; F:GO:0005515; F:GO:0008379; C:GO:0009535; C:GO:0009543	P:cellular response to oxidative stress; P:cell redox homeostasis; P:cellular oxidant detoxification; F:mRNA binding; F:protein binding; F:thioredoxin peroxidase activity; C:chloroplast thylakoid membrane; C:chloroplast thylakoid lumen	EC:1.11.1.24	Thioredoxin-dependent peroxiredoxin
Tcordifilia_3138	RecName: Full=1-aminocyclopropane-1-carboxylate synthase; Short=ACC synthase; AltName: Full=S-adenosyl-L-methionine methylthioadenosine-lyase	270	20	2.50808e-32	84.97	17	P:GO:0006417; P:GO:0006952; P:GO:0006979; P:GO:0009611; P:GO:0009612; P:GO:0009693; P:GO:0009733; P:GO:0009735; P:GO:0009753; P:GO:0009835; P:GO:0010087; P:GO:0042218; P:GO:0051301; F:GO:0008483; F:GO:0016847; F:GO:0030170; F:GO:0042802	P:regulation of translation; P:defense response; P:response to oxidative stress; P:response to wounding; P:response to mechanical stimulus; P:ethylene biosynthetic process; P:response to auxin; P:response to cytokinin; P:response to jasmonic acid; P:fruit ripening; P:phloem or xylem histogenesis; P:1-aminocyclopropane-1-carboxylate biosynthetic process; P:cell division; F:transaminase activity; F…	EC:2.6.1; EC:4.4.1.14	Transferring nitrogenous groups; 1-aminocyclopropane-1-carboxylate synthase
Tcordifilia_3140	RecName: Full=Zinc finger protein 701	270	20	7.61049e-14	81.08	44	P:GO:0000278; P:GO:0006325; P:GO:0006954; P:GO:0007507; P:GO:0007608; P:GO:0008284; P:GO:0022408; P:GO:0030335; P:GO:0032534; P:GO:0032688; P:GO:0033634; P:GO:0034097; P:GO:0038061; P:GO:0043066; P:GO:0043123; P:GO:0045087; P:GO:0045944; P:GO:0050821; P:GO:0071557; P:GO:0072015; P:GO:0072175; F:GO:0000978; F:GO:0001228; F:GO:0004984; F:GO:0008270; F:GO:0031490; F:GO:0051087; F:GO:0071558; C:GO:00…	P:mitotic cell cycle; P:chromatin organization; P:inflammatory response; P:heart development; P:sensory perception of smell; P:positive regulation of cell population proliferation; P:negative regulation of cell-cell adhesion; P:positive regulation of cell migration; P:regulation of microvillus assembly; P:negative regulation of interferon-beta production; P:positive regulation of cell-cell adhesi…	EC:1.14.11.68	[Histone H3]-trimethyl-L-lysine(27) demethylase
Tcordifilia_3147	RecName: Full=Protein BCCIP homolog	270	1	0.000363643	80.65	2	C:GO:0005634; C:GO:0005730	C:nucleus; C:nucleolus
Tcordifilia_3150	RecName: Full=Transposable element Tcb1 transposase; AltName: Full=Transposable element Barney transposase	270	3	6.78524e-11	64.48	10	P:GO:0006310; P:GO:0006313; P:GO:0015074; P:GO:0090305; F:GO:0003676; F:GO:0003677; F:GO:0004518; F:GO:0004519; F:GO:0016787; C:GO:0005634	P:DNA recombination; P:transposition, DNA-mediated; P:DNA integration; P:nucleic acid phosphodiester bond hydrolysis; F:nucleic acid binding; F:DNA binding; F:nuclease activity; F:endonuclease activity; F:hydrolase activity; C:nucleus
Tcordifilia_3155	RecName: Full=Ribonucleoside-diphosphate reductase large subunit; AltName: Full=Ribonucleotide reductase large subunit	270	20	3.57213e-51	73.37	17	P:GO:0006235; P:GO:0006264; P:GO:0006281; P:GO:0009185; P:GO:0010971; P:GO:0031288; P:GO:0051290; P:GO:0070318; P:GO:1900087; F:GO:0004748; F:GO:0005524; F:GO:0042802; F:GO:0097718; C:GO:0005635; C:GO:0005971; C:GO:0042995; C:GO:0043025	P:dTTP biosynthetic process; P:mitochondrial DNA replication; P:DNA repair; P:ribonucleoside diphosphate metabolic process; P:positive regulation of G2/M transition of mitotic cell cycle; P:sorocarp morphogenesis; P:protein heterotetramerization; P:positive regulation of G0 to G1 transition; P:positive regulation of G1/S transition of mitotic cell cycle; F:ribonucleoside-diphosphate reductase act…	EC:1.17.4.1	Ribonucleoside-diphosphate reductase
Tcordifilia_3158	RecName: Full=NADPH-flavin oxidoreductase; AltName: Full=Flavin reductase P; AltName: Full=NADPH-FMN oxidoreductase	270	1	2.19315e-06	66.67	3	P:GO:0008218; F:GO:0016491; F:GO:0052873	P:bioluminescence; F:oxidoreductase activity; F:FMN reductase (NADPH) activity
Tcordifilia_3159	RecName: Full=HTH-type transcriptional regulator GalR; AltName: Full=Galactose operon repressor	270	1	0.000500158	60.87	4	P:GO:0005975; P:GO:0006012; P:GO:0006355; F:GO:0003677	P:carbohydrate metabolic process; P:galactose metabolic process; P:regulation of transcription, DNA-templated; F:DNA binding
Tcordifilia_3161	RecName: Full=Histone deacetylase 8; Short=HD8	270	20	4.18437e-19	60.8	51	P:GO:0000122; P:GO:0001934; P:GO:0007346; P:GO:0007417; P:GO:0031397; P:GO:0031398; P:GO:0031507; P:GO:0031647; P:GO:0032008; P:GO:0032204; P:GO:0032922; P:GO:0035984; P:GO:0040014; P:GO:0042307; P:GO:0042752; P:GO:0042981; P:GO:0043433; P:GO:0045668; P:GO:0045944; P:GO:0046329; P:GO:0051225; P:GO:0070050; P:GO:0070932; P:GO:0071498; P:GO:0071922; P:GO:0120162; P:GO:1903496; P:GO:1904322; P:GO:19…	P:negative regulation of transcription by RNA polymerase II; P:positive regulation of protein phosphorylation; P:regulation of mitotic cell cycle; P:central nervous system development; P:negative regulation of protein ubiquitination; P:positive regulation of protein ubiquitination; P:heterochromatin assembly; P:regulation of protein stability; P:positive regulation of TOR signaling; P:regulation …	EC:3.5.1.98	Histone deacetylase
Tcordifilia_3163	RecName: Full=DEAD-box ATP-dependent RNA helicase CshA	270	20	2.98498e-16	59.75	18	P:GO:0000027; P:GO:0006396; P:GO:0009409; P:GO:0010501; P:GO:0044260; F:GO:0005515; F:GO:0005524; F:GO:0016787; F:GO:0032574; F:GO:0033592; F:GO:0034057; F:GO:0034458; C:GO:0005634; C:GO:0005829; C:GO:0005840; C:GO:0005886; C:GO:0009579; C:GO:0043590	P:ribosomal large subunit assembly; P:RNA processing; P:response to cold; P:RNA secondary structure unwinding; P:cellular macromolecule metabolic process; F:protein binding; F:ATP binding; F:hydrolase activity; F:5'-3' RNA helicase activity; F:RNA strand annealing activity; F:RNA strand-exchange activity; F:3'-5' RNA helicase activity; C:nucleus; C:cytosol; C:ribosome; C:plasma membrane; C:thylak…	EC:3.6.4.13	RNA helicase
Tcordifilia_3176	RecName: Full=Protein TAR1	269	2	2.33593e-08	88.89	2	P:GO:0043457; C:GO:0005739	P:regulation of cellular respiration; C:mitochondrion
Tcordifilia_3181	RecName: Full=Protein TAR1	269	2	0.000431619	80.77	3	P:GO:0043457; F:GO:0003674; C:GO:0005739	P:regulation of cellular respiration; F:molecular_function; C:mitochondrion
Tcordifilia_3189	RecName: Full=Regulator of rDNA transcription protein 15	269	2	5.48111e-14	81.86	3	P:GO:0008150; F:GO:0003674; C:GO:0005575	P:biological_process; F:molecular_function; C:cellular_component
Tcordifilia_3199	RecName: Full=Protein TAR1	269	2	0.000717009	90	3	P:GO:0043457; F:GO:0003674; C:GO:0005739	P:regulation of cellular respiration; F:molecular_function; C:mitochondrion
Tcordifilia_3213	RecName: Full=Probable cytochrome c biosynthesis protein	269	4	2.73937e-47	83.13	7	P:GO:0015886; P:GO:0017004; F:GO:0005515; F:GO:0015232; F:GO:0020037; C:GO:0005743; C:GO:0016021	P:heme transport; P:cytochrome complex assembly; F:protein binding; F:heme transmembrane transporter activity; F:heme binding; C:mitochondrial inner membrane; C:integral component of membrane	EC:7	Translocases
Tcordifilia_3214	RecName: Full=Glycine dehydrogenase (decarboxylating); AltName: Full=Glycine cleavage system P-protein; AltName: Full=Glycine decarboxylase; AltName: Full=Glycine dehydrogenase (aminomethyl-transferring)	269	20	9.35639e-46	75.14	9	P:GO:0019464; P:GO:1990830; F:GO:0004375; F:GO:0005515; F:GO:0016594; F:GO:0030170; C:GO:0005739; C:GO:0005960; C:GO:0070013	P:glycine decarboxylation via glycine cleavage system; P:cellular response to leukemia inhibitory factor; F:glycine dehydrogenase (decarboxylating) activity; F:protein binding; F:glycine binding; F:pyridoxal phosphate binding; C:mitochondrion; C:glycine cleavage complex; C:intracellular organelle lumen	EC:1.4.4.2	Glycine dehydrogenase (aminomethyl-transferring)
Tcordifilia_3217	RecName: Full=Protein REDUCED CHLOROPLAST COVERAGE 1	269	4	1.7942e-49	79.12	7	P:GO:0006996; P:GO:0007049; P:GO:0010906; P:GO:0019750; F:GO:0003729; C:GO:0005634; C:GO:0005829	P:organelle organization; P:cell cycle; P:regulation of glucose metabolic process; P:chloroplast localization; F:mRNA binding; C:nucleus; C:cytosol
Tcordifilia_3221	RecName: Full=Activating signal cointegrator 1 complex subunit 1; AltName: Full=ASC-1 complex subunit p50; AltName: Full=Trip4 complex subunit p50	269	3	0.000233065	76.83	10	P:GO:0006281; P:GO:0006355; P:GO:0006974; F:GO:0003723; F:GO:0005515; C:GO:0005634; C:GO:0005654; C:GO:0005667; C:GO:0016607; C:GO:0031594	P:DNA repair; P:regulation of transcription, DNA-templated; P:cellular response to DNA damage stimulus; F:RNA binding; F:protein binding; C:nucleus; C:nucleoplasm; C:transcription regulator complex; C:nuclear speck; C:neuromuscular junction
Tcordifilia_3230	RecName: Full=Zinc finger matrin-type protein 1	269	20	1.27349e-19	79.53	54	P:GO:0000278; P:GO:0006281; P:GO:0006357; P:GO:0007389; P:GO:0007507; P:GO:0008283; P:GO:0018105; P:GO:0021537; P:GO:0030326; P:GO:0035610; P:GO:0043009; P:GO:0043161; P:GO:0045744; P:GO:0045893; P:GO:0046548; P:GO:0050687; P:GO:0051301; P:GO:0051865; P:GO:0060429; P:GO:0070423; P:GO:0071557; P:GO:1905515; P:GO:2000772; P:GO:2001020; F:GO:0000978; F:GO:0000981; F:GO:0003723; F:GO:0004181; F:GO:00…	P:mitotic cell cycle; P:DNA repair; P:regulation of transcription by RNA polymerase II; P:pattern specification process; P:heart development; P:cell population proliferation; P:peptidyl-serine phosphorylation; P:telencephalon development; P:embryonic limb morphogenesis; P:protein side chain deglutamylation; P:chordate embryonic development; P:proteasome-mediated ubiquitin-dependent protein catabo…	EC:2.7.12.1; EC:3.4.17; EC:1.14.11.68	Dual-specificity kinase; Acting on peptide bonds (peptidases); [Histone H3]-trimethyl-L-lysine(27) demethylase
Tcordifilia_3237	RecName: Full=Cytokinin riboside 5'-monophosphate phosphoribohydrolase LOG7; AltName: Full=Protein LONELY GUY 7	269	20	1.76534e-44	85.25	6	P:GO:0009691; P:GO:0048509; F:GO:0042803; F:GO:0102682; C:GO:0005634; C:GO:0005829	P:cytokinin biosynthetic process; P:regulation of meristem development; F:protein homodimerization activity; F:N6-(Delta2-isopentenyl)-adenosine 5'-monophosphate phosphoribohydrolase activity; C:nucleus; C:cytosol	EC:3.2.2	Glycosylases
Tcordifilia_3245	RecName: Full=Protein TAR1	268	2	6.98385e-13	70.45	2	P:GO:0043457; C:GO:0005739	P:regulation of cellular respiration; C:mitochondrion
Tcordifilia_3248	RecName: Full=Protein TAR1	268	2	7.45322e-09	71.05	2	P:GO:0043457; C:GO:0005739	P:regulation of cellular respiration; C:mitochondrion
Tcordifilia_3251	RecName: Full=Uncharacterized protein ORF91	268	1	1.84617e-09	73.68	1	C:GO:0009536	C:plastid
Tcordifilia_3260	RecName: Full=Protein TAR1; AltName: Full=Transcript antisense to ribosomal RNA protein 1	268	2	3.84185e-07	69.37	3	P:GO:0043457; F:GO:0003674; C:GO:0005739	P:regulation of cellular respiration; F:molecular_function; C:mitochondrion
Tcordifilia_3265	RecName: Full=Uncharacterized protein ORF91	268	1	1.11939e-19	100	1	C:GO:0009507	C:chloroplast
Tcordifilia_3266	RecName: Full=NADH-ubiquinone oxidoreductase chain 4; AltName: Full=NADH dehydrogenase subunit 4	268	6	1.25179e-24	82.51	7	P:GO:0015990; P:GO:0042773; F:GO:0008137; F:GO:0048039; C:GO:0005743; C:GO:0016021; C:GO:0070469	P:electron transport coupled proton transport; P:ATP synthesis coupled electron transport; F:NADH dehydrogenase (ubiquinone) activity; F:ubiquinone binding; C:mitochondrial inner membrane; C:integral component of membrane; C:respirasome	EC:7.1.1.2; EC:1.6.5.11; EC:1.6.5.2	NADH:ubiquinone reductase (H(+)-translocating); NADH dehydrogenase (quinone); NAD(P)H dehydrogenase (quinone)
Tcordifilia_3270	RecName: Full=Protein TAR1	268	2	2.04466e-06	61.25	3	P:GO:0043457; F:GO:0003674; C:GO:0005739	P:regulation of cellular respiration; F:molecular_function; C:mitochondrion
Tcordifilia_3271	RecName: Full=Protein TAR1	268	2	0.000569141	90	3	P:GO:0043457; F:GO:0003674; C:GO:0005739	P:regulation of cellular respiration; F:molecular_function; C:mitochondrion
Tcordifilia_3273	RecName: Full=Lipase-like PAD4; AltName: Full=Protein ENHANCED DISEASE SUSCEPTIBILITY 9; AltName: Full=Protein PHYTOALEXIN DEFICIENT 4; Short=AtPAD4	268	4	3.6454e-22	61.02	28	P:GO:0000304; P:GO:0001666; P:GO:0006629; P:GO:0009625; P:GO:0009626; P:GO:0009862; P:GO:0010105; P:GO:0010150; P:GO:0010225; P:GO:0010310; P:GO:0010618; P:GO:0010942; P:GO:0031348; P:GO:0050829; P:GO:0060866; P:GO:0071327; P:GO:0080142; P:GO:0080151; P:GO:1900367; P:GO:1900426; P:GO:1901183; P:GO:2000022; F:GO:0016298; F:GO:0042803; C:GO:0005634; C:GO:0005829; C:GO:0009507; C:GO:0106093	P:response to singlet oxygen; P:response to hypoxia; P:lipid metabolic process; P:response to insect; P:plant-type hypersensitive response; P:systemic acquired resistance, salicylic acid mediated signaling pathway; P:negative regulation of ethylene-activated signaling pathway; P:leaf senescence; P:response to UV-C; P:regulation of hydrogen peroxide metabolic process; P:aerenchyma formation; P:pos…	EC:3.1.1	Acting on ester bonds
Tcordifilia_3275	RecName: Full=Pyruvate-flavodoxin oxidoreductase	268	12	3.12502e-24	53.3	5	P:GO:0006090; P:GO:0045333; F:GO:0016625; F:GO:0043167; C:GO:0005739	P:pyruvate metabolic process; P:cellular respiration; F:oxidoreductase activity, acting on the aldehyde or oxo group of donors, iron-sulfur protein as acceptor; F:ion binding; C:mitochondrion	EC:1.2.7	Acting on the aldehyde or oxo group of donors
Tcordifilia_3276	RecName: Full=Probable chromatin-remodeling complex ATPase chain; AltName: Full=ISW2-like; AltName: Full=Sucrose nonfermenting protein 2 homolog	268	3	3.3848e-17	76.74	12	P:GO:0009561; P:GO:0016584; P:GO:0048510; P:GO:1900036; F:GO:0003677; F:GO:0004386; F:GO:0005515; F:GO:0005524; F:GO:0008094; F:GO:0016787; F:GO:0031491; C:GO:0005634	P:megagametogenesis; P:nucleosome positioning; P:regulation of timing of transition from vegetative to reproductive phase; P:positive regulation of cellular response to heat; F:DNA binding; F:helicase activity; F:protein binding; F:ATP binding; F:ATP-dependent activity, acting on DNA; F:hydrolase activity; F:nucleosome binding; C:nucleus	EC:3	Hydrolases
Tcordifilia_3278	RecName: Full=Protein ea22	268	2	1.28793e-58	93.02
Tcordifilia_3286	RecName: Full=UPF0764 protein C16orf89; Flags: Precursor	268	1	0.000454236	67.86	5	F:GO:0042803; C:GO:0005576; C:GO:0005829; C:GO:0016020; C:GO:0070062	F:protein homodimerization activity; C:extracellular region; C:cytosol; C:membrane; C:extracellular exosome
Tcordifilia_3287	RecName: Full=Allene oxide synthase, chloroplastic; AltName: Full=Cytochrome P450 74A; AltName: Full=Hydroperoxide dehydrase; Flags: Precursor	268	16	8.32654e-21	72.86	14	P:GO:0006633; P:GO:0006952; P:GO:0009611; P:GO:0009695; P:GO:0010597; P:GO:0016125; P:GO:0031408; F:GO:0004497; F:GO:0005506; F:GO:0009978; F:GO:0016705; F:GO:0016853; F:GO:0020037; C:GO:0031969	P:fatty acid biosynthetic process; P:defense response; P:response to wounding; P:jasmonic acid biosynthetic process; P:green leaf volatile biosynthetic process; P:sterol metabolic process; P:oxylipin biosynthetic process; F:monooxygenase activity; F:iron ion binding; F:allene oxide synthase activity; F:oxidoreductase activity, acting on paired donors, with incorporation or reduction of molecular …	EC:4.2.1.92; EC:1.14; EC:5	Hydroperoxide dehydratase; Acting on paired donors, with incorporation or reduction of molecular oxygen. The oxygen incorporated need not be derived from O(2); Isomerases
Tcordifilia_3290	RecName: Full=Epimerase family protein SDR39U1; AltName: Full=Short-chain dehydrogenase/reductase family 39U member 1	268	17	1.46838e-22	59.2	5	P:GO:0006707; F:GO:0020037; F:GO:0031073; F:GO:0036199; C:GO:0009536	P:cholesterol catabolic process; F:heme binding; F:cholesterol 26-hydroxylase activity; F:cholest-4-en-3-one 26-monooxygenase activity; C:plastid	EC:1.14.13; EC:1.14.15.29	Acting on paired donors, with incorporation or reduction of molecular oxygen. The oxygen incorporated need not be derived from O(2); Cholest-4-en-3-one 26-monooxygenase ((25S)-3-oxocholest-4-en-26-oate
Tcordifilia_3301	RecName: Full=FERM and PDZ domain-containing protein 2; AltName: Full=PDZ domain-containing protein 4; AltName: Full=PDZ domain-containing protein 5C	268	1	4.99715e-16	100	7	P:GO:0070830; F:GO:0005515; F:GO:0005545; C:GO:0005737; C:GO:0005856; C:GO:0005923; C:GO:0016323	P:bicellular tight junction assembly; F:protein binding; F:1-phosphatidylinositol binding; C:cytoplasm; C:cytoskeleton; C:bicellular tight junction; C:basolateral plasma membrane
Tcordifilia_3310	RecName: Full=Genome polyprotein; Includes: RecName: Full=Aspartic protease; Short=PR; Includes: RecName: Full=Reverse transcriptase; Short=RT	268	2	2.75925e-05	58.73	18	P:GO:0006278; P:GO:0006508; P:GO:0046740; P:GO:0071897; P:GO:0090305; F:GO:0003676; F:GO:0003677; F:GO:0003887; F:GO:0003964; F:GO:0004190; F:GO:0004518; F:GO:0004519; F:GO:0008233; F:GO:0008270; F:GO:0016740; F:GO:0016779; F:GO:0016787; F:GO:0046872	P:RNA-dependent DNA biosynthetic process; P:proteolysis; P:transport of virus in host, cell to cell; P:DNA biosynthetic process; P:nucleic acid phosphodiester bond hydrolysis; F:nucleic acid binding; F:DNA binding; F:DNA-directed DNA polymerase activity; F:RNA-directed DNA polymerase activity; F:aspartic-type endopeptidase activity; F:nuclease activity; F:endonuclease activity; F:peptidase activi…
Tcordifilia_3311	RecName: Full=Metal ABC transporter substrate-binding lipoprotein; Flags: Precursor	268	20	4.78741e-08	56.59	13	P:GO:0006811; P:GO:0006825; P:GO:0006829; P:GO:0007155; P:GO:0030001; P:GO:0030420; P:GO:0055072; F:GO:0008270; F:GO:0046872; C:GO:0005886; C:GO:0016020; C:GO:0042597; C:GO:0045121	P:ion transport; P:copper ion transport; P:zinc ion transport; P:cell adhesion; P:metal ion transport; P:establishment of competence for transformation; P:iron ion homeostasis; F:zinc ion binding; F:metal ion binding; C:plasma membrane; C:membrane; C:periplasmic space; C:membrane raft
Tcordifilia_3314	RecName: Full=Tagatose 1,6-diphosphate aldolase; AltName: Full=D-tagatose-1,6-bisphosphate aldolase; AltName: Full=Tagatose-bisphosphate aldolase	268	20	1.23191e-43	90.89	7	P:GO:0016310; P:GO:0019512; P:GO:1902777; P:GO:2001059; F:GO:0009024; F:GO:0009025; F:GO:0061595	P:phosphorylation; P:lactose catabolic process via tagatose-6-phosphate; P:6-sulfoquinovose(1-) catabolic process; P:D-tagatose 6-phosphate catabolic process; F:tagatose-6-phosphate kinase activity; F:tagatose-bisphosphate aldolase activity; F:6-deoxy-6-sulfofructose-1-phosphate aldolase activity	EC:2.7.1.144; EC:4.1.2.40	Tagatose-6-phosphate kinase; Tagatose-bisphosphate aldolase
Tcordifilia_3322	RecName: Full=Protein TAR1	267	2	2.06539e-07	88.46	2	P:GO:0043457; C:GO:0005739	P:regulation of cellular respiration; C:mitochondrion
Tcordifilia_3328	RecName: Full=Protein TAR1	267	2	5.54233e-07	65.79	3	P:GO:0043457; F:GO:0003674; C:GO:0005739	P:regulation of cellular respiration; F:molecular_function; C:mitochondrion
Tcordifilia_3336	RecName: Full=Protein TAR1	267	2	1.24291e-05	63.63	3	P:GO:0043457; F:GO:0003674; C:GO:0005739	P:regulation of cellular respiration; F:molecular_function; C:mitochondrion
Tcordifilia_3345	RecName: Full=Uncharacterized protein ORF91	267	1	7.89149e-33	100	1	C:GO:0009507	C:chloroplast
Tcordifilia_3346	RecName: Full=Uncharacterized protein ORF91	267	1	1.16684e-18	97.22	1	C:GO:0009507	C:chloroplast
Tcordifilia_3347	RecName: Full=Uncharacterized mitochondrial protein AtMg00030; AltName: Full=ORF107a	267	1	2.23658e-36	93.22	1	C:GO:0005739	C:mitochondrion
Tcordifilia_3351	RecName: Full=Triosephosphate isomerase, cytosolic; Short=TIM; Short=Triose-phosphate isomerase	267	9	2.0516e-05	79.21	29	P:GO:0006094; P:GO:0006096; P:GO:0010043; P:GO:0019242; P:GO:0019253; P:GO:0019563; P:GO:0044262; P:GO:0046166; F:GO:0003824; F:GO:0004807; F:GO:0005507; F:GO:0008929; F:GO:0016829; F:GO:0016853; F:GO:0019863; F:GO:0042803; C:GO:0000325; C:GO:0005737; C:GO:0005739; C:GO:0005777; C:GO:0005829; C:GO:0005886; C:GO:0009505; C:GO:0009506; C:GO:0009507; C:GO:0009536; C:GO:0009570; C:GO:0020015; C:GO:00…	P:gluconeogenesis; P:glycolytic process; P:response to zinc ion; P:methylglyoxal biosynthetic process; P:reductive pentose-phosphate cycle; P:glycerol catabolic process; P:cellular carbohydrate metabolic process; P:glyceraldehyde-3-phosphate biosynthetic process; F:catalytic activity; F:triose-phosphate isomerase activity; F:copper ion binding; F:methylglyoxal synthase activity; F:lyase activity;…
Tcordifilia_3352	RecName: Full=Protein TAR1	267	2	1.04159e-10	69.77	2	P:GO:0043457; C:GO:0005739	P:regulation of cellular respiration; C:mitochondrion
Tcordifilia_3355	RecName: Full=Two-component response regulator ARR8; AltName: Full=Response reactor 3	267	6	0.000215867	80.19	11	P:GO:0000160; P:GO:0006355; P:GO:0007623; P:GO:0009735; P:GO:0009736; P:GO:0010114; P:GO:0010161; F:GO:0000156; F:GO:0005515; C:GO:0005634; C:GO:0005737	P:phosphorelay signal transduction system; P:regulation of transcription, DNA-templated; P:circadian rhythm; P:response to cytokinin; P:cytokinin-activated signaling pathway; P:response to red light; P:red light signaling pathway; F:phosphorelay response regulator activity; F:protein binding; C:nucleus; C:cytoplasm
Tcordifilia_3360	RecName: Full=ESF1 homolog; AltName: Full=ABT1-associated protein	267	6	1.89632e-18	70.64	5	P:GO:0006364; F:GO:0003723; F:GO:0005515; C:GO:0005730; C:GO:0032040	P:rRNA processing; F:RNA binding; F:protein binding; C:nucleolus; C:small-subunit processome
Tcordifilia_3370	RecName: Full=Transposable element Tcb2 transposase	267	4	1.45399e-16	58.74	1	P:GO:0090304	P:nucleic acid metabolic process
Tcordifilia_3374	RecName: Full=30S ribosomal protein S11	267	20	4.0151e-06	83.59	14	P:GO:0000028; P:GO:0000462; P:GO:0000741; P:GO:0006412; P:GO:0010197; F:GO:0003723; F:GO:0003735; F:GO:0019843; F:GO:0048027; F:GO:0070181; C:GO:0005739; C:GO:0005763; C:GO:0005840; C:GO:0022627	P:ribosomal small subunit assembly; P:maturation of SSU-rRNA from tricistronic rRNA transcript (SSU-rRNA, 5.8S rRNA, LSU-rRNA); P:karyogamy; P:translation; P:polar nucleus fusion; F:RNA binding; F:structural constituent of ribosome; F:rRNA binding; F:mRNA 5'-UTR binding; F:small ribosomal subunit rRNA binding; C:mitochondrion; C:mitochondrial small ribosomal subunit; C:ribosome; C:cytosolic small…
Tcordifilia_3376	RecName: Full=Methionine--tRNA ligase; AltName: Full=Methionyl-tRNA synthetase; Short=MetRS	267	20	3.67836e-54	88.17	6	P:GO:0006431; F:GO:0000049; F:GO:0004825; F:GO:0005524; F:GO:0046872; C:GO:0005737	P:methionyl-tRNA aminoacylation; F:tRNA binding; F:methionine-tRNA ligase activity; F:ATP binding; F:metal ion binding; C:cytoplasm	EC:6.1.1.10	Methionine--tRNA ligase
Tcordifilia_3377	RecName: Full=Extracellular matrix-binding protein ebh; AltName: Full=ECM-binding protein homolog; Flags: Precursor	267	13	9.22541e-21	68.81	1	C:GO:0016020	C:membrane
Tcordifilia_3381	RecName: Full=Pre-mRNA-splicing factor SLU7	267	8	3.02358e-13	95.97	12	P:GO:0000380; P:GO:0000389; P:GO:0006886; P:GO:0034605; F:GO:0000386; F:GO:0005515; F:GO:0008270; F:GO:0030628; C:GO:0005829; C:GO:0016607; C:GO:0030532; C:GO:0071013	P:alternative mRNA splicing, via spliceosome; P:mRNA 3'-splice site recognition; P:intracellular protein transport; P:cellular response to heat; F:second spliceosomal transesterification activity; F:protein binding; F:zinc ion binding; F:pre-mRNA 3'-splice site binding; C:cytosol; C:nuclear speck; C:small nuclear ribonucleoprotein complex; C:catalytic step 2 spliceosome
Tcordifilia_3384	RecName: Full=Citrate synthase, mitochondrial; AltName: Full=Citrate (Si)-synthase; Flags: Precursor	267	20	7.55807e-39	84.81	7	P:GO:0005975; P:GO:0006084; P:GO:0006099; P:GO:0006101; P:GO:0014823; F:GO:0004108; C:GO:0005759	P:carbohydrate metabolic process; P:acetyl-CoA metabolic process; P:tricarboxylic acid cycle; P:citrate metabolic process; P:response to activity; F:citrate (Si)-synthase activity; C:mitochondrial matrix	EC:2.3.3.1	Citrate (Si)-synthase
Tcordifilia_3387	RecName: Full=Protein TAR1	266	2	1.09267e-14	70.21	2	P:GO:0043457; C:GO:0005739	P:regulation of cellular respiration; C:mitochondrion
Tcordifilia_3388	RecName: Full=Protein TAR1	266	2	7.29439e-09	86.21	2	P:GO:0043457; C:GO:0005739	P:regulation of cellular respiration; C:mitochondrion
Tcordifilia_3389	RecName: Full=Protein TAR1	266	2	4.76962e-11	80.88	2	P:GO:0043457; C:GO:0005739	P:regulation of cellular respiration; C:mitochondrion
Tcordifilia_3406	RecName: Full=Regulator of rDNA transcription protein 15	266	2	1.56611e-10	93.65	3	P:GO:0008150; F:GO:0003674; C:GO:0005575	P:biological_process; F:molecular_function; C:cellular_component
Tcordifilia_3409	RecName: Full=Uncharacterized mitochondrial protein AtMg00660; AltName: Full=ORF149	266	1	2.41308e-05	86.96	3	P:GO:0008150; F:GO:0003674; C:GO:0005739	P:biological_process; F:molecular_function; C:mitochondrion
Tcordifilia_3413	RecName: Full=Regulator of rDNA transcription protein 15	266	2	1.29871e-06	73.76	3	P:GO:0008150; F:GO:0003674; C:GO:0005575	P:biological_process; F:molecular_function; C:cellular_component
Tcordifilia_3420	RecName: Full=CBL-interacting serine/threonine-protein kinase 12; AltName: Full=SNF1-related kinase 3.9; AltName: Full=SOS2-like protein kinase PKS8	266	17	6.20253e-24	75.12	8	P:GO:0006468; P:GO:0007165; P:GO:0009737; F:GO:0004674; F:GO:0004712; F:GO:0005515; F:GO:0005524; F:GO:0106310	P:protein phosphorylation; P:signal transduction; P:response to abscisic acid; F:protein serine/threonine kinase activity; F:protein serine/threonine/tyrosine kinase activity; F:protein binding; F:ATP binding; F:protein serine kinase activity	EC:2.7.12.1	Dual-specificity kinase
Tcordifilia_3423	RecName: Full=Oligoendopeptidase F homolog	266	8	2.3018e-47	79.58	5	P:GO:0006508; P:GO:0006518; F:GO:0004222; F:GO:0046872; C:GO:0005829	P:proteolysis; P:peptide metabolic process; F:metalloendopeptidase activity; F:metal ion binding; C:cytosol	EC:3.4.24	Acting on peptide bonds (peptidases)
Tcordifilia_3430	RecName: Full=ATP-dependent DNA helicase PcrA	266	20	1.97232e-19	66.79	18	P:GO:0000717; P:GO:0000725; P:GO:0006302; P:GO:0009650; P:GO:0031297; P:GO:0060543; P:GO:0070581; P:GO:0070716; F:GO:0000287; F:GO:0003677; F:GO:0015616; F:GO:0016887; F:GO:0017116; F:GO:0032564; F:GO:0042802; F:GO:0043138; C:GO:0005829; C:GO:0017117	P:nucleotide-excision repair, DNA duplex unwinding; P:recombinational repair; P:double-strand break repair; P:UV protection; P:replication fork processing; P:negative regulation of strand invasion; P:rolling circle DNA replication; P:mismatch repair involved in maintenance of fidelity involved in DNA-dependent DNA replication; F:magnesium ion binding; F:DNA binding; F:DNA translocase activity; F:…	EC:3.6.1; EC:3.6.4.12	Acting on acid anhydrides; DNA helicase
Tcordifilia_3437	RecName: Full=NADH-quinone oxidoreductase subunit I; AltName: Full=NADH dehydrogenase I subunit I; AltName: Full=NDH-1 subunit I	266	20	1.1503e-60	83.94	6	P:GO:0009060; F:GO:0005506; F:GO:0048038; F:GO:0050136; F:GO:0051539; C:GO:0045272	P:aerobic respiration; F:iron ion binding; F:quinone binding; F:NADH dehydrogenase (quinone) activity; F:4 iron, 4 sulfur cluster binding; C:plasma membrane respiratory chain complex I	EC:1.6.5.11; EC:1.6.5.2	NADH dehydrogenase (quinone); NAD(P)H dehydrogenase (quinone)
Tcordifilia_3448	RecName: Full=1-deoxy-D-xylulose-5-phosphate synthase; AltName: Full=1-deoxyxylulose-5-phosphate synthase; Short=DXP synthase; Short=DXPS	266	20	1.74675e-41	79.07	8	P:GO:0009228; P:GO:0015995; P:GO:0016114; P:GO:0052865; F:GO:0000287; F:GO:0008661; F:GO:0030976; C:GO:0009570	P:thiamine biosynthetic process; P:chlorophyll biosynthetic process; P:terpenoid biosynthetic process; P:1-deoxy-D-xylulose 5-phosphate biosynthetic process; F:magnesium ion binding; F:1-deoxy-D-xylulose-5-phosphate synthase activity; F:thiamine pyrophosphate binding; C:chloroplast stroma	EC:2.2.1.7	1-deoxy-D-xylulose-5-phosphate synthase
Tcordifilia_3454	RecName: Full=Protein TAR1	265	2	7.15434e-12	69.77	2	P:GO:0043457; C:GO:0005739	P:regulation of cellular respiration; C:mitochondrion
Tcordifilia_3455	RecName: Full=Protein TAR1	265	2	2.22994e-11	73.33	2	P:GO:0043457; C:GO:0005739	P:regulation of cellular respiration; C:mitochondrion
Tcordifilia_3456	RecName: Full=Protein TAR1	265	3	1.03747e-19	84.75	3	P:GO:0043457; C:GO:0005739; C:GO:0009507	P:regulation of cellular respiration; C:mitochondrion; C:chloroplast
Tcordifilia_3457	RecName: Full=Protein TAR1	265	2	2.09178e-10	85.48	2	P:GO:0043457; C:GO:0005739	P:regulation of cellular respiration; C:mitochondrion
Tcordifilia_3458	RecName: Full=Protein TAR1	265	2	0.000842852	89.47	3	P:GO:0043457; F:GO:0003674; C:GO:0005739	P:regulation of cellular respiration; F:molecular_function; C:mitochondrion
Tcordifilia_3460	RecName: Full=Protein TAR1	265	2	1.13971e-09	85	2	P:GO:0043457; C:GO:0005739	P:regulation of cellular respiration; C:mitochondrion
Tcordifilia_3461	RecName: Full=Protein TAR1	265	2	1.90966e-18	61.08	2	P:GO:0043457; C:GO:0005739	P:regulation of cellular respiration; C:mitochondrion
Tcordifilia_3477	RecName: Full=Regulator of rDNA transcription protein 15	265	2	8.85718e-12	80.18	3	P:GO:0008150; F:GO:0003674; C:GO:0005575	P:biological_process; F:molecular_function; C:cellular_component
Tcordifilia_3494	RecName: Full=Putative uncharacterized protein ART3; AltName: Full=Antisense to ribosomal RNA transcript protein 3	265	1	0.000954077	85.71	3	P:GO:0008150; F:GO:0003674; C:GO:0005575	P:biological_process; F:molecular_function; C:cellular_component
Tcordifilia_3502	RecName: Full=Monooxygenase 2; Short=AtMO2	265	2	8.60405e-21	76.31	2	P:GO:0002239; F:GO:0016491	P:response to oomycetes; F:oxidoreductase activity	EC:1	Oxidoreductases
Tcordifilia_3506	RecName: Full=Pulcherriminic acid synthase; AltName: Full=CYP134A1; AltName: Full=Cyclo-L-leucyl-L-leucyl dipeptide oxidase; AltName: Full=Cytochrome P450 CypX	265	1	6.452e-05	56.72	11	P:GO:0006707; P:GO:0046148; F:GO:0004497; F:GO:0005506; F:GO:0008395; F:GO:0016491; F:GO:0016705; F:GO:0016713; F:GO:0020037; F:GO:0036199; F:GO:0046872	P:cholesterol catabolic process; P:pigment biosynthetic process; F:monooxygenase activity; F:iron ion binding; F:steroid hydroxylase activity; F:oxidoreductase activity; F:oxidoreductase activity, acting on paired donors, with incorporation or reduction of molecular oxygen; F:oxidoreductase activity, acting on paired donors, with incorporation or reduction of molecular oxygen, reduced iron-sulfur…
Tcordifilia_3508	RecName: Full=Chaperone protein DnaJ	265	20	2.0933e-17	68.99	8	P:GO:0006260; P:GO:0006457; P:GO:0009408; F:GO:0005524; F:GO:0008270; F:GO:0031072; F:GO:0051082; C:GO:0005737	P:DNA replication; P:protein folding; P:response to heat; F:ATP binding; F:zinc ion binding; F:heat shock protein binding; F:unfolded protein binding; C:cytoplasm
Tcordifilia_3514	RecName: Full=Phytoene synthase, chloroplastic; Flags: Precursor	265	18	1.08755e-33	75.85	9	P:GO:0016117; P:GO:0016120; F:GO:0004311; F:GO:0005515; F:GO:0016767; F:GO:0046905; C:GO:0009575; C:GO:0010287; C:GO:0031969	P:carotenoid biosynthetic process; P:carotene biosynthetic process; F:farnesyltranstransferase activity; F:protein binding; F:geranylgeranyl-diphosphate geranylgeranyltransferase activity; F:15-cis-phytoene synthase activity; C:chromoplast stroma; C:plastoglobule; C:chloroplast membrane	EC:2.5.1.29; EC:3.6.1; EC:2.5.1.32; EC:2.5.1.10	Geranylgeranyl diphosphate synthase; Acting on acid anhydrides; 15-cis-phytoene synthase; (2E,6E)-farnesyl diphosphate synthase
Tcordifilia_3521	RecName: Full=Dihydrolipoyl dehydrogenase; AltName: Full=Dihydrolipoamide dehydrogenase; AltName: Full=E3 component of pyruvate and 2-oxoglutarate dehydrogenases complexes	265	20	3.35182e-15	61.18	13	P:GO:0006090; P:GO:0006790; P:GO:0009150; P:GO:0043603; P:GO:0044249; P:GO:0046685; P:GO:1901575; P:GO:1901576; F:GO:0004148; F:GO:0050660; C:GO:0005759; C:GO:0009570; C:GO:1990204	P:pyruvate metabolic process; P:sulfur compound metabolic process; P:purine ribonucleotide metabolic process; P:cellular amide metabolic process; P:cellular biosynthetic process; P:response to arsenic-containing substance; P:organic substance catabolic process; P:organic substance biosynthetic process; F:dihydrolipoyl dehydrogenase activity; F:flavin adenine dinucleotide binding; C:mitochondrial …	EC:1.8.1.4	Dihydrolipoyl dehydrogenase
Tcordifilia_3522	RecName: Full=UDP-glucuronate 4-epimerase 6; AltName: Full=UDP-glucuronic acid epimerase 6; Short=AtUGlcAE2	265	1	1.15047e-07	80.49	8	P:GO:0005975; P:GO:0033481; P:GO:0050829; P:GO:0050832; F:GO:0005515; F:GO:0016853; C:GO:0016021; C:GO:0032580	P:carbohydrate metabolic process; P:galacturonate biosynthetic process; P:defense response to Gram-negative bacterium; P:defense response to fungus; F:protein binding; F:isomerase activity; C:integral component of membrane; C:Golgi cisterna membrane	EC:5	Isomerases
Tcordifilia_3523	RecName: Full=UPF0382 inner membrane protein YgdD	265	10	1.4805e-25	84.5	2	C:GO:0005886; C:GO:0016021	C:plasma membrane; C:integral component of membrane
Tcordifilia_3524	RecName: Full=Enzymatic polyprotein; Includes: RecName: Full=Aspartic protease; Includes: RecName: Full=Endonuclease; Includes: RecName: Full=Reverse transcriptase	265	15	5.45373e-21	60.61	11	P:GO:0016070; P:GO:0032196; P:GO:0071897; P:GO:0090305; F:GO:0003676; F:GO:0004540; F:GO:0008233; F:GO:0034061; F:GO:0043167; C:GO:0005634; C:GO:0005737	P:RNA metabolic process; P:transposition; P:DNA biosynthetic process; P:nucleic acid phosphodiester bond hydrolysis; F:nucleic acid binding; F:ribonuclease activity; F:peptidase activity; F:DNA polymerase activity; F:ion binding; C:nucleus; C:cytoplasm	EC:3.1; EC:3.4; EC:2.7.7	Acting on ester bonds; Acting on peptide bonds (peptidases); Transferring phosphorus-containing groups
Tcordifilia_3527	RecName: Full=Protein TAR1	264	2	9.74252e-08	88.46	2	P:GO:0043457; C:GO:0005739	P:regulation of cellular respiration; C:mitochondrion
Tcordifilia_3530	RecName: Full=Protein TAR1; AltName: Full=Transcript antisense to ribosomal RNA protein 1	264	2	0.000776651	89.47	3	P:GO:0043457; F:GO:0003674; C:GO:0005739	P:regulation of cellular respiration; F:molecular_function; C:mitochondrion
Tcordifilia_3545	RecName: Full=Protein TAR1	264	1	0.000507281	82.61	2	P:GO:0043457; C:GO:0005739	P:regulation of cellular respiration; C:mitochondrion
Tcordifilia_3548	RecName: Full=Protein TAR1	264	2	8.87372e-07	65.72	3	P:GO:0043457; F:GO:0003674; C:GO:0005739	P:regulation of cellular respiration; F:molecular_function; C:mitochondrion
Tcordifilia_3550	RecName: Full=Protein TAR1	264	2	0.000481131	90	3	P:GO:0043457; F:GO:0003674; C:GO:0005739	P:regulation of cellular respiration; F:molecular_function; C:mitochondrion
Tcordifilia_3563	RecName: Full=RNA-directed DNA polymerase from mobile element jockey; AltName: Full=Reverse transcriptase	264	4	7.95003e-09	58.8	2	P:GO:0006313; F:GO:0003964	P:transposition, DNA-mediated; F:RNA-directed DNA polymerase activity	EC:2.7.7.49	RNA-directed DNA polymerase
Tcordifilia_3574	RecName: Full=Probable cytochrome c oxidase subunit 1; AltName: Full=Cytochrome aa3 subunit 1; AltName: Full=Cytochrome c oxidase polypeptide I	264	20	5.10767e-43	74.7	10	P:GO:0006119; P:GO:0015990; P:GO:0022904; F:GO:0004129; F:GO:0005515; F:GO:0020037; F:GO:0046872; C:GO:0005886; C:GO:0016021; C:GO:0070469	P:oxidative phosphorylation; P:electron transport coupled proton transport; P:respiratory electron transport chain; F:cytochrome-c oxidase activity; F:protein binding; F:heme binding; F:metal ion binding; C:plasma membrane; C:integral component of membrane; C:respirasome	EC:1.9; EC:7.1.1.9	Acting on a heme group of donors; Cytochrome-c oxidase
Tcordifilia_3575	RecName: Full=LINE-1 retrotransposable element ORF2 protein; Short=ORF2p; Includes: RecName: Full=Reverse transcriptase; Includes: RecName: Full=Endonuclease	264	3	2.98257e-41	77.01	7	P:GO:0006310; P:GO:0032199; P:GO:0090305; F:GO:0003964; F:GO:0005515; F:GO:0009036; F:GO:0046872	P:DNA recombination; P:reverse transcription involved in RNA-mediated transposition; P:nucleic acid phosphodiester bond hydrolysis; F:RNA-directed DNA polymerase activity; F:protein binding; F:type II site-specific deoxyribonuclease activity; F:metal ion binding	EC:3.1.30; EC:2.7.7.49; EC:3.1.21.4	Acting on ester bonds; RNA-directed DNA polymerase; Type II site-specific deoxyribonuclease
Tcordifilia_3576	RecName: Full=Uracil-DNA glycosylase; Short=UDG	264	20	2.70404e-23	77.8	3	P:GO:0097510; F:GO:0004844; C:GO:0005737	P:base-excision repair, AP site formation via deaminated base removal; F:uracil DNA N-glycosylase activity; C:cytoplasm	EC:3.2.2	Glycosylases
Tcordifilia_3578	RecName: Full=50S ribosomal protein L32	264	20	4.37756e-36	86.53	3	P:GO:0006412; F:GO:0003735; C:GO:0015934	P:translation; F:structural constituent of ribosome; C:large ribosomal subunit
Tcordifilia_3590	RecName: Full=Ankyrin repeat domain-containing protein, chloroplastic; Short=AKRP; AltName: Full=Protein EMBRYO DEFECTIVE 2036; Flags: Precursor	264	1	2.57723e-05	95.45	3	F:GO:0005515; C:GO:0009507; C:GO:0009536	F:protein binding; C:chloroplast; C:plastid
Tcordifilia_3602	RecName: Full=Protein TAR1	263	2	1.04735e-10	85.94	2	P:GO:0043457; C:GO:0005739	P:regulation of cellular respiration; C:mitochondrion
Tcordifilia_3603	RecName: Full=Protein TAR1	263	2	1.24246e-09	86.44	2	P:GO:0043457; C:GO:0005739	P:regulation of cellular respiration; C:mitochondrion
Tcordifilia_3607	RecName: Full=Protein TAR1	263	2	4.23312e-07	84.9	2	P:GO:0043457; C:GO:0005739	P:regulation of cellular respiration; C:mitochondrion
Tcordifilia_3609	RecName: Full=Protein TAR1	263	2	1.18053e-07	68.78	3	P:GO:0043457; F:GO:0003674; C:GO:0005739	P:regulation of cellular respiration; F:molecular_function; C:mitochondrion
Tcordifilia_3632	RecName: Full=Putative uncharacterized protein ART3; AltName: Full=Antisense to ribosomal RNA transcript protein 3	263	1	4.17805e-12	83.33	3	P:GO:0008150; F:GO:0003674; C:GO:0005575	P:biological_process; F:molecular_function; C:cellular_component
Tcordifilia_3633	RecName: Full=Putative uncharacterized protein ART3; AltName: Full=Antisense to ribosomal RNA transcript protein 3	263	1	3.91223e-11	84.85	3	P:GO:0008150; F:GO:0003674; C:GO:0005575	P:biological_process; F:molecular_function; C:cellular_component
Tcordifilia_3635	RecName: Full=NADH-ubiquinone oxidoreductase chain 2; AltName: Full=NADH dehydrogenase subunit 2	263	4	1.87026e-09	68.85	2	C:GO:0005739; C:GO:0016020	C:mitochondrion; C:membrane
Tcordifilia_3636	RecName: Full=CCR4-NOT transcription complex subunit let-711; AltName: Full=CCR4-associated factor let-711; AltName: Full=Lethal protein 711; AltName: Full=Negative regulator of transcription subunit 1 homolog; Short=NOT1	263	1	5.77644e-05	76.6	17	P:GO:0000288; P:GO:0000289; P:GO:0000956; P:GO:0002119; P:GO:0006417; P:GO:0010468; P:GO:0017148; P:GO:0030953; P:GO:0031047; P:GO:0040001; P:GO:0048477; F:GO:0060090; C:GO:0000932; C:GO:0005634; C:GO:0005737; C:GO:0030014; C:GO:0030015	P:nuclear-transcribed mRNA catabolic process, deadenylation-dependent decay; P:nuclear-transcribed mRNA poly(A) tail shortening; P:nuclear-transcribed mRNA catabolic process; P:nematode larval development; P:regulation of translation; P:regulation of gene expression; P:negative regulation of translation; P:astral microtubule organization; P:gene silencing by RNA; P:establishment of mitotic spindl…
Tcordifilia_3638	RecName: Full=Cytochrome c oxidase subunit 3; AltName: Full=Cytochrome c oxidase polypeptide III	263	20	1.78541e-15	61.37	5	P:GO:0006123; P:GO:0055085; F:GO:0009055; F:GO:0015453; C:GO:0005743	P:mitochondrial electron transport, cytochrome c to oxygen; P:transmembrane transport; F:electron transfer activity; F:oxidoreduction-driven active transmembrane transporter activity; C:mitochondrial inner membrane	EC:1; EC:7	Oxidoreductases; Translocases
Tcordifilia_3640	RecName: Full=LINE-1 retrotransposable element ORF2 protein; Short=ORF2p; Includes: RecName: Full=Reverse transcriptase; Includes: RecName: Full=Endonuclease	263	3	3.18417e-22	76.35	7	P:GO:0006310; P:GO:0032199; P:GO:0090305; F:GO:0003964; F:GO:0005515; F:GO:0009036; F:GO:0046872	P:DNA recombination; P:reverse transcription involved in RNA-mediated transposition; P:nucleic acid phosphodiester bond hydrolysis; F:RNA-directed DNA polymerase activity; F:protein binding; F:type II site-specific deoxyribonuclease activity; F:metal ion binding	EC:3.1.30; EC:2.7.7.49; EC:3.1.21.4	Acting on ester bonds; RNA-directed DNA polymerase; Type II site-specific deoxyribonuclease
Tcordifilia_3643	RecName: Full=Allene oxide synthase, chloroplastic; AltName: Full=Cytochrome P450 74A; AltName: Full=Hydroperoxide dehydrase; Flags: Precursor	263	12	8.38407e-31	63.62	10	P:GO:0006952; P:GO:0009611; P:GO:0009695; P:GO:0010597; P:GO:0016125; P:GO:0031407; F:GO:0016491; F:GO:0016836; F:GO:0046872; C:GO:0031969	P:defense response; P:response to wounding; P:jasmonic acid biosynthetic process; P:green leaf volatile biosynthetic process; P:sterol metabolic process; P:oxylipin metabolic process; F:oxidoreductase activity; F:hydro-lyase activity; F:metal ion binding; C:chloroplast membrane	EC:4.2.1; EC:1	Carbon-oxygen lyases; Oxidoreductases
Tcordifilia_3645	RecName: Full=Shikimate O-hydroxycinnamoyltransferase; AltName: Full=Hydroxycinnamoyl transferase; AltName: Full=Hydroxycinnamoyl-Coenzyme A shikimate/quinate hydroxycinnamoyltransferase	263	20	3.73341e-36	67.29	20	P:GO:0009809; P:GO:0009820; P:GO:0009963; P:GO:0010252; P:GO:0010584; P:GO:0071555; P:GO:0080088; P:GO:0090431; F:GO:0005515; F:GO:0010327; F:GO:0047172; F:GO:0047205; F:GO:0050266; F:GO:0080072; F:GO:0080073; F:GO:0080074; F:GO:0080075; F:GO:0090430; C:GO:0005737; C:GO:0016020	P:lignin biosynthetic process; P:alkaloid metabolic process; P:positive regulation of flavonoid biosynthetic process; P:auxin homeostasis; P:pollen exine formation; P:cell wall organization; P:spermidine hydroxycinnamate conjugate biosynthetic process; P:alkyl caffeate ester biosynthetic process; F:protein binding; F:acetyl CoA:(Z)-3-hexen-1-ol acetyltransferase activity; F:shikimate O-hydroxycin…	EC:2.3.1.140; EC:2.3.1.133; EC:2.3.1.99	Rosmarinate synthase; Shikimate O-hydroxycinnamoyltransferase; Quinate O-hydroxycinnamoyltransferase
Tcordifilia_3646	RecName: Full=LINE-1 retrotransposable element ORF2 protein; Short=ORF2p; Includes: RecName: Full=Reverse transcriptase; Includes: RecName: Full=Endonuclease	263	3	5.55349e-16	67.62	5	P:GO:0032199; P:GO:0090305; F:GO:0003964; F:GO:0005515; F:GO:0009036	P:reverse transcription involved in RNA-mediated transposition; P:nucleic acid phosphodiester bond hydrolysis; F:RNA-directed DNA polymerase activity; F:protein binding; F:type II site-specific deoxyribonuclease activity	EC:3.1.30; EC:2.7.7.49; EC:3.1.21.4	Acting on ester bonds; RNA-directed DNA polymerase; Type II site-specific deoxyribonuclease
[truncated: 15,624 more rows]
