# Supplementary material for: TinoTranscriptDB: A Database of Transcripts and Microsatellite Markers of Tinospora cordifolia, an Important Medicinal Plant
Source: Genes (Basel). 2022 Aug 12;13(8):1433. doi: 10.3390/genes13081433 (PMC9407948; doi:10.3390/genes13081433)
Supplement: Supplementary file 1 [file genes-13-01433-s001.zip › Supplementary Table 4.xlsx]

## Sheet: Sheet1
Supplementary Table 4. Gene Ontology (GO) assignment of the transcripts.
Transcript Name	Description	Length	Hits	e-Value	sim mean	GO	GO IDs	GO Names
Tcordifilia_1	NADH-plastoquinone oxidoreductase subunit 4	4715	20	0	93.11	5	P:GO:0042773; F:GO:0008137; F:GO:0048038; C:GO:0009535; C:GO:0016021	P:ATP synthesis coupled electron transport; F:NADH dehydrogenase (ubiquinone) activity; F:quinone binding; C:chloroplast thylakoid membrane; C:integral component of membrane
Tcordifilia_2	cytochrome f	4171	20	4.94787e-175	96.13	7	P:GO:0015979; P:GO:0022900; F:GO:0005506; F:GO:0009055; F:GO:0020037; C:GO:0009535; C:GO:0031361	P:photosynthesis; P:electron transport chain; F:iron ion binding; F:electron transfer activity; F:heme binding; C:chloroplast thylakoid membrane; C:integral component of thylakoid membrane
Tcordifilia_3	RNA polymerase alpha subunit	4038	20	0	91.39	5	P:GO:0006351; F:GO:0003677; F:GO:0003899; F:GO:0046983; C:GO:0009507	P:transcription, DNA-templated; F:DNA binding; F:DNA-directed 5'-3' RNA polymerase activity; F:protein dimerization activity; C:chloroplast
Tcordifilia_4	cytochrome c oxidase subunit 3	3674	20	5.11915e-152	92.69	5	P:GO:0006123; P:GO:1902600; F:GO:0004129; C:GO:0005739; C:GO:0016021	P:mitochondrial electron transport, cytochrome c to oxygen; P:proton transmembrane transport; F:cytochrome-c oxidase activity; C:mitochondrion; C:integral component of membrane
Tcordifilia_5	cytochrome c oxidase subunit 1	3536	20	0	96.46	9	P:GO:0006119; P:GO:0015990; P:GO:0022900; F:GO:0004129; F:GO:0020037; F:GO:0046872; C:GO:0005743; C:GO:0016021; C:GO:0045277	P:oxidative phosphorylation; P:electron transport coupled proton transport; P:electron transport chain; F:cytochrome-c oxidase activity; F:heme binding; F:metal ion binding; C:mitochondrial inner membrane; C:integral component of membrane; C:respiratory chain complex IV
Tcordifilia_6	ATPase subunit 9	3499	20	3.60543e-44	91.62	6	P:GO:0015986; F:GO:0005524; F:GO:0008289; F:GO:0015078; C:GO:0000276; C:GO:0016021	P:ATP synthesis coupled proton transport; F:ATP binding; F:lipid binding; F:proton transmembrane transporter activity; C:mitochondrial proton-transporting ATP synthase complex, coupling factor F(o); C:integral component of membrane
Tcordifilia_7	ribosomal protein subunit L5	3486	20	1.12737e-109	93.04	10	P:GO:0006412; P:GO:0022900; F:GO:0003723; F:GO:0003735; F:GO:0008137; C:GO:0009535; C:GO:0016021; C:GO:0022625; C:GO:0031966; C:GO:0070469	P:translation; P:electron transport chain; F:RNA binding; F:structural constituent of ribosome; F:NADH dehydrogenase (ubiquinone) activity; C:chloroplast thylakoid membrane; C:integral component of membrane; C:cytosolic large ribosomal subunit; C:mitochondrial membrane; C:respirasome
Tcordifilia_8	ribosomal protein S3	3367	20	0	92.46	5	P:GO:0006412; F:GO:0003723; F:GO:0003735; C:GO:0005739; C:GO:0005840	P:translation; F:RNA binding; F:structural constituent of ribosome; C:mitochondrion; C:ribosome
Tcordifilia_9	apocytochrome b	3305	20	2.43003e-130	97.86	6	P:GO:0022904; P:GO:1902600; F:GO:0008121; F:GO:0046872; C:GO:0005743; C:GO:0045275	P:respiratory electron transport chain; P:proton transmembrane transport; F:ubiquinol-cytochrome-c reductase activity; F:metal ion binding; C:mitochondrial inner membrane; C:respiratory chain complex III
Tcordifilia_10	Transposon Tf2-12 polyprotein	3235	15	8.38982e-17	62.44	3	P:GO:0042773; F:GO:0008137; C:GO:0016021	P:ATP synthesis coupled electron transport; F:NADH dehydrogenase (ubiquinone) activity; C:integral component of membrane
Tcordifilia_11	NADH dehydrogenase subunit 5	3128	20	0	95.98	6	P:GO:0042773; F:GO:0008137; C:GO:0005743; C:GO:0009507; C:GO:0009579; C:GO:0016021	P:ATP synthesis coupled electron transport; F:NADH dehydrogenase (ubiquinone) activity; C:mitochondrial inner membrane; C:chloroplast; C:thylakoid; C:integral component of membrane
Tcordifilia_12	cytochrome b6	3112	20	6.22174e-148	98.98	6	P:GO:0015979; P:GO:0022904; F:GO:0045158; F:GO:0046872; C:GO:0009535; C:GO:0016021	P:photosynthesis; P:respiratory electron transport chain; F:electron transporter, transferring electrons within cytochrome b6/f complex of photosystem II activity; F:metal ion binding; C:chloroplast thylakoid membrane; C:integral component of membrane
Tcordifilia_13	photosystem II protein M	3088	20	9.74566e-18	89.64	4	P:GO:0019684; C:GO:0009523; C:GO:0009535; C:GO:0016021	P:photosynthesis, light reaction; C:photosystem II; C:chloroplast thylakoid membrane; C:integral component of membrane
Tcordifilia_14	NADH dehydrogenase subunit 5	2984	20	0	91.91	6	P:GO:0042773; F:GO:0008137; C:GO:0005743; C:GO:0009507; C:GO:0009579; C:GO:0016021	P:ATP synthesis coupled electron transport; F:NADH dehydrogenase (ubiquinone) activity; C:mitochondrial inner membrane; C:chloroplast; C:thylakoid; C:integral component of membrane
Tcordifilia_15	NADH dehydrogenase subunit 2	2965	20	2.67542e-35	88.3	7	P:GO:0042773; F:GO:0008137; C:GO:0005743; C:GO:0009507; C:GO:0009579; C:GO:0016021; C:GO:0070469	P:ATP synthesis coupled electron transport; F:NADH dehydrogenase (ubiquinone) activity; C:mitochondrial inner membrane; C:chloroplast; C:thylakoid; C:integral component of membrane; C:respirasome
Tcordifilia_16	NADH-plastoquinone oxidoreductase subunit J	2948	20	4.22139e-101	97.22	7	P:GO:0019684; P:GO:0022900; F:GO:0008137; F:GO:0048038; C:GO:0005743; C:GO:0005886; C:GO:0009535	P:photosynthesis, light reaction; P:electron transport chain; F:NADH dehydrogenase (ubiquinone) activity; F:quinone binding; C:mitochondrial inner membrane; C:plasma membrane; C:chloroplast thylakoid membrane
Tcordifilia_17	cell wall-associated hydrolase	2903	20	1.21942e-35	78.94	4	P:GO:0046034; P:GO:1902600; F:GO:0005524; F:GO:0016787	P:ATP metabolic process; P:proton transmembrane transport; F:ATP binding; F:hydrolase activity
Tcordifilia_18	NADH dehydrogenase subunit 7	2830	20	0	91.59	5	F:GO:0048038; F:GO:0050136; F:GO:0051287; C:GO:0005739; C:GO:0005886	F:quinone binding; F:NADH dehydrogenase (quinone) activity; F:NAD binding; C:mitochondrion; C:plasma membrane
Tcordifilia_19	NADH dehydrogenase subunit 2	2800	20	1.77641e-92	85.6	7	P:GO:0042773; F:GO:0008137; C:GO:0005743; C:GO:0009507; C:GO:0009579; C:GO:0016021; C:GO:0070469	P:ATP synthesis coupled electron transport; F:NADH dehydrogenase (ubiquinone) activity; C:mitochondrial inner membrane; C:chloroplast; C:thylakoid; C:integral component of membrane; C:respirasome
Tcordifilia_20	hypothetical chloroplast RF68	2758	20	3.54383e-49	88.52	13	P:GO:0006351; P:GO:0006412; P:GO:0015986; F:GO:0003677; F:GO:0003735; F:GO:0003899; F:GO:0005524; F:GO:0015078; F:GO:0046872; C:GO:0009507; C:GO:0015935; C:GO:0016021; C:GO:0045263	P:transcription, DNA-templated; P:translation; P:ATP synthesis coupled proton transport; F:DNA binding; F:structural constituent of ribosome; F:DNA-directed 5'-3' RNA polymerase activity; F:ATP binding; F:proton transmembrane transporter activity; F:metal ion binding; C:chloroplast; C:small ribosomal subunit; C:integral component of membrane; C:proton-transporting ATP synthase complex, coupling f…
Tcordifilia_21	ribosomal protein L2	2735	20	5.16163e-100	97.16	6	P:GO:0002181; F:GO:0003735; F:GO:0016740; F:GO:0019843; C:GO:0009507; C:GO:0022625	P:cytoplasmic translation; F:structural constituent of ribosome; F:transferase activity; F:rRNA binding; C:chloroplast; C:cytosolic large ribosomal subunit
Tcordifilia_22	NADH dehydrogenase subunit 7	2566	20	1.95961e-106	94.3	5	F:GO:0048038; F:GO:0050136; F:GO:0051287; C:GO:0005739; C:GO:0005886	F:quinone binding; F:NADH dehydrogenase (quinone) activity; F:NAD binding; C:mitochondrion; C:plasma membrane
Tcordifilia_23	cytochrome c oxidase subunit 1	2508	20	0	96.46	9	P:GO:0006119; P:GO:0015990; P:GO:0022900; F:GO:0004129; F:GO:0020037; F:GO:0046872; C:GO:0005743; C:GO:0016021; C:GO:0045277	P:oxidative phosphorylation; P:electron transport coupled proton transport; P:electron transport chain; F:cytochrome-c oxidase activity; F:heme binding; F:metal ion binding; C:mitochondrial inner membrane; C:integral component of membrane; C:respiratory chain complex IV
Tcordifilia_24	hypothetical protein DEO72_LG4g703	2468	6	1.50049e-14	78.85	2	P:GO:0006508; F:GO:0004190	P:proteolysis; F:aspartic-type endopeptidase activity
Tcordifilia_25	ATPase subunit 1	2420	20	0	97.08	14	P:GO:0006119; P:GO:0015986; P:GO:0022900; F:GO:0004129; F:GO:0005524; F:GO:0020037; F:GO:0043531; F:GO:0046872; F:GO:0046933; C:GO:0005743; C:GO:0009507; C:GO:0016021; C:GO:0045261; C:GO:0070469	P:oxidative phosphorylation; P:ATP synthesis coupled proton transport; P:electron transport chain; F:cytochrome-c oxidase activity; F:ATP binding; F:heme binding; F:ADP binding; F:metal ion binding; F:proton-transporting ATP synthase activity, rotational mechanism; C:mitochondrial inner membrane; C:chloroplast; C:integral component of membrane; C:proton-transporting ATP synthase complex, catalyti…
Tcordifilia_27	Regulator of rDNA transcription protein 15	2379	20	1.93045e-40	66.05	1	P:GO:0043457	P:regulation of cellular respiration
Tcordifilia_28	ATP synthase CF1 alpha subunit	2344	20	0	97.44	11	P:GO:0006412; P:GO:0015986; F:GO:0003735; F:GO:0005524; F:GO:0046933; F:GO:0046961; C:GO:0005743; C:GO:0005829; C:GO:0005840; C:GO:0009535; C:GO:0045261	P:translation; P:ATP synthesis coupled proton transport; F:structural constituent of ribosome; F:ATP binding; F:proton-transporting ATP synthase activity, rotational mechanism; F:proton-transporting ATPase activity, rotational mechanism; C:mitochondrial inner membrane; C:cytosol; C:ribosome; C:chloroplast thylakoid membrane; C:proton-transporting ATP synthase complex, catalytic core F(1)
Tcordifilia_29	ribosomal protein S19	2322	20	1.98311e-52	82.44	5	P:GO:0000028; P:GO:0006412; F:GO:0003723; F:GO:0003735; C:GO:0005763	P:ribosomal small subunit assembly; P:translation; F:RNA binding; F:structural constituent of ribosome; C:mitochondrial small ribosomal subunit
Tcordifilia_30	ribulose-1,5-bisphosphate carboxylase/oxygenase large subunit	2208	20	0	98.6	6	P:GO:0009853; P:GO:0019253; F:GO:0000287; F:GO:0004497; F:GO:0016984; C:GO:0009507	P:photorespiration; P:reductive pentose-phosphate cycle; F:magnesium ion binding; F:monooxygenase activity; F:ribulose-bisphosphate carboxylase activity; C:chloroplast
Tcordifilia_31	hypothetical protein ERO13_A08G103600v2	2203	2	4.5726e-11	82.09	7	P:GO:0042773; F:GO:0008137; C:GO:0009507; C:GO:0009536; C:GO:0009579; C:GO:0016020; C:GO:0016021	P:ATP synthesis coupled electron transport; F:NADH dehydrogenase (ubiquinone) activity; C:chloroplast; C:plastid; C:thylakoid; C:membrane; C:integral component of membrane
Tcordifilia_32	NADH dehydrogenase subunit 1	2127	20	8.10296e-68	91.9	5	P:GO:0022900; F:GO:0008137; C:GO:0005743; C:GO:0005886; C:GO:0016021	P:electron transport chain; F:NADH dehydrogenase (ubiquinone) activity; C:mitochondrial inner membrane; C:plasma membrane; C:integral component of membrane
Tcordifilia_33	NADH-plastoquinone oxidoreductase subunit I	2103	20	4.54789e-113	91.45	8	P:GO:0019684; P:GO:0022900; F:GO:0005506; F:GO:0008137; F:GO:0048038; F:GO:0051539; C:GO:0005886; C:GO:0009535	P:photosynthesis, light reaction; P:electron transport chain; F:iron ion binding; F:NADH dehydrogenase (ubiquinone) activity; F:quinone binding; F:4 iron, 4 sulfur cluster binding; C:plasma membrane; C:chloroplast thylakoid membrane
Tcordifilia_34	cytochrome b6/f complex subunit V	2065	20	7.44969e-19	91.15	9	P:GO:0015979; P:GO:0017004; P:GO:0022900; F:GO:0045158; C:GO:0009512; C:GO:0009522; C:GO:0009535; C:GO:0016021; C:GO:0031676	P:photosynthesis; P:cytochrome complex assembly; P:electron transport chain; F:electron transporter, transferring electrons within cytochrome b6/f complex of photosystem II activity; C:cytochrome b6f complex; C:photosystem I; C:chloroplast thylakoid membrane; C:integral component of membrane; C:plasma membrane-derived thylakoid membrane
Tcordifilia_35	hypothetical chloroplast RF68	2043	20	6.09202e-50	85.63	13	P:GO:0006351; P:GO:0006412; P:GO:0015986; F:GO:0003677; F:GO:0003735; F:GO:0003899; F:GO:0005524; F:GO:0015078; F:GO:0046872; C:GO:0009507; C:GO:0015935; C:GO:0016021; C:GO:0045263	P:transcription, DNA-templated; P:translation; P:ATP synthesis coupled proton transport; F:DNA binding; F:structural constituent of ribosome; F:DNA-directed 5'-3' RNA polymerase activity; F:ATP binding; F:proton transmembrane transporter activity; F:metal ion binding; C:chloroplast; C:small ribosomal subunit; C:integral component of membrane; C:proton-transporting ATP synthase complex, coupling f…
Tcordifilia_36	RNA-dependent RNA polymerase	2018	20	8.93565e-64	54.13	2	P:GO:0090304; F:GO:0016779	P:nucleic acid metabolic process; F:nucleotidyltransferase activity
Tcordifilia_37	NADH-plastoquinone oxidoreductase subunit 2	2008	20	0	97.99	7	P:GO:0019684; P:GO:0042773; F:GO:0008137; F:GO:0048038; C:GO:0005886; C:GO:0009535; C:GO:0016021	P:photosynthesis, light reaction; P:ATP synthesis coupled electron transport; F:NADH dehydrogenase (ubiquinone) activity; F:quinone binding; C:plasma membrane; C:chloroplast thylakoid membrane; C:integral component of membrane
Tcordifilia_38	ribosomal protein S12	2003	20	3.42539e-54	95.18	5	P:GO:0006412; F:GO:0003735; F:GO:0019843; C:GO:0009507; C:GO:0015935	P:translation; F:structural constituent of ribosome; F:rRNA binding; C:chloroplast; C:small ribosomal subunit
Tcordifilia_39	hypothetical protein M433DRAFT_79555, partial	1940	20	2.88788e-63	82.62	2	P:GO:0006508; F:GO:0004190	P:proteolysis; F:aspartic-type endopeptidase activity
Tcordifilia_40	ribosomal protein L2	1854	20	0	71.34	4	P:GO:0032543; F:GO:0003723; F:GO:0003735; C:GO:0005762	P:mitochondrial translation; F:RNA binding; F:structural constituent of ribosome; C:mitochondrial large ribosomal subunit
Tcordifilia_41	hypothetical chloroplast RF19	1805	20	1.55897e-37	90.29	3	P:GO:0015031; C:GO:0009706; C:GO:0016021	P:protein transport; C:chloroplast inner membrane; C:integral component of membrane
Tcordifilia_42	maturase K	1791	20	6.20167e-88	88.4	5	P:GO:0006397; P:GO:0008033; P:GO:0008380; F:GO:0003723; C:GO:0009507	P:mRNA processing; P:tRNA processing; P:RNA splicing; F:RNA binding; C:chloroplast
Tcordifilia_44	cytochrome c oxidase subunit 2	1697	20	3.20763e-155	88.17	7	P:GO:0042773; P:GO:1902600; F:GO:0004129; F:GO:0005507; C:GO:0005743; C:GO:0016021; C:GO:0070469	P:ATP synthesis coupled electron transport; P:proton transmembrane transport; F:cytochrome-c oxidase activity; F:copper ion binding; C:mitochondrial inner membrane; C:integral component of membrane; C:respirasome
Tcordifilia_45	clp protease proteolytic subunit	1692	20	4.94893e-57	96.19	5	P:GO:0006508; F:GO:0004176; F:GO:0004252; C:GO:0009526; C:GO:0009570	P:proteolysis; F:ATP-dependent peptidase activity; F:serine-type endopeptidase activity; C:plastid envelope; C:chloroplast stroma
Tcordifilia_46	photosystem II protein D1	1600	20	0	98.81	12	P:GO:0009635; P:GO:0009772; P:GO:0018298; F:GO:0005506; F:GO:0010242; F:GO:0016168; F:GO:0016682; F:GO:0045156; C:GO:0005739; C:GO:0009523; C:GO:0009535; C:GO:0016021	P:response to herbicide; P:photosynthetic electron transport in photosystem II; P:protein-chromophore linkage; F:iron ion binding; F:oxygen evolving activity; F:chlorophyll binding; F:oxidoreductase activity, acting on diphenols and related substances as donors, oxygen as acceptor; F:electron transporter, transferring electrons within the cyclic electron transport pathway of photosynthesis activi…
Tcordifilia_47	maturase	1585	20	0	92.05	2	P:GO:0006397; C:GO:0005739	P:mRNA processing; C:mitochondrion
Tcordifilia_48	NADH-plastoquinone oxidoreductase subunit K	1558	20	6.44424e-130	96.28	10	P:GO:0009060; P:GO:0015990; P:GO:0019684; P:GO:0022900; F:GO:0005506; F:GO:0008137; F:GO:0048038; F:GO:0051539; C:GO:0005886; C:GO:0009535	P:aerobic respiration; P:electron transport coupled proton transport; P:photosynthesis, light reaction; P:electron transport chain; F:iron ion binding; F:NADH dehydrogenase (ubiquinone) activity; F:quinone binding; F:4 iron, 4 sulfur cluster binding; C:plasma membrane; C:chloroplast thylakoid membrane
Tcordifilia_50	Gag protease polyprotein	1523	20	1.67246e-27	76.06	2	P:GO:0006508; F:GO:0008233	P:proteolysis; F:peptidase activity
Tcordifilia_51	photosystem I P700 apoprotein A1	1520	20	1.97767e-176	98.98	10	P:GO:0015979; P:GO:0018298; P:GO:0022900; F:GO:0000287; F:GO:0009055; F:GO:0016168; F:GO:0051539; C:GO:0009522; C:GO:0009535; C:GO:0016021	P:photosynthesis; P:protein-chromophore linkage; P:electron transport chain; F:magnesium ion binding; F:electron transfer activity; F:chlorophyll binding; F:4 iron, 4 sulfur cluster binding; C:photosystem I; C:chloroplast thylakoid membrane; C:integral component of membrane
Tcordifilia_52	hypothetical chloroplast RF21	1516	20	0	92.62	4	F:GO:0005524; F:GO:0016887; C:GO:0009570; C:GO:0016021	F:ATP binding; F:ATP hydrolysis activity; C:chloroplast stroma; C:integral component of membrane
Tcordifilia_53	NADH-plastoquinone oxidoreductase subunit 2	1469	20	1.3815e-133	97.57	7	P:GO:0019684; P:GO:0042773; F:GO:0008137; F:GO:0048038; C:GO:0005886; C:GO:0009535; C:GO:0016021	P:photosynthesis, light reaction; P:ATP synthesis coupled electron transport; F:NADH dehydrogenase (ubiquinone) activity; F:quinone binding; C:plasma membrane; C:chloroplast thylakoid membrane; C:integral component of membrane
Tcordifilia_54	ribosomal protein S19	1449	9	3.30112e-09	68.66	5	P:GO:0000028; P:GO:0006412; F:GO:0003723; F:GO:0003735; C:GO:0005763	P:ribosomal small subunit assembly; P:translation; F:RNA binding; F:structural constituent of ribosome; C:mitochondrial small ribosomal subunit
Tcordifilia_55	NADH dehydrogenase subunit 4	1449	20	0	89.83	7	P:GO:0042773; F:GO:0008137; C:GO:0009507; C:GO:0009579; C:GO:0016021; C:GO:0031966; C:GO:0070469	P:ATP synthesis coupled electron transport; F:NADH dehydrogenase (ubiquinone) activity; C:chloroplast; C:thylakoid; C:integral component of membrane; C:mitochondrial membrane; C:respirasome
Tcordifilia_56	NADH dehydrogenase subunit 4	1442	20	4.17995e-89	83.23	7	P:GO:0042773; F:GO:0008137; C:GO:0009507; C:GO:0009579; C:GO:0016021; C:GO:0031966; C:GO:0070469	P:ATP synthesis coupled electron transport; F:NADH dehydrogenase (ubiquinone) activity; C:chloroplast; C:thylakoid; C:integral component of membrane; C:mitochondrial membrane; C:respirasome
Tcordifilia_57	ATP synthase subunit 4	1419	20	4.14912e-102	84.22	6	P:GO:0015986; P:GO:0042773; F:GO:0015078; F:GO:0016651; C:GO:0000276; C:GO:0016021	P:ATP synthesis coupled proton transport; P:ATP synthesis coupled electron transport; F:proton transmembrane transporter activity; F:oxidoreductase activity, acting on NAD(P)H; C:mitochondrial proton-transporting ATP synthase complex, coupling factor F(o); C:integral component of membrane
Tcordifilia_59	NADH dehydrogenase subunit 4	1342	20	4.73265e-30	89.6	7	P:GO:0042773; F:GO:0008137; C:GO:0009507; C:GO:0009579; C:GO:0016021; C:GO:0031966; C:GO:0070469	P:ATP synthesis coupled electron transport; F:NADH dehydrogenase (ubiquinone) activity; C:chloroplast; C:thylakoid; C:integral component of membrane; C:mitochondrial membrane; C:respirasome
Tcordifilia_61	cytochrome c oxidase subunit 2	1325	20	6.81533e-80	90.08	7	P:GO:0042773; P:GO:1902600; F:GO:0004129; F:GO:0005507; C:GO:0005743; C:GO:0016021; C:GO:0070469	P:ATP synthesis coupled electron transport; P:proton transmembrane transport; F:cytochrome-c oxidase activity; F:copper ion binding; C:mitochondrial inner membrane; C:integral component of membrane; C:respirasome
Tcordifilia_62	maturase K	1318	20	0	85.14	5	P:GO:0006397; P:GO:0008033; P:GO:0008380; F:GO:0003723; C:GO:0009507	P:mRNA processing; P:tRNA processing; P:RNA splicing; F:RNA binding; C:chloroplast
Tcordifilia_63	ribosomal protein S7	1314	20	1.08319e-94	76.36	4	P:GO:0006412; F:GO:0003735; F:GO:0019843; C:GO:0005763	P:translation; F:structural constituent of ribosome; F:rRNA binding; C:mitochondrial small ribosomal subunit
Tcordifilia_65	thiazole biosynthetic enzyme	1257	20	0	86	7	P:GO:0009228; P:GO:0052837; F:GO:0005506; F:GO:0016763; C:GO:0005634; C:GO:0005829; C:GO:0009570	P:thiamine biosynthetic process; P:thiazole biosynthetic process; F:iron ion binding; F:pentosyltransferase activity; C:nucleus; C:cytosol; C:chloroplast stroma
Tcordifilia_66	photosystem II protein K	1253	20	4.31113e-30	85.72	4	P:GO:0015979; C:GO:0009535; C:GO:0009539; C:GO:0016021	P:photosynthesis; C:chloroplast thylakoid membrane; C:photosystem II reaction center; C:integral component of membrane
Tcordifilia_69	NADH-plastoquinone oxidoreductase subunit 1	1215	20	1.0232e-101	94.16	6	P:GO:0019684; F:GO:0016655; F:GO:0048038; C:GO:0005886; C:GO:0009535; C:GO:0016021	P:photosynthesis, light reaction; F:oxidoreductase activity, acting on NAD(P)H, quinone or similar compound as acceptor; F:quinone binding; C:plasma membrane; C:chloroplast thylakoid membrane; C:integral component of membrane
Tcordifilia_70	RNA polymerase beta'' subunit	1215	20	0	93.37	5	P:GO:0006351; F:GO:0003677; F:GO:0003899; F:GO:0008270; C:GO:0009507	P:transcription, DNA-templated; F:DNA binding; F:DNA-directed 5'-3' RNA polymerase activity; F:zinc ion binding; C:chloroplast
Tcordifilia_71	cytochrome c oxidase subunit 2, mitochondrial	1207	20	6.66333e-15	80.47	6	P:GO:0022900; P:GO:0043457; P:GO:1902600; F:GO:0004129; F:GO:0005507; C:GO:0016020	P:electron transport chain; P:regulation of cellular respiration; P:proton transmembrane transport; F:cytochrome-c oxidase activity; F:copper ion binding; C:membrane
Tcordifilia_72	photosystem I assembly protein Ycf3	1195	20	9.48857e-46	97.88	2	P:GO:0015979; C:GO:0009535	P:photosynthesis; C:chloroplast thylakoid membrane
Tcordifilia_73	hypothetical chloroplast RF19	1187	20	1.04444e-141	75.25	2	C:GO:0009507; C:GO:0009528	C:chloroplast; C:plastid inner membrane
Tcordifilia_75	NADH dehydrogenase subunit 2	1180	15	1.77661e-27	79.99	7	P:GO:0042773; F:GO:0008137; C:GO:0005743; C:GO:0009507; C:GO:0009579; C:GO:0016021; C:GO:0070469	P:ATP synthesis coupled electron transport; F:NADH dehydrogenase (ubiquinone) activity; C:mitochondrial inner membrane; C:chloroplast; C:thylakoid; C:integral component of membrane; C:respirasome
Tcordifilia_76	ATP synthase F0 subunit 9, mitochondrial	1162	6	2.25434e-59	91.48	1	C:GO:0005739	C:mitochondrion
Tcordifilia_80	Gag protease polyprotein	1132	15	7.19223e-19	82.28	2	P:GO:0006508; F:GO:0008233	P:proteolysis; F:peptidase activity
Tcordifilia_81	Ycf2	1131	20	0	91.9	4	F:GO:0005524; F:GO:0016887; C:GO:0009570; C:GO:0016021	F:ATP binding; F:ATP hydrolysis activity; C:chloroplast stroma; C:integral component of membrane
Tcordifilia_83	Transposon Tf2-6 polyprotein	1131	20	1.00659e-49	54	10	P:GO:0003006; P:GO:0010468; P:GO:0010604; P:GO:0032501; P:GO:0044260; P:GO:0050794; P:GO:0050896; P:GO:0090304; F:GO:0005488; F:GO:0016787	P:developmental process involved in reproduction; P:regulation of gene expression; P:positive regulation of macromolecule metabolic process; P:multicellular organismal process; P:cellular macromolecule metabolic process; P:regulation of cellular process; P:response to stimulus; P:nucleic acid metabolic process; F:binding; F:hydrolase activity
Tcordifilia_84	photosystem II CP47 chlorophyll apoprotein	1127	20	7.97505e-176	98.96	7	P:GO:0009772; P:GO:0018298; F:GO:0016168; F:GO:0045156; C:GO:0009523; C:GO:0009535; C:GO:0016021	P:photosynthetic electron transport in photosystem II; P:protein-chromophore linkage; F:chlorophyll binding; F:electron transporter, transferring electrons within the cyclic electron transport pathway of photosynthesis activity; C:photosystem II; C:chloroplast thylakoid membrane; C:integral component of membrane
Tcordifilia_85	hypothetical chloroplast RF1	1127	20	0	81.04	3	P:GO:0015031; C:GO:0009706; C:GO:0016021	P:protein transport; C:chloroplast inner membrane; C:integral component of membrane
Tcordifilia_86	photosystem I P700 apoprotein A2	1123	20	8.6228e-156	100	10	P:GO:0015979; P:GO:0018298; P:GO:0022900; F:GO:0000287; F:GO:0009055; F:GO:0016168; F:GO:0051539; C:GO:0009522; C:GO:0009535; C:GO:0016021	P:photosynthesis; P:protein-chromophore linkage; P:electron transport chain; F:magnesium ion binding; F:electron transfer activity; F:chlorophyll binding; F:4 iron, 4 sulfur cluster binding; C:photosystem I; C:chloroplast thylakoid membrane; C:integral component of membrane
Tcordifilia_87	NADH dehydrogenase subunit 2	1095	20	3.84757e-68	88.38	7	P:GO:0042773; F:GO:0008137; C:GO:0005743; C:GO:0009507; C:GO:0009579; C:GO:0016021; C:GO:0070469	P:ATP synthesis coupled electron transport; F:NADH dehydrogenase (ubiquinone) activity; C:mitochondrial inner membrane; C:chloroplast; C:thylakoid; C:integral component of membrane; C:respirasome
Tcordifilia_88	30S ribosomal protein S13	1090	20	3.36603e-70	80.89	5	P:GO:0006412; F:GO:0003723; F:GO:0003735; C:GO:0005739; C:GO:0015935	P:translation; F:RNA binding; F:structural constituent of ribosome; C:mitochondrion; C:small ribosomal subunit
Tcordifilia_91	group II intron reverse transcriptase/maturase	1020	20	1.72412e-113	58.88	4	P:GO:0006278; P:GO:0006397; F:GO:0003964; C:GO:0005739	P:RNA-dependent DNA biosynthetic process; P:mRNA processing; F:RNA-directed DNA polymerase activity; C:mitochondrion
Tcordifilia_94	30S ribosomal protein S4	993	20	0	67.49	3	F:GO:0019843; C:GO:0005739; C:GO:0005840	F:rRNA binding; C:mitochondrion; C:ribosome
Tcordifilia_95	1-aminocyclopropane-1-carboxylate oxidase	976	20	1.18052e-154	89.62	5	P:GO:0002238; P:GO:0009805; F:GO:0016706; F:GO:0031418; F:GO:0046872	P:response to molecule of fungal origin; P:coumarin biosynthetic process; F:2-oxoglutarate-dependent dioxygenase activity; F:L-ascorbic acid binding; F:metal ion binding
Tcordifilia_96	cell wall-associated hydrolase	975	20	1.10113e-37	78.76	1	F:GO:0016787	F:hydrolase activity
Tcordifilia_97	NADH dehydrogenase subunit 1	975	20	8.21011e-37	89.62	6	P:GO:0022900; F:GO:0008137; F:GO:0048038; C:GO:0005739; C:GO:0005886; C:GO:0016021	P:electron transport chain; F:NADH dehydrogenase (ubiquinone) activity; F:quinone binding; C:mitochondrion; C:plasma membrane; C:integral component of membrane
Tcordifilia_98	photosystem I P700 chlorophyll a apoprotein A1	969	20	5.78728e-158	99.28	10	P:GO:0015979; P:GO:0018298; P:GO:0022900; F:GO:0000287; F:GO:0009055; F:GO:0016168; F:GO:0051539; C:GO:0009522; C:GO:0009535; C:GO:0016021	P:photosynthesis; P:protein-chromophore linkage; P:electron transport chain; F:magnesium ion binding; F:electron transfer activity; F:chlorophyll binding; F:4 iron, 4 sulfur cluster binding; C:photosystem I; C:chloroplast thylakoid membrane; C:integral component of membrane
Tcordifilia_99	ribosomal protein S4	966	20	3.41775e-134	95.4	5	P:GO:0006412; F:GO:0003735; F:GO:0019843; C:GO:0009507; C:GO:0015935	P:translation; F:structural constituent of ribosome; F:rRNA binding; C:chloroplast; C:small ribosomal subunit
Tcordifilia_100	heat shock cognate 70 kDa protein 2-like	965	20	1.43631e-173	94.33	19	P:GO:0009615; P:GO:0010187; P:GO:0010286; P:GO:0034620; P:GO:0042026; P:GO:0042742; P:GO:0050832; P:GO:0051085; P:GO:0090332; F:GO:0002020; F:GO:0003729; F:GO:0005524; F:GO:0016887; F:GO:0031072; F:GO:0044183; F:GO:0051082; F:GO:0051787; C:GO:0005634; C:GO:0005829	P:response to virus; P:negative regulation of seed germination; P:heat acclimation; P:cellular response to unfolded protein; P:protein refolding; P:defense response to bacterium; P:defense response to fungus; P:chaperone cofactor-dependent protein refolding; P:stomatal closure; F:protease binding; F:mRNA binding; F:ATP binding; F:ATP hydrolysis activity; F:heat shock protein binding; F:protein fo…
Tcordifilia_101	hypothetical protein T459_28137	964	2	2.06911e-13	77.45	1	C:GO:0005622	C:intracellular anatomical structure
Tcordifilia_102	RNA polymerase beta' subunit	941	20	1.51135e-88	97.02	6	P:GO:0006351; F:GO:0000287; F:GO:0003677; F:GO:0003899; F:GO:0008270; C:GO:0009507	P:transcription, DNA-templated; F:magnesium ion binding; F:DNA binding; F:DNA-directed 5'-3' RNA polymerase activity; F:zinc ion binding; C:chloroplast
Tcordifilia_103	ATPase subunit 9	924	20	2.4732e-20	96.2	6	P:GO:0015986; F:GO:0005524; F:GO:0008289; F:GO:0015078; C:GO:0000276; C:GO:0016021	P:ATP synthesis coupled proton transport; F:ATP binding; F:lipid binding; F:proton transmembrane transporter activity; C:mitochondrial proton-transporting ATP synthase complex, coupling factor F(o); C:integral component of membrane
Tcordifilia_104	cytochrome c oxidase subunit 2	924	20	6.23128e-46	89.66	7	P:GO:0042773; P:GO:1902600; F:GO:0004129; F:GO:0005507; C:GO:0005743; C:GO:0016021; C:GO:0070469	P:ATP synthesis coupled electron transport; P:proton transmembrane transport; F:cytochrome-c oxidase activity; F:copper ion binding; C:mitochondrial inner membrane; C:integral component of membrane; C:respirasome
Tcordifilia_106	apocytochrome b	902	20	2.39824e-122	95.54	6	P:GO:0022904; P:GO:1902600; F:GO:0008121; F:GO:0046872; C:GO:0005743; C:GO:0045275	P:respiratory electron transport chain; P:proton transmembrane transport; F:ubiquinol-cytochrome-c reductase activity; F:metal ion binding; C:mitochondrial inner membrane; C:respiratory chain complex III
Tcordifilia_107	Hypothetical predicted protein	901	14	2.26022e-14	94.51	2	P:GO:0006508; F:GO:0004190	P:proteolysis; F:aspartic-type endopeptidase activity
Tcordifilia_108	photosystem I assembly protein Ycf3	897	20	7.88418e-25	95.12	2	P:GO:0015979; C:GO:0009535	P:photosynthesis; C:chloroplast thylakoid membrane
Tcordifilia_110	Ycf2	897	20	0	95.29	4	F:GO:0005524; F:GO:0016887; C:GO:0009570; C:GO:0016021	F:ATP binding; F:ATP hydrolysis activity; C:chloroplast stroma; C:integral component of membrane
Tcordifilia_111	RNA-dependent RNA polymerase	894	20	1.93048e-42	53.56	1	F:GO:0016740	F:transferase activity
Tcordifilia_113	Gag protease polyprotein	893	20	2.58752e-19	81.8	2	P:GO:0006508; F:GO:0008233	P:proteolysis; F:peptidase activity
Tcordifilia_114	hypothetical protein	891	8	2.81835e-59	82.55	1	C:GO:0005739	C:mitochondrion
Tcordifilia_116	Uncharacterised protein	891	20	1.13052e-60	62.98	6	P:GO:0042407; C:GO:0005739; C:GO:0005743; C:GO:0016020; C:GO:0016021; C:GO:0061617	P:cristae formation; C:mitochondrion; C:mitochondrial inner membrane; C:membrane; C:integral component of membrane; C:MICOS complex
Tcordifilia_117	hypothetical chloroplast RF21	890	20	1.43496e-163	94.96	4	F:GO:0005524; F:GO:0016887; C:GO:0009570; C:GO:0016021	F:ATP binding; F:ATP hydrolysis activity; C:chloroplast stroma; C:integral component of membrane
Tcordifilia_119	hypothetical protein BO70DRAFT_304596, partial	888	20	2.50412e-19	80.52	2	P:GO:0006508; F:GO:0004190	P:proteolysis; F:aspartic-type endopeptidase activity
Tcordifilia_120	Gag protease polyprotein	887	7	1.3014e-15	87.1	2	P:GO:0006508; F:GO:0008233	P:proteolysis; F:peptidase activity
Tcordifilia_122	ATP synthase CF1 epsilon subunit	886	20	1.05365e-84	97.29	5	P:GO:0015986; F:GO:0005524; F:GO:0046933; C:GO:0009535; C:GO:0045261	P:ATP synthesis coupled proton transport; F:ATP binding; F:proton-transporting ATP synthase activity, rotational mechanism; C:chloroplast thylakoid membrane; C:proton-transporting ATP synthase complex, catalytic core F(1)
Tcordifilia_123	Gag protease polyprotein	883	20	2.42249e-19	80	3	P:GO:0006508; P:GO:0043457; F:GO:0008233	P:proteolysis; P:regulation of cellular respiration; F:peptidase activity
Tcordifilia_126	ribosomal protein S7	867	20	3.60589e-79	75.17	4	P:GO:0006412; F:GO:0003735; F:GO:0019843; C:GO:0005763	P:translation; F:structural constituent of ribosome; F:rRNA binding; C:mitochondrial small ribosomal subunit
Tcordifilia_127	NADH dehydrogenase subunit 1	863	20	6.78343e-45	86.78	5	P:GO:0022900; F:GO:0008137; C:GO:0005743; C:GO:0005886; C:GO:0016021	P:electron transport chain; F:NADH dehydrogenase (ubiquinone) activity; C:mitochondrial inner membrane; C:plasma membrane; C:integral component of membrane
Tcordifilia_128	Gag protease polyprotein	860	20	2.15077e-19	77.95	2	P:GO:0006508; F:GO:0008233	P:proteolysis; F:peptidase activity
Tcordifilia_130	Gag protease polyprotein	842	20	2.22984e-67	82.16	1	C:GO:0016021	C:integral component of membrane
Tcordifilia_131	photosystem I P700 apoprotein A2	841	20	5.00137e-171	99.25	10	P:GO:0015979; P:GO:0018298; P:GO:0022900; F:GO:0000287; F:GO:0009055; F:GO:0016168; F:GO:0051539; C:GO:0009522; C:GO:0009535; C:GO:0016021	P:photosynthesis; P:protein-chromophore linkage; P:electron transport chain; F:magnesium ion binding; F:electron transfer activity; F:chlorophyll binding; F:4 iron, 4 sulfur cluster binding; C:photosystem I; C:chloroplast thylakoid membrane; C:integral component of membrane
Tcordifilia_132	putative RNA-directed DNA polymerase from transposon X-element	841	20	1.32482e-63	62.15	1	F:GO:0003824	F:catalytic activity
Tcordifilia_133	Gag protease polyprotein	839	20	2.15571e-67	83.27	2	P:GO:0006508; F:GO:0008233	P:proteolysis; F:peptidase activity
Tcordifilia_134	photosystem II protein D2	839	20	2.96148e-75	98.91	9	P:GO:0009772; P:GO:0018298; F:GO:0005506; F:GO:0010242; F:GO:0016168; F:GO:0045156; C:GO:0009523; C:GO:0009535; C:GO:0016021	P:photosynthetic electron transport in photosystem II; P:protein-chromophore linkage; F:iron ion binding; F:oxygen evolving activity; F:chlorophyll binding; F:electron transporter, transferring electrons within the cyclic electron transport pathway of photosynthesis activity; C:photosystem II; C:chloroplast thylakoid membrane; C:integral component of membrane
Tcordifilia_135	acetyl-CoA carboxylase beta subunit	839	20	3.38342e-164	80.55	8	P:GO:0006633; P:GO:2001295; F:GO:0003989; F:GO:0005524; F:GO:0008270; F:GO:0016743; C:GO:0009317; C:GO:0009570	P:fatty acid biosynthetic process; P:malonyl-CoA biosynthetic process; F:acetyl-CoA carboxylase activity; F:ATP binding; F:zinc ion binding; F:carboxyl- or carbamoyltransferase activity; C:acetyl-CoA carboxylase complex; C:chloroplast stroma
Tcordifilia_136	Ycf1 protein	838	20	2.6972e-101	77.26	3	P:GO:0015031; C:GO:0009706; C:GO:0016021	P:protein transport; C:chloroplast inner membrane; C:integral component of membrane
Tcordifilia_140	group II intron reverse transcriptase/maturase	827	20	2.04898e-51	85.19	4	P:GO:0006278; P:GO:0006397; F:GO:0003964; C:GO:0005739	P:RNA-dependent DNA biosynthetic process; P:mRNA processing; F:RNA-directed DNA polymerase activity; C:mitochondrion
Tcordifilia_143	NADH dehydrogenase subunit 7	815	20	9.66205e-56	88.7	7	P:GO:0006120; F:GO:0008137; F:GO:0048038; F:GO:0051287; F:GO:0051539; C:GO:0005747; C:GO:0005886	P:mitochondrial electron transport, NADH to ubiquinone; F:NADH dehydrogenase (ubiquinone) activity; F:quinone binding; F:NAD binding; F:4 iron, 4 sulfur cluster binding; C:mitochondrial respiratory chain complex I; C:plasma membrane
Tcordifilia_144	hypothetical protein	814	3	1.15761e-59	63.2	1	C:GO:0005739	C:mitochondrion
Tcordifilia_145	NADH dehydrogenase subunit 9	812	20	1.15364e-132	92.14	4	P:GO:0022900; F:GO:0008137; C:GO:0005747; C:GO:0009579	P:electron transport chain; F:NADH dehydrogenase (ubiquinone) activity; C:mitochondrial respiratory chain complex I; C:thylakoid
Tcordifilia_146	LORF2 protein	812	20	0	82.96	2	P:GO:0044237; F:GO:0016772	P:cellular metabolic process; F:transferase activity, transferring phosphorus-containing groups
Tcordifilia_147	NADH dehydrogenase subunit 1	811	20	1.1641e-106	86.83	6	P:GO:0022900; F:GO:0008137; F:GO:0048038; C:GO:0005743; C:GO:0005886; C:GO:0016021	P:electron transport chain; F:NADH dehydrogenase (ubiquinone) activity; F:quinone binding; C:mitochondrial inner membrane; C:plasma membrane; C:integral component of membrane
Tcordifilia_150	NADH-plastoquinone oxidoreductase subunit 7	809	20	2.24985e-148	95.79	6	P:GO:0019684; F:GO:0048038; F:GO:0050136; F:GO:0051287; C:GO:0005886; C:GO:0009535	P:photosynthesis, light reaction; F:quinone binding; F:NADH dehydrogenase (quinone) activity; F:NAD binding; C:plasma membrane; C:chloroplast thylakoid membrane
Tcordifilia_154	hypothetical chloroplast RF21	798	20	2.98818e-134	96.52	4	F:GO:0005524; F:GO:0016887; C:GO:0009570; C:GO:0016021	F:ATP binding; F:ATP hydrolysis activity; C:chloroplast stroma; C:integral component of membrane
Tcordifilia_156	Gag protease polyprotein	790	20	1.24754e-67	82.54	2	P:GO:0006508; F:GO:0008233	P:proteolysis; F:peptidase activity
Tcordifilia_157	RNA-dependent RNA polymerase	787	2	1.73282e-05	67.86	4	P:GO:0001172; F:GO:0003968; F:GO:0016740; F:GO:0016779	P:transcription, RNA-templated; F:RNA-directed 5'-3' RNA polymerase activity; F:transferase activity; F:nucleotidyltransferase activity
Tcordifilia_158	reverse transcriptase	781	14	1.99499e-56	71.98	4	P:GO:0006278; F:GO:0003964; C:GO:0016020; C:GO:0016021	P:RNA-dependent DNA biosynthetic process; F:RNA-directed DNA polymerase activity; C:membrane; C:integral component of membrane
Tcordifilia_162	ruBisCO large subunit-binding protein subunit beta, chloroplastic	778	20	1.95127e-162	91.53	5	P:GO:0042026; P:GO:0051085; F:GO:0005524; F:GO:0016887; C:GO:0005737	P:protein refolding; P:chaperone cofactor-dependent protein refolding; F:ATP binding; F:ATP hydrolysis activity; C:cytoplasm
Tcordifilia_165	RNA polymerase beta'' subunit	771	20	4.16088e-99	77.35	5	P:GO:0006351; F:GO:0003677; F:GO:0003899; F:GO:0008270; C:GO:0009507	P:transcription, DNA-templated; F:DNA binding; F:DNA-directed 5'-3' RNA polymerase activity; F:zinc ion binding; C:chloroplast
Tcordifilia_166	hypothetical protein A4A49_63613	770	3	7.99247e-36	94.59	1	C:GO:0005739	C:mitochondrion
Tcordifilia_167	cytochrome c biogenesis C	767	20	3.24594e-103	85.18	6	P:GO:0015886; P:GO:0017004; F:GO:0015232; F:GO:0020037; C:GO:0016021; C:GO:0031966	P:heme transport; P:cytochrome complex assembly; F:heme transmembrane transporter activity; F:heme binding; C:integral component of membrane; C:mitochondrial membrane
Tcordifilia_168	LORF2 protein	766	20	3.50671e-150	81.82	2	P:GO:0016310; F:GO:0016301	P:phosphorylation; F:kinase activity
Tcordifilia_171	linoleate 13S-lipoxygenase 3-1, chloroplastic-like	762	20	2.32291e-81	77.52	6	P:GO:0006633; P:GO:0031408; P:GO:0034440; F:GO:0016702; F:GO:0046872; C:GO:0005737	P:fatty acid biosynthetic process; P:oxylipin biosynthetic process; P:lipid oxidation; F:oxidoreductase activity, acting on single donors with incorporation of molecular oxygen, incorporation of two atoms of oxygen; F:metal ion binding; C:cytoplasm
Tcordifilia_172	ribulose bisphosphate carboxylase small chain, chloroplastic-like	758	20	2.45364e-99	83.71	4	P:GO:0009853; P:GO:0019253; C:GO:0009506; C:GO:0009507	P:photorespiration; P:reductive pentose-phosphate cycle; C:plasmodesma; C:chloroplast
Tcordifilia_173	putative secreted protein	756	15	2.18681e-16	75.72	3	P:GO:0006508; F:GO:0008233; C:GO:0005739	P:proteolysis; F:peptidase activity; C:mitochondrion
Tcordifilia_178	DNA-directed RNA polymerase, subunit 2	741	18	2.05726e-33	92.2	1	P:GO:0006355	P:regulation of transcription, DNA-templated
Tcordifilia_179	LORF2 protein	740	20	5.29408e-172	85.19	2	P:GO:0016310; F:GO:0016301	P:phosphorylation; F:kinase activity
Tcordifilia_182	NADH dehydrogenase subunit 7	737	16	7.68114e-14	88.31	4	F:GO:0016651; F:GO:0048038; F:GO:0051287; C:GO:0005739	F:oxidoreductase activity, acting on NAD(P)H; F:quinone binding; F:NAD binding; C:mitochondrion
Tcordifilia_184	ribosomal protein S12	729	20	8.43652e-105	92.27	7	P:GO:0006412; F:GO:0000049; F:GO:0003735; F:GO:0019843; C:GO:0005739; C:GO:0015935; C:GO:0016020	P:translation; F:tRNA binding; F:structural constituent of ribosome; F:rRNA binding; C:mitochondrion; C:small ribosomal subunit; C:membrane
Tcordifilia_186	Gag protease polyprotein	724	6	3.94874e-10	93.98	2	P:GO:0006508; F:GO:0008233	P:proteolysis; F:peptidase activity
Tcordifilia_187	chaperone protein ClpC, chloroplastic	721	20	6.2983e-131	94.67	6	P:GO:0006508; P:GO:0034605; F:GO:0005524; F:GO:0008233; F:GO:0016887; C:GO:0009570	P:proteolysis; P:cellular response to heat; F:ATP binding; F:peptidase activity; F:ATP hydrolysis activity; C:chloroplast stroma
Tcordifilia_188	hypothetical protein C3L33_05267, partial	719	1	5.29268e-06	67.44	3	P:GO:0032543; F:GO:0003735; C:GO:0005739	P:mitochondrial translation; F:structural constituent of ribosome; C:mitochondrion
Tcordifilia_192	cell wall-associated hydrolase	705	20	8.72134e-39	76.9	1	F:GO:0016787	F:hydrolase activity
Tcordifilia_193	Gag protease polyprotein	702	11	6.35096e-30	76.89	2	P:GO:0006508; F:GO:0008233	P:proteolysis; F:peptidase activity
Tcordifilia_196	polyphenol oxidase, chloroplastic-like	697	20	5.91136e-67	62.38	1	F:GO:0004097	F:catechol oxidase activity
Tcordifilia_199	Protein TAR1	685	20	1.59337e-27	64.41	1	P:GO:0043457	P:regulation of cellular respiration
Tcordifilia_200	putative secreted protein	683	8	4.49094e-16	78.22	2	P:GO:0006508; F:GO:0008233	P:proteolysis; F:peptidase activity
Tcordifilia_202	photosystem II CP47 chlorophyll apoprotein	679	20	4.89222e-114	98.68	7	P:GO:0009772; P:GO:0018298; F:GO:0016168; F:GO:0045156; C:GO:0009523; C:GO:0009535; C:GO:0016021	P:photosynthetic electron transport in photosystem II; P:protein-chromophore linkage; F:chlorophyll binding; F:electron transporter, transferring electrons within the cyclic electron transport pathway of photosynthesis activity; C:photosystem II; C:chloroplast thylakoid membrane; C:integral component of membrane
Tcordifilia_204	hypothetical chloroplast RF21	670	20	3.31184e-71	97.65	4	F:GO:0005524; F:GO:0016887; C:GO:0009570; C:GO:0016021	F:ATP binding; F:ATP hydrolysis activity; C:chloroplast stroma; C:integral component of membrane
Tcordifilia_205	probable glutathione S-transferase	670	20	6.24947e-87	74.19	4	P:GO:0006749; P:GO:0050896; F:GO:0004364; C:GO:0005737	P:glutathione metabolic process; P:response to stimulus; F:glutathione transferase activity; C:cytoplasm
Tcordifilia_208	RNA polymerase beta subunit	667	20	4.47406e-123	96.32	5	P:GO:0006351; F:GO:0003677; F:GO:0003899; F:GO:0032549; C:GO:0009507	P:transcription, DNA-templated; F:DNA binding; F:DNA-directed 5'-3' RNA polymerase activity; F:ribonucleoside binding; C:chloroplast
Tcordifilia_212	protein PHLOEM PROTEIN 2-LIKE A1	661	20	7.87608e-32	56.67	1	P:GO:0043457	P:regulation of cellular respiration
Tcordifilia_213	Protein TAR1	659	20	2.00758e-27	62.29	1	P:GO:0043457	P:regulation of cellular respiration
Tcordifilia_214	Protein TAR1	658	20	7.46528e-28	64.19	1	P:GO:0043457	P:regulation of cellular respiration
Tcordifilia_217	cytochrome oxidase subunit 2	655	1	0.000933722	80	10	P:GO:0022900; P:GO:1902600; F:GO:0004129; F:GO:0005507; F:GO:0046872; C:GO:0005739; C:GO:0005743; C:GO:0016020; C:GO:0016021; C:GO:0070469	P:electron transport chain; P:proton transmembrane transport; F:cytochrome-c oxidase activity; F:copper ion binding; F:metal ion binding; C:mitochondrion; C:mitochondrial inner membrane; C:membrane; C:integral component of membrane; C:respirasome
Tcordifilia_218	Ycf2	655	20	3.0865e-135	91.88	4	F:GO:0005524; F:GO:0016887; C:GO:0009570; C:GO:0016021	F:ATP binding; F:ATP hydrolysis activity; C:chloroplast stroma; C:integral component of membrane
Tcordifilia_219	flocculation protein FLO11-like isoform X7	652	20	3.94805e-78	69.58	6	P:GO:0042407; C:GO:0005739; C:GO:0005743; C:GO:0016020; C:GO:0016021; C:GO:0061617	P:cristae formation; C:mitochondrion; C:mitochondrial inner membrane; C:membrane; C:integral component of membrane; C:MICOS complex
Tcordifilia_220	NADH dehydrogenase subunit 2	646	20	9.65704e-105	82.61	7	P:GO:0042773; F:GO:0008137; C:GO:0005743; C:GO:0009507; C:GO:0009579; C:GO:0016021; C:GO:0070469	P:ATP synthesis coupled electron transport; F:NADH dehydrogenase (ubiquinone) activity; C:mitochondrial inner membrane; C:chloroplast; C:thylakoid; C:integral component of membrane; C:respirasome
Tcordifilia_223	isoflavone 2'-hydroxylase-like	639	20	1.18825e-63	69.39	3	P:GO:0098542; F:GO:0016491; F:GO:0046872	P:defense response to other organism; F:oxidoreductase activity; F:metal ion binding
Tcordifilia_226	NADH dehydrogenase subunit 7	628	20	2.81886e-24	92.79	5	F:GO:0048038; F:GO:0050136; F:GO:0051287; C:GO:0005739; C:GO:0005886	F:quinone binding; F:NADH dehydrogenase (quinone) activity; F:NAD binding; C:mitochondrion; C:plasma membrane
Tcordifilia_228	phospho-2-dehydro-3-deoxyheptonate aldolase 2, chloroplastic-like	623	20	1.41188e-134	93.14	7	P:GO:0008652; P:GO:0009073; P:GO:0009423; P:GO:0009611; F:GO:0003849; F:GO:0005515; C:GO:0009507	P:cellular amino acid biosynthetic process; P:aromatic amino acid family biosynthetic process; P:chorismate biosynthetic process; P:response to wounding; F:3-deoxy-7-phosphoheptulonate synthase activity; F:protein binding; C:chloroplast
Tcordifilia_229	ribosomal protein S2	621	20	4.15238e-82	75.24	7	P:GO:0006011; P:GO:0006412; F:GO:0003735; F:GO:0003983; C:GO:0005739; C:GO:0015935; C:GO:0016020	P:UDP-glucose metabolic process; P:translation; F:structural constituent of ribosome; F:UTP:glucose-1-phosphate uridylyltransferase activity; C:mitochondrion; C:small ribosomal subunit; C:membrane
Tcordifilia_231	30S ribosomal protein S13	617	20	1.85596e-75	81.28	5	P:GO:0006412; F:GO:0003723; F:GO:0003735; C:GO:0005739; C:GO:0015935	P:translation; F:RNA binding; F:structural constituent of ribosome; C:mitochondrion; C:small ribosomal subunit
Tcordifilia_233	RNA polymerase beta subunit	612	20	4.03279e-98	91.97	5	P:GO:0006351; F:GO:0003677; F:GO:0003899; F:GO:0032549; C:GO:0009507	P:transcription, DNA-templated; F:DNA binding; F:DNA-directed 5'-3' RNA polymerase activity; F:ribonucleoside binding; C:chloroplast
Tcordifilia_235	phenylalanine ammonia-lyase	609	20	5.77411e-51	80.5	7	P:GO:0006559; P:GO:0006979; P:GO:0009800; F:GO:0005515; F:GO:0045548; C:GO:0005737; C:GO:0016020	P:L-phenylalanine catabolic process; P:response to oxidative stress; P:cinnamic acid biosynthetic process; F:protein binding; F:phenylalanine ammonia-lyase activity; C:cytoplasm; C:membrane
Tcordifilia_238	hypothetical protein LACJE0001_1464	604	20	1.87345e-36	73.82	1	C:GO:0016020	C:membrane
Tcordifilia_239	cytochrome c biogenesis FN	603	20	1.11433e-113	82.36	6	P:GO:0015886; P:GO:0017004; F:GO:0015232; F:GO:0020037; C:GO:0005739; C:GO:0016021	P:heme transport; P:cytochrome complex assembly; F:heme transmembrane transporter activity; F:heme binding; C:mitochondrion; C:integral component of membrane
Tcordifilia_240	ribosomal protein L2	602	20	4.288e-57	84.39	6	P:GO:0032543; F:GO:0003723; F:GO:0003735; C:GO:0005762; C:GO:0009507; C:GO:0015935	P:mitochondrial translation; F:RNA binding; F:structural constituent of ribosome; C:mitochondrial large ribosomal subunit; C:chloroplast; C:small ribosomal subunit
Tcordifilia_241	Conserved protein	602	20	6.96239e-42	72.5	2	C:GO:0016020; C:GO:0016021	C:membrane; C:integral component of membrane
Tcordifilia_242	ATP synthase CF1 beta subunit	602	20	4.62609e-138	98.97	6	P:GO:0015986; F:GO:0005524; F:GO:0046933; F:GO:0046961; C:GO:0009535; C:GO:0045261	P:ATP synthesis coupled proton transport; F:ATP binding; F:proton-transporting ATP synthase activity, rotational mechanism; F:proton-transporting ATPase activity, rotational mechanism; C:chloroplast thylakoid membrane; C:proton-transporting ATP synthase complex, catalytic core F(1)
Tcordifilia_245	transcription factor bHLH13-like	590	9	8.33057e-13	55.87	9	P:GO:0006355; P:GO:2000112; F:GO:0000976; F:GO:0003677; F:GO:0003700; F:GO:0046983; C:GO:0005634; C:GO:0016020; C:GO:0016021	P:regulation of transcription, DNA-templated; P:regulation of cellular macromolecule biosynthetic process; F:transcription cis-regulatory region binding; F:DNA binding; F:DNA-binding transcription factor activity; F:protein dimerization activity; C:nucleus; C:membrane; C:integral component of membrane
Tcordifilia_248	Regulator of rDNA transcription protein 15	587	20	3.08289e-30	95.52	2	P:GO:0006278; F:GO:0003964	P:RNA-dependent DNA biosynthetic process; F:RNA-directed DNA polymerase activity
Tcordifilia_250	uncharacterized protein LOC105645844	585	7	2.77081e-16	53.89	1	F:GO:0003676	F:nucleic acid binding
Tcordifilia_251	Gag protease polyprotein	582	20	1.20908e-16	81.28	2	P:GO:0006508; F:GO:0008233	P:proteolysis; F:peptidase activity
Tcordifilia_252	photosystem I P700 chlorophyll a apoprotein A1	582	20	1.05945e-106	99.29	10	P:GO:0015979; P:GO:0018298; P:GO:0022900; F:GO:0000287; F:GO:0009055; F:GO:0016168; F:GO:0051539; C:GO:0009522; C:GO:0009535; C:GO:0016021	P:photosynthesis; P:protein-chromophore linkage; P:electron transport chain; F:magnesium ion binding; F:electron transfer activity; F:chlorophyll binding; F:4 iron, 4 sulfur cluster binding; C:photosystem I; C:chloroplast thylakoid membrane; C:integral component of membrane
Tcordifilia_256	Phenylalanine ammonia-lyase	577	20	1.04989e-107	89.46	6	P:GO:0006559; P:GO:0006979; P:GO:0009800; F:GO:0005515; F:GO:0045548; C:GO:0005737	P:L-phenylalanine catabolic process; P:response to oxidative stress; P:cinnamic acid biosynthetic process; F:protein binding; F:phenylalanine ammonia-lyase activity; C:cytoplasm
Tcordifilia_257	reverse transcriptase	574	7	9.53868e-13	82.11	2	P:GO:0006278; F:GO:0003964	P:RNA-dependent DNA biosynthetic process; F:RNA-directed DNA polymerase activity
Tcordifilia_259	Uncharacterised protein	573	15	8.85646e-18	69.55	4	P:GO:0006278; F:GO:0003964; C:GO:0016020; C:GO:0016021	P:RNA-dependent DNA biosynthetic process; F:RNA-directed DNA polymerase activity; C:membrane; C:integral component of membrane
Tcordifilia_260	NADH dehydrogenase subunit 5	573	3	4.25674e-19	91.03	1	C:GO:0005739	C:mitochondrion
Tcordifilia_264	ATP synthase CF1 beta subunit	569	20	9.28821e-130	98.52	6	P:GO:0015986; F:GO:0005524; F:GO:0046933; F:GO:0046961; C:GO:0009535; C:GO:0045261	P:ATP synthesis coupled proton transport; F:ATP binding; F:proton-transporting ATP synthase activity, rotational mechanism; F:proton-transporting ATPase activity, rotational mechanism; C:chloroplast thylakoid membrane; C:proton-transporting ATP synthase complex, catalytic core F(1)
Tcordifilia_271	cysteine proteinase RD21A-like	561	20	3.1469e-64	80.28	4	P:GO:0051603; F:GO:0004197; C:GO:0005615; C:GO:0005764	P:proteolysis involved in cellular protein catabolic process; F:cysteine-type endopeptidase activity; C:extracellular space; C:lysosome
Tcordifilia_272	Regulator of rDNA transcription protein 15	560	18	1.20007e-22	92.44	2	P:GO:0006278; F:GO:0003964	P:RNA-dependent DNA biosynthetic process; F:RNA-directed DNA polymerase activity
Tcordifilia_274	RNA polymerase beta subunit	560	20	5.54273e-126	99.81	6	P:GO:0006351; F:GO:0000287; F:GO:0003677; F:GO:0003899; F:GO:0008270; C:GO:0009507	P:transcription, DNA-templated; F:magnesium ion binding; F:DNA binding; F:DNA-directed 5'-3' RNA polymerase activity; F:zinc ion binding; C:chloroplast
Tcordifilia_277	60S ribosomal protein l31	558	20	5.28306e-62	84.91	4	P:GO:0006412; F:GO:0003735; C:GO:0005737; C:GO:0005840	P:translation; F:structural constituent of ribosome; C:cytoplasm; C:ribosome
Tcordifilia_278	phospho-2-dehydro-3-deoxyheptonate aldolase 2, chloroplastic-like	557	20	2.63539e-75	94.85	11	P:GO:0006259; P:GO:0008652; P:GO:0009073; P:GO:0009423; P:GO:0009611; P:GO:0090305; F:GO:0003677; F:GO:0003849; F:GO:0004518; F:GO:0005515; C:GO:0009507	P:DNA metabolic process; P:cellular amino acid biosynthetic process; P:aromatic amino acid family biosynthetic process; P:chorismate biosynthetic process; P:response to wounding; P:nucleic acid phosphodiester bond hydrolysis; F:DNA binding; F:3-deoxy-7-phosphoheptulonate synthase activity; F:nuclease activity; F:protein binding; C:chloroplast
Tcordifilia_283	uncharacterized protein Pyn_16711	548	9	1.08659e-10	66.61	2	C:GO:0016020; C:GO:0016021	C:membrane; C:integral component of membrane
Tcordifilia_287	reverse transcriptase	546	20	1.6266e-51	57.15	5	P:GO:0006807; P:GO:0043170; P:GO:0044237; P:GO:0044238; F:GO:0016787	P:nitrogen compound metabolic process; P:macromolecule metabolic process; P:cellular metabolic process; P:primary metabolic process; F:hydrolase activity
Tcordifilia_288	translation initiation factor IF-2-like	543	20	1.52198e-29	87.73	1	P:GO:0043457	P:regulation of cellular respiration
Tcordifilia_289	uncharacterized mitochondrial protein AtMg00810-like	541	20	3.05756e-28	73.77	2	P:GO:0015074; F:GO:0003676	P:DNA integration; F:nucleic acid binding
Tcordifilia_291	reverse transcriptase	540	7	3.64969e-25	94.37	3	P:GO:0006278; F:GO:0003964; C:GO:0016021	P:RNA-dependent DNA biosynthetic process; F:RNA-directed DNA polymerase activity; C:integral component of membrane
Tcordifilia_294	reverse transcriptase	536	12	1.69193e-10	89.18	2	P:GO:0006278; F:GO:0003964	P:RNA-dependent DNA biosynthetic process; F:RNA-directed DNA polymerase activity
Tcordifilia_295	Gag protease polyprotein	535	7	1.0941e-14	93.46	2	P:GO:0006508; F:GO:0008233	P:proteolysis; F:peptidase activity
Tcordifilia_297	reverse transcriptase	533	9	1.03283e-14	82.21	2	P:GO:0006278; F:GO:0003964	P:RNA-dependent DNA biosynthetic process; F:RNA-directed DNA polymerase activity
Tcordifilia_302	ATPase subunit 6	530	20	3.27121e-31	87.38	5	P:GO:0015986; F:GO:0015078; C:GO:0005743; C:GO:0016021; C:GO:0045263	P:ATP synthesis coupled proton transport; F:proton transmembrane transporter activity; C:mitochondrial inner membrane; C:integral component of membrane; C:proton-transporting ATP synthase complex, coupling factor F(o)
Tcordifilia_303	Regulator of rDNA transcription protein 15	529	19	9.05593e-07	96.38	2	P:GO:0009415; C:GO:0005829	P:response to water; C:cytosol
Tcordifilia_305	respiratory burst oxidase homolog protein C-like	529	20	4.92452e-75	82.97	6	P:GO:0098869; F:GO:0004601; F:GO:0005509; F:GO:0016174; C:GO:0005886; C:GO:0016021	P:cellular oxidant detoxification; F:peroxidase activity; F:calcium ion binding; F:NAD(P)H oxidase H2O2-forming activity; C:plasma membrane; C:integral component of membrane
Tcordifilia_309	rRNA intron-encoded homing endonuclease	523	20	2.55432e-30	87.16	2	P:GO:0006508; F:GO:0004190	P:proteolysis; F:aspartic-type endopeptidase activity
Tcordifilia_313	ribosomal protein S2	522	20	4.0658e-53	80.02	8	P:GO:0005977; P:GO:0006011; P:GO:0006412; F:GO:0003735; F:GO:0003983; F:GO:0008270; C:GO:0005739; C:GO:0015935	P:glycogen metabolic process; P:UDP-glucose metabolic process; P:translation; F:structural constituent of ribosome; F:UTP:glucose-1-phosphate uridylyltransferase activity; F:zinc ion binding; C:mitochondrion; C:small ribosomal subunit
Tcordifilia_314	ATP synthase CF0 subunit I	522	20	9.95199e-24	85.16	5	P:GO:0015986; F:GO:0046933; C:GO:0009535; C:GO:0016021; C:GO:0045263	P:ATP synthesis coupled proton transport; F:proton-transporting ATP synthase activity, rotational mechanism; C:chloroplast thylakoid membrane; C:integral component of membrane; C:proton-transporting ATP synthase complex, coupling factor F(o)
Tcordifilia_318	hypothetical protein PRUPE_1G243900	521	2	1.20899e-12	59.37	2	C:GO:0016020; C:GO:0016021	C:membrane; C:integral component of membrane
Tcordifilia_320	rRNA intron-encoded homing endonuclease	520	17	2.3388e-37	85.7	2	P:GO:0006508; F:GO:0004190	P:proteolysis; F:aspartic-type endopeptidase activity
Tcordifilia_323	ATP-dependent chaperone ClpB	520	20	1.62911e-87	87.73	5	P:GO:0009408; P:GO:0042026; F:GO:0005524; F:GO:0016887; C:GO:0009570	P:response to heat; P:protein refolding; F:ATP binding; F:ATP hydrolysis activity; C:chloroplast stroma
Tcordifilia_326	probable E3 ubiquitin-protein ligase ZFP1 isoform X1	513	20	2.50821e-46	70.52	3	P:GO:0044238; P:GO:0044260; F:GO:0061630	P:primary metabolic process; P:cellular macromolecule metabolic process; F:ubiquitin protein ligase activity
Tcordifilia_329	Retrovirus-related Pol polyprotein from transposon TNT 1-94	512	20	1.71177e-24	61.79	1	C:GO:0016020	C:membrane
Tcordifilia_331	hypothetical protein KY289_009822	510	16	8.11942e-24	75.5	3	F:GO:0016788; C:GO:0016020; C:GO:0016021	F:hydrolase activity, acting on ester bonds; C:membrane; C:integral component of membrane
Tcordifilia_332	reverse transcriptase domain-containing protein	510	20	2.20778e-35	71.47	2	P:GO:0071897; F:GO:0034061	P:DNA biosynthetic process; F:DNA polymerase activity
Tcordifilia_333	LAGLIDADG endonuclease	509	8	1.2366e-15	67.55	1	C:GO:0016020	C:membrane
Tcordifilia_342	ADP-ribosylation factor 2-B-like	500	20	1.40364e-84	99.54	5	P:GO:0015031; P:GO:0016192; F:GO:0003924; F:GO:0005525; C:GO:0005794	P:protein transport; P:vesicle-mediated transport; F:GTPase activity; F:GTP binding; C:Golgi apparatus
Tcordifilia_343	Hypothetical predicted protein	500	17	1.10301e-57	77.12	2	C:GO:0016020; C:GO:0016021	C:membrane; C:integral component of membrane
Tcordifilia_345	reverse transcriptase	498	9	1.44741e-10	88.77	2	P:GO:0006278; F:GO:0003964	P:RNA-dependent DNA biosynthetic process; F:RNA-directed DNA polymerase activity
Tcordifilia_346	Cell wall-associated hydrolase	497	20	5.46569e-27	81.25	2	F:GO:0016787; C:GO:0009507	F:hydrolase activity; C:chloroplast
Tcordifilia_348	reverse transcriptase	497	7	1.35602e-10	87.45	2	P:GO:0006278; F:GO:0003964	P:RNA-dependent DNA biosynthetic process; F:RNA-directed DNA polymerase activity
Tcordifilia_349	Transposon Ty3-I Gag-Pol polyprotein	497	20	2.11506e-23	82.18	9	P:GO:0006310; P:GO:0015074; P:GO:0071897; P:GO:0090502; F:GO:0003723; F:GO:0003887; F:GO:0004523; C:GO:0005634; C:GO:0030430	P:DNA recombination; P:DNA integration; P:DNA biosynthetic process; P:RNA phosphodiester bond hydrolysis, endonucleolytic; F:RNA binding; F:DNA-directed DNA polymerase activity; F:RNA-DNA hybrid ribonuclease activity; C:nucleus; C:host cell cytoplasm
Tcordifilia_351	B2 bradykinin receptor-like isoform X1	496	17	3.27541e-15	50.71	3	P:GO:0006468; F:GO:0004674; F:GO:0005524	P:protein phosphorylation; F:protein serine/threonine kinase activity; F:ATP binding
Tcordifilia_359	Protein TAR1	493	20	8.39773e-41	91.39	1	P:GO:0043457	P:regulation of cellular respiration
Tcordifilia_360	hypothetical protein IGA_06379, partial	493	10	3.18647e-17	71.65	1	P:GO:0043457	P:regulation of cellular respiration
Tcordifilia_362	reverse transcriptase	493	4	1.82003e-10	91.47	2	P:GO:0006278; F:GO:0003964	P:RNA-dependent DNA biosynthetic process; F:RNA-directed DNA polymerase activity
Tcordifilia_371	hypothetical protein KY289_009822	491	13	3.90845e-58	74.41	2	C:GO:0016020; C:GO:0016021	C:membrane; C:integral component of membrane
Tcordifilia_372	reverse transcriptase	491	18	6.62491e-24	81.09	4	P:GO:0006278; F:GO:0003964; C:GO:0016020; C:GO:0016021	P:RNA-dependent DNA biosynthetic process; F:RNA-directed DNA polymerase activity; C:membrane; C:integral component of membrane
Tcordifilia_375	Regulator of rDNA transcription protein 15	490	17	1.12931e-22	85.87	1	F:GO:0016788	F:hydrolase activity, acting on ester bonds
Tcordifilia_377	transmembrane protein, putative	489	1	5.95274e-07	44.88	2	C:GO:0016020; C:GO:0016021	C:membrane; C:integral component of membrane
Tcordifilia_379	hypothetical protein CR513_29859, partial	488	7	3.01939e-11	79.9	2	C:GO:0016020; C:GO:0016021	C:membrane; C:integral component of membrane
Tcordifilia_381	uncharacterized acetyltransferase At3g50280	488	20	1.87056e-86	81.47	1	F:GO:0016747	F:acyltransferase activity, transferring groups other than amino-acyl groups
Tcordifilia_382	ribosomal protein S10	487	11	6.67664e-24	85.71	1	P:GO:0043457	P:regulation of cellular respiration
Tcordifilia_383	hypothetical protein KY289_009822	487	11	6.821e-32	75.55	1	C:GO:0016021	C:integral component of membrane
Tcordifilia_384	Regulator of rDNA transcription protein 15	487	20	7.058e-22	87.33	1	F:GO:0016788	F:hydrolase activity, acting on ester bonds
Tcordifilia_385	reverse transcriptase	487	4	1.40848e-10	85.04	2	P:GO:0006278; F:GO:0003964	P:RNA-dependent DNA biosynthetic process; F:RNA-directed DNA polymerase activity
Tcordifilia_386	ribosomal protein S1	487	10	9.58533e-89	78.92	3	C:GO:0005739; C:GO:0005840; C:GO:0016021	C:mitochondrion; C:ribosome; C:integral component of membrane
Tcordifilia_390	Regulator of rDNA transcription protein 15	486	20	1.78008e-22	83.67	3	P:GO:0006508; F:GO:0008233; F:GO:0016788	P:proteolysis; F:peptidase activity; F:hydrolase activity, acting on ester bonds
Tcordifilia_392	Regulator of rDNA transcription protein 15	485	20	1.08984e-21	89	1	F:GO:0016788	F:hydrolase activity, acting on ester bonds
Tcordifilia_394	valine--tRNA ligase	485	20	2.06443e-47	64.72	4	P:GO:0006399; P:GO:0006412; F:GO:0016874; F:GO:0140101	P:tRNA metabolic process; P:translation; F:ligase activity; F:catalytic activity, acting on a tRNA
Tcordifilia_396	Cell wall-associated hydrolase	484	20	4.28452e-42	81.86	3	P:GO:0009987; F:GO:0003824; C:GO:0009507	P:cellular process; F:catalytic activity; C:chloroplast
Tcordifilia_397	Protein TAR1	484	20	1.37574e-11	88.67	1	P:GO:0043457	P:regulation of cellular respiration
Tcordifilia_400	Regulator of rDNA transcription protein 15	484	18	1.22392e-22	81.6	1	F:GO:0016788	F:hydrolase activity, acting on ester bonds
Tcordifilia_401	putative reverse transcriptase domain-containing protein	484	20	8.7275e-43	63.53	5	P:GO:0044260; P:GO:0090304; F:GO:0005488; F:GO:0016740; F:GO:0016787	P:cellular macromolecule metabolic process; P:nucleic acid metabolic process; F:binding; F:transferase activity; F:hydrolase activity
Tcordifilia_404	glutamate decarboxylase 5-like	482	20	1.78145e-90	94.62	5	P:GO:0006538; F:GO:0004351; F:GO:0030170; C:GO:0005829; C:GO:0016021	P:glutamate catabolic process; F:glutamate decarboxylase activity; F:pyridoxal phosphate binding; C:cytosol; C:integral component of membrane
Tcordifilia_408	Regulator of rDNA transcription protein 15	481	20	9.13764e-22	83.79	1	F:GO:0016788	F:hydrolase activity, acting on ester bonds
Tcordifilia_409	RNA polymerase beta'' subunit	481	20	5.05286e-101	96.4	5	P:GO:0006351; F:GO:0003677; F:GO:0003899; F:GO:0008270; C:GO:0009507	P:transcription, DNA-templated; F:DNA binding; F:DNA-directed 5'-3' RNA polymerase activity; F:zinc ion binding; C:chloroplast
Tcordifilia_412	hypothetical protein EUTSA_v10015951mg, partial	480	1	3.93925e-27	93.33	1	C:GO:0016021	C:integral component of membrane
Tcordifilia_416	putative gag-pro-pol polyprotein	479	20	2.33402e-62	85.35	27	P:GO:0006278; P:GO:0006308; P:GO:0006310; P:GO:0006508; P:GO:0015074; P:GO:0019068; P:GO:0039657; P:GO:0039705; P:GO:0044826; P:GO:0046718; P:GO:0075713; P:GO:0090502; F:GO:0003677; F:GO:0003723; F:GO:0003887; F:GO:0003964; F:GO:0004190; F:GO:0004523; F:GO:0008270; F:GO:0039660; F:GO:0044824; C:GO:0005886; C:GO:0019013; C:GO:0020002; C:GO:0032993; C:GO:0044185; C:GO:0072494	P:RNA-dependent DNA biosynthetic process; P:DNA catabolic process; P:DNA recombination; P:proteolysis; P:DNA integration; P:virion assembly; P:suppression by virus of host gene expression; P:viral translational readthrough; P:viral genome integration into host DNA; P:viral entry into host cell; P:establishment of integrated proviral latency; P:RNA phosphodiester bond hydrolysis, endonucleolytic; …
Tcordifilia_419	soluble inorganic pyrophosphatase 1	477	5	2.38521e-05	69.49	2	P:GO:0015074; F:GO:0003676	P:DNA integration; F:nucleic acid binding
Tcordifilia_422	NADH-plastoquinone oxidoreductase subunit 6	475	20	3.25016e-07	93	5	P:GO:0022900; F:GO:0008137; F:GO:0048038; C:GO:0009535; C:GO:0016021	P:electron transport chain; F:NADH dehydrogenase (ubiquinone) activity; F:quinone binding; C:chloroplast thylakoid membrane; C:integral component of membrane
Tcordifilia_427	Protein TAR1	472	20	1.5193e-27	79.31	1	P:GO:0043457	P:regulation of cellular respiration
Tcordifilia_428	Gag protease polyprotein	472	17	5.29813e-22	87.74	2	P:GO:0006508; F:GO:0008233	P:proteolysis; F:peptidase activity
Tcordifilia_430	polyubiquitin	472	20	4.52036e-63	99.11	7	P:GO:0016567; P:GO:0019941; F:GO:0003729; F:GO:0031386; F:GO:0031625; C:GO:0005634; C:GO:0005737	P:protein ubiquitination; P:modification-dependent protein catabolic process; F:mRNA binding; F:protein tag; F:ubiquitin protein ligase binding; C:nucleus; C:cytoplasm
Tcordifilia_433	Protein TAR1	469	17	1.28611e-21	83.24	1	P:GO:0006355	P:regulation of transcription, DNA-templated
Tcordifilia_435	TOM1-like protein 4	467	6	3.99339e-10	72.18	2	P:GO:0006508; F:GO:0008233	P:proteolysis; F:peptidase activity
Tcordifilia_436	ribosomal protein S10	466	20	3.47158e-37	82.89	1	P:GO:0043457	P:regulation of cellular respiration
Tcordifilia_439	ribosomal protein S10	465	20	7.73024e-37	82.89	1	P:GO:0043457	P:regulation of cellular respiration
Tcordifilia_440	rRNA intron-encoded homing endonuclease	464	15	6.60505e-14	91.36	2	P:GO:0006508; F:GO:0004190	P:proteolysis; F:aspartic-type endopeptidase activity
Tcordifilia_443	photosystem II CP47 chlorophyll apoprotein	462	20	1.19405e-44	99.73	7	P:GO:0009772; P:GO:0018298; F:GO:0016168; F:GO:0045156; C:GO:0009523; C:GO:0009535; C:GO:0016021	P:photosynthetic electron transport in photosystem II; P:protein-chromophore linkage; F:chlorophyll binding; F:electron transporter, transferring electrons within the cyclic electron transport pathway of photosynthesis activity; C:photosystem II; C:chloroplast thylakoid membrane; C:integral component of membrane
Tcordifilia_444	RNA-dependent RNA polymerase	462	4	8.43054e-06	58.11	4	P:GO:0001172; F:GO:0003968; F:GO:0016740; F:GO:0016779	P:transcription, RNA-templated; F:RNA-directed 5'-3' RNA polymerase activity; F:transferase activity; F:nucleotidyltransferase activity
Tcordifilia_445	rRNA intron-encoded homing endonuclease	460	20	1.42085e-17	85.04	2	P:GO:0090305; F:GO:0004519	P:nucleic acid phosphodiester bond hydrolysis; F:endonuclease activity
Tcordifilia_446	Protein TAR1	460	20	3.11892e-27	75.24	2	C:GO:0016020; C:GO:0016021	C:membrane; C:integral component of membrane
Tcordifilia_447	ribosomal protein S10	460	20	3.85411e-19	80.87	1	C:GO:0005739	C:mitochondrion
Tcordifilia_451	translation initiation factor IF-2-like	458	20	7.83876e-23	91.64	2	P:GO:0006508; F:GO:0004190	P:proteolysis; F:aspartic-type endopeptidase activity
Tcordifilia_454	Protein TAR1	456	20	5.08116e-13	88.76	1	P:GO:0043457	P:regulation of cellular respiration
Tcordifilia_459	unnamed protein product	455	1	2.32462e-12	91.18	5	P:GO:0030155; P:GO:0030334; P:GO:0045995; F:GO:0005102; C:GO:0005576	P:regulation of cell adhesion; P:regulation of cell migration; P:regulation of embryonic development; F:signaling receptor binding; C:extracellular region
Tcordifilia_460	RNA polymerase beta subunit	455	20	3.05612e-97	97.28	5	P:GO:0006351; F:GO:0003677; F:GO:0003899; F:GO:0032549; C:GO:0009507	P:transcription, DNA-templated; F:DNA binding; F:DNA-directed 5'-3' RNA polymerase activity; F:ribonucleoside binding; C:chloroplast
Tcordifilia_462	hypothetical protein DUNSADRAFT_6888	454	13	1.01984e-18	68.36	2	P:GO:0006508; F:GO:0004190	P:proteolysis; F:aspartic-type endopeptidase activity
Tcordifilia_463	ribosomal protein S16	454	20	9.16322e-34	90.14	4	P:GO:0006412; F:GO:0003735; C:GO:0005840; C:GO:0009507	P:translation; F:structural constituent of ribosome; C:ribosome; C:chloroplast
Tcordifilia_464	Gag protease polyprotein	453	20	1.19499e-14	91.37	2	P:GO:0006508; F:GO:0008233	P:proteolysis; F:peptidase activity
Tcordifilia_467	protein TIC110, chloroplastic	453	12	1.07677e-59	82.07	3	P:GO:0009658; P:GO:0045037; C:GO:0061927	P:chloroplast organization; P:protein import into chloroplast stroma; C:TOC-TIC supercomplex I
Tcordifilia_469	Protein TAR1	452	20	2.33112e-27	76.82	2	P:GO:0006508; F:GO:0008233	P:proteolysis; F:peptidase activity
Tcordifilia_472	hypothetical protein KY289_009822	450	18	7.68516e-48	77.44	2	C:GO:0016020; C:GO:0016021	C:membrane; C:integral component of membrane
Tcordifilia_473	hypothetical protein CR513_29859, partial	450	7	5.67211e-11	83.26	2	C:GO:0016020; C:GO:0016021	C:membrane; C:integral component of membrane
Tcordifilia_476	AAA-ATPase At3g50940-like	449	20	1.3168e-51	70.49	2	F:GO:0000166; F:GO:0016787	F:nucleotide binding; F:hydrolase activity
Tcordifilia_480	chaperone protein ClpC, chloroplastic	447	20	1.11302e-81	99.28	7	P:GO:0006508; P:GO:0034605; F:GO:0005524; F:GO:0008233; F:GO:0016887; C:GO:0009570; C:GO:0016021	P:proteolysis; P:cellular response to heat; F:ATP binding; F:peptidase activity; F:ATP hydrolysis activity; C:chloroplast stroma; C:integral component of membrane
Tcordifilia_484	hypothetical protein DVH24_018953	445	14	5.1621e-31	91.19	2	P:GO:0006508; F:GO:0004190	P:proteolysis; F:aspartic-type endopeptidase activity
Tcordifilia_486	probable plasmid replication initiation protein	444	20	7.03932e-36	89.27	1	C:GO:0016021	C:integral component of membrane
Tcordifilia_489	RNA-directed DNA polymerase from mobile element jockey	444	20	1.37669e-67	66.39	1	F:GO:0016740	F:transferase activity
Tcordifilia_492	Hypothetical predicted protein	443	20	4.24389e-24	87.68	1	P:GO:0043457	P:regulation of cellular respiration
Tcordifilia_493	UPF0496 protein 4-like	443	3	3.16086e-18	70.99	2	C:GO:0016020; C:GO:0016021	C:membrane; C:integral component of membrane
Tcordifilia_497	LAGLIDADG homing endonuclease	442	5	5.53538e-20	51.88	1	C:GO:0110165	C:cellular anatomical entity
Tcordifilia_498	Hydroxymethylglutaryl-CoA synthase	441	13	4.71154e-15	87.13	4	P:GO:0006084; P:GO:0010142; P:GO:0016126; F:GO:0004421	P:acetyl-CoA metabolic process; P:farnesyl diphosphate biosynthetic process, mevalonate pathway; P:sterol biosynthetic process; F:hydroxymethylglutaryl-CoA synthase activity
Tcordifilia_506	chaperone protein ClpC, chloroplastic	438	20	2.06927e-45	92.41	6	P:GO:0006508; P:GO:0034605; F:GO:0005524; F:GO:0008233; F:GO:0016887; C:GO:0009570	P:proteolysis; P:cellular response to heat; F:ATP binding; F:peptidase activity; F:ATP hydrolysis activity; C:chloroplast stroma
Tcordifilia_508	phospho-2-dehydro-3-deoxyheptonate aldolase 2, chloroplastic-like	438	20	9.90294e-83	95.39	7	P:GO:0008652; P:GO:0009073; P:GO:0009423; P:GO:0009611; F:GO:0003849; F:GO:0005515; C:GO:0009507	P:cellular amino acid biosynthetic process; P:aromatic amino acid family biosynthetic process; P:chorismate biosynthetic process; P:response to wounding; F:3-deoxy-7-phosphoheptulonate synthase activity; F:protein binding; C:chloroplast
Tcordifilia_510	group II intron reverse transcriptase/maturase	437	20	1.51894e-06	62.16	21	P:GO:0006278; P:GO:0006314; P:GO:0006315; P:GO:0006397; P:GO:0009060; P:GO:0022900; P:GO:0090305; P:GO:0090615; P:GO:1902600; F:GO:0003964; F:GO:0004129; F:GO:0004518; F:GO:0004519; F:GO:0016740; F:GO:0016779; F:GO:0016787; F:GO:0020037; C:GO:0005739; C:GO:0009507; C:GO:0009536; C:GO:0016021	P:RNA-dependent DNA biosynthetic process; P:intron homing; P:homing of group II introns; P:mRNA processing; P:aerobic respiration; P:electron transport chain; P:nucleic acid phosphodiester bond hydrolysis; P:mitochondrial mRNA processing; P:proton transmembrane transport; F:RNA-directed DNA polymerase activity; F:cytochrome-c oxidase activity; F:nuclease activity; F:endonuclease activity; F:trans…
Tcordifilia_511	ruBisCO large subunit-binding protein subunit beta, chloroplastic	436	20	1.98878e-62	93.95	5	P:GO:0042026; P:GO:0051085; F:GO:0005524; F:GO:0016887; C:GO:0005737	P:protein refolding; P:chaperone cofactor-dependent protein refolding; F:ATP binding; F:ATP hydrolysis activity; C:cytoplasm
Tcordifilia_512	RNA polymerase beta'' subunit	436	20	3.36817e-100	97.8	5	P:GO:0006351; F:GO:0003677; F:GO:0003899; F:GO:0008270; C:GO:0009507	P:transcription, DNA-templated; F:DNA binding; F:DNA-directed 5'-3' RNA polymerase activity; F:zinc ion binding; C:chloroplast
Tcordifilia_517	Hypothetical predicted protein	431	14	1.06417e-08	84	1	P:GO:0043457	P:regulation of cellular respiration
Tcordifilia_519	group II intron reverse transcriptase/maturase	430	20	6.67436e-08	55.62	5	P:GO:0006278; P:GO:0006397; F:GO:0003723; F:GO:0003964; C:GO:0005739	P:RNA-dependent DNA biosynthetic process; P:mRNA processing; F:RNA binding; F:RNA-directed DNA polymerase activity; C:mitochondrion
Tcordifilia_520	acyl-coenzyme A oxidase 3, peroxisomal-like	429	20	5.80602e-32	82.96	6	P:GO:0033540; P:GO:0055088; F:GO:0003997; F:GO:0005504; F:GO:0071949; C:GO:0005777	P:fatty acid beta-oxidation using acyl-CoA oxidase; P:lipid homeostasis; F:acyl-CoA oxidase activity; F:fatty acid binding; F:FAD binding; C:peroxisome
Tcordifilia_521	Protein TAR1	428	20	1.12512e-28	63.29	1	P:GO:0043457	P:regulation of cellular respiration
Tcordifilia_527	polyubiquitin	427	20	2.35562e-72	99.68	7	P:GO:0016567; P:GO:0019941; F:GO:0003729; F:GO:0031386; F:GO:0031625; C:GO:0005634; C:GO:0005737	P:protein ubiquitination; P:modification-dependent protein catabolic process; F:mRNA binding; F:protein tag; F:ubiquitin protein ligase binding; C:nucleus; C:cytoplasm
Tcordifilia_529	Gag protease polyprotein	426	10	6.73709e-17	86.4	2	P:GO:0006508; F:GO:0008233	P:proteolysis; F:peptidase activity
Tcordifilia_531	Gag protease polyprotein	425	8	9.21045e-12	91.77	2	P:GO:0006508; F:GO:0008233	P:proteolysis; F:peptidase activity
Tcordifilia_532	chaperone protein ClpC, chloroplastic	425	20	3.70027e-42	81.43	6	P:GO:0006508; P:GO:0034605; F:GO:0005524; F:GO:0008233; F:GO:0016887; C:GO:0009570	P:proteolysis; P:cellular response to heat; F:ATP binding; F:peptidase activity; F:ATP hydrolysis activity; C:chloroplast stroma
Tcordifilia_534	related to Identified by gene-trapping, microarray-based expression analysis	424	20	1.38551e-31	94.89	2	P:GO:0006508; F:GO:0004190	P:proteolysis; F:aspartic-type endopeptidase activity
Tcordifilia_535	linoleate 13S-lipoxygenase 3-1, chloroplastic-like	424	20	2.2606e-72	82	6	P:GO:0006633; P:GO:0031408; P:GO:0034440; F:GO:0016702; F:GO:0046872; C:GO:0005737	P:fatty acid biosynthetic process; P:oxylipin biosynthetic process; P:lipid oxidation; F:oxidoreductase activity, acting on single donors with incorporation of molecular oxygen, incorporation of two atoms of oxygen; F:metal ion binding; C:cytoplasm
Tcordifilia_536	Hypothetical predicted protein	423	20	8.01765e-27	89.99	1	C:GO:0016021	C:integral component of membrane
Tcordifilia_537	2,3-bisphosphoglycerate-dependent phosphoglycerate mutase	423	20	1.09235e-92	88.11	2	P:GO:0006096; F:GO:0004619	P:glycolytic process; F:phosphoglycerate mutase activity
Tcordifilia_540	heat shock cognate 70 kDa protein 2	422	20	3.40944e-92	98.64	19	P:GO:0009615; P:GO:0010187; P:GO:0010286; P:GO:0034620; P:GO:0042026; P:GO:0042742; P:GO:0050832; P:GO:0051085; P:GO:0090332; F:GO:0002020; F:GO:0003729; F:GO:0005524; F:GO:0016887; F:GO:0031072; F:GO:0044183; F:GO:0051082; F:GO:0051787; C:GO:0005634; C:GO:0005829	P:response to virus; P:negative regulation of seed germination; P:heat acclimation; P:cellular response to unfolded protein; P:protein refolding; P:defense response to bacterium; P:defense response to fungus; P:chaperone cofactor-dependent protein refolding; P:stomatal closure; F:protease binding; F:mRNA binding; F:ATP binding; F:ATP hydrolysis activity; F:heat shock protein binding; F:protein fo…
Tcordifilia_542	rRNA intron-encoded homing endonuclease	421	20	1.75605e-45	90.2	2	P:GO:0006508; F:GO:0004190	P:proteolysis; F:aspartic-type endopeptidase activity
Tcordifilia_544	starch synthase 3, chloroplastic/amyloplastic isoform X1	421	16	2.95504e-68	82.5	7	P:GO:0019252; F:GO:0004373; F:GO:0009011; F:GO:0033201; F:GO:2001070; C:GO:0009501; C:GO:0009507	P:starch biosynthetic process; F:glycogen (starch) synthase activity; F:starch synthase activity; F:alpha-1,4-glucan synthase activity; F:starch binding; C:amyloplast; C:chloroplast
Tcordifilia_545	Protein TAR1	420	20	1.85785e-30	88.79	1	C:GO:0016021	C:integral component of membrane
Tcordifilia_547	phosphocarrier protein HPr	420	20	5.93057e-35	89.01	2	P:GO:0009401; C:GO:0005737	P:phosphoenolpyruvate-dependent sugar phosphotransferase system; C:cytoplasm
Tcordifilia_548	SAP domain-containing family protein	419	8	6.90878e-08	95.3	4	P:GO:0006807; P:GO:0044238; P:GO:0044260; F:GO:0003676	P:nitrogen compound metabolic process; P:primary metabolic process; P:cellular macromolecule metabolic process; F:nucleic acid binding
Tcordifilia_550	ATPase subunit 1	418	5	1.67679e-17	83.88	4	P:GO:0043457; P:GO:0046034; P:GO:1902600; F:GO:0005524	P:regulation of cellular respiration; P:ATP metabolic process; P:proton transmembrane transport; F:ATP binding
Tcordifilia_554	Hydroxymethylglutaryl-CoA synthase	416	15	3.52989e-09	87.86	4	P:GO:0006084; P:GO:0010142; P:GO:0016126; F:GO:0004421	P:acetyl-CoA metabolic process; P:farnesyl diphosphate biosynthetic process, mevalonate pathway; P:sterol biosynthetic process; F:hydroxymethylglutaryl-CoA synthase activity
Tcordifilia_556	uncharacterized protein LOC121255044	416	20	6.39487e-28	60.73	2	P:GO:0015074; F:GO:0003676	P:DNA integration; F:nucleic acid binding
Tcordifilia_558	heat shock cognate protein 80-like	415	20	7.51273e-66	98.68	10	P:GO:0006457; P:GO:0034605; P:GO:0050821; F:GO:0005524; F:GO:0016887; F:GO:0051082; C:GO:0005829; C:GO:0005886; C:GO:0032991; C:GO:0048471	P:protein folding; P:cellular response to heat; P:protein stabilization; F:ATP binding; F:ATP hydrolysis activity; F:unfolded protein binding; C:cytosol; C:plasma membrane; C:protein-containing complex; C:perinuclear region of cytoplasm
Tcordifilia_559	hypothetical protein JHK86_036056	414	16	9.52082e-39	88.78	2	P:GO:0006508; F:GO:0004190	P:proteolysis; F:aspartic-type endopeptidase activity
Tcordifilia_560	Phenylalanine ammonia-lyase	414	20	1.20424e-51	91.43	6	P:GO:0006559; P:GO:0006979; P:GO:0009800; F:GO:0005515; F:GO:0045548; C:GO:0005737	P:L-phenylalanine catabolic process; P:response to oxidative stress; P:cinnamic acid biosynthetic process; F:protein binding; F:phenylalanine ammonia-lyase activity; C:cytoplasm
Tcordifilia_561	peroxidase 64	414	4	6.55057e-07	67.03	2	P:GO:0098869; F:GO:0004601	P:cellular oxidant detoxification; F:peroxidase activity
Tcordifilia_562	arogenate dehydratase/prephenate dehydratase 1, chloroplastic-like isoform X1	414	20	3.1719e-55	91.22	5	P:GO:0009094; F:GO:0004106; F:GO:0004664; F:GO:0047769; C:GO:0009570	P:L-phenylalanine biosynthetic process; F:chorismate mutase activity; F:prephenate dehydratase activity; F:arogenate dehydratase activity; C:chloroplast stroma
Tcordifilia_564	aminoglycoside adenylyltransferase	412	5	5.10464e-27	97.61	1	F:GO:0016779	F:nucleotidyltransferase activity
Tcordifilia_566	NADH dehydrogenase subunit 7	411	20	6.53951e-43	85.32	5	F:GO:0048038; F:GO:0050136; F:GO:0051287; C:GO:0005739; C:GO:0005886	F:quinone binding; F:NADH dehydrogenase (quinone) activity; F:NAD binding; C:mitochondrion; C:plasma membrane
Tcordifilia_567	Hypothetical predicted protein	410	20	5.7811e-19	83.77	1	P:GO:0043457	P:regulation of cellular respiration
Tcordifilia_569	hypothetical protein	409	16	2.10559e-35	82.94	1	C:GO:0016021	C:integral component of membrane
Tcordifilia_570	eukaryotic translation initiation factor 5A-2-like	409	20	6.15513e-69	91.71	6	P:GO:0006413; P:GO:0045901; P:GO:0045905; F:GO:0003743; F:GO:0003746; F:GO:0043022	P:translational initiation; P:positive regulation of translational elongation; P:positive regulation of translational termination; F:translation initiation factor activity; F:translation elongation factor activity; F:ribosome binding
Tcordifilia_572	hypothetical protein GOBAR_DD27109	408	12	7.0581e-29	78.8	2	P:GO:0006508; F:GO:0004190	P:proteolysis; F:aspartic-type endopeptidase activity
Tcordifilia_573	hypothetical protein G4B88_012806	408	3	4.68891e-09	49.68	3	C:GO:0005682; C:GO:0016020; C:GO:0016021	C:U5 snRNP; C:membrane; C:integral component of membrane
Tcordifilia_574	respiratory burst oxidase homolog protein B	408	20	2.91719e-58	74.72	4	F:GO:0016174; F:GO:0046872; C:GO:0005886; C:GO:0016021	F:NAD(P)H oxidase H2O2-forming activity; F:metal ion binding; C:plasma membrane; C:integral component of membrane
Tcordifilia_576	UDP-glucose 6-dehydrogenase 1	407	20	7.75228e-35	88.99	8	P:GO:0000271; P:GO:0006024; P:GO:0006065; F:GO:0003979; F:GO:0016628; F:GO:0051287; C:GO:0005634; C:GO:0005829	P:polysaccharide biosynthetic process; P:glycosaminoglycan biosynthetic process; P:UDP-glucuronate biosynthetic process; F:UDP-glucose 6-dehydrogenase activity; F:oxidoreductase activity, acting on the CH-CH group of donors, NAD or NADP as acceptor; F:NAD binding; C:nucleus; C:cytosol
Tcordifilia_577	RusA family crossover junction endodeoxyribonuclease	407	10	1.65364e-50	85.59	3	P:GO:0006281; P:GO:0006310; F:GO:0000287	P:DNA repair; P:DNA recombination; F:magnesium ion binding
Tcordifilia_580	putative ribonuclease H protein At1g65750 family	405	19	7.14521e-50	87.62	2	P:GO:0015074; F:GO:0003676	P:DNA integration; F:nucleic acid binding
Tcordifilia_581	cytochrome c biogenesis factor C	405	12	2.79477e-58	84.52	3	P:GO:0017004; C:GO:0005739; C:GO:0016021	P:cytochrome complex assembly; C:mitochondrion; C:integral component of membrane
Tcordifilia_588	alpha-glucan phosphorylase, H isozyme-like	403	20	1.64295e-86	93.28	5	P:GO:0005975; F:GO:0008184; F:GO:0030170; F:GO:0102250; F:GO:0102499	P:carbohydrate metabolic process; F:glycogen phosphorylase activity; F:pyridoxal phosphate binding; F:linear malto-oligosaccharide phosphorylase activity; F:SHG alpha-glucan phosphorylase activity
Tcordifilia_589	UDP-glucuronate 4-epimerase 6	403	20	2.2473e-44	83.7	1	C:GO:0016021	C:integral component of membrane
Tcordifilia_590	Gag protease polyprotein	402	16	7.97818e-19	87.39	2	P:GO:0006508; F:GO:0008233	P:proteolysis; F:peptidase activity
Tcordifilia_591	Hydroxymethylglutaryl-CoA synthase	402	18	6.46864e-19	90.62	4	P:GO:0006084; P:GO:0010142; P:GO:0016126; F:GO:0004421	P:acetyl-CoA metabolic process; P:farnesyl diphosphate biosynthetic process, mevalonate pathway; P:sterol biosynthetic process; F:hydroxymethylglutaryl-CoA synthase activity
Tcordifilia_597	Hypothetical predicted protein	400	20	3.80495e-27	86.9	1	P:GO:0043457	P:regulation of cellular respiration
Tcordifilia_602	senescence-associated protein	399	10	2.65991e-13	78.46	1	P:GO:0043457	P:regulation of cellular respiration
Tcordifilia_604	1-aminocyclopropane-1-carboxylate oxidase homolog 1-like	399	20	3.07914e-34	64.38	3	F:GO:0016491; F:GO:0046872; F:GO:0050590	F:oxidoreductase activity; F:metal ion binding; F:desacetoxyvindoline 4-hydroxylase activity
Tcordifilia_607	DNA-directed RNA polymerase, subunit 2	398	20	4.16922e-11	91.37	1	P:GO:0043457	P:regulation of cellular respiration
Tcordifilia_612	calcium-dependent protein kinase 11-like	397	20	2.11594e-64	91.36	16	P:GO:0009409; P:GO:0009414; P:GO:0018105; P:GO:0035556; P:GO:0046777; P:GO:1901002; F:GO:0004683; F:GO:0004712; F:GO:0005509; F:GO:0005516; F:GO:0005524; F:GO:0009931; F:GO:0106310; C:GO:0005634; C:GO:0005737; C:GO:0016020	P:response to cold; P:response to water deprivation; P:peptidyl-serine phosphorylation; P:intracellular signal transduction; P:protein autophosphorylation; P:positive regulation of response to salt stress; F:calmodulin-dependent protein kinase activity; F:protein serine/threonine/tyrosine kinase activity; F:calcium ion binding; F:calmodulin binding; F:ATP binding; F:calcium-dependent protein seri…
Tcordifilia_614	NAC domain-containing protein 68-like	396	6	2.79618e-13	54.14	3	P:GO:0006355; F:GO:0003677; C:GO:0005634	P:regulation of transcription, DNA-templated; F:DNA binding; C:nucleus
Tcordifilia_615	rRNA intron-encoded homing endonuclease	395	14	7.49349e-34	86.17	2	P:GO:0006508; F:GO:0004190	P:proteolysis; F:aspartic-type endopeptidase activity
Tcordifilia_616	Protein TAR1	395	20	5.07311e-26	86.97	1	P:GO:0043457	P:regulation of cellular respiration
Tcordifilia_617	rRNA intron-encoded homing endonuclease	395	12	6.8123e-37	90.85	4	P:GO:0006508; P:GO:0090305; F:GO:0004190; F:GO:0004519	P:proteolysis; P:nucleic acid phosphodiester bond hydrolysis; F:aspartic-type endopeptidase activity; F:endonuclease activity
Tcordifilia_618	probable carboxylesterase 18	395	20	4.10769e-32	64.91	1	F:GO:0016787	F:hydrolase activity
Tcordifilia_619	ATPase subunit 6	395	20	9.62414e-65	87.41	5	P:GO:0015986; F:GO:0015078; C:GO:0005743; C:GO:0016021; C:GO:0045263	P:ATP synthesis coupled proton transport; F:proton transmembrane transporter activity; C:mitochondrial inner membrane; C:integral component of membrane; C:proton-transporting ATP synthase complex, coupling factor F(o)
Tcordifilia_620	Gag protease polyprotein	394	11	2.52341e-12	83.67	2	P:GO:0006508; F:GO:0008233	P:proteolysis; F:peptidase activity
Tcordifilia_621	U1 small nuclear ribonucleoprotein 70 kDa	394	20	1.02359e-31	84.47	5	P:GO:0048026; F:GO:0030619; C:GO:0005681; C:GO:0005685; C:GO:0016607	P:positive regulation of mRNA splicing, via spliceosome; F:U1 snRNA binding; C:spliceosomal complex; C:U1 snRNP; C:nuclear speck
Tcordifilia_628	photosystem II 10 kDa polypeptide, chloroplastic	393	15	1.03728e-53	80.7	5	P:GO:0010270; F:GO:0003729; C:GO:0009535; C:GO:0009654; C:GO:0016021	P:photosystem II oxygen evolving complex assembly; F:mRNA binding; C:chloroplast thylakoid membrane; C:photosystem II oxygen evolving complex; C:integral component of membrane
Tcordifilia_630	Gag protease polyprotein	392	8	4.66976e-17	89.36	2	P:GO:0006508; F:GO:0008233	P:proteolysis; F:peptidase activity
Tcordifilia_632	hypothetical protein C4D60_Mb00t00580	391	8	1.1019e-10	88.55	1	P:GO:0043457	P:regulation of cellular respiration
Tcordifilia_635	Protein TAR1	390	20	1.24168e-28	63.74	1	P:GO:0043457	P:regulation of cellular respiration
Tcordifilia_636	clp protease proteolytic subunit	390	20	3.55063e-06	99.78	13	P:GO:0006508; F:GO:0004176; F:GO:0004252; F:GO:0008233; F:GO:0008236; F:GO:0016787; C:GO:0005737; C:GO:0009507; C:GO:0009526; C:GO:0009536; C:GO:0009570; C:GO:0016020; C:GO:0016021	P:proteolysis; F:ATP-dependent peptidase activity; F:serine-type endopeptidase activity; F:peptidase activity; F:serine-type peptidase activity; F:hydrolase activity; C:cytoplasm; C:chloroplast; C:plastid envelope; C:plastid; C:chloroplast stroma; C:membrane; C:integral component of membrane
Tcordifilia_637	CRM-domain containing factor CFM3A, chloroplastic/mitochondrial-like isoform X1	390	8	3.7496e-36	69.77	4	P:GO:0000373; F:GO:0003723; C:GO:0016020; C:GO:0016021	P:Group II intron splicing; F:RNA binding; C:membrane; C:integral component of membrane
Tcordifilia_640	cell wall-associated hydrolase	389	20	1.20569e-37	84.55	6	P:GO:0022900; P:GO:1902600; F:GO:0004129; F:GO:0005507; F:GO:0016787; C:GO:0016020	P:electron transport chain; P:proton transmembrane transport; F:cytochrome-c oxidase activity; F:copper ion binding; F:hydrolase activity; C:membrane
Tcordifilia_647	cell wall-associated hydrolase	388	20	2.13195e-28	85.65	2	C:GO:0009507; C:GO:0016021	C:chloroplast; C:integral component of membrane
Tcordifilia_649	Protein TAR1	388	20	7.37793e-37	84.93	1	C:GO:0016021	C:integral component of membrane
Tcordifilia_654	hypothetical protein JHK86_036056	386	12	1.00918e-22	86.54	2	P:GO:0048731; C:GO:0016021	P:system development; C:integral component of membrane
Tcordifilia_658	TCB1 transposase	386	20	1.0857e-23	65.46	3	P:GO:0006259; F:GO:0003676; C:GO:0110165	P:DNA metabolic process; F:nucleic acid binding; C:cellular anatomical entity
Tcordifilia_659	isoleucine--tRNA ligase	386	20	3.23365e-70	85.4	8	P:GO:0006428; P:GO:0106074; F:GO:0000049; F:GO:0002161; F:GO:0004822; F:GO:0005524; F:GO:0008270; C:GO:0005737	P:isoleucyl-tRNA aminoacylation; P:aminoacyl-tRNA metabolism involved in translational fidelity; F:tRNA binding; F:aminoacyl-tRNA editing activity; F:isoleucine-tRNA ligase activity; F:ATP binding; F:zinc ion binding; C:cytoplasm
Tcordifilia_662	tryptophan synthase beta chain 2, chloroplastic	385	20	5.19704e-75	89.61	5	P:GO:0000162; P:GO:0006979; P:GO:0009684; F:GO:0004834; C:GO:0009507	P:tryptophan biosynthetic process; P:response to oxidative stress; P:indoleacetic acid biosynthetic process; F:tryptophan synthase activity; C:chloroplast
Tcordifilia_664	Regulator of rDNA transcription protein 15	384	10	1.4124e-16	86.96	1	C:GO:0009507	C:chloroplast
Tcordifilia_666	thioredoxin-disulfide reductase	384	20	6.90142e-62	93.15	3	P:GO:0019430; F:GO:0004791; C:GO:0005737	P:removal of superoxide radicals; F:thioredoxin-disulfide reductase activity; C:cytoplasm
Tcordifilia_667	Chromo domain-containing protein/gag-asp_proteas domain-containing protein	384	20	6.86043e-21	65.08	3	P:GO:0006807; P:GO:0043170; P:GO:0044238	P:nitrogen compound metabolic process; P:macromolecule metabolic process; P:primary metabolic process
Tcordifilia_668	Protein TAR1	383	20	3.00594e-24	68.02	1	P:GO:0043457	P:regulation of cellular respiration
Tcordifilia_673	translation initiation factor IF-2-like	382	20	4.98209e-24	93.68	1	P:GO:0043457	P:regulation of cellular respiration
Tcordifilia_678	Protein TAR1	382	20	5.3319e-23	70.13	1	P:GO:0043457	P:regulation of cellular respiration
Tcordifilia_685	pyruvate dehydrogenase (acetyl-transferring) E1 component subunit alpha	380	20	1.0974e-30	91.09	4	P:GO:0006086; P:GO:0006096; F:GO:0004739; C:GO:0009507	P:acetyl-CoA biosynthetic process from pyruvate; P:glycolytic process; F:pyruvate dehydrogenase (acetyl-transferring) activity; C:chloroplast
Tcordifilia_690	NADH dehydrogenase subunit 2	380	18	9.29061e-22	89.97	7	P:GO:0042773; F:GO:0008137; C:GO:0005743; C:GO:0009507; C:GO:0009579; C:GO:0016021; C:GO:0070469	P:ATP synthesis coupled electron transport; F:NADH dehydrogenase (ubiquinone) activity; C:mitochondrial inner membrane; C:chloroplast; C:thylakoid; C:integral component of membrane; C:respirasome
Tcordifilia_691	hypothetical protein C5167_003922, partial	380	3	2.37083e-16	61.71	2	C:GO:0016020; C:GO:0016021	C:membrane; C:integral component of membrane
Tcordifilia_698	Protein TAR1	378	20	2.87241e-13	90.92	1	P:GO:0043457	P:regulation of cellular respiration
Tcordifilia_700	pleiotropic drug resistance protein 1-like isoform X2	378	20	1.48579e-73	94.88	5	P:GO:0055085; F:GO:0005524; F:GO:0140359; C:GO:0005886; C:GO:0016021	P:transmembrane transport; F:ATP binding; F:ABC-type transporter activity; C:plasma membrane; C:integral component of membrane
Tcordifilia_701	arginine decarboxylase	378	20	8.19164e-43	76.96	4	P:GO:0006527; P:GO:0008295; F:GO:0008792; F:GO:0046872	P:arginine catabolic process; P:spermidine biosynthetic process; F:arginine decarboxylase activity; F:metal ion binding
Tcordifilia_705	putative ribonuclease H protein At1g65750 family	377	13	5.02459e-50	86.36	2	P:GO:0015074; F:GO:0003676	P:DNA integration; F:nucleic acid binding
Tcordifilia_707	AAA-ATPase At3g50940	377	20	3.39615e-58	79.23	3	F:GO:0005524; F:GO:0016887; C:GO:0016020	F:ATP binding; F:ATP hydrolysis activity; C:membrane
Tcordifilia_708	RNA polymerase beta subunit	377	20	1.53405e-78	98.13	5	P:GO:0006351; F:GO:0003677; F:GO:0003899; F:GO:0032549; C:GO:0009507	P:transcription, DNA-templated; F:DNA binding; F:DNA-directed 5'-3' RNA polymerase activity; F:ribonucleoside binding; C:chloroplast
Tcordifilia_711	hypothetical protein GOBAR_DD27109	376	12	1.29487e-29	85.61	2	C:GO:0016020; C:GO:0016021	C:membrane; C:integral component of membrane
Tcordifilia_713	Retrovirus-related Pol polyprotein from transposon TNT 1-94	376	3	3.77965e-09	54.18	3	P:GO:0015074; F:GO:0003676; F:GO:0008270	P:DNA integration; F:nucleic acid binding; F:zinc ion binding
Tcordifilia_715	Gag protease polyprotein	375	12	9.02512e-17	93	2	P:GO:0006508; F:GO:0008233	P:proteolysis; F:peptidase activity
Tcordifilia_718	Hypothetical predicted protein	375	20	8.14768e-31	87.78	1	P:GO:0043457	P:regulation of cellular respiration
Tcordifilia_719	rRNA intron-encoded homing endonuclease	375	20	4.31903e-29	82.52	4	P:GO:0006508; P:GO:0090305; F:GO:0004190; F:GO:0004519	P:proteolysis; P:nucleic acid phosphodiester bond hydrolysis; F:aspartic-type endopeptidase activity; F:endonuclease activity
Tcordifilia_723	probable E3 ubiquitin-protein ligase ZFP1 isoform X1	375	6	8.02373e-13	58.4	1	F:GO:0061630	F:ubiquitin protein ligase activity
Tcordifilia_725	Cell wall-associated hydrolase	374	20	3.07759e-23	81.98	2	F:GO:0016787; C:GO:0009507	F:hydrolase activity; C:chloroplast
Tcordifilia_726	Protein TAR1	374	12	4.78584e-16	83.87	1	P:GO:0006355	P:regulation of transcription, DNA-templated
Tcordifilia_727	rRNA intron-encoded homing endonuclease	374	20	2.46999e-17	85.25	2	P:GO:0006508; F:GO:0004190	P:proteolysis; F:aspartic-type endopeptidase activity
Tcordifilia_728	Hydroxymethylglutaryl-CoA synthase	374	15	1.30936e-09	87.8	4	P:GO:0006084; P:GO:0010142; P:GO:0016126; F:GO:0004421	P:acetyl-CoA metabolic process; P:farnesyl diphosphate biosynthetic process, mevalonate pathway; P:sterol biosynthetic process; F:hydroxymethylglutaryl-CoA synthase activity
Tcordifilia_729	Protein TAR1	374	20	6.76365e-16	91.22	1	P:GO:0043457	P:regulation of cellular respiration
Tcordifilia_730	aspartate kinase	374	20	4.30104e-20	77.53	5	P:GO:0009088; P:GO:0009089; P:GO:0016310; F:GO:0004072; C:GO:0009536	P:threonine biosynthetic process; P:lysine biosynthetic process via diaminopimelate; P:phosphorylation; F:aspartate kinase activity; C:plastid
Tcordifilia_732	ferredoxin, root R-B1-like	374	20	2.01435e-56	82.18	6	P:GO:0006124; P:GO:0022900; F:GO:0009055; F:GO:0046872; F:GO:0051537; C:GO:0009507	P:ferredoxin metabolic process; P:electron transport chain; F:electron transfer activity; F:metal ion binding; F:2 iron, 2 sulfur cluster binding; C:chloroplast
Tcordifilia_733	Nuclear transcription factor Y subunit C-4	373	14	3.12143e-34	84.48	2	F:GO:0003677; F:GO:0046982	F:DNA binding; F:protein heterodimerization activity
Tcordifilia_734	Nuclear transcription factor Y subunit C-4	373	11	1.43615e-34	82.43	2	F:GO:0003677; F:GO:0046982	F:DNA binding; F:protein heterodimerization activity
Tcordifilia_738	PLP-dependent aminotransferase family protein	373	20	3.91704e-46	75.9	4	P:GO:0009058; F:GO:0003677; F:GO:0016740; F:GO:0030170	P:biosynthetic process; F:DNA binding; F:transferase activity; F:pyridoxal phosphate binding
Tcordifilia_739	Gag protease polyprotein	372	14	1.63621e-14	84.09	2	P:GO:0006508; F:GO:0008233	P:proteolysis; F:peptidase activity
Tcordifilia_743	D-3-phosphoglycerate dehydrogenase 2, chloroplastic-like	372	20	9.97087e-39	92.71	4	P:GO:0006564; F:GO:0004617; F:GO:0051287; C:GO:0009570	P:L-serine biosynthetic process; F:phosphoglycerate dehydrogenase activity; F:NAD binding; C:chloroplast stroma
Tcordifilia_744	Regulator of rDNA transcription protein 15	371	12	1.67953e-18	75.9	1	F:GO:0016788	F:hydrolase activity, acting on ester bonds
Tcordifilia_746	Cell wall-associated hydrolase	371	20	1.5851e-16	84.41	1	C:GO:0009507	C:chloroplast
Tcordifilia_749	Cell wall-associated hydrolase	371	20	1.57009e-39	77.37	1	F:GO:0016787	F:hydrolase activity
Tcordifilia_750	putative nuclease HARBI1	371	20	1.20799e-39	65.29	1	F:GO:0016788	F:hydrolase activity, acting on ester bonds
Tcordifilia_753	Protein TAR1	370	20	1.61004e-25	92.6	1	P:GO:0043457	P:regulation of cellular respiration
Tcordifilia_757	polyglycerol-phosphate lipoteichoic acid synthase LtaS	370	20	7.24167e-81	95.6	7	P:GO:0070395; P:GO:0071555; F:GO:0008484; F:GO:0046872; C:GO:0005576; C:GO:0005886; C:GO:0016021	P:lipoteichoic acid biosynthetic process; P:cell wall organization; F:sulfuric ester hydrolase activity; F:metal ion binding; C:extracellular region; C:plasma membrane; C:integral component of membrane
Tcordifilia_764	hypothetical protein C5167_003922, partial	368	14	1.15502e-21	84.25	1	C:GO:0016021	C:integral component of membrane
Tcordifilia_768	Regulator of rDNA transcription protein 15	368	19	3.85183e-31	90.28	2	P:GO:0006508; F:GO:0004190	P:proteolysis; F:aspartic-type endopeptidase activity
Tcordifilia_769	rRNA intron-encoded homing endonuclease	368	17	1.73534e-36	87.17	2	P:GO:0006508; F:GO:0004190	P:proteolysis; F:aspartic-type endopeptidase activity
Tcordifilia_770	3-ketoacyl-CoA synthase 11-like	368	20	2.05072e-76	95.38	5	P:GO:0006633; P:GO:0009409; P:GO:0009416; F:GO:0102756; C:GO:0016021	P:fatty acid biosynthetic process; P:response to cold; P:response to light stimulus; F:very-long-chain 3-ketoacyl-CoA synthase activity; C:integral component of membrane
Tcordifilia_773	Cell wall-associated hydrolase	367	20	2.99217e-21	83.15	2	F:GO:0016787; C:GO:0009507	F:hydrolase activity; C:chloroplast
Tcordifilia_777	cytochrome c oxidase subunit 2, mitochondrial	367	20	3.64738e-37	82.56	5	P:GO:0022900; P:GO:1902600; F:GO:0004129; F:GO:0005507; C:GO:0016020	P:electron transport chain; P:proton transmembrane transport; F:cytochrome-c oxidase activity; F:copper ion binding; C:membrane
Tcordifilia_778	Conserved protein	367	11	2.35364e-10	84.01	1	C:GO:0016021	C:integral component of membrane
Tcordifilia_780	ribosomal protein S15	367	20	2.59611e-47	94.93	4	P:GO:0006412; F:GO:0003735; C:GO:0005840; C:GO:0009507	P:translation; F:structural constituent of ribosome; C:ribosome; C:chloroplast
Tcordifilia_781	endonuclease/exonuclease/phosphatase family protein	367	20	3.56237e-83	82.13	1	F:GO:0003824	F:catalytic activity
Tcordifilia_783	electroneutral sodium bicarbonate exchanger 1 isoform X3	367	20	4.87631e-21	73.83	20	P:GO:0006355; P:GO:0008284; P:GO:0032754; P:GO:0033005; P:GO:0038165; P:GO:0048861; P:GO:1904894; F:GO:0003677; F:GO:0004923; F:GO:0004924; F:GO:0005127; F:GO:0019955; F:GO:0042803; C:GO:0000785; C:GO:0005576; C:GO:0005634; C:GO:0005829; C:GO:0009897; C:GO:0016021; C:GO:0043235	P:regulation of transcription, DNA-templated; P:positive regulation of cell population proliferation; P:positive regulation of interleukin-5 production; P:positive regulation of mast cell activation; P:oncostatin-M-mediated signaling pathway; P:leukemia inhibitory factor signaling pathway; P:positive regulation of receptor signaling pathway via STAT; F:DNA binding; F:leukemia inhibitory factor re…
Tcordifilia_785	cell wall-associated hydrolase	366	20	7.43873e-27	81.75	5	P:GO:0022900; P:GO:1902600; F:GO:0004129; F:GO:0005507; C:GO:0016020	P:electron transport chain; P:proton transmembrane transport; F:cytochrome-c oxidase activity; F:copper ion binding; C:membrane
Tcordifilia_792	putative ribonuclease H protein At1g65750 family	366	14	4.29022e-50	86.27	2	P:GO:0015074; F:GO:0003676	P:DNA integration; F:nucleic acid binding
Tcordifilia_795	translation initiation factor IF-2-like	365	20	6.04238e-17	91.84	2	P:GO:0006355; P:GO:0043457	P:regulation of transcription, DNA-templated; P:regulation of cellular respiration
Tcordifilia_798	ribulose bisphosphate carboxylase/oxygenase activase, chloroplastic	365	20	8.27583e-57	90.84	5	P:GO:0050790; F:GO:0005524; F:GO:0016887; F:GO:0046863; C:GO:0009570	P:regulation of catalytic activity; F:ATP binding; F:ATP hydrolysis activity; F:ribulose-1,5-bisphosphate carboxylase/oxygenase activator activity; C:chloroplast stroma
Tcordifilia_799	Hypothetical predicted protein	364	20	1.90019e-23	84.91	1	P:GO:0043457	P:regulation of cellular respiration
Tcordifilia_801	Allene oxide synthase	364	20	2.31111e-47	81.99	16	P:GO:0006508; P:GO:0007155; P:GO:0009611; P:GO:0009695; P:GO:0009753; P:GO:0016125; P:GO:0031407; P:GO:0050832; F:GO:0004222; F:GO:0004497; F:GO:0005506; F:GO:0009978; F:GO:0016705; F:GO:0020037; C:GO:0005737; C:GO:0016020	P:proteolysis; P:cell adhesion; P:response to wounding; P:jasmonic acid biosynthetic process; P:response to jasmonic acid; P:sterol metabolic process; P:oxylipin metabolic process; P:defense response to fungus; F:metalloendopeptidase activity; F:monooxygenase activity; F:iron ion binding; F:allene oxide synthase activity; F:oxidoreductase activity, acting on paired donors, with incorporation or r…
Tcordifilia_805	Gag protease polyprotein	363	10	6.71581e-29	83.96	2	P:GO:0006508; F:GO:0008233	P:proteolysis; F:peptidase activity
Tcordifilia_806	Hydroxymethylglutaryl-CoA synthase	363	8	2.58721e-18	89.25	4	P:GO:0006084; P:GO:0010142; P:GO:0016126; F:GO:0004421	P:acetyl-CoA metabolic process; P:farnesyl diphosphate biosynthetic process, mevalonate pathway; P:sterol biosynthetic process; F:hydroxymethylglutaryl-CoA synthase activity
Tcordifilia_808	ABC transporter ATP-binding protein	363	20	4.89313e-42	79.89	2	F:GO:0005524; C:GO:0016021	F:ATP binding; C:integral component of membrane
Tcordifilia_809	probable methyltransferase PMT21	363	20	3.21625e-79	91.3	7	P:GO:0016310; P:GO:0032259; F:GO:0008168; F:GO:0016301; C:GO:0005737; C:GO:0016021; C:GO:0043231	P:phosphorylation; P:methylation; F:methyltransferase activity; F:kinase activity; C:cytoplasm; C:integral component of membrane; C:intracellular membrane-bounded organelle
Tcordifilia_812	hypothetical protein C4D60_Mb00t00580	362	1	4.40216e-13	85.37	1	P:GO:0043457	P:regulation of cellular respiration
Tcordifilia_816	neutral/alkaline invertase 3, chloroplastic-like	362	20	4.51204e-66	94.39	6	P:GO:0005987; F:GO:0004575; F:GO:0033926; C:GO:0005739; C:GO:0009507; C:GO:0016021	P:sucrose catabolic process; F:sucrose alpha-glucosidase activity; F:glycopeptide alpha-N-acetylgalactosaminidase activity; C:mitochondrion; C:chloroplast; C:integral component of membrane
Tcordifilia_817	RNA-binding protein 25 isoform X2	362	10	2.60361e-13	73.74	2	P:GO:0006397; F:GO:0003723	P:mRNA processing; F:RNA binding
Tcordifilia_818	protein SMAX1-like	362	14	2.09953e-32	68.16	1	F:GO:0016787	F:hydrolase activity
Tcordifilia_823	pre-mRNA-processing protein 40A	361	20	5.26075e-13	84.69	3	P:GO:0045292; C:GO:0005634; C:GO:0016021	P:mRNA cis splicing, via spliceosome; C:nucleus; C:integral component of membrane
Tcordifilia_824	hypothetical protein TEA_015341	361	6	3.40123e-13	68.81	5	P:GO:0006357; P:GO:0007049; P:GO:0050790; P:GO:0051301; F:GO:0016538	P:regulation of transcription by RNA polymerase II; P:cell cycle; P:regulation of catalytic activity; P:cell division; F:cyclin-dependent protein serine/threonine kinase regulator activity
Tcordifilia_825	homeobox-leucine zipper protein GLABRA 2	361	20	4.89805e-11	83.54	5	P:GO:0006357; F:GO:0000981; F:GO:0003677; F:GO:0008289; C:GO:0005634	P:regulation of transcription by RNA polymerase II; F:DNA-binding transcription factor activity, RNA polymerase II-specific; F:DNA binding; F:lipid binding; C:nucleus
Tcordifilia_828	hypothetical protein GOBAR_DD27109	360	10	1.16138e-28	81.13	2	P:GO:0006508; F:GO:0004190	P:proteolysis; F:aspartic-type endopeptidase activity
Tcordifilia_831	hypothetical protein ES288_D02G018400v1, partial	360	13	7.34737e-36	69.27	1	C:GO:0005739	C:mitochondrion
Tcordifilia_833	ankyrin repeat domain-containing protein 30A-like isoform X1	360	15	1.17175e-10	87.5	1	C:GO:0005794	C:Golgi apparatus
Tcordifilia_834	TCB1 transposase	360	20	3.20473e-41	66.28	3	P:GO:0006313; P:GO:0015074; F:GO:0003677	P:transposition, DNA-mediated; P:DNA integration; F:DNA binding
Tcordifilia_835	Protein TAR1	359	20	1.77626e-25	83.64	1	P:GO:0043457	P:regulation of cellular respiration
Tcordifilia_836	Hypothetical predicted protein	359	20	4.76423e-34	91.82	2	P:GO:0006508; F:GO:0004190	P:proteolysis; F:aspartic-type endopeptidase activity
Tcordifilia_837	translation initiation factor IF-2-like	359	20	9.63699e-19	84.02	2	P:GO:0006508; F:GO:0004190	P:proteolysis; F:aspartic-type endopeptidase activity
Tcordifilia_840	hypothetical chloroplast RF21	359	20	3.9855e-68	94.33	4	F:GO:0005524; F:GO:0016887; C:GO:0009570; C:GO:0016021	F:ATP binding; F:ATP hydrolysis activity; C:chloroplast stroma; C:integral component of membrane
Tcordifilia_845	rRNA intron-encoded homing endonuclease	358	20	1.25938e-39	86.76	2	P:GO:0006508; F:GO:0004190	P:proteolysis; F:aspartic-type endopeptidase activity
Tcordifilia_847	Protein TAR1	358	20	6.01223e-27	86.99	2	P:GO:0043457; C:GO:0016021	P:regulation of cellular respiration; C:integral component of membrane
Tcordifilia_851	Hypothetical predicted protein	357	20	7.0213e-23	86.34	1	P:GO:0043457	P:regulation of cellular respiration
Tcordifilia_852	Hypothetical predicted protein	357	20	6.73814e-23	85.92	1	P:GO:0043457	P:regulation of cellular respiration
Tcordifilia_855	hypothetical protein JHK85_002894	357	6	9.21083e-19	85.01	1	C:GO:0009507	C:chloroplast
Tcordifilia_859	U-box domain-containing protein 21-like	356	20	2.20608e-20	71.78	1	F:GO:0016740	F:transferase activity
Tcordifilia_860	translation initiation factor IF-2-like	355	20	7.41499e-25	88.66	2	C:GO:0016020; C:GO:0016021	C:membrane; C:integral component of membrane
Tcordifilia_864	rRNA intron-encoded homing endonuclease	354	15	4.58548e-34	88.91	2	P:GO:0006508; F:GO:0004190	P:proteolysis; F:aspartic-type endopeptidase activity
Tcordifilia_870	ase inhibitor I3, Kunitz legume	354	9	3.50161e-10	64.25	13	P:GO:0006508; P:GO:0009610; P:GO:0010466; P:GO:0010951; P:GO:0036377; F:GO:0004866; F:GO:0004867; F:GO:0005515; F:GO:0008233; F:GO:0030414; C:GO:0005576; C:GO:0005615; C:GO:0048046	P:proteolysis; P:response to symbiotic fungus; P:negative regulation of peptidase activity; P:negative regulation of endopeptidase activity; P:arbuscular mycorrhizal association; F:endopeptidase inhibitor activity; F:serine-type endopeptidase inhibitor activity; F:protein binding; F:peptidase activity; F:peptidase inhibitor activity; C:extracellular region; C:extracellular space; C:apoplast
Tcordifilia_873	DNA-directed RNA polymerase, subunit 2	353	10	1.59315e-33	88.21	2	P:GO:0006508; F:GO:0008233	P:proteolysis; F:peptidase activity
Tcordifilia_878	T-complex protein 1 protein 1	353	19	1.87985e-29	65.75	1	C:GO:0016020	C:membrane
Tcordifilia_879	senescence-associated protein	352	20	2.48727e-18	80.05	2	P:GO:0006508; F:GO:0004190	P:proteolysis; F:aspartic-type endopeptidase activity
Tcordifilia_881	Hypothetical predicted protein	352	20	3.02277e-27	85.89	1	P:GO:0043457	P:regulation of cellular respiration
Tcordifilia_883	Protein TAR1	352	20	4.82178e-14	89.5	1	P:GO:0043457	P:regulation of cellular respiration
Tcordifilia_884	Retrotransposon gag domain-containing protein	352	20	1.24222e-23	53.94	1	F:GO:0003676	F:nucleic acid binding
Tcordifilia_886	BURP domain protein RD22-like	352	7	3.0534e-09	66.72	2	P:GO:0009651; F:GO:0003729	P:response to salt stress; F:mRNA binding
Tcordifilia_887	Nuclear transcription factor Y subunit C-4	351	12	2.39331e-34	82.73	2	F:GO:0003677; F:GO:0046982	F:DNA binding; F:protein heterodimerization activity
Tcordifilia_890	Hypothetical predicted protein	351	20	7.28032e-25	82.81	2	C:GO:0016020; C:GO:0016021	C:membrane; C:integral component of membrane
Tcordifilia_892	glutamate decarboxylase 2	351	20	2.3682e-55	93.17	5	P:GO:0006538; F:GO:0004351; F:GO:0030170; C:GO:0005829; C:GO:0016020	P:glutamate catabolic process; F:glutamate decarboxylase activity; F:pyridoxal phosphate binding; C:cytosol; C:membrane
Tcordifilia_893	rRNA intron-encoded homing endonuclease	350	20	2.01322e-21	93.36	2	P:GO:0006508; F:GO:0004190	P:proteolysis; F:aspartic-type endopeptidase activity
Tcordifilia_894	Regulator of rDNA transcription protein 15	350	12	6.44448e-09	84.14	2	P:GO:0006355; P:GO:0043457	P:regulation of transcription, DNA-templated; P:regulation of cellular respiration
Tcordifilia_896	Gag protease polyprotein	350	15	2.87065e-17	92.43	2	P:GO:0006508; F:GO:0008233	P:proteolysis; F:peptidase activity
Tcordifilia_897	chromosome partitioning protein ParB	350	20	1.27062e-50	81.26	7	P:GO:0006355; P:GO:0009791; P:GO:0048367; P:GO:0048608; F:GO:0016788; C:GO:0016020; C:GO:0016021	P:regulation of transcription, DNA-templated; P:post-embryonic development; P:shoot system development; P:reproductive structure development; F:hydrolase activity, acting on ester bonds; C:membrane; C:integral component of membrane
Tcordifilia_899	ATP synthase F0 subunit 6	350	20	3.19735e-34	76.1	5	P:GO:0015986; F:GO:0015078; C:GO:0005743; C:GO:0016021; C:GO:0045263	P:ATP synthesis coupled proton transport; F:proton transmembrane transporter activity; C:mitochondrial inner membrane; C:integral component of membrane; C:proton-transporting ATP synthase complex, coupling factor F(o)
Tcordifilia_901	cytochrome c biogenesis FN	350	20	1.7965e-63	81.78	6	P:GO:0015886; P:GO:0017004; F:GO:0015232; F:GO:0020037; C:GO:0005739; C:GO:0016021	P:heme transport; P:cytochrome complex assembly; F:heme transmembrane transporter activity; F:heme binding; C:mitochondrion; C:integral component of membrane
Tcordifilia_903	Cell wall-associated hydrolase	349	20	2.32881e-34	83.67	3	P:GO:0009987; F:GO:0003824; C:GO:0009507	P:cellular process; F:catalytic activity; C:chloroplast
Tcordifilia_904	rRNA intron-encoded homing endonuclease	349	15	4.24687e-34	88.44	2	P:GO:0006508; F:GO:0004190	P:proteolysis; F:aspartic-type endopeptidase activity
Tcordifilia_908	Protein TAR1	349	20	2.19171e-24	83.94	1	P:GO:0043457	P:regulation of cellular respiration
Tcordifilia_910	alkaline/neutral invertase A, mitochondrial-like	349	8	6.14476e-18	70.05	4	P:GO:0005987; F:GO:0004575; F:GO:0033926; C:GO:0005739	P:sucrose catabolic process; F:sucrose alpha-glucosidase activity; F:glycopeptide alpha-N-acetylgalactosaminidase activity; C:mitochondrion
Tcordifilia_911	serine/threonine-protein kinase AtPK2/AtPK19-like isoform X1	349	20	1.41322e-36	64.11	5	P:GO:0018105; F:GO:0000166; F:GO:0004674; C:GO:0005634; C:GO:0005737	P:peptidyl-serine phosphorylation; F:nucleotide binding; F:protein serine/threonine kinase activity; C:nucleus; C:cytoplasm
Tcordifilia_915	Allene oxide cyclase	348	17	2.39451e-56	87.09	28	P:GO:0006464; P:GO:0006508; P:GO:0007623; P:GO:0009611; P:GO:0009625; P:GO:0009637; P:GO:0009646; P:GO:0009651; P:GO:0009695; P:GO:0009723; P:GO:0009734; P:GO:0009737; P:GO:0009751; P:GO:0009864; P:GO:0009908; P:GO:0010038; P:GO:0010114; P:GO:0010218; P:GO:0033274; P:GO:0042542; P:GO:0048573; P:GO:0050832; P:GO:0080186; P:GO:1900367; F:GO:0046423; F:GO:0046872; F:GO:0070006; C:GO:0009507	P:cellular protein modification process; P:proteolysis; P:circadian rhythm; P:response to wounding; P:response to insect; P:response to blue light; P:response to absence of light; P:response to salt stress; P:jasmonic acid biosynthetic process; P:response to ethylene; P:auxin-activated signaling pathway; P:response to abscisic acid; P:response to salicylic acid; P:induced systemic resistance, jas…
Tcordifilia_916	group II intron reverse transcriptase/maturase	348	20	7.72157e-29	66.2	1	P:GO:0090304	P:nucleic acid metabolic process
Tcordifilia_917	IQ domain-containing protein IQM3 isoform X1	348	20	1.66543e-52	82.94	2	C:GO:0005634; C:GO:0005737	C:nucleus; C:cytoplasm
Tcordifilia_918	hypothetical protein CK203_058187	348	3	0.000271029	73.61	2	F:GO:0003676; F:GO:0008270	F:nucleic acid binding; F:zinc ion binding
Tcordifilia_920	translation initiation factor IF-2-like	347	20	2.16342e-23	90.23	1	P:GO:0043457	P:regulation of cellular respiration
Tcordifilia_921	hypothetical protein C4D60_Mb00t17770	347	16	2.93244e-25	86.03	2	P:GO:0048731; C:GO:0016021	P:system development; C:integral component of membrane
Tcordifilia_922	Protein TAR1	347	13	3.72307e-10	84.62	2	P:GO:0006355; P:GO:0043457	P:regulation of transcription, DNA-templated; P:regulation of cellular respiration
Tcordifilia_924	maturase	347	20	1.90071e-54	93.25	3	P:GO:0006397; C:GO:0005739; C:GO:0016021	P:mRNA processing; C:mitochondrion; C:integral component of membrane
Tcordifilia_926	E3 ubiquitin-protein ligase UPL1-like	347	20	1.45691e-69	97.15	3	P:GO:0016567; F:GO:0004842; F:GO:0016746	P:protein ubiquitination; F:ubiquitin-protein transferase activity; F:acyltransferase activity
Tcordifilia_927	senescence-associated protein	346	20	1.01129e-33	78.95	1	C:GO:0016020	C:membrane
Tcordifilia_928	Hypothetical predicted protein	346	20	1.64456e-20	85.47	1	P:GO:0043457	P:regulation of cellular respiration
Tcordifilia_931	hypothetical protein C4D60_Mb00t00580	346	6	1.30313e-14	88.13	1	P:GO:0043457	P:regulation of cellular respiration
Tcordifilia_932	chromosome partitioning protein ParB	346	11	2.4094e-17	76.72	2	C:GO:0016020; C:GO:0016021	C:membrane; C:integral component of membrane
Tcordifilia_935	rRNA intron-encoded homing endonuclease	346	15	5.78687e-16	91.65	4	P:GO:0006508; P:GO:0090305; F:GO:0004190; F:GO:0004519	P:proteolysis; P:nucleic acid phosphodiester bond hydrolysis; F:aspartic-type endopeptidase activity; F:endonuclease activity
Tcordifilia_936	cytokinin dehydrogenase 5-like	346	20	3.67194e-59	83.39	5	P:GO:0009690; F:GO:0019139; F:GO:0071949; C:GO:0005615; C:GO:0016020	P:cytokinin metabolic process; F:cytokinin dehydrogenase activity; F:FAD binding; C:extracellular space; C:membrane
Tcordifilia_938	ribosomal protein S12	346	20	4.07935e-24	91.58	5	P:GO:0006412; F:GO:0003735; F:GO:0019843; C:GO:0009507; C:GO:0015935	P:translation; F:structural constituent of ribosome; F:rRNA binding; C:chloroplast; C:small ribosomal subunit
Tcordifilia_940	Hypothetical predicted protein	345	20	2.02183e-16	88.28	1	P:GO:0043457	P:regulation of cellular respiration
Tcordifilia_941	Hypothetical predicted protein	345	20	1.05321e-22	88.51	1	P:GO:0043457	P:regulation of cellular respiration
Tcordifilia_942	hypothetical protein GOBAR_DD27109	345	11	8.18127e-23	88.46	2	C:GO:0016020; C:GO:0016021	C:membrane; C:integral component of membrane
Tcordifilia_943	Hypothetical predicted protein	345	20	2.22932e-24	85.9	1	P:GO:0043457	P:regulation of cellular respiration
Tcordifilia_944	rRNA intron-encoded homing endonuclease	344	15	3.93205e-34	87.45	2	P:GO:0006508; F:GO:0004190	P:proteolysis; F:aspartic-type endopeptidase activity
Tcordifilia_945	rRNA intron-encoded homing endonuclease	344	17	3.93205e-34	89.74	2	P:GO:0006508; F:GO:0004190	P:proteolysis; F:aspartic-type endopeptidase activity
Tcordifilia_946	rRNA intron-encoded homing endonuclease	344	15	3.93205e-34	88.11	2	P:GO:0006508; F:GO:0004190	P:proteolysis; F:aspartic-type endopeptidase activity
Tcordifilia_947	Protein TAR1	344	20	1.10896e-25	83.64	1	C:GO:0016021	C:integral component of membrane
Tcordifilia_950	linoleate 13S-lipoxygenase 3-1, chloroplastic-like	344	20	4.39829e-16	92.91	6	P:GO:0006633; P:GO:0031408; P:GO:0034440; F:GO:0016702; F:GO:0046872; C:GO:0005737	P:fatty acid biosynthetic process; P:oxylipin biosynthetic process; P:lipid oxidation; F:oxidoreductase activity, acting on single donors with incorporation of molecular oxygen, incorporation of two atoms of oxygen; F:metal ion binding; C:cytoplasm
Tcordifilia_952	Protein TAR1	344	20	2.65755e-52	85.66	1	P:GO:0043457	P:regulation of cellular respiration
Tcordifilia_953	RNA polymerase beta' subunit	344	20	3.78293e-76	98.9	6	P:GO:0006351; F:GO:0000287; F:GO:0003677; F:GO:0003899; F:GO:0008270; C:GO:0009507	P:transcription, DNA-templated; F:magnesium ion binding; F:DNA binding; F:DNA-directed 5'-3' RNA polymerase activity; F:zinc ion binding; C:chloroplast
Tcordifilia_957	senescence-associated protein	343	16	3.93205e-34	87.45	2	P:GO:0006508; F:GO:0004190	P:proteolysis; F:aspartic-type endopeptidase activity
Tcordifilia_958	rRNA intron-encoded homing endonuclease	343	15	3.93205e-34	84.32	2	P:GO:0006508; F:GO:0004190	P:proteolysis; F:aspartic-type endopeptidase activity
Tcordifilia_959	Hypothetical predicted protein	343	20	2.11694e-19	88.53	3	P:GO:0006508; P:GO:0043457; F:GO:0004190	P:proteolysis; P:regulation of cellular respiration; F:aspartic-type endopeptidase activity
Tcordifilia_962	Gag protease polyprotein	343	15	5.06331e-19	83.94	2	P:GO:0006508; F:GO:0008233	P:proteolysis; F:peptidase activity
Tcordifilia_964	CBS domain-containing protein CBSX1, chloroplastic	343	20	2.49925e-22	77.34	1	P:GO:0045454	P:cell redox homeostasis
Tcordifilia_965	Protein TAR1	343	20	6.97796e-23	91.27	2	F:GO:0003677; F:GO:0046982	F:DNA binding; F:protein heterodimerization activity
Tcordifilia_967	Gag protease polyprotein	343	12	1.23845e-23	84.77	2	P:GO:0006508; F:GO:0008233	P:proteolysis; F:peptidase activity
Tcordifilia_975	rRNA intron-encoded homing endonuclease	342	20	1.5624e-25	88.41	4	P:GO:0006508; P:GO:0090305; F:GO:0004190; F:GO:0004519	P:proteolysis; P:nucleic acid phosphodiester bond hydrolysis; F:aspartic-type endopeptidase activity; F:endonuclease activity
Tcordifilia_976	Regulator of rDNA transcription protein 15	342	20	4.28093e-19	86.54	1	F:GO:0016788	F:hydrolase activity, acting on ester bonds
Tcordifilia_977	Nuclear transcription factor Y subunit C-4	342	18	2.16405e-28	89.58	2	P:GO:0006508; F:GO:0004190	P:proteolysis; F:aspartic-type endopeptidase activity
Tcordifilia_978	hypothetical protein KY289_009822	342	16	3.59477e-50	76.02	2	C:GO:0016020; C:GO:0016021	C:membrane; C:integral component of membrane
Tcordifilia_981	1-aminocyclopropane-1-carboxylate oxidase homolog 1	342	20	7.94451e-29	64.48	1	F:GO:0051213	F:dioxygenase activity
Tcordifilia_988	Regulator of rDNA transcription protein 15	340	15	5.19697e-13	87.42	2	P:GO:0006508; F:GO:0008233	P:proteolysis; F:peptidase activity
Tcordifilia_990	putative ribonuclease H protein At1g65750 family	340	13	3.95024e-45	86.92	2	P:GO:0015074; F:GO:0003676	P:DNA integration; F:nucleic acid binding
Tcordifilia_1000	putative ribonuclease H protein At1g65750 family	339	12	8.09114e-40	89.99	1	C:GO:0016021	C:integral component of membrane
Tcordifilia_1004	helix-turn-helix domain-containing protein	339	20	2.96139e-43	73.78	2	F:GO:0003677; C:GO:0016021	F:DNA binding; C:integral component of membrane
Tcordifilia_1005	retroviral-like aspartic protease	339	11	2.81243e-14	62.74	1	C:GO:0009523	C:photosystem II
Tcordifilia_1006	cytochrome c oxidase subunit 1	339	20	7.55447e-41	88.6	11	P:GO:0006119; P:GO:0015990; P:GO:0022900; P:GO:0090305; F:GO:0004129; F:GO:0004519; F:GO:0020037; F:GO:0046872; C:GO:0005743; C:GO:0016021; C:GO:0045277	P:oxidative phosphorylation; P:electron transport coupled proton transport; P:electron transport chain; P:nucleic acid phosphodiester bond hydrolysis; F:cytochrome-c oxidase activity; F:endonuclease activity; F:heme binding; F:metal ion binding; C:mitochondrial inner membrane; C:integral component of membrane; C:respiratory chain complex IV
Tcordifilia_1011	Protein TAR1	338	20	1.16017e-12	80.31	1	P:GO:0043457	P:regulation of cellular respiration
Tcordifilia_1017	Hypothetical predicted protein	338	20	4.44065e-17	92.59	3	P:GO:0006508; P:GO:0043457; F:GO:0004190	P:proteolysis; P:regulation of cellular respiration; F:aspartic-type endopeptidase activity
Tcordifilia_1021	chromosome partitioning protein ParB	338	13	1.33224e-37	81.61	2	P:GO:0048731; C:GO:0016021	P:system development; C:integral component of membrane
Tcordifilia_1023	Protein TAR1	337	20	2.69349e-24	85.02	1	P:GO:0043457	P:regulation of cellular respiration
Tcordifilia_1024	hypothetical protein DEO72_LG5g2274	337	20	2.65097e-18	83.79	1	C:GO:0016021	C:integral component of membrane
Tcordifilia_1027	rRNA intron-encoded homing endonuclease	337	15	3.63945e-34	88.26	2	P:GO:0006508; F:GO:0004190	P:proteolysis; F:aspartic-type endopeptidase activity
Tcordifilia_1028	hypothetical protein JHK86_036056	337	4	2.29092e-13	83.2	4	P:GO:0006355; P:GO:0009791; P:GO:0048367; P:GO:0048608	P:regulation of transcription, DNA-templated; P:post-embryonic development; P:shoot system development; P:reproductive structure development
Tcordifilia_1032	hypothetical protein C5167_003922, partial	337	20	2.35357e-15	88.2	1	C:GO:0016021	C:integral component of membrane
Tcordifilia_1036	ATP-dependent chaperone ClpB	337	20	3.74004e-24	70.45	2	F:GO:0000166; C:GO:0005737	F:nucleotide binding; C:cytoplasm
Tcordifilia_1037	MarR family transcriptional regulator	337	20	1.33715e-22	63.41	1	P:GO:0006355	P:regulation of transcription, DNA-templated
Tcordifilia_1039	Hypothetical predicted protein	336	20	7.74147e-18	88.53	1	P:GO:0043457	P:regulation of cellular respiration
Tcordifilia_1040	Hypothetical predicted protein	336	20	3.54776e-26	89.51	3	P:GO:0006508; P:GO:0043457; F:GO:0008233	P:proteolysis; P:regulation of cellular respiration; F:peptidase activity
Tcordifilia_1042	hypothetical protein C5167_003922, partial	336	14	1.1116e-36	84.27	2	P:GO:0048731; C:GO:0016021	P:system development; C:integral component of membrane
Tcordifilia_1046	Protein TAR1	336	12	2.57195e-12	83.74	1	P:GO:0043457	P:regulation of cellular respiration
Tcordifilia_1048	Protein TAR1	336	20	1.11248e-25	89.23	1	P:GO:0043457	P:regulation of cellular respiration
Tcordifilia_1061	Protein TAR1	335	20	3.20818e-18	84.02	1	P:GO:0043457	P:regulation of cellular respiration
Tcordifilia_1062	hypothetical protein DVH24_018953	335	15	6.30517e-15	86.67	2	P:GO:0006508; F:GO:0004190	P:proteolysis; F:aspartic-type endopeptidase activity
Tcordifilia_1069	hypothetical protein JHK86_036056	334	16	3.16675e-53	72.98	1	C:GO:0016021	C:integral component of membrane
Tcordifilia_1075	Regulator of rDNA transcription protein 15	334	20	2.37935e-11	73.68	1	F:GO:0016788	F:hydrolase activity, acting on ester bonds
Tcordifilia_1078	protein SENESCENCE-ASSOCIATED GENE 21, mitochondrial	334	18	4.35283e-18	69.97	1	C:GO:0005739	C:mitochondrion
Tcordifilia_1079	ANT(3'')-Ia family aminoglycoside nucleotidyltransferase AadA1	334	20	3.22422e-63	98.83	6	P:GO:0008152; P:GO:0046677; F:GO:0005524; F:GO:0009012; F:GO:0016798; F:GO:0070566	P:metabolic process; P:response to antibiotic; F:ATP binding; F:aminoglycoside 3''-adenylyltransferase activity; F:hydrolase activity, acting on glycosyl bonds; F:adenylyltransferase activity
Tcordifilia_1084	Regulator of rDNA transcription protein 15	333	17	6.23133e-32	88.54	2	P:GO:0006508; F:GO:0004190	P:proteolysis; F:aspartic-type endopeptidase activity
Tcordifilia_1085	hypothetical protein CNMCM6805_006986	333	15	1.39372e-11	89.53	2	C:GO:0016020; C:GO:0016021	C:membrane; C:integral component of membrane
Tcordifilia_1086	Protein TAR1	333	18	4.95928e-19	91.26	2	P:GO:0006355; P:GO:0043457	P:regulation of transcription, DNA-templated; P:regulation of cellular respiration
Tcordifilia_1091	beta-glucosidase 44-like isoform X1	333	20	2.00843e-21	70.6	11	P:GO:0016052; F:GO:0004565; F:GO:0004567; F:GO:0033907; F:GO:0042803; F:GO:0042973; F:GO:0047668; F:GO:0047701; F:GO:0050224; F:GO:0080079; F:GO:0080083	P:carbohydrate catabolic process; F:beta-galactosidase activity; F:beta-mannosidase activity; F:beta-D-fucosidase activity; F:protein homodimerization activity; F:glucan endo-1,3-beta-D-glucosidase activity; F:amygdalin beta-glucosidase activity; F:beta-L-arabinosidase activity; F:prunasin beta-glucosidase activity; F:cellobiose glucosidase activity; F:beta-gentiobiose beta-glucosidase activity
Tcordifilia_1094	Protein TAR1	332	20	9.8119e-33	87.25	1	P:GO:0043457	P:regulation of cellular respiration
Tcordifilia_1096	hypothetical protein C5167_003922, partial	332	8	8.46313e-12	89.53	2	P:GO:0048731; C:GO:0016021	P:system development; C:integral component of membrane
Tcordifilia_1098	Hypothetical predicted protein	332	20	6.54438e-12	91.37	1	C:GO:0016021	C:integral component of membrane
Tcordifilia_1099	Regulator of rDNA transcription protein 15	332	20	2.98684e-25	90.34	1	C:GO:0016021	C:integral component of membrane
Tcordifilia_1101	putative ribonuclease H protein At1g65750 family	332	14	1.40792e-44	87.85	2	P:GO:0015074; F:GO:0003676	P:DNA integration; F:nucleic acid binding
Tcordifilia_1105	probable protein phosphatase 2C 25	332	20	6.85527e-54	84.06	3	P:GO:0006470; F:GO:0004722; F:GO:0046872	P:protein dephosphorylation; F:protein serine/threonine phosphatase activity; F:metal ion binding
Tcordifilia_1107	rRNA intron-encoded homing endonuclease	331	20	3.50417e-29	89.61	7	P:GO:0006508; P:GO:0022900; P:GO:1902600; F:GO:0004129; F:GO:0004190; F:GO:0005507; C:GO:0016020	P:proteolysis; P:electron transport chain; P:proton transmembrane transport; F:cytochrome-c oxidase activity; F:aspartic-type endopeptidase activity; F:copper ion binding; C:membrane
Tcordifilia_1108	putative ribonuclease H protein At1g65750 family	331	14	2.76487e-50	84.48	3	P:GO:0015074; P:GO:0043457; F:GO:0003676	P:DNA integration; P:regulation of cellular respiration; F:nucleic acid binding
Tcordifilia_1131	protein TIME FOR COFFEE isoform X1	329	10	1.95633e-09	75.38	1	P:GO:0042752	P:regulation of circadian rhythm
Tcordifilia_1132	endonuclease/exonuclease/phosphatase family protein	329	17	8.48705e-50	87.34	2	F:GO:0016740; C:GO:0016020	F:transferase activity; C:membrane
Tcordifilia_1135	Protein TAR1	328	20	7.01749e-15	90.36	1	P:GO:0043457	P:regulation of cellular respiration
Tcordifilia_1137	hypothetical protein DVH24_037526	328	15	4.97864e-19	88.76	2	P:GO:0006508; F:GO:0004190	P:proteolysis; F:aspartic-type endopeptidase activity
Tcordifilia_1138	Nuclear transcription factor Y subunit C-4	328	11	1.75832e-34	83.68	2	F:GO:0003677; F:GO:0046982	F:DNA binding; F:protein heterodimerization activity
Tcordifilia_1139	Gag protease polyprotein	328	12	3.68786e-12	89.76	2	P:GO:0006508; F:GO:0008233	P:proteolysis; F:peptidase activity
Tcordifilia_1147	Hypothetical predicted protein	327	20	2.31291e-13	84.62	1	P:GO:0043457	P:regulation of cellular respiration
Tcordifilia_1151	Regulator of rDNA transcription protein 15	327	20	2.89673e-26	90.15	2	C:GO:0016020; C:GO:0016021	C:membrane; C:integral component of membrane
Tcordifilia_1152	ribosomal protein S10	327	13	8.61698e-18	86.3	2	C:GO:0016020; C:GO:0016021	C:membrane; C:integral component of membrane
Tcordifilia_1153	Elongation factor Tu	327	20	7.38043e-64	92.13	6	P:GO:0070125; F:GO:0003746; F:GO:0003924; F:GO:0005525; C:GO:0005739; C:GO:0009507	P:mitochondrial translational elongation; F:translation elongation factor activity; F:GTPase activity; F:GTP binding; C:mitochondrion; C:chloroplast
Tcordifilia_1160	cytochrome c oxidase subunit 2, mitochondrial	326	13	1.364e-07	82.3	6	P:GO:0022900; P:GO:1902600; F:GO:0004129; F:GO:0005507; C:GO:0016020; C:GO:0016021	P:electron transport chain; P:proton transmembrane transport; F:cytochrome-c oxidase activity; F:copper ion binding; C:membrane; C:integral component of membrane
Tcordifilia_1164	Protein TAR1	326	14	5.09293e-20	85.71	2	P:GO:0006508; F:GO:0004190	P:proteolysis; F:aspartic-type endopeptidase activity
Tcordifilia_1166	cullin-1 isoform X2	326	20	1.21162e-19	92	5	P:GO:0006511; P:GO:0016567; F:GO:0004842; F:GO:0031625; C:GO:0031461	P:ubiquitin-dependent protein catabolic process; P:protein ubiquitination; F:ubiquitin-protein transferase activity; F:ubiquitin protein ligase binding; C:cullin-RING ubiquitin ligase complex
Tcordifilia_1167	Retrovirus-related Pol polyprotein from transposon TNT 1-94	326	20	6.84243e-35	66.49	3	P:GO:0015074; F:GO:0003676; F:GO:0008270	P:DNA integration; F:nucleic acid binding; F:zinc ion binding
Tcordifilia_1172	hypothetical protein P153DRAFT_413793, partial	325	10	3.08e-30	78.01	1	P:GO:0043457	P:regulation of cellular respiration
Tcordifilia_1175	putative ribonuclease H protein At1g65750 family	325	16	1.90331e-35	87.38	2	P:GO:0015074; F:GO:0003676	P:DNA integration; F:nucleic acid binding
Tcordifilia_1177	Uncharacterised protein	325	17	4.94608e-22	81.64	5	P:GO:0022900; P:GO:1902600; F:GO:0004129; F:GO:0005507; C:GO:0016020	P:electron transport chain; P:proton transmembrane transport; F:cytochrome-c oxidase activity; F:copper ion binding; C:membrane
Tcordifilia_1178	putative RNA-directed DNA polymerase from transposon X-element	325	8	1.5056e-18	54.84	3	P:GO:0006278; F:GO:0003824; F:GO:0003964	P:RNA-dependent DNA biosynthetic process; F:catalytic activity; F:RNA-directed DNA polymerase activity
Tcordifilia_1180	Protein TAR1	324	20	1.45524e-24	87.57	1	P:GO:0043457	P:regulation of cellular respiration
Tcordifilia_1183	translation initiation factor IF-2-like	324	17	1.39159e-13	93.67	1	P:GO:0006355	P:regulation of transcription, DNA-templated
Tcordifilia_1184	Hypothetical predicted protein	324	20	1.04973e-21	79.24	2	P:GO:0006508; F:GO:0004190	P:proteolysis; F:aspartic-type endopeptidase activity
Tcordifilia_1189	putative ribonuclease H protein At1g65750 family	324	14	2.44965e-50	87.33	2	P:GO:0015074; F:GO:0003676	P:DNA integration; F:nucleic acid binding
Tcordifilia_1192	rRNA intron-encoded homing endonuclease	324	20	1.79042e-11	88.51	4	P:GO:0006508; P:GO:0090305; F:GO:0004190; F:GO:0004519	P:proteolysis; P:nucleic acid phosphodiester bond hydrolysis; F:aspartic-type endopeptidase activity; F:endonuclease activity
Tcordifilia_1194	Protein TAR1	324	20	4.87849e-29	64.59	1	P:GO:0043457	P:regulation of cellular respiration
Tcordifilia_1195	signal recognition particle receptor subunit alpha	324	20	3.66768e-68	67.44	5	P:GO:0006614; F:GO:0003924; F:GO:0005047; F:GO:0005525; C:GO:0005785	P:SRP-dependent cotranslational protein targeting to membrane; F:GTPase activity; F:signal recognition particle binding; F:GTP binding; C:signal recognition particle receptor complex
Tcordifilia_1196	adenosylhomocysteinase	324	20	2.10201e-06	95.25	6	P:GO:0006730; P:GO:0033353; F:GO:0004013; F:GO:0016787; C:GO:0005737; C:GO:0005829	P:one-carbon metabolic process; P:S-adenosylmethionine cycle; F:adenosylhomocysteinase activity; F:hydrolase activity; C:cytoplasm; C:cytosol
Tcordifilia_1199	Gag protease polyprotein	323	9	2.22229e-15	90.92	2	P:GO:0006508; F:GO:0008233	P:proteolysis; F:peptidase activity
Tcordifilia_1200	cell wall-associated hydrolase	323	20	5.4879e-28	87.48	1	C:GO:0009507	C:chloroplast
Tcordifilia_1204	Hydroxymethylglutaryl-CoA synthase	323	10	3.38972e-12	77.03	4	P:GO:0006084; P:GO:0010142; P:GO:0016126; F:GO:0004421	P:acetyl-CoA metabolic process; P:farnesyl diphosphate biosynthetic process, mevalonate pathway; P:sterol biosynthetic process; F:hydroxymethylglutaryl-CoA synthase activity
Tcordifilia_1205	Nuclear transcription factor Y subunit C-4	323	7	3.34468e-29	90.62	2	F:GO:0003677; F:GO:0046982	F:DNA binding; F:protein heterodimerization activity
Tcordifilia_1206	putative ribonuclease H protein At1g65750 family	323	15	1.52937e-50	82.61	2	P:GO:0015074; F:GO:0003676	P:DNA integration; F:nucleic acid binding
Tcordifilia_1208	hypothetical protein FNV43_RR08516	323	3	4.92102e-21	65.71	2	C:GO:0016020; C:GO:0016021	C:membrane; C:integral component of membrane
Tcordifilia_1210	plasma membrane ATPase 1	323	20	5.12244e-66	98.55	7	P:GO:0051453; P:GO:0120029; F:GO:0005524; F:GO:0008553; F:GO:0016787; C:GO:0005886; C:GO:0016021	P:regulation of intracellular pH; P:proton export across plasma membrane; F:ATP binding; F:P-type proton-exporting transporter activity; F:hydrolase activity; C:plasma membrane; C:integral component of membrane
Tcordifilia_1213	translation initiation factor IF-2-like	322	20	2.43312e-24	94.07	3	P:GO:0006508; P:GO:0043457; F:GO:0008233	P:proteolysis; P:regulation of cellular respiration; F:peptidase activity
Tcordifilia_1214	Cell wall-associated hydrolase	322	20	1.84739e-27	81.54	3	P:GO:0009987; F:GO:0003824; C:GO:0009507	P:cellular process; F:catalytic activity; C:chloroplast
Tcordifilia_1215	Uncharacterised protein	322	20	4.37198e-33	82.54	1	C:GO:0016021	C:integral component of membrane
Tcordifilia_1216	Hypothetical predicted protein	322	20	1.48284e-20	89.76	2	P:GO:0043457; C:GO:0009507	P:regulation of cellular respiration; C:chloroplast
Tcordifilia_1217	Regulator of rDNA transcription protein 15	322	20	1.9464e-17	96.4	1	C:GO:0016021	C:integral component of membrane
Tcordifilia_1218	Hydroxymethylglutaryl-CoA synthase	322	5	1.65146e-09	88.49	4	P:GO:0006084; P:GO:0010142; P:GO:0016126; F:GO:0004421	P:acetyl-CoA metabolic process; P:farnesyl diphosphate biosynthetic process, mevalonate pathway; P:sterol biosynthetic process; F:hydroxymethylglutaryl-CoA synthase activity
Tcordifilia_1220	hypothetical protein FCM35_KLT06429	322	7	3.51815e-09	75.1	2	C:GO:0016020; C:GO:0016021	C:membrane; C:integral component of membrane
Tcordifilia_1221	hypothetical protein KY289_009822	322	15	3.87507e-25	78.47	2	C:GO:0016020; C:GO:0016021	C:membrane; C:integral component of membrane
Tcordifilia_1223	hypothetical protein KY289_009822	322	15	8.51022e-25	79.58	3	P:GO:0043457; C:GO:0016020; C:GO:0016021	P:regulation of cellular respiration; C:membrane; C:integral component of membrane
Tcordifilia_1226	high mobility group B protein 6-like	322	20	1.27127e-51	84.19	2	F:GO:0003677; C:GO:0005634	F:DNA binding; C:nucleus
Tcordifilia_1229	cytochrome b6/f complex subunit V	322	5	3.40895e-12	86.02	5	P:GO:0015979; C:GO:0009507; C:GO:0009512; C:GO:0009522; C:GO:0016021	P:photosynthesis; C:chloroplast; C:cytochrome b6f complex; C:photosystem I; C:integral component of membrane
Tcordifilia_1230	LINE-1 retrotransposable element ORF2 protein	322	20	5.54354e-20	56.82	2	P:GO:0090304; F:GO:0003824	P:nucleic acid metabolic process; F:catalytic activity
Tcordifilia_1231	two-component system regulatory protein YycI	322	14	3.0673e-39	69.66	1	C:GO:0016020	C:membrane
Tcordifilia_1233	zinc finger protein CONSTANS-LIKE 16-like	322	20	2.61001e-24	75.99	2	F:GO:0008270; C:GO:0005634	F:zinc ion binding; C:nucleus
Tcordifilia_1234	senescence-associated protein	322	8	2.869e-11	56.39	1	P:GO:0043457	P:regulation of cellular respiration
Tcordifilia_1237	Protein TAR1	321	20	1.26251e-20	86.63	2	P:GO:0006508; F:GO:0008233	P:proteolysis; F:peptidase activity
Tcordifilia_1242	related to Identified by gene-trapping, microarray-based expression analysis	321	20	1.46428e-24	86.13	1	F:GO:0016788	F:hydrolase activity, acting on ester bonds
Tcordifilia_1243	putative ribonuclease H protein At1g65750 family	321	14	2.3525e-50	87.05	2	P:GO:0015074; F:GO:0003676	P:DNA integration; F:nucleic acid binding
Tcordifilia_1244	putative ribonuclease H protein At1g65750 family	321	15	2.3525e-50	88.08	2	P:GO:0015074; F:GO:0003676	P:DNA integration; F:nucleic acid binding
Tcordifilia_1245	hypothetical protein IEQ34_018238	321	7	2.08131e-15	87	2	P:GO:0006508; F:GO:0004190	P:proteolysis; F:aspartic-type endopeptidase activity
Tcordifilia_1246	beta-galactosidase	321	20	2.34961e-37	90.08	2	P:GO:0008152; F:GO:0004565	P:metabolic process; F:beta-galactosidase activity
Tcordifilia_1251	trifunctional UDP-glucose 4,6-dehydratase/UDP-4-keto-6-deoxy-D-glucose 3,5-epimerase/UDP-4-keto-L-rhamnose-reductase RHM1-like	321	20	1.1782e-68	90.09	2	P:GO:0009225; F:GO:0008460	P:nucleotide-sugar metabolic process; F:dTDP-glucose 4,6-dehydratase activity
Tcordifilia_1254	Hypothetical predicted protein	320	18	1.383e-18	82.43	1	P:GO:0043457	P:regulation of cellular respiration
Tcordifilia_1256	Hypothetical predicted protein	320	16	7.12344e-16	76.92	1	P:GO:0043457	P:regulation of cellular respiration
Tcordifilia_1258	Regulator of rDNA transcription protein 15	320	20	3.30525e-13	93.26	1	P:GO:0043457	P:regulation of cellular respiration
Tcordifilia_1259	Cell wall-associated hydrolase	320	20	4.45211e-34	84.35	6	P:GO:0022900; P:GO:1902600; F:GO:0004129; F:GO:0005507; C:GO:0009507; C:GO:0016020	P:electron transport chain; P:proton transmembrane transport; F:cytochrome-c oxidase activity; F:copper ion binding; C:chloroplast; C:membrane
Tcordifilia_1261	hypothetical protein C5167_003922, partial	320	11	8.49628e-16	87.7	2	P:GO:0048731; C:GO:0016021	P:system development; C:integral component of membrane
Tcordifilia_1266	senescence-associated protein	320	20	5.23904e-27	83.66	1	P:GO:0043457	P:regulation of cellular respiration
Tcordifilia_1267	Hypothetical predicted protein	320	8	9.64833e-08	91.64	8	F:GO:0010277; F:GO:0046872; F:GO:0051536; F:GO:0051537; C:GO:0009507; C:GO:0009536; C:GO:0016020; C:GO:0016021	F:chlorophyllide a oxygenase [overall] activity; F:metal ion binding; F:iron-sulfur cluster binding; F:2 iron, 2 sulfur cluster binding; C:chloroplast; C:plastid; C:membrane; C:integral component of membrane
Tcordifilia_1268	lipase-like PAD4	320	10	6.46677e-31	68.2	2	P:GO:0006629; C:GO:0005634	P:lipid metabolic process; C:nucleus
Tcordifilia_1271	LPXTG cell wall anchor domain-containing protein	320	20	1.00099e-17	56.83	3	C:GO:0005576; C:GO:0016020; C:GO:0016021	C:extracellular region; C:membrane; C:integral component of membrane
Tcordifilia_1275	Protein TAR1	320	18	5.77011e-23	58.54	1	P:GO:0043457	P:regulation of cellular respiration
Tcordifilia_1279	hypothetical protein C5167_003922, partial	319	8	8.20238e-16	81.52	2	P:GO:0007275; C:GO:0016021	P:multicellular organism development; C:integral component of membrane
Tcordifilia_1280	cell wall-associated hydrolase	319	19	3.11884e-29	86.15	1	C:GO:0009507	C:chloroplast
Tcordifilia_1282	Regulator of rDNA transcription protein 15	319	20	2.33252e-22	79.03	5	P:GO:0022900; P:GO:1902600; F:GO:0004129; F:GO:0005507; C:GO:0016020	P:electron transport chain; P:proton transmembrane transport; F:cytochrome-c oxidase activity; F:copper ion binding; C:membrane
Tcordifilia_1283	Hydroxymethylglutaryl-CoA synthase	319	17	1.07365e-12	87.53	4	P:GO:0006084; P:GO:0010142; P:GO:0016126; F:GO:0004421	P:acetyl-CoA metabolic process; P:farnesyl diphosphate biosynthetic process, mevalonate pathway; P:sterol biosynthetic process; F:hydroxymethylglutaryl-CoA synthase activity
Tcordifilia_1286	hypothetical protein C4D60_Mb00t00580	319	6	1.48483e-14	83	1	P:GO:0043457	P:regulation of cellular respiration
Tcordifilia_1287	Regulator of rDNA transcription protein 15	319	16	2.37583e-10	76.75	1	C:GO:0016021	C:integral component of membrane
Tcordifilia_1291	Protein TAR1	319	20	3.62016e-13	76.99	2	P:GO:0006355; P:GO:0043457	P:regulation of transcription, DNA-templated; P:regulation of cellular respiration
Tcordifilia_1293	Regulator of rDNA transcription protein 15	318	20	6.1634e-33	95.96	2	P:GO:0006508; F:GO:0008233	P:proteolysis; F:peptidase activity
Tcordifilia_1295	Regulator of rDNA transcription protein 15	318	13	2.26729e-19	80.61	1	P:GO:0043457	P:regulation of cellular respiration
Tcordifilia_1296	Gag protease polyprotein	318	8	7.9873e-24	95.5	2	P:GO:0006508; F:GO:0008233	P:proteolysis; F:peptidase activity
Tcordifilia_1299	Cell wall-associated hydrolase	318	20	2.23837e-19	77.94	2	F:GO:0016787; C:GO:0009507	F:hydrolase activity; C:chloroplast
Tcordifilia_1303	Hydroxymethylglutaryl-CoA synthase	318	14	1.53941e-09	85.51	4	P:GO:0006084; P:GO:0010142; P:GO:0016126; F:GO:0004421	P:acetyl-CoA metabolic process; P:farnesyl diphosphate biosynthetic process, mevalonate pathway; P:sterol biosynthetic process; F:hydroxymethylglutaryl-CoA synthase activity
Tcordifilia_1305	cell wall-associated hydrolase	318	20	1.07966e-31	87.32	7	P:GO:0006508; P:GO:0022900; P:GO:1902600; F:GO:0004129; F:GO:0004190; F:GO:0005507; C:GO:0016020	P:proteolysis; P:electron transport chain; P:proton transmembrane transport; F:cytochrome-c oxidase activity; F:aspartic-type endopeptidase activity; F:copper ion binding; C:membrane
Tcordifilia_1306	Gag protease polyprotein	318	14	3.46992e-17	92.31	3	P:GO:0006508; F:GO:0004190; F:GO:0008233	P:proteolysis; F:aspartic-type endopeptidase activity; F:peptidase activity
Tcordifilia_1311	hypothetical protein E3N88_32867	318	13	8.64916e-15	77.92	1	C:GO:0005739	C:mitochondrion
Tcordifilia_1319	L1 transposable element	318	20	4.54132e-66	79.85	5	P:GO:0032197; F:GO:0005515; F:GO:0097159; F:GO:1901363; C:GO:0036464	P:transposition, RNA-mediated; F:protein binding; F:organic cyclic compound binding; F:heterocyclic compound binding; C:cytoplasmic ribonucleoprotein granule
Tcordifilia_1321	translation initiation factor IF-2-like	317	20	4.64872e-24	92.52	1	P:GO:0043457	P:regulation of cellular respiration
Tcordifilia_1322	senescence-associated protein	317	13	4.47827e-17	83.34	2	P:GO:0007275; C:GO:0016020	P:multicellular organism development; C:membrane
Tcordifilia_1323	Gag protease polyprotein	317	20	1.23957e-19	85.41	2	P:GO:0006508; F:GO:0008233	P:proteolysis; F:peptidase activity
Tcordifilia_1324	hypothetical protein DUNSADRAFT_6888	317	14	3.5411e-19	90.77	2	P:GO:0006508; F:GO:0004190	P:proteolysis; F:aspartic-type endopeptidase activity
Tcordifilia_1331	TCB1 transposase	317	20	1.65702e-24	74.87	3	P:GO:0006182; P:GO:0035556; F:GO:0004383	P:cGMP biosynthetic process; P:intracellular signal transduction; F:guanylate cyclase activity
Tcordifilia_1338	Protein TAR1	316	20	6.10525e-25	87.06	2	P:GO:0006355; P:GO:0043457	P:regulation of transcription, DNA-templated; P:regulation of cellular respiration
Tcordifilia_1339	Cell wall-associated hydrolase	316	20	2.56967e-30	81.38	2	F:GO:0016787; C:GO:0009507	F:hydrolase activity; C:chloroplast
Tcordifilia_1340	Regulator of rDNA transcription protein 15	316	20	5.19395e-19	90.14	4	P:GO:0006508; P:GO:0090305; F:GO:0004190; F:GO:0004519	P:proteolysis; P:nucleic acid phosphodiester bond hydrolysis; F:aspartic-type endopeptidase activity; F:endonuclease activity
Tcordifilia_1341	Hypothetical predicted protein	316	20	3.40052e-34	82.81	2	P:GO:0006508; F:GO:0004190	P:proteolysis; F:aspartic-type endopeptidase activity
Tcordifilia_1342	Hypothetical predicted protein	316	20	3.32346e-24	87.7	2	P:GO:0006508; F:GO:0004190	P:proteolysis; F:aspartic-type endopeptidase activity
Tcordifilia_1344	Uncharacterised protein	316	20	5.52228e-20	83.13	1	C:GO:0016021	C:integral component of membrane
Tcordifilia_1346	Regulator of rDNA transcription protein 15	316	12	2.38319e-12	92.05	1	P:GO:0043457	P:regulation of cellular respiration
Tcordifilia_1349	Hypothetical predicted protein	316	18	1.83224e-17	88.44	1	P:GO:0043457	P:regulation of cellular respiration
Tcordifilia_1350	Hydroxymethylglutaryl-CoA synthase	316	8	1.24922e-34	84.59	4	P:GO:0006084; P:GO:0010142; P:GO:0016126; F:GO:0004421	P:acetyl-CoA metabolic process; P:farnesyl diphosphate biosynthetic process, mevalonate pathway; P:sterol biosynthetic process; F:hydroxymethylglutaryl-CoA synthase activity
Tcordifilia_1351	Hypothetical predicted protein	316	16	2.32234e-15	84.28	1	C:GO:0005739	C:mitochondrion
Tcordifilia_1355	Protein TAR1	315	20	7.56545e-13	93	5	P:GO:0006084; P:GO:0010142; P:GO:0016126; P:GO:0043457; F:GO:0004421	P:acetyl-CoA metabolic process; P:farnesyl diphosphate biosynthetic process, mevalonate pathway; P:sterol biosynthetic process; P:regulation of cellular respiration; F:hydroxymethylglutaryl-CoA synthase activity
Tcordifilia_1356	hypothetical protein C5167_003922, partial	315	13	1.74888e-14	85.21	2	P:GO:0048731; C:GO:0016021	P:system development; C:integral component of membrane
Tcordifilia_1358	Hypothetical predicted protein	315	20	3.34807e-17	92.54	2	P:GO:0006508; F:GO:0004190	P:proteolysis; F:aspartic-type endopeptidase activity
Tcordifilia_1360	senescence-associated protein	315	20	5.0003e-14	83.54	1	P:GO:0043457	P:regulation of cellular respiration
Tcordifilia_1361	Protein TAR1	315	14	2.67994e-31	93.95	2	P:GO:0006508; F:GO:0004190	P:proteolysis; F:aspartic-type endopeptidase activity
Tcordifilia_1363	Nuclear transcription factor Y subunit C-4	315	11	1.69454e-19	90.81	2	F:GO:0003677; F:GO:0046982	F:DNA binding; F:protein heterodimerization activity
Tcordifilia_1364	transmembrane protein, putative	315	1	4.49997e-05	50	2	C:GO:0016020; C:GO:0016021	C:membrane; C:integral component of membrane
Tcordifilia_1365	choline dehydrogenase	315	20	1.31672e-30	93.1	4	P:GO:0019285; F:GO:0008802; F:GO:0008812; F:GO:0050660	P:glycine betaine biosynthetic process from choline; F:betaine-aldehyde dehydrogenase activity; F:choline dehydrogenase activity; F:flavin adenine dinucleotide binding
Tcordifilia_1368	28 kDa ribonucleoprotein, chloroplastic-like	315	20	1.69689e-35	65.79	4	P:GO:0006810; P:GO:0009987; F:GO:0003723; C:GO:0110165	P:transport; P:cellular process; F:RNA binding; C:cellular anatomical entity
Tcordifilia_1369	senescence-associated protein	314	20	8.94705e-23	87.33	1	P:GO:0043457	P:regulation of cellular respiration
Tcordifilia_1371	Gag protease polyprotein	314	15	2.48167e-14	87.05	6	P:GO:0006084; P:GO:0006508; P:GO:0010142; P:GO:0016126; F:GO:0004421; F:GO:0008233	P:acetyl-CoA metabolic process; P:proteolysis; P:farnesyl diphosphate biosynthetic process, mevalonate pathway; P:sterol biosynthetic process; F:hydroxymethylglutaryl-CoA synthase activity; F:peptidase activity
Tcordifilia_1373	Hydroxymethylglutaryl-CoA synthase	314	13	7.85345e-11	83.64	4	P:GO:0006084; P:GO:0010142; P:GO:0016126; F:GO:0004421	P:acetyl-CoA metabolic process; P:farnesyl diphosphate biosynthetic process, mevalonate pathway; P:sterol biosynthetic process; F:hydroxymethylglutaryl-CoA synthase activity
Tcordifilia_1376	NADH dehydrogenase subunit 1	314	20	2.287e-24	79.83	5	P:GO:0022900; F:GO:0008137; C:GO:0005743; C:GO:0005886; C:GO:0016021	P:electron transport chain; F:NADH dehydrogenase (ubiquinone) activity; C:mitochondrial inner membrane; C:plasma membrane; C:integral component of membrane
Tcordifilia_1377	Allene oxide synthase	314	20	2.77095e-46	76.28	16	P:GO:0006508; P:GO:0007155; P:GO:0009611; P:GO:0009695; P:GO:0009753; P:GO:0016125; P:GO:0031407; P:GO:0050832; F:GO:0004222; F:GO:0004497; F:GO:0005506; F:GO:0009978; F:GO:0016705; F:GO:0020037; C:GO:0005737; C:GO:0016020	P:proteolysis; P:cell adhesion; P:response to wounding; P:jasmonic acid biosynthetic process; P:response to jasmonic acid; P:sterol metabolic process; P:oxylipin metabolic process; P:defense response to fungus; F:metalloendopeptidase activity; F:monooxygenase activity; F:iron ion binding; F:allene oxide synthase activity; F:oxidoreductase activity, acting on paired donors, with incorporation or r…
Tcordifilia_1378	Hypothetical predicted protein	314	10	3.26641e-05	94.09	1	P:GO:0043457	P:regulation of cellular respiration
Tcordifilia_1380	Transposon TX1 uncharacterized 149 kDa protein	314	20	7.03136e-20	61.61	5	P:GO:0090304; F:GO:0016740; F:GO:0097159; F:GO:1901363; C:GO:0043231	P:nucleic acid metabolic process; F:transferase activity; F:organic cyclic compound binding; F:heterocyclic compound binding; C:intracellular membrane-bounded organelle
Tcordifilia_1381	zinc finger protein ENSP00000375192-like	314	20	2.52077e-29	75.91	20	P:GO:0006355; P:GO:0008284; P:GO:0032754; P:GO:0033005; P:GO:0038165; P:GO:0048861; P:GO:1904894; F:GO:0003677; F:GO:0004923; F:GO:0004924; F:GO:0005127; F:GO:0019955; F:GO:0042803; C:GO:0000785; C:GO:0005576; C:GO:0005634; C:GO:0005829; C:GO:0009897; C:GO:0016021; C:GO:0043235	P:regulation of transcription, DNA-templated; P:positive regulation of cell population proliferation; P:positive regulation of interleukin-5 production; P:positive regulation of mast cell activation; P:oncostatin-M-mediated signaling pathway; P:leukemia inhibitory factor signaling pathway; P:positive regulation of receptor signaling pathway via STAT; F:DNA binding; F:leukemia inhibitory factor re…
Tcordifilia_1384	heme A synthase	314	20	6.95934e-60	85.8	4	P:GO:0006784; F:GO:0016653; C:GO:0005886; C:GO:0016021	P:heme A biosynthetic process; F:oxidoreductase activity, acting on NAD(P)H, heme protein as acceptor; C:plasma membrane; C:integral component of membrane
Tcordifilia_1386	hypothetical protein C5167_003922, partial	313	7	1.6309e-14	81.46	1	C:GO:0016021	C:integral component of membrane
Tcordifilia_1388	Hydroxymethylglutaryl-CoA synthase	313	10	7.47833e-10	84.91	10	P:GO:0006084; P:GO:0006629; P:GO:0006694; P:GO:0008202; P:GO:0008299; P:GO:0010142; P:GO:0016126; F:GO:0004421; F:GO:0016740; F:GO:0016746	P:acetyl-CoA metabolic process; P:lipid metabolic process; P:steroid biosynthetic process; P:steroid metabolic process; P:isoprenoid biosynthetic process; P:farnesyl diphosphate biosynthetic process, mevalonate pathway; P:sterol biosynthetic process; F:hydroxymethylglutaryl-CoA synthase activity; F:transferase activity; F:acyltransferase activity
Tcordifilia_1390	Cell wall-associated hydrolase	313	20	6.6536e-20	84.84	1	C:GO:0009507	C:chloroplast
Tcordifilia_1394	Protein TAR1	313	13	2.25982e-10	82.56	1	P:GO:0043457	P:regulation of cellular respiration
Tcordifilia_1404	beta-lactamase	313	20	1.42315e-72	100	4	P:GO:0030655; P:GO:0046677; F:GO:0005515; F:GO:0008800	P:beta-lactam antibiotic catabolic process; P:response to antibiotic; F:protein binding; F:beta-lactamase activity
Tcordifilia_1405	Gag protease polyprotein	312	20	9.84316e-16	88.45	2	P:GO:0006508; F:GO:0008233	P:proteolysis; F:peptidase activity
Tcordifilia_1407	cell wall-associated hydrolase	312	20	4.81757e-31	86.37	7	P:GO:0006508; P:GO:0022900; P:GO:1902600; F:GO:0004129; F:GO:0005507; F:GO:0008233; C:GO:0016020	P:proteolysis; P:electron transport chain; P:proton transmembrane transport; F:cytochrome-c oxidase activity; F:copper ion binding; F:peptidase activity; C:membrane
Tcordifilia_1410	hypothetical protein C5167_003922, partial	312	16	1.68898e-14	90.37	2	P:GO:0048731; C:GO:0016021	P:system development; C:integral component of membrane
Tcordifilia_1411	cell wall-associated hydrolase	312	20	4.79513e-36	73.72	6	P:GO:0022900; P:GO:1902600; F:GO:0004129; F:GO:0005507; F:GO:0016787; C:GO:0016020	P:electron transport chain; P:proton transmembrane transport; F:cytochrome-c oxidase activity; F:copper ion binding; F:hydrolase activity; C:membrane
Tcordifilia_1412	Cell wall-associated hydrolase	312	20	4.91422e-23	80.21	1	C:GO:0009507	C:chloroplast
Tcordifilia_1414	Hydroxymethylglutaryl-CoA synthase	312	15	8.73913e-12	85.99	4	P:GO:0006084; P:GO:0010142; P:GO:0016126; F:GO:0004421	P:acetyl-CoA metabolic process; P:farnesyl diphosphate biosynthetic process, mevalonate pathway; P:sterol biosynthetic process; F:hydroxymethylglutaryl-CoA synthase activity
Tcordifilia_1424	putative ribonuclease H protein At1g65750 family	312	18	2.08282e-50	84.68	2	P:GO:0015074; F:GO:0003676	P:DNA integration; F:nucleic acid binding
Tcordifilia_1426	FHA domain-containing protein DDL	312	12	2.53722e-18	82.14	1	F:GO:0016787	F:hydrolase activity
Tcordifilia_1429	Protein TAR1	311	20	1.76173e-15	88.05	1	P:GO:0043457	P:regulation of cellular respiration
Tcordifilia_1430	hypothetical protein C5167_003922, partial	311	8	2.82962e-14	88.46	2	P:GO:0048731; C:GO:0016021	P:system development; C:integral component of membrane
Tcordifilia_1432	hypothetical protein DUNSADRAFT_6888	311	9	6.57879e-22	90.89	2	P:GO:0006508; F:GO:0004190	P:proteolysis; F:aspartic-type endopeptidase activity
Tcordifilia_1433	cell wall-associated hydrolase	311	15	7.21909e-14	89.42	1	P:GO:0043457	P:regulation of cellular respiration
Tcordifilia_1434	Uncharacterised protein	311	11	6.57528e-13	83.35	2	C:GO:0016020; C:GO:0016021	C:membrane; C:integral component of membrane
Tcordifilia_1435	Protein TAR1	311	20	6.35394e-25	87.37	1	P:GO:0043457	P:regulation of cellular respiration
Tcordifilia_1436	cell wall-associated hydrolase	311	19	4.70321e-28	84.27	1	C:GO:0009507	C:chloroplast
Tcordifilia_1443	succinate--CoA ligase subunit alpha	311	20	5.85049e-18	89.23	6	P:GO:0006099; F:GO:0000166; F:GO:0004775; F:GO:0004776; C:GO:0005739; C:GO:0009361	P:tricarboxylic acid cycle; F:nucleotide binding; F:succinate-CoA ligase (ADP-forming) activity; F:succinate-CoA ligase (GDP-forming) activity; C:mitochondrion; C:succinate-CoA ligase complex (ADP-forming)
Tcordifilia_1444	zinc finger protein ENSP00000375192-like	311	19	5.06003e-11	81.11	4	P:GO:0006355; F:GO:0003677; C:GO:0000785; C:GO:0005634	P:regulation of transcription, DNA-templated; F:DNA binding; C:chromatin; C:nucleus
Tcordifilia_1445	UPF0764 protein C16orf89 isoform 1 precursor	311	20	4.52509e-14	68.82	6	F:GO:0042803; C:GO:0005576; C:GO:0005829; C:GO:0016020; C:GO:0043227; C:GO:0043229	F:protein homodimerization activity; C:extracellular region; C:cytosol; C:membrane; C:membrane-bounded organelle; C:intracellular organelle
Tcordifilia_1446	Protein TAR1	311	20	1.11578e-22	63.61	1	P:GO:0043457	P:regulation of cellular respiration
Tcordifilia_1447	Protein TAR1	310	20	5.30736e-36	85.68	1	P:GO:0043457	P:regulation of cellular respiration
Tcordifilia_1448	Uncharacterised protein	310	20	2.28762e-20	87.27	1	P:GO:0043457	P:regulation of cellular respiration
Tcordifilia_1450	hypothetical protein ES332_D09G054000v1	310	12	3.65143e-25	75.28	1	C:GO:0005739	C:mitochondrion
Tcordifilia_1453	ATP-grasp domain-containing protein	310	20	4.53982e-16	71.02	2	F:GO:0000166; F:GO:0043167	F:nucleotide binding; F:ion binding
Tcordifilia_1455	Transposon TX1 uncharacterized 149 kDa protein	310	20	3.01065e-22	64	1	F:GO:0005488	F:binding
Tcordifilia_1457	AtpZ/AtpI family protein	310	20	4.93766e-39	79.3	3	P:GO:0006811; C:GO:0016021; C:GO:0045263	P:ion transport; C:integral component of membrane; C:proton-transporting ATP synthase complex, coupling factor F(o)
Tcordifilia_1460	LORF2 protein	310	20	7.98301e-39	90.24	6	P:GO:0016310; P:GO:0031204; F:GO:0008320; F:GO:0016301; C:GO:0016021; C:GO:0071261	P:phosphorylation; P:posttranslational protein targeting to membrane, translocation; F:protein transmembrane transporter activity; F:kinase activity; C:integral component of membrane; C:Ssh1 translocon complex
Tcordifilia_1461	DNA translocase FtsK	310	20	5.39129e-24	91.15	5	P:GO:0051301; F:GO:0003677; F:GO:0005524; C:GO:0005886; C:GO:0016021	P:cell division; F:DNA binding; F:ATP binding; C:plasma membrane; C:integral component of membrane
Tcordifilia_1462	methionine--tRNA ligase	310	20	4.04194e-59	93.86	5	P:GO:0006431; F:GO:0000049; F:GO:0004825; F:GO:0005524; C:GO:0005737	P:methionyl-tRNA aminoacylation; F:tRNA binding; F:methionine-tRNA ligase activity; F:ATP binding; C:cytoplasm
Tcordifilia_1464	serine hydrolase	310	14	2.14001e-15	72.27	2	F:GO:0016787; F:GO:0019875	F:hydrolase activity; F:6-aminohexanoate-dimer hydrolase activity
Tcordifilia_1465	peptidyl-prolyl cis-trans isomerase FKBP62	310	20	1.53091e-23	89.82	5	P:GO:0000413; P:GO:0061077; F:GO:0003755; C:GO:0005737; C:GO:0016021	P:protein peptidyl-prolyl isomerization; P:chaperone-mediated protein folding; F:peptidyl-prolyl cis-trans isomerase activity; C:cytoplasm; C:integral component of membrane
Tcordifilia_1471	multiple epidermal growth factor-like domains protein 6	310	6	5.87836e-11	60.57	2	C:GO:0016020; C:GO:0016021	C:membrane; C:integral component of membrane
Tcordifilia_1475	endonuclease/exonuclease/phosphatase family protein	310	16	8.72202e-25	61	4	P:GO:0016310; F:GO:0003824; F:GO:0016301; F:GO:0016740	P:phosphorylation; F:catalytic activity; F:kinase activity; F:transferase activity
Tcordifilia_1489	dihydrolipoyl dehydrogenase	310	20	9.2721e-44	89.29	4	P:GO:0045454; F:GO:0004148; F:GO:0050660; C:GO:0016020	P:cell redox homeostasis; F:dihydrolipoyl dehydrogenase activity; F:flavin adenine dinucleotide binding; C:membrane
Tcordifilia_1491	putative nucleotidyltransferase, Ribonuclease H	310	20	5.2177e-17	82.19	7	P:GO:0006278; P:GO:0015074; P:GO:0090502; F:GO:0003676; F:GO:0003964; F:GO:0004523; F:GO:0008270	P:RNA-dependent DNA biosynthetic process; P:DNA integration; P:RNA phosphodiester bond hydrolysis, endonucleolytic; F:nucleic acid binding; F:RNA-directed DNA polymerase activity; F:RNA-DNA hybrid ribonuclease activity; F:zinc ion binding
Tcordifilia_1492	protein FAR1-RELATED SEQUENCE 5-like	310	1	0.000411494	65.85	4	P:GO:0006355; F:GO:0008270; F:GO:0046872; C:GO:0005634	P:regulation of transcription, DNA-templated; F:zinc ion binding; F:metal ion binding; C:nucleus
Tcordifilia_1493	serine/threonine-protein kinase SMG1-like	310	6	4.04589e-08	72.93	6	P:GO:0006807; P:GO:0016310; P:GO:0044238; P:GO:0044260; F:GO:0000166; F:GO:0004672	P:nitrogen compound metabolic process; P:phosphorylation; P:primary metabolic process; P:cellular macromolecule metabolic process; F:nucleotide binding; F:protein kinase activity
Tcordifilia_1494	LORF2 protein	310	20	3.71646e-25	82.47	2	P:GO:0044237; F:GO:0016772	P:cellular metabolic process; F:transferase activity, transferring phosphorus-containing groups
Tcordifilia_1499	hypothetical chloroplast RF1	310	20	1.35408e-23	80.61	3	P:GO:0015031; C:GO:0009706; C:GO:0016021	P:protein transport; C:chloroplast inner membrane; C:integral component of membrane
Tcordifilia_1501	ZNF20 isoform 4	310	20	5.88619e-12	74.85	6	P:GO:0006355; F:GO:0042803; C:GO:0005576; C:GO:0005634; C:GO:0005829; C:GO:0016020	P:regulation of transcription, DNA-templated; F:protein homodimerization activity; C:extracellular region; C:nucleus; C:cytosol; C:membrane
Tcordifilia_1503	endonuclease/exonuclease/phosphatase family protein	310	16	5.80735e-20	91.09	1	F:GO:0003824	F:catalytic activity
Tcordifilia_1507	putative nucleotidyltransferase, Ribonuclease H	310	20	3.92477e-12	71.81	2	F:GO:0003824; F:GO:0005488	F:catalytic activity; F:binding
Tcordifilia_1509	alpha/beta fold hydrolase	310	20	1.60053e-17	82.05	3	P:GO:0006508; F:GO:0008236; C:GO:0016021	P:proteolysis; F:serine-type peptidase activity; C:integral component of membrane
Tcordifilia_1513	zinc finger protein ENSP00000375192-like	310	20	5.18454e-12	71.04	3	F:GO:0005488; C:GO:0043227; C:GO:0043229	F:binding; C:membrane-bounded organelle; C:intracellular organelle
Tcordifilia_1517	Thymidine kinase	310	20	2.33763e-23	88.92	7	P:GO:0009157; P:GO:0016310; P:GO:0071897; F:GO:0004797; F:GO:0005524; F:GO:0008270; C:GO:0005737	P:deoxyribonucleoside monophosphate biosynthetic process; P:phosphorylation; P:DNA biosynthetic process; F:thymidine kinase activity; F:ATP binding; F:zinc ion binding; C:cytoplasm
Tcordifilia_1525	cysteine-rich receptor-like protein kinase	310	20	5.06318e-12	50.1	14	P:GO:0006278; P:GO:0016310; P:GO:0031047; P:GO:0031123; P:GO:0042868; P:GO:0045892; P:GO:0090502; F:GO:0003676; F:GO:0003723; F:GO:0003729; F:GO:0003951; F:GO:0003964; F:GO:0004523; F:GO:0016301	P:RNA-dependent DNA biosynthetic process; P:phosphorylation; P:gene silencing by RNA; P:RNA 3'-end processing; P:antisense RNA metabolic process; P:negative regulation of transcription, DNA-templated; P:RNA phosphodiester bond hydrolysis, endonucleolytic; F:nucleic acid binding; F:RNA binding; F:mRNA binding; F:NAD+ kinase activity; F:RNA-directed DNA polymerase activity; F:RNA-DNA hybrid ribonuc…
Tcordifilia_1526	endonuclease/exonuclease/phosphatase family protein	310	12	3.0895e-08	70	1	F:GO:0003824	F:catalytic activity
Tcordifilia_1530	transmembrane 6 superfamily member 1 isoform X10	310	4	2.0319e-06	83.77	3	F:GO:0005509; F:GO:0046872; C:GO:0005739	F:calcium ion binding; F:metal ion binding; C:mitochondrion
Tcordifilia_1532	uncharacterized mitochondrial protein AtMg00810-like	310	20	8.63587e-13	53.98	3	P:GO:0015074; F:GO:0003676; F:GO:0008270	P:DNA integration; F:nucleic acid binding; F:zinc ion binding
Tcordifilia_1536	histone H2A-like	310	20	1.66531e-27	75.34	3	P:GO:0031507; F:GO:0003677; C:GO:0005694	P:heterochromatin assembly; F:DNA binding; C:chromosome
Tcordifilia_1544	histone-lysine N-methyltransferase, H3 lysine-79 specific isoform X6	310	4	5.30366e-10	84.33	8	P:GO:0000077; P:GO:0006281; P:GO:0031509; P:GO:0034729; P:GO:2000677; F:GO:0031151; C:GO:0000781; C:GO:0005634	P:DNA damage checkpoint signaling; P:DNA repair; P:subtelomeric heterochromatin assembly; P:histone H3-K79 methylation; P:regulation of transcription regulatory region DNA binding; F:histone methyltransferase activity (H3-K79 specific); C:chromosome, telomeric region; C:nucleus
Tcordifilia_1547	ATP-dependent zinc metalloprotease FtsH	310	20	1.54695e-62	89.76	10	P:GO:0006508; P:GO:0030163; P:GO:0051301; F:GO:0004176; F:GO:0004222; F:GO:0005524; F:GO:0008270; F:GO:0016887; C:GO:0005886; C:GO:0016021	P:proteolysis; P:protein catabolic process; P:cell division; F:ATP-dependent peptidase activity; F:metalloendopeptidase activity; F:ATP binding; F:zinc ion binding; F:ATP hydrolysis activity; C:plasma membrane; C:integral component of membrane
Tcordifilia_1548	Chromo domain-containing protein	310	4	6.55702e-05	70.56	13	P:GO:0006278; P:GO:0006508; P:GO:0015074; P:GO:0090305; F:GO:0003676; F:GO:0003964; F:GO:0004190; F:GO:0004518; F:GO:0004519; F:GO:0008270; F:GO:0016740; F:GO:0016779; F:GO:0016787	P:RNA-dependent DNA biosynthetic process; P:proteolysis; P:DNA integration; P:nucleic acid phosphodiester bond hydrolysis; F:nucleic acid binding; F:RNA-directed DNA polymerase activity; F:aspartic-type endopeptidase activity; F:nuclease activity; F:endonuclease activity; F:zinc ion binding; F:transferase activity; F:nucleotidyltransferase activity; F:hydrolase activity
Tcordifilia_1549	glycoside hydrolase family 2 protein	310	20	1.07583e-06	62.84	9	P:GO:0005975; P:GO:0008152; P:GO:0016052; P:GO:0030245; F:GO:0004553; F:GO:0004565; F:GO:0016787; F:GO:0016798; C:GO:0005576	P:carbohydrate metabolic process; P:metabolic process; P:carbohydrate catabolic process; P:cellulose catabolic process; F:hydrolase activity, hydrolyzing O-glycosyl compounds; F:beta-galactosidase activity; F:hydrolase activity; F:hydrolase activity, acting on glycosyl bonds; C:extracellular region
Tcordifilia_1551	histone demethylase UTY isoform X32	310	19	3.50555e-13	72.55	20	P:GO:0006355; P:GO:0008284; P:GO:0032754; P:GO:0033005; P:GO:0038165; P:GO:0048861; P:GO:1904894; F:GO:0003677; F:GO:0004923; F:GO:0004924; F:GO:0005127; F:GO:0019955; F:GO:0042803; C:GO:0000785; C:GO:0005576; C:GO:0005634; C:GO:0005829; C:GO:0009897; C:GO:0016021; C:GO:0043235	P:regulation of transcription, DNA-templated; P:positive regulation of cell population proliferation; P:positive regulation of interleukin-5 production; P:positive regulation of mast cell activation; P:oncostatin-M-mediated signaling pathway; P:leukemia inhibitory factor signaling pathway; P:positive regulation of receptor signaling pathway via STAT; F:DNA binding; F:leukemia inhibitory factor re…
Tcordifilia_1552	quinone-dependent dihydroorotate dehydrogenase	310	20	5.60176e-30	77.14	5	P:GO:0006207; P:GO:0044205; F:GO:0004152; C:GO:0005737; C:GO:0005886	P:'de novo' pyrimidine nucleobase biosynthetic process; P:'de novo' UMP biosynthetic process; F:dihydroorotate dehydrogenase activity; C:cytoplasm; C:plasma membrane
Tcordifilia_1554	mitochondrial alternative oxidase 2a	310	20	4.04146e-39	91.73	7	P:GO:0010230; F:GO:0009916; F:GO:0046872; F:GO:0102721; C:GO:0005739; C:GO:0016021; C:GO:0070469	P:alternative respiration; F:alternative oxidase activity; F:metal ion binding; F:ubiquinol:oxygen oxidoreductase activity; C:mitochondrion; C:integral component of membrane; C:respirasome
Tcordifilia_1558	nucleotide exchange factor GrpE	310	20	2.7827e-26	86.58	5	P:GO:0006457; F:GO:0000774; F:GO:0042803; F:GO:0051087; C:GO:0005737	P:protein folding; F:adenyl-nucleotide exchange factor activity; F:protein homodimerization activity; F:chaperone binding; C:cytoplasm
Tcordifilia_1560	UPF0764 protein C16orf89 isoform 1 precursor	310	15	3.19951e-12	77.13	15	P:GO:0008284; P:GO:0019221; P:GO:0032754; P:GO:0033005; P:GO:1904894; F:GO:0004923; F:GO:0004924; F:GO:0005127; F:GO:0019955; F:GO:0042803; C:GO:0005576; C:GO:0005829; C:GO:0009897; C:GO:0043227; C:GO:0043235	P:positive regulation of cell population proliferation; P:cytokine-mediated signaling pathway; P:positive regulation of interleukin-5 production; P:positive regulation of mast cell activation; P:positive regulation of receptor signaling pathway via STAT; F:leukemia inhibitory factor receptor activity; F:oncostatin-M receptor activity; F:ciliary neurotrophic factor receptor binding; F:cytokine bin…
Tcordifilia_1564	endonuclease/exonuclease/phosphatase family protein	310	14	1.93974e-15	62.82	4	P:GO:0016310; F:GO:0003824; F:GO:0016301; F:GO:0016740	P:phosphorylation; F:catalytic activity; F:kinase activity; F:transferase activity
Tcordifilia_1569	endogenous retrovirus group 3 member 1 Env polyprotein-like	310	2	1.88273e-08	54.61	2	C:GO:0016020; C:GO:0016021	C:membrane; C:integral component of membrane
Tcordifilia_1574	phosphoenolpyruvate synthase	310	20	3.28002e-44	97.96	6	P:GO:0006090; P:GO:0006094; P:GO:0016310; F:GO:0005524; F:GO:0008986; F:GO:0046872	P:pyruvate metabolic process; P:gluconeogenesis; P:phosphorylation; F:ATP binding; F:pyruvate, water dikinase activity; F:metal ion binding
Tcordifilia_1575	TFIIS central domain-containing protein 1	310	20	1.40485e-09	71.87	5	P:GO:0006355; F:GO:0042803; C:GO:0005634; C:GO:0005829; C:GO:0016020	P:regulation of transcription, DNA-templated; F:protein homodimerization activity; C:nucleus; C:cytosol; C:membrane
Tcordifilia_1579	actin-like protein 7A	310	20	2.74153e-22	80.86	8	P:GO:0006412; F:GO:0000166; F:GO:0003723; F:GO:0003735; C:GO:0005737; C:GO:0005840; C:GO:0005856; C:GO:0043231	P:translation; F:nucleotide binding; F:RNA binding; F:structural constituent of ribosome; C:cytoplasm; C:ribosome; C:cytoskeleton; C:intracellular membrane-bounded organelle
Tcordifilia_1580	zf-CCHC domain-containing protein	310	9	9.86655e-10	62.01	3	P:GO:0015074; F:GO:0003676; F:GO:0008270	P:DNA integration; F:nucleic acid binding; F:zinc ion binding
Tcordifilia_1583	dehydrogenase/reductase SDR family member 7 isoform X1	310	20	5.26392e-12	74.91	1	C:GO:0043229	C:intracellular organelle
Tcordifilia_1586	GDSL-type esterase/lipase family protein	310	7	7.20429e-24	73.64	1	F:GO:0016787	F:hydrolase activity
Tcordifilia_1591	Regulator of rDNA transcription protein 15	309	20	4.60585e-23	87.52	1	P:GO:0043457	P:regulation of cellular respiration
Tcordifilia_1592	chromosome partitioning protein ParB	309	13	5.5485e-25	79.87	1	C:GO:0016021	C:integral component of membrane
Tcordifilia_1599	hypothetical protein ES332_D09G054000v1	309	9	3.09808e-17	78.5	1	C:GO:0005739	C:mitochondrion
Tcordifilia_1603	putative ribonuclease H protein At1g65750 family	309	15	2.24931e-39	86.16	10	P:GO:0006084; P:GO:0006629; P:GO:0006694; P:GO:0008202; P:GO:0008299; P:GO:0010142; P:GO:0016126; F:GO:0004421; F:GO:0016740; F:GO:0016746	P:acetyl-CoA metabolic process; P:lipid metabolic process; P:steroid biosynthetic process; P:steroid metabolic process; P:isoprenoid biosynthetic process; P:farnesyl diphosphate biosynthetic process, mevalonate pathway; P:sterol biosynthetic process; F:hydroxymethylglutaryl-CoA synthase activity; F:transferase activity; F:acyltransferase activity
Tcordifilia_1605	senescence-associated protein	309	7	9.14167e-14	80.44	1	P:GO:0043457	P:regulation of cellular respiration
Tcordifilia_1609	IQ domain-containing protein IQM3 isoform X1	309	20	3.40536e-56	82.22	2	C:GO:0005634; C:GO:0005737	C:nucleus; C:cytoplasm
Tcordifilia_1613	Protein TAR1	309	20	5.70325e-20	82.43	1	P:GO:0043457	P:regulation of cellular respiration
Tcordifilia_1616	Protein TAR1	308	20	4.93395e-21	92.57	2	P:GO:0043457; C:GO:0016021	P:regulation of cellular respiration; C:integral component of membrane
Tcordifilia_1618	hypothetical protein C5167_003922, partial	308	7	5.67208e-13	86.84	2	P:GO:0048731; C:GO:0016021	P:system development; C:integral component of membrane
Tcordifilia_1619	hypothetical protein PVAP13_9NG065115	308	10	6.94305e-28	81.77	1	C:GO:0016020	C:membrane
Tcordifilia_1624	related to Identified by gene-trapping, microarray-based expression analysis	308	20	5.27041e-18	85.59	3	P:GO:0016539; P:GO:0090305; F:GO:0004519	P:intein-mediated protein splicing; P:nucleic acid phosphodiester bond hydrolysis; F:endonuclease activity
Tcordifilia_1625	senescence-associated protein	308	20	1.91663e-14	86.26	1	F:GO:0016788	F:hydrolase activity, acting on ester bonds
Tcordifilia_1627	Protein TAR1	308	20	8.26929e-15	90.58	1	P:GO:0043457	P:regulation of cellular respiration
Tcordifilia_1628	putative ribonuclease H protein At1g65750 family	308	15	1.08084e-49	84.44	2	P:GO:0015074; F:GO:0003676	P:DNA integration; F:nucleic acid binding
Tcordifilia_1643	Hydroxymethylglutaryl-CoA synthase	307	10	1.3838e-09	90.01	4	P:GO:0006084; P:GO:0010142; P:GO:0016126; F:GO:0004421	P:acetyl-CoA metabolic process; P:farnesyl diphosphate biosynthetic process, mevalonate pathway; P:sterol biosynthetic process; F:hydroxymethylglutaryl-CoA synthase activity
Tcordifilia_1646	Gag protease polyprotein	307	11	2.52965e-13	84.66	2	P:GO:0006508; F:GO:0004190	P:proteolysis; F:aspartic-type endopeptidase activity
Tcordifilia_1650	Hypothetical predicted protein	307	13	1.10677e-09	87.23	1	P:GO:0006355	P:regulation of transcription, DNA-templated
Tcordifilia_1654	Gag protease polyprotein	306	13	1.41838e-18	92.31	2	P:GO:0006508; F:GO:0008233	P:proteolysis; F:peptidase activity
Tcordifilia_1655	Cell wall-associated hydrolase	306	20	1.3517e-34	80.8	3	P:GO:0009987; F:GO:0003824; C:GO:0009507	P:cellular process; F:catalytic activity; C:chloroplast
Tcordifilia_1659	Gag protease polyprotein	306	10	1.35674e-38	94.15	2	P:GO:0006508; F:GO:0008233	P:proteolysis; F:peptidase activity
Tcordifilia_1662	hypothetical protein ES332_D09G054000v1	306	13	3.42735e-18	79.03	1	C:GO:0005739	C:mitochondrion
Tcordifilia_1664	Gag protease polyprotein	306	7	4.11601e-27	91.1	2	P:GO:0006508; F:GO:0008233	P:proteolysis; F:peptidase activity
Tcordifilia_1665	hypothetical protein KY285_037364	306	11	6.49504e-15	85.44	2	C:GO:0016020; C:GO:0016021	C:membrane; C:integral component of membrane
Tcordifilia_1667	rRNA intron-encoded homing endonuclease	306	20	3.64043e-15	91.23	4	P:GO:0006508; P:GO:0090305; F:GO:0004190; F:GO:0004519	P:proteolysis; P:nucleic acid phosphodiester bond hydrolysis; F:aspartic-type endopeptidase activity; F:endonuclease activity
Tcordifilia_1671	topless-related protein 1-like isoform X1	306	20	2.7155e-59	94.59	3	P:GO:0006355; P:GO:0010229; F:GO:0016757	P:regulation of transcription, DNA-templated; P:inflorescence development; F:glycosyltransferase activity
Tcordifilia_1672	basic leucine zipper and W2 domain-containing protein 2-like	306	20	3.3008e-30	86.93	1	C:GO:0005737	C:cytoplasm
Tcordifilia_1676	Gag protease polyprotein	305	11	9.14489e-16	91.51	2	P:GO:0006508; F:GO:0008233	P:proteolysis; F:peptidase activity
Tcordifilia_1677	Cell wall-associated hydrolase	305	20	1.3517e-34	84.3	3	P:GO:0009987; F:GO:0003824; C:GO:0009507	P:cellular process; F:catalytic activity; C:chloroplast
Tcordifilia_1678	Hypothetical predicted protein	305	20	2.75888e-21	82.15	1	P:GO:0043457	P:regulation of cellular respiration
Tcordifilia_1679	Hypothetical predicted protein	305	19	2.41549e-14	87.92	1	P:GO:0043457	P:regulation of cellular respiration
Tcordifilia_1682	hypothetical protein Lal_00049257	305	13	5.96416e-17	93.04	2	P:GO:0006508; F:GO:0004190	P:proteolysis; F:aspartic-type endopeptidase activity
Tcordifilia_1685	hypothetical protein GBA52_014981	305	5	1.71652e-14	92.49	2	C:GO:0016020; C:GO:0016021	C:membrane; C:integral component of membrane
Tcordifilia_1690	rRNA intron-encoded homing endonuclease	305	17	9.67025e-15	89.59	4	P:GO:0006508; P:GO:0090305; F:GO:0004190; F:GO:0004519	P:proteolysis; P:nucleic acid phosphodiester bond hydrolysis; F:aspartic-type endopeptidase activity; F:endonuclease activity
Tcordifilia_1691	rRNA intron-encoded homing endonuclease	305	17	4.14807e-20	89.31	4	P:GO:0006508; P:GO:0090305; F:GO:0004190; F:GO:0004519	P:proteolysis; P:nucleic acid phosphodiester bond hydrolysis; F:aspartic-type endopeptidase activity; F:endonuclease activity
Tcordifilia_1695	HMG1/2-like protein	305	10	1.95157e-08	85.33	6	P:GO:0006333; F:GO:0003677; F:GO:0003682; F:GO:0030527; C:GO:0000785; C:GO:0005634	P:chromatin assembly or disassembly; F:DNA binding; F:chromatin binding; F:structural constituent of chromatin; C:chromatin; C:nucleus
Tcordifilia_1696	calcium load-activated calcium channel	305	20	1.13273e-34	70.47	4	P:GO:0032469; P:GO:0070588; F:GO:0005262; C:GO:0030176	P:endoplasmic reticulum calcium ion homeostasis; P:calcium ion transmembrane transport; F:calcium channel activity; C:integral component of endoplasmic reticulum membrane
Tcordifilia_1698	protein RRC1-like isoform X1	305	14	1.17779e-35	82.26	3	P:GO:0006397; F:GO:0003723; C:GO:0005634	P:mRNA processing; F:RNA binding; C:nucleus
Tcordifilia_1700	Gag protease polyprotein	304	16	2.45254e-20	88.29	2	P:GO:0006508; F:GO:0008233	P:proteolysis; F:peptidase activity
Tcordifilia_1702	Cell wall-associated hydrolase	304	20	1.29941e-34	80.57	3	P:GO:0009987; F:GO:0003824; C:GO:0009507	P:cellular process; F:catalytic activity; C:chloroplast
Tcordifilia_1703	senescence-associated protein	304	20	6.00024e-24	83.93	2	P:GO:0006508; F:GO:0008233	P:proteolysis; F:peptidase activity
Tcordifilia_1706	cell wall-associated hydrolase	304	20	3.63553e-28	83.8	1	C:GO:0009507	C:chloroplast
Tcordifilia_1707	Hypothetical predicted protein	304	12	1.18449e-16	94.77	1	P:GO:0043457	P:regulation of cellular respiration
Tcordifilia_1709	rRNA intron-encoded homing endonuclease	304	16	3.12645e-22	88.28	4	P:GO:0006508; P:GO:0090305; F:GO:0004190; F:GO:0004519	P:proteolysis; P:nucleic acid phosphodiester bond hydrolysis; F:aspartic-type endopeptidase activity; F:endonuclease activity
Tcordifilia_1710	rRNA intron-encoded homing endonuclease	304	20	8.30979e-14	89.11	5	P:GO:0006508; P:GO:0090305; F:GO:0004190; F:GO:0004519; C:GO:0016021	P:proteolysis; P:nucleic acid phosphodiester bond hydrolysis; F:aspartic-type endopeptidase activity; F:endonuclease activity; C:integral component of membrane
Tcordifilia_1711	hypothetical protein GBA52_014981	304	4	4.67109e-30	87.86	2	P:GO:0006508; F:GO:0004190	P:proteolysis; F:aspartic-type endopeptidase activity
Tcordifilia_1712	Gag protease polyprotein	304	13	5.46782e-12	86.99	2	P:GO:0006508; F:GO:0008233	P:proteolysis; F:peptidase activity
Tcordifilia_1713	hypothetical protein KY285_037364	304	13	2.92105e-17	90.05	1	C:GO:0009507	C:chloroplast
Tcordifilia_1715	putative nucleotidyltransferase, Ribonuclease H	304	20	8.33365e-48	80.96	6	P:GO:0015074; P:GO:0090502; F:GO:0003676; F:GO:0004523; F:GO:0008270; F:GO:0016779	P:DNA integration; P:RNA phosphodiester bond hydrolysis, endonucleolytic; F:nucleic acid binding; F:RNA-DNA hybrid ribonuclease activity; F:zinc ion binding; F:nucleotidyltransferase activity
Tcordifilia_1721	Cell wall-associated hydrolase	303	20	1.29941e-34	85.63	2	P:GO:0009987; F:GO:0003824	P:cellular process; F:catalytic activity
Tcordifilia_1722	Gag protease polyprotein	303	7	2.64794e-15	88.91	2	P:GO:0006508; F:GO:0008233	P:proteolysis; F:peptidase activity
Tcordifilia_1724	Gag protease polyprotein	303	8	4.10938e-14	84.37	2	P:GO:0006508; F:GO:0008233	P:proteolysis; F:peptidase activity
Tcordifilia_1725	cell wall-associated hydrolase	303	20	1.90544e-26	81.24	1	C:GO:0009507	C:chloroplast
Tcordifilia_1729	Gag protease polyprotein	303	8	3.18715e-15	88.89	2	P:GO:0006508; F:GO:0008233	P:proteolysis; F:peptidase activity
Tcordifilia_1730	related to Identified by gene-trapping, microarray-based expression analysis	303	20	5.56732e-22	89.33	3	P:GO:0016539; P:GO:0090305; F:GO:0004519	P:intein-mediated protein splicing; P:nucleic acid phosphodiester bond hydrolysis; F:endonuclease activity
Tcordifilia_1734	Hypothetical predicted protein	303	17	2.30754e-11	86.36	3	P:GO:0006278; P:GO:0043457; F:GO:0003964	P:RNA-dependent DNA biosynthetic process; P:regulation of cellular respiration; F:RNA-directed DNA polymerase activity
Tcordifilia_1735	Nuclear transcription factor Y subunit C-4	303	10	1.04501e-13	91.05	2	F:GO:0003677; F:GO:0046982	F:DNA binding; F:protein heterodimerization activity
Tcordifilia_1738	bifunctional metallophosphatase/5'-nucleotidase	303	20	6.0553e-38	89.12	3	P:GO:0009166; F:GO:0000166; F:GO:0016787	P:nucleotide catabolic process; F:nucleotide binding; F:hydrolase activity
Tcordifilia_1739	calcium-transporting ATPase 2, plasma membrane-type-like	303	20	2.17806e-54	93.25	6	P:GO:0070588; F:GO:0005388; F:GO:0005516; F:GO:0005524; C:GO:0005789; C:GO:0005887	P:calcium ion transmembrane transport; F:P-type calcium transporter activity; F:calmodulin binding; F:ATP binding; C:endoplasmic reticulum membrane; C:integral component of plasma membrane
Tcordifilia_1743	rRNA intron-encoded homing endonuclease	302	20	7.93891e-26	88.24	4	P:GO:0006508; P:GO:0090305; F:GO:0004190; F:GO:0004519	P:proteolysis; P:nucleic acid phosphodiester bond hydrolysis; F:aspartic-type endopeptidase activity; F:endonuclease activity
Tcordifilia_1744	senescence-associated protein	302	20	8.43193e-22	82.62	1	P:GO:0043457	P:regulation of cellular respiration
Tcordifilia_1745	rRNA intron-encoded homing endonuclease	302	18	5.92555e-26	85.35	4	P:GO:0006508; P:GO:0090305; F:GO:0004190; F:GO:0004519	P:proteolysis; P:nucleic acid phosphodiester bond hydrolysis; F:aspartic-type endopeptidase activity; F:endonuclease activity
Tcordifilia_1750	hypothetical protein A4G24_18680, partial	302	20	2.66358e-28	91.92	2	P:GO:0006508; F:GO:0004190	P:proteolysis; F:aspartic-type endopeptidase activity
Tcordifilia_1751	rRNA intron-encoded homing endonuclease	302	20	5.27719e-18	83.39	5	P:GO:0006508; P:GO:0090305; F:GO:0004190; F:GO:0004519; C:GO:0005739	P:proteolysis; P:nucleic acid phosphodiester bond hydrolysis; F:aspartic-type endopeptidase activity; F:endonuclease activity; C:mitochondrion
Tcordifilia_1752	Uncharacterised protein	302	20	2.96305e-14	83.17	4	P:GO:0006084; P:GO:0010142; P:GO:0016126; F:GO:0004421	P:acetyl-CoA metabolic process; P:farnesyl diphosphate biosynthetic process, mevalonate pathway; P:sterol biosynthetic process; F:hydroxymethylglutaryl-CoA synthase activity
Tcordifilia_1756	glycine-rich RNA-binding protein GRP2A	302	20	6.80082e-47	89.63	2	F:GO:0003729; C:GO:0005634	F:mRNA binding; C:nucleus
Tcordifilia_1760	type I glyceraldehyde-3-phosphate dehydrogenase	302	20	1.97482e-57	86.15	5	P:GO:0006006; F:GO:0004365; F:GO:0050661; F:GO:0051287; C:GO:0009536	P:glucose metabolic process; F:glyceraldehyde-3-phosphate dehydrogenase (NAD+) (phosphorylating) activity; F:NADP binding; F:NAD binding; C:plastid
Tcordifilia_1762	ATP-dependent RNA helicase HrpA	302	20	1.03109e-47	84.77	5	F:GO:0003676; F:GO:0003724; F:GO:0005524; F:GO:0008094; F:GO:0016887	F:nucleic acid binding; F:RNA helicase activity; F:ATP binding; F:ATP-dependent activity, acting on DNA; F:ATP hydrolysis activity
Tcordifilia_1763	Protein TAR1	301	20	1.916e-27	83.2	1	P:GO:0043457	P:regulation of cellular respiration
Tcordifilia_1764	senescence-associated protein	301	18	7.71379e-24	80.49	2	P:GO:0006508; F:GO:0008233	P:proteolysis; F:peptidase activity
Tcordifilia_1765	Hypothetical predicted protein	301	20	3.10623e-13	80.94	1	P:GO:0043457	P:regulation of cellular respiration
Tcordifilia_1767	hypothetical protein C5167_003922, partial	301	15	2.82302e-25	85.16	1	C:GO:0016021	C:integral component of membrane
Tcordifilia_1772	Hypothetical predicted protein	301	19	2.5234e-12	90.98	1	P:GO:0043457	P:regulation of cellular respiration
Tcordifilia_1776	ribosomal protein S3 mitochondrion	301	1	6.65705e-33	64.65	1	C:GO:0005840	C:ribosome
Tcordifilia_1780	translation initiation factor IF-2-like	300	20	7.34146e-24	90.74	3	P:GO:0006508; P:GO:0043457; F:GO:0004190	P:proteolysis; P:regulation of cellular respiration; F:aspartic-type endopeptidase activity
Tcordifilia_1781	translation initiation factor IF-2-like	300	20	1.02249e-20	86.01	1	P:GO:0043457	P:regulation of cellular respiration
Tcordifilia_1782	hypothetical protein C5167_003922, partial	300	14	2.82302e-25	84.35	1	C:GO:0016021	C:integral component of membrane
Tcordifilia_1785	hypothetical protein DVH24_018953	300	10	3.65918e-24	92.26	2	P:GO:0006508; F:GO:0004190	P:proteolysis; F:aspartic-type endopeptidase activity
Tcordifilia_1786	Protein TAR1	300	20	5.48012e-11	90.32	1	P:GO:0043457	P:regulation of cellular respiration
Tcordifilia_1792	hypothetical protein GBA52_014981	300	13	3.14221e-27	89.19	2	P:GO:0006508; F:GO:0004190	P:proteolysis; F:aspartic-type endopeptidase activity
Tcordifilia_1795	hypothetical protein CPB85DRAFT_1264371	300	20	2.41464e-13	94.13	1	F:GO:0016788	F:hydrolase activity, acting on ester bonds
Tcordifilia_1799	pleiotropic drug resistance protein 1	300	20	2.25778e-23	86.81	6	P:GO:0055085; F:GO:0005524; F:GO:0016787; F:GO:0140359; C:GO:0005886; C:GO:0016021	P:transmembrane transport; F:ATP binding; F:hydrolase activity; F:ABC-type transporter activity; C:plasma membrane; C:integral component of membrane
Tcordifilia_1804	Regulator of rDNA transcription protein 15	299	14	5.10958e-13	84.28	2	P:GO:0048731; C:GO:0016021	P:system development; C:integral component of membrane
Tcordifilia_1808	Hypothetical predicted protein	299	19	2.94817e-15	88.03	2	P:GO:0006508; F:GO:0008233	P:proteolysis; F:peptidase activity
Tcordifilia_1809	Hypothetical predicted protein	299	17	2.78099e-15	87.11	2	C:GO:0016020; C:GO:0016021	C:membrane; C:integral component of membrane
Tcordifilia_1810	hypothetical protein ES332_D09G054000v1	299	12	9.60517e-17	78.47	1	C:GO:0005739	C:mitochondrion
Tcordifilia_1815	Gag protease polyprotein	299	10	3.7271e-12	92.71	2	P:GO:0006508; F:GO:0008233	P:proteolysis; F:peptidase activity
Tcordifilia_1818	tumor protein p63-regulated gene 1 protein isoform X2	299	20	1.30307e-18	75.52	16	P:GO:0006357; P:GO:0008284; P:GO:0019221; P:GO:0032754; P:GO:0033005; P:GO:1904894; F:GO:0000978; F:GO:0000981; F:GO:0004896; F:GO:0042803; F:GO:0046872; C:GO:0000785; C:GO:0005576; C:GO:0005634; C:GO:0005829; C:GO:0005886	P:regulation of transcription by RNA polymerase II; P:positive regulation of cell population proliferation; P:cytokine-mediated signaling pathway; P:positive regulation of interleukin-5 production; P:positive regulation of mast cell activation; P:positive regulation of receptor signaling pathway via STAT; F:RNA polymerase II cis-regulatory region sequence-specific DNA binding; F:DNA-binding trans…
Tcordifilia_1819	Protein TAR1	299	15	5.37394e-18	56.26	1	P:GO:0043457	P:regulation of cellular respiration
Tcordifilia_1820	pol protein	299	20	4.49946e-22	83.46	9	P:GO:0006278; P:GO:0006508; P:GO:0015074; P:GO:0090305; F:GO:0003676; F:GO:0003964; F:GO:0004190; F:GO:0004519; F:GO:0008270	P:RNA-dependent DNA biosynthetic process; P:proteolysis; P:DNA integration; P:nucleic acid phosphodiester bond hydrolysis; F:nucleic acid binding; F:RNA-directed DNA polymerase activity; F:aspartic-type endopeptidase activity; F:endonuclease activity; F:zinc ion binding
Tcordifilia_1821	Protein TAR1	298	20	8.16874e-25	92.81	2	P:GO:0006355; P:GO:0043457	P:regulation of transcription, DNA-templated; P:regulation of cellular respiration
Tcordifilia_1823	hypothetical protein C5167_003922, partial	298	12	3.71584e-16	85.15	2	P:GO:0048731; C:GO:0016021	P:system development; C:integral component of membrane
Tcordifilia_1826	Gag protease polyprotein	298	14	7.35848e-17	93.25	2	P:GO:0006508; F:GO:0008233	P:proteolysis; F:peptidase activity
Tcordifilia_1828	Uncharacterised protein	298	15	1.00736e-20	78.46	1	P:GO:0043457	P:regulation of cellular respiration
Tcordifilia_1830	Nuclear transcription factor Y subunit C-4	298	6	2.64403e-23	77.28	3	P:GO:0043457; F:GO:0003677; F:GO:0046982	P:regulation of cellular respiration; F:DNA binding; F:protein heterodimerization activity
Tcordifilia_1831	hypothetical protein	298	11	2.43765e-12	95.8	1	P:GO:0006355	P:regulation of transcription, DNA-templated
Tcordifilia_1833	gag protease polyprotein	298	20	1.33103e-14	55.75	4	P:GO:0006807; P:GO:0043170; P:GO:0044238; F:GO:0016787	P:nitrogen compound metabolic process; P:macromolecule metabolic process; P:primary metabolic process; F:hydrolase activity
Tcordifilia_1834	phenylalanine ammonia-lyase-like	298	20	9.24166e-25	63.98	4	P:GO:0009698; P:GO:0019752; F:GO:0016841; C:GO:0110165	P:phenylpropanoid metabolic process; P:carboxylic acid metabolic process; F:ammonia-lyase activity; C:cellular anatomical entity
Tcordifilia_1835	hypothetical protein MTR_7g068760	298	1	1.52997e-20	69.23	1	C:GO:0005739	C:mitochondrion
Tcordifilia_1836	hypothetical protein C5167_003922, partial	298	9	4.89377e-13	80.94	1	C:GO:0016021	C:integral component of membrane
Tcordifilia_1839	translation initiation factor IF-2-like	297	20	1.64553e-23	86.86	1	P:GO:0043457	P:regulation of cellular respiration
Tcordifilia_1840	Hypothetical predicted protein	297	20	1.9585e-14	87.01	4	P:GO:0006084; P:GO:0010142; P:GO:0016126; F:GO:0004421	P:acetyl-CoA metabolic process; P:farnesyl diphosphate biosynthetic process, mevalonate pathway; P:sterol biosynthetic process; F:hydroxymethylglutaryl-CoA synthase activity
Tcordifilia_1841	Protein TAR1	297	20	7.72262e-14	90.29	1	P:GO:0043457	P:regulation of cellular respiration
Tcordifilia_1846	hypothetical protein DVH24_037526	297	11	2.56134e-17	84.73	2	P:GO:0006508; F:GO:0004190	P:proteolysis; F:aspartic-type endopeptidase activity
Tcordifilia_1856	BTB/POZ domain-containing protein	297	11	2.00037e-39	69.31	2	P:GO:0016567; P:GO:0051260	P:protein ubiquitination; P:protein homooligomerization
Tcordifilia_1859	predicted protein	297	8	1.41102e-34	83.76	1	C:GO:0016021	C:integral component of membrane
Tcordifilia_1864	Protein TAR1	296	20	4.81851e-22	90.1	2	P:GO:0006355; P:GO:0043457	P:regulation of transcription, DNA-templated; P:regulation of cellular respiration
Tcordifilia_1866	hypothetical protein C3L33_00345, partial	296	4	1.28942e-10	88.16	1	P:GO:0048731	P:system development
Tcordifilia_1869	Uncharacterised protein	296	10	7.4927e-16	78.21	2	P:GO:0006508; F:GO:0004190	P:proteolysis; F:aspartic-type endopeptidase activity
Tcordifilia_1873	rRNA intron-encoded homing endonuclease	296	16	7.95128e-25	89.41	2	P:GO:0006508; F:GO:0004190	P:proteolysis; F:aspartic-type endopeptidase activity
Tcordifilia_1877	hypothetical protein E3N88_32867	296	20	6.93738e-15	84.57	1	C:GO:0005739	C:mitochondrion
Tcordifilia_1883	hypothetical protein IEQ34_018238	296	8	7.67964e-08	96.76	1	P:GO:0043457	P:regulation of cellular respiration
Tcordifilia_1886	ankyrin repeat-containing protein At5g02620-like	296	20	2.5842e-44	84.15	6	P:GO:0035304; P:GO:0050790; F:GO:0008157; F:GO:0019888; C:GO:0005886; C:GO:0016021	P:regulation of protein dephosphorylation; P:regulation of catalytic activity; F:protein phosphatase 1 binding; F:protein phosphatase regulator activity; C:plasma membrane; C:integral component of membrane
Tcordifilia_1890	Protein TAR1	295	20	1.85985e-22	84.51	1	P:GO:0043457	P:regulation of cellular respiration
Tcordifilia_1891	Gag protease polyprotein	295	10	8.67956e-16	92.67	2	P:GO:0006508; F:GO:0008233	P:proteolysis; F:peptidase activity
Tcordifilia_1892	Gag protease polyprotein	295	12	3.79427e-16	88.28	2	P:GO:0006508; F:GO:0008233	P:proteolysis; F:peptidase activity
Tcordifilia_1893	Nuclear transcription factor Y subunit C-4	295	15	2.51623e-25	82.43	2	P:GO:0048731; C:GO:0016021	P:system development; C:integral component of membrane
Tcordifilia_1894	uncharacterized protein LOC110272781	295	11	7.6737e-21	86.92	2	P:GO:0048731; C:GO:0016021	P:system development; C:integral component of membrane
Tcordifilia_1896	hypothetical protein GCM10010913_49050	295	14	9.35613e-15	84.56	2	P:GO:0006508; F:GO:0004190	P:proteolysis; F:aspartic-type endopeptidase activity
Tcordifilia_1897	chromosome partitioning protein ParB	295	17	2.98041e-25	82.38	1	C:GO:0016021	C:integral component of membrane
Tcordifilia_1898	rRNA intron-encoded homing endonuclease	295	20	1.013e-07	90.14	4	P:GO:0006508; P:GO:0090305; F:GO:0004190; F:GO:0004519	P:proteolysis; P:nucleic acid phosphodiester bond hydrolysis; F:aspartic-type endopeptidase activity; F:endonuclease activity
Tcordifilia_1899	chromosome partitioning protein ParB	295	15	3.2168e-25	83.76	1	C:GO:0016021	C:integral component of membrane
Tcordifilia_1901	Hydroxymethylglutaryl-CoA synthase	295	14	1.19788e-09	86.98	4	P:GO:0006084; P:GO:0010142; P:GO:0016126; F:GO:0004421	P:acetyl-CoA metabolic process; P:farnesyl diphosphate biosynthetic process, mevalonate pathway; P:sterol biosynthetic process; F:hydroxymethylglutaryl-CoA synthase activity
Tcordifilia_1904	rRNA intron-encoded homing endonuclease	295	13	5.09975e-16	84.82	2	P:GO:0006508; F:GO:0004190	P:proteolysis; F:aspartic-type endopeptidase activity
Tcordifilia_1907	Hypothetical predicted protein	295	20	1.13697e-07	93.34	3	P:GO:0043457; C:GO:0016020; C:GO:0016021	P:regulation of cellular respiration; C:membrane; C:integral component of membrane
Tcordifilia_1909	cytochrome c biogenesis FN	295	15	1.12831e-47	77.22	6	P:GO:0015886; P:GO:0017004; F:GO:0015232; F:GO:0020037; C:GO:0005739; C:GO:0016021	P:heme transport; P:cytochrome complex assembly; F:heme transmembrane transporter activity; F:heme binding; C:mitochondrion; C:integral component of membrane
Tcordifilia_1913	30S ribosomal protein S6	295	20	1.3291e-53	82.71	5	P:GO:0006412; F:GO:0003735; F:GO:0019843; C:GO:0005737; C:GO:0005840	P:translation; F:structural constituent of ribosome; F:rRNA binding; C:cytoplasm; C:ribosome
Tcordifilia_1916	E3 ubiquitin-protein ligase WAV3-like isoform X2	295	20	1.27802e-24	68.73	2	P:GO:0044238; P:GO:0044260	P:primary metabolic process; P:cellular macromolecule metabolic process
Tcordifilia_1918	senescence-associated protein	294	13	5.48028e-15	82.32	1	P:GO:0043457	P:regulation of cellular respiration
Tcordifilia_1919	Regulator of rDNA transcription protein 15	294	20	7.96277e-20	77.22	1	C:GO:0005739	C:mitochondrion
Tcordifilia_1920	translation initiation factor IF-2-like	294	20	6.08734e-19	88.88	2	P:GO:0006355; P:GO:0043457	P:regulation of transcription, DNA-templated; P:regulation of cellular respiration
Tcordifilia_1922	Hypothetical predicted protein	294	20	3.44823e-18	88.94	1	C:GO:0016021	C:integral component of membrane
Tcordifilia_1924	Hydroxymethylglutaryl-CoA synthase	294	9	4.40293e-10	90.25	4	P:GO:0006084; P:GO:0010142; P:GO:0016126; F:GO:0004421	P:acetyl-CoA metabolic process; P:farnesyl diphosphate biosynthetic process, mevalonate pathway; P:sterol biosynthetic process; F:hydroxymethylglutaryl-CoA synthase activity
Tcordifilia_1928	Gag protease polyprotein	294	10	2.40116e-18	89.5	2	P:GO:0006508; F:GO:0008233	P:proteolysis; F:peptidase activity
Tcordifilia_1929	Gag protease polyprotein	294	20	6.89078e-20	77.8	3	P:GO:0006508; P:GO:0043457; F:GO:0008233	P:proteolysis; P:regulation of cellular respiration; F:peptidase activity
Tcordifilia_1930	hypothetical protein SASPL_125389	294	7	1.27719e-17	81.81	2	P:GO:0006508; F:GO:0004190	P:proteolysis; F:aspartic-type endopeptidase activity
Tcordifilia_1937	L-lactate dehydrogenase	294	20	1.6991e-57	81.13	3	P:GO:0006096; F:GO:0004459; C:GO:0005737	P:glycolytic process; F:L-lactate dehydrogenase activity; C:cytoplasm
Tcordifilia_1940	ANT(3'')-Ia family aminoglycoside nucleotidyltransferase AadA1	294	20	1.59047e-65	99.43	4	P:GO:0046677; F:GO:0005524; F:GO:0009012; F:GO:0070566	P:response to antibiotic; F:ATP binding; F:aminoglycoside 3''-adenylyltransferase activity; F:adenylyltransferase activity
Tcordifilia_1941	oleate hydratase	294	20	5.09026e-66	88.19	3	P:GO:0006631; F:GO:0050151; F:GO:0071949	P:fatty acid metabolic process; F:oleate hydratase activity; F:FAD binding
Tcordifilia_1943	Transketolase	294	20	6.22417e-49	88.52	4	P:GO:0006098; F:GO:0004802; F:GO:0046872; C:GO:0005829	P:pentose-phosphate shunt; F:transketolase activity; F:metal ion binding; C:cytosol
Tcordifilia_1944	hypothetical protein ES319_D10G051000v1	294	1	4.39707e-10	65.85	5	P:GO:0006357; P:GO:0007049; P:GO:0050790; P:GO:0051301; F:GO:0016538	P:regulation of transcription by RNA polymerase II; P:cell cycle; P:regulation of catalytic activity; P:cell division; F:cyclin-dependent protein serine/threonine kinase regulator activity
Tcordifilia_1945	D-glycerate 3-kinase, chloroplastic	294	20	3.25469e-55	77.14	4	P:GO:0016310; F:GO:0005524; F:GO:0016301; F:GO:0016787	P:phosphorylation; F:ATP binding; F:kinase activity; F:hydrolase activity
Tcordifilia_1947	methyltransferase-like protein 17, mitochondrial	294	10	1.66748e-43	81.33	4	P:GO:0006412; P:GO:0032259; F:GO:0008168; C:GO:0005739	P:translation; P:methylation; F:methyltransferase activity; C:mitochondrion
Tcordifilia_1956	hypothetical protein, partial	293	8	7.72042e-20	86.82	2	P:GO:0006508; F:GO:0004190	P:proteolysis; F:aspartic-type endopeptidase activity
Tcordifilia_1957	Uncharacterised protein	293	19	3.11724e-20	81.02	4	P:GO:0006508; P:GO:0090305; F:GO:0004190; F:GO:0004519	P:proteolysis; P:nucleic acid phosphodiester bond hydrolysis; F:aspartic-type endopeptidase activity; F:endonuclease activity
Tcordifilia_1959	hypothetical protein GBA52_014981	293	9	7.26897e-17	88.42	1	P:GO:0006355	P:regulation of transcription, DNA-templated
Tcordifilia_1962	rRNA intron-encoded homing endonuclease	293	20	1.59926e-29	90.5	2	P:GO:0006508; F:GO:0004190	P:proteolysis; F:aspartic-type endopeptidase activity
Tcordifilia_1963	cell wall-associated hydrolase	293	14	1.07758e-16	85.43	5	P:GO:0022900; P:GO:1902600; F:GO:0004129; F:GO:0005507; C:GO:0016020	P:electron transport chain; P:proton transmembrane transport; F:cytochrome-c oxidase activity; F:copper ion binding; C:membrane
Tcordifilia_1968	Hypothetical predicted protein	293	20	1.29287e-25	85.41	3	P:GO:0016539; P:GO:0090305; F:GO:0004519	P:intein-mediated protein splicing; P:nucleic acid phosphodiester bond hydrolysis; F:endonuclease activity
Tcordifilia_1974	hypothetical protein ES332_D04G064500v1	293	12	2.16053e-18	90.57	1	C:GO:0009536	C:plastid
Tcordifilia_1975	hypothetical protein PHAVU_002G203800g	293	6	2.13905e-19	86.88	2	C:GO:0009507; C:GO:0009536	C:chloroplast; C:plastid
Tcordifilia_1976	Protein TAR1	293	20	1.79476e-17	89.34	1	P:GO:0043457	P:regulation of cellular respiration
Tcordifilia_1977	S-norcoclaurine synthase	293	5	7.18522e-12	61.04	9	P:GO:0006952; P:GO:0009738; P:GO:0043086; P:GO:0080163; F:GO:0004864; F:GO:0010427; F:GO:0038023; C:GO:0005634; C:GO:0005737	P:defense response; P:abscisic acid-activated signaling pathway; P:negative regulation of catalytic activity; P:regulation of protein serine/threonine phosphatase activity; F:protein phosphatase inhibitor activity; F:abscisic acid binding; F:signaling receptor activity; C:nucleus; C:cytoplasm
Tcordifilia_1978	pre-mRNA-processing-splicing factor 8	293	20	6.54847e-35	83.24	7	P:GO:0000398; P:GO:0006508; F:GO:0008237; F:GO:0017070; F:GO:0030623; F:GO:0070122; C:GO:0005681	P:mRNA splicing, via spliceosome; P:proteolysis; F:metallopeptidase activity; F:U6 snRNA binding; F:U5 snRNA binding; F:isopeptidase activity; C:spliceosomal complex
Tcordifilia_1983	formate dehydrogenase subunit alpha	293	20	6.04698e-46	82.19	7	P:GO:0015942; F:GO:0008863; F:GO:0043546; F:GO:0046872; F:GO:0051537; F:GO:0051539; C:GO:0009326	P:formate metabolic process; F:formate dehydrogenase (NAD+) activity; F:molybdopterin cofactor binding; F:metal ion binding; F:2 iron, 2 sulfur cluster binding; F:4 iron, 4 sulfur cluster binding; C:formate dehydrogenase complex
Tcordifilia_1985	Transposable element Tcb1 transposase Transposable element Barney transposase	293	6	2.33944e-19	85.01	3	P:GO:0006313; P:GO:0015074; F:GO:0003677	P:transposition, DNA-mediated; P:DNA integration; F:DNA binding
Tcordifilia_1987	galactose-6-phosphate isomerase subunit LacB	293	20	7.76058e-41	93.29	3	P:GO:0019388; P:GO:0019512; F:GO:0050044	P:galactose catabolic process; P:lactose catabolic process via tagatose-6-phosphate; F:galactose-6-phosphate isomerase activity
Tcordifilia_1989	transcription factor bHLH13-like	293	20	2.18686e-43	69.81	6	P:GO:0006355; P:GO:2000112; F:GO:0000976; F:GO:0003700; F:GO:0046983; C:GO:0005634	P:regulation of transcription, DNA-templated; P:regulation of cellular macromolecule biosynthetic process; F:transcription cis-regulatory region binding; F:DNA-binding transcription factor activity; F:protein dimerization activity; C:nucleus
Tcordifilia_1994	Cell wall-associated hydrolase	292	20	1.10882e-34	79.47	3	P:GO:0009987; F:GO:0003824; C:GO:0009507	P:cellular process; F:catalytic activity; C:chloroplast
Tcordifilia_1995	Hypothetical predicted protein	292	20	1.82506e-25	90.71	1	P:GO:0043457	P:regulation of cellular respiration
Tcordifilia_1996	hypothetical protein DUNSADRAFT_6888	292	11	9.41377e-22	96.1	2	P:GO:0006508; F:GO:0004190	P:proteolysis; F:aspartic-type endopeptidase activity
Tcordifilia_1997	Uncharacterised protein	292	18	2.84016e-32	81.15	2	P:GO:0006508; F:GO:0004190	P:proteolysis; F:aspartic-type endopeptidase activity
Tcordifilia_2002	chromosome partitioning protein ParB	292	16	3.60607e-25	83.18	3	F:GO:0016788; C:GO:0016020; C:GO:0016021	F:hydrolase activity, acting on ester bonds; C:membrane; C:integral component of membrane
Tcordifilia_2008	hypothetical protein E3N88_32867	292	11	1.65209e-15	78.7	1	C:GO:0005739	C:mitochondrion
Tcordifilia_2016	Pleiotropic drug resistance protein 1	292	20	3.15345e-48	88.7	5	P:GO:0055085; F:GO:0005524; F:GO:0140359; C:GO:0005886; C:GO:0016021	P:transmembrane transport; F:ATP binding; F:ABC-type transporter activity; C:plasma membrane; C:integral component of membrane
Tcordifilia_2018	Retrovirus-related Pol polyprotein from transposon 17.6	292	7	5.16704e-09	75.93	15	P:GO:0006278; P:GO:0006508; P:GO:0015074; P:GO:0044260; P:GO:0090305; F:GO:0003676; F:GO:0003964; F:GO:0004190; F:GO:0004518; F:GO:0004519; F:GO:0008270; F:GO:0016740; F:GO:0016779; F:GO:0016787; C:GO:0042575	P:RNA-dependent DNA biosynthetic process; P:proteolysis; P:DNA integration; P:cellular macromolecule metabolic process; P:nucleic acid phosphodiester bond hydrolysis; F:nucleic acid binding; F:RNA-directed DNA polymerase activity; F:aspartic-type endopeptidase activity; F:nuclease activity; F:endonuclease activity; F:zinc ion binding; F:transferase activity; F:nucleotidyltransferase activity; F:h…
Tcordifilia_2029	LPS export ABC transporter permease LptG	292	20	3.15517e-22	79.36	2	P:GO:0055085; C:GO:0043190	P:transmembrane transport; C:ATP-binding cassette (ABC) transporter complex
Tcordifilia_2034	putative reverse transcriptase domain-containing protein	292	20	9.68934e-35	74.88	4	P:GO:0006259; F:GO:0004518; F:GO:0005488; F:GO:0016779	P:DNA metabolic process; F:nuclease activity; F:binding; F:nucleotidyltransferase activity
Tcordifilia_2035	CadD family cadmium resistance transporter	292	20	3.50346e-45	92.71	1	C:GO:0016021	C:integral component of membrane
Tcordifilia_2038	hypothetical protein C5167_003922, partial	292	9	2.33408e-27	70.98	1	C:GO:0016020	C:membrane
Tcordifilia_2040	senescence-associated protein	291	20	1.99651e-27	87.04	1	P:GO:0043457	P:regulation of cellular respiration
Tcordifilia_2041	Gag protease polyprotein	291	12	4.78875e-25	93.15	2	P:GO:0006508; F:GO:0008233	P:proteolysis; F:peptidase activity
Tcordifilia_2043	cell wall-associated hydrolase	291	20	2.12173e-34	82.01	6	P:GO:0022900; P:GO:1902600; F:GO:0004129; F:GO:0005507; F:GO:0016787; C:GO:0016020	P:electron transport chain; P:proton transmembrane transport; F:cytochrome-c oxidase activity; F:copper ion binding; F:hydrolase activity; C:membrane
Tcordifilia_2044	cell wall-associated hydrolase	291	20	1.20568e-21	85.9	2	P:GO:0006508; F:GO:0004190	P:proteolysis; F:aspartic-type endopeptidase activity
Tcordifilia_2047	hypothetical protein C5167_003922, partial	291	20	2.33015e-14	83.12	1	C:GO:0016021	C:integral component of membrane
Tcordifilia_2055	hypothetical protein C5167_003922, partial	291	5	1.30623e-17	87.41	1	C:GO:0016021	C:integral component of membrane
Tcordifilia_2063	rRNA intron-encoded homing endonuclease	291	11	3.61744e-16	93.25	4	P:GO:0006508; P:GO:0090305; F:GO:0004190; F:GO:0004519	P:proteolysis; P:nucleic acid phosphodiester bond hydrolysis; F:aspartic-type endopeptidase activity; F:endonuclease activity
Tcordifilia_2068	methyl-CpG-binding domain-containing protein 11-like isoform X3	291	14	6.33101e-20	87.12	2	F:GO:0003677; C:GO:0005634	F:DNA binding; C:nucleus
Tcordifilia_2071	retrovirus-related Pol polyprotein from transposon TNT 1-94	291	20	1.52575e-14	78.05	3	P:GO:0015074; F:GO:0003676; F:GO:0008270	P:DNA integration; F:nucleic acid binding; F:zinc ion binding
Tcordifilia_2072	TonB-dependent receptor	291	2	4.523e-07	63.57	2	C:GO:0009279; C:GO:0016020	C:cell outer membrane; C:membrane
Tcordifilia_2073	proline-rich extensin-like protein EPR1	291	20	4.66085e-19	64.66	2	P:GO:0033234; F:GO:0005509	P:negative regulation of protein sumoylation; F:calcium ion binding
Tcordifilia_2079	Hypothetical predicted protein	290	20	4.06241e-15	91.52	1	P:GO:0043457	P:regulation of cellular respiration
Tcordifilia_2082	rRNA intron-encoded homing endonuclease	290	18	5.1468e-13	87.1	4	P:GO:0006508; P:GO:0090305; F:GO:0004190; F:GO:0004519	P:proteolysis; P:nucleic acid phosphodiester bond hydrolysis; F:aspartic-type endopeptidase activity; F:endonuclease activity
Tcordifilia_2084	Hypothetical predicted protein	290	15	3.91838e-17	84.11	2	P:GO:0006508; F:GO:0004190	P:proteolysis; F:aspartic-type endopeptidase activity
Tcordifilia_2089	Gag protease polyprotein	290	17	1.28977e-09	82.43	2	P:GO:0006508; F:GO:0008233	P:proteolysis; F:peptidase activity
Tcordifilia_2091	hypothetical protein C4D60_Mb00t00580	290	7	1.82171e-18	86.01	1	P:GO:0043457	P:regulation of cellular respiration
Tcordifilia_2094	lysine-specific demethylase JMJ25-like	290	20	2.87435e-26	59.02	1	C:GO:0043229	C:intracellular organelle
Tcordifilia_2099	ubiquinone biosynthesis protein COQ4 homolog, mitochondrial-like	290	12	4.96845e-18	84.85	2	P:GO:0006744; C:GO:0031314	P:ubiquinone biosynthetic process; C:extrinsic component of mitochondrial inner membrane
Tcordifilia_2100	aspartate-semialdehyde dehydrogenase	290	20	1.81184e-20	86.7	9	P:GO:0009088; P:GO:0009089; P:GO:0009097; P:GO:0019877; P:GO:0071266; F:GO:0004073; F:GO:0046983; F:GO:0050661; F:GO:0051287	P:threonine biosynthetic process; P:lysine biosynthetic process via diaminopimelate; P:isoleucine biosynthetic process; P:diaminopimelate biosynthetic process; P:'de novo' L-methionine biosynthetic process; F:aspartate-semialdehyde dehydrogenase activity; F:protein dimerization activity; F:NADP binding; F:NAD binding
Tcordifilia_2106	Transposon Tf2-2 polyprotein	290	20	5.30777e-26	65.33	4	P:GO:0006259; P:GO:0009059; P:GO:0034654; F:GO:0016787	P:DNA metabolic process; P:macromolecule biosynthetic process; P:nucleobase-containing compound biosynthetic process; F:hydrolase activity
Tcordifilia_2107	two-component system sensor histidine kinase SrrB	290	20	2.97343e-44	90.16	6	P:GO:0000160; P:GO:0018106; F:GO:0000155; F:GO:0005524; C:GO:0005886; C:GO:0016021	P:phosphorelay signal transduction system; P:peptidyl-histidine phosphorylation; F:phosphorelay sensor kinase activity; F:ATP binding; C:plasma membrane; C:integral component of membrane
Tcordifilia_2109	zinc finger protein ENSP00000375192-like	290	20	1.7848e-29	73.88	16	P:GO:0008284; P:GO:0019221; P:GO:0032754; P:GO:0033005; P:GO:1904894; F:GO:0004923; F:GO:0004924; F:GO:0005127; F:GO:0019955; F:GO:0042803; C:GO:0005576; C:GO:0005829; C:GO:0009897; C:GO:0043227; C:GO:0043229; C:GO:0043235	P:positive regulation of cell population proliferation; P:cytokine-mediated signaling pathway; P:positive regulation of interleukin-5 production; P:positive regulation of mast cell activation; P:positive regulation of receptor signaling pathway via STAT; F:leukemia inhibitory factor receptor activity; F:oncostatin-M receptor activity; F:ciliary neurotrophic factor receptor binding; F:cytokine bin…
Tcordifilia_2110	heat shock 70 kDa protein, mitochondrial	290	20	3.20823e-42	96.32	11	P:GO:0006355; P:GO:0006457; P:GO:0009408; P:GO:0009615; F:GO:0003677; F:GO:0005524; F:GO:0016887; F:GO:0051082; C:GO:0005730; C:GO:0005739; C:GO:0016021	P:regulation of transcription, DNA-templated; P:protein folding; P:response to heat; P:response to virus; F:DNA binding; F:ATP binding; F:ATP hydrolysis activity; F:unfolded protein binding; C:nucleolus; C:mitochondrion; C:integral component of membrane
Tcordifilia_2115	LORF2 protein	290	20	1.31323e-40	78.12	1	F:GO:0003824	F:catalytic activity
Tcordifilia_2120	DEAD/DEAH box helicase	290	20	4.28418e-20	65.83	5	P:GO:0009987; F:GO:0016787; F:GO:0097159; F:GO:0140657; F:GO:1901363	P:cellular process; F:hydrolase activity; F:organic cyclic compound binding; F:ATP-dependent activity; F:heterocyclic compound binding
Tcordifilia_2121	hypothetical protein JHK86_036056	290	6	9.61752e-37	82.39	1	C:GO:0016021	C:integral component of membrane
Tcordifilia_2125	Protein TAR1	289	20	1.38183e-29	86.35	1	P:GO:0043457	P:regulation of cellular respiration
Tcordifilia_2135	hypothetical protein	289	8	7.63567e-27	90.37	2	C:GO:0016020; C:GO:0016021	C:membrane; C:integral component of membrane
Tcordifilia_2136	Hydroxymethylglutaryl-CoA synthase	289	17	5.68163e-15	81.82	4	P:GO:0006084; P:GO:0010142; P:GO:0016126; F:GO:0004421	P:acetyl-CoA metabolic process; P:farnesyl diphosphate biosynthetic process, mevalonate pathway; P:sterol biosynthetic process; F:hydroxymethylglutaryl-CoA synthase activity
Tcordifilia_2146	uncharacterized mitochondrial protein AtMg00810-like	289	20	4.50243e-21	69.87	1	F:GO:0005488	F:binding
Tcordifilia_2150	replication-associated recombination protein A	289	20	4.57566e-61	95.16	6	P:GO:0006260; P:GO:0071897; F:GO:0003677; F:GO:0003887; F:GO:0005524; F:GO:0016887	P:DNA replication; P:DNA biosynthetic process; F:DNA binding; F:DNA-directed DNA polymerase activity; F:ATP binding; F:ATP hydrolysis activity
Tcordifilia_2153	glutamate receptor-interacting protein 2 isoform X2	289	6	6.9845e-12	92.46	1	F:GO:0030159	F:signaling receptor complex adaptor activity
Tcordifilia_2163	Protein TAR1	288	20	8.0751e-25	87.78	1	P:GO:0043457	P:regulation of cellular respiration
Tcordifilia_2164	Protein TAR1	288	20	1.60862e-23	87.79	1	P:GO:0043457	P:regulation of cellular respiration
Tcordifilia_2165	translation initiation factor IF-2-like	288	20	2.15509e-23	89.08	1	P:GO:0043457	P:regulation of cellular respiration
Tcordifilia_2166	Protein TAR1	288	20	3.0438e-22	92.94	1	P:GO:0043457	P:regulation of cellular respiration
Tcordifilia_2169	Protein TAR1	288	20	3.65751e-29	88.32	1	P:GO:0043457	P:regulation of cellular respiration
Tcordifilia_2170	rRNA intron-encoded homing endonuclease	288	16	1.31353e-30	88.92	2	P:GO:0006508; F:GO:0004190	P:proteolysis; F:aspartic-type endopeptidase activity
Tcordifilia_2171	Cell wall-associated hydrolase	288	20	4.32478e-27	80.56	2	F:GO:0016787; C:GO:0009507	F:hydrolase activity; C:chloroplast
Tcordifilia_2172	Hypothetical predicted protein	288	20	9.93992e-25	85.4	2	P:GO:0006508; F:GO:0008233	P:proteolysis; F:peptidase activity
Tcordifilia_2174	Uncharacterised protein	288	12	2.13217e-22	82.18	1	P:GO:0043457	P:regulation of cellular respiration
Tcordifilia_2175	Hypothetical predicted protein	288	20	9.15548e-34	87.34	2	P:GO:0006508; F:GO:0004190	P:proteolysis; F:aspartic-type endopeptidase activity
Tcordifilia_2177	Protein TAR1	288	20	5.03661e-26	91.44	1	P:GO:0043457	P:regulation of cellular respiration
Tcordifilia_2180	Nuclear transcription factor Y subunit C-4	288	10	4.23025e-23	89.56	2	F:GO:0003677; F:GO:0046982	F:DNA binding; F:protein heterodimerization activity
Tcordifilia_2183	Hypothetical predicted protein	288	20	1.72568e-09	90.88	1	P:GO:0043457	P:regulation of cellular respiration
Tcordifilia_2187	Nuclear transcription factor Y subunit C-4	288	4	1.68228e-21	86.1	2	F:GO:0003677; F:GO:0046982	F:DNA binding; F:protein heterodimerization activity
Tcordifilia_2189	high-affinity nitrate transporter-activating protein 2.1-like	288	20	1.27991e-37	69.63	3	P:GO:0010167; F:GO:0015112; C:GO:0016020	P:response to nitrate; F:nitrate transmembrane transporter activity; C:membrane
Tcordifilia_2192	low temperature requirement protein A	288	20	4.07537e-40	82.73	2	C:GO:0016020; C:GO:0016021	C:membrane; C:integral component of membrane
Tcordifilia_2193	NAD(P)H-quinone oxidoreductase subunit O, chloroplastic	288	6	8.45837e-27	93.93	3	F:GO:0016655; F:GO:0048038; C:GO:0005886	F:oxidoreductase activity, acting on NAD(P)H, quinone or similar compound as acceptor; F:quinone binding; C:plasma membrane
Tcordifilia_2195	transmembrane protein 222 isoform X2	288	13	1.24631e-17	61.42	4	P:GO:0006313; P:GO:0015074; F:GO:0003676; F:GO:0003677	P:transposition, DNA-mediated; P:DNA integration; F:nucleic acid binding; F:DNA binding
Tcordifilia_2200	potassium transporter Kup	288	20	1.65745e-44	81.15	5	P:GO:0071805; F:GO:0015079; F:GO:0015293; C:GO:0005886; C:GO:0016021	P:potassium ion transmembrane transport; F:potassium ion transmembrane transporter activity; F:symporter activity; C:plasma membrane; C:integral component of membrane
Tcordifilia_2202	F0F1 ATP synthase subunit gamma	288	20	1.76581e-14	91	7	P:GO:0042777; F:GO:0005524; F:GO:0016787; F:GO:0046933; F:GO:0046961; C:GO:0005886; C:GO:0045261	P:plasma membrane ATP synthesis coupled proton transport; F:ATP binding; F:hydrolase activity; F:proton-transporting ATP synthase activity, rotational mechanism; F:proton-transporting ATPase activity, rotational mechanism; C:plasma membrane; C:proton-transporting ATP synthase complex, catalytic core F(1)
Tcordifilia_2210	Gag protease polyprotein	287	7	8.81621e-16	93.74	2	P:GO:0006508; F:GO:0008233	P:proteolysis; F:peptidase activity
Tcordifilia_2212	Protein TAR1	287	20	3.21762e-15	92.3	2	P:GO:0043457; C:GO:0016021	P:regulation of cellular respiration; C:integral component of membrane
Tcordifilia_2213	Gag protease polyprotein	287	8	6.78403e-26	88.08	2	P:GO:0006508; F:GO:0008233	P:proteolysis; F:peptidase activity
Tcordifilia_2214	Cell wall-associated hydrolase	287	20	1.06551e-34	83.51	3	P:GO:0009987; F:GO:0003824; C:GO:0009507	P:cellular process; F:catalytic activity; C:chloroplast
Tcordifilia_2216	Cell wall-associated hydrolase	287	20	4.94974e-26	78.11	1	C:GO:0009507	C:chloroplast
Tcordifilia_2217	Regulator of rDNA transcription protein 15	287	20	9.99453e-17	82.63	5	P:GO:0022900; P:GO:1902600; F:GO:0004129; F:GO:0005507; C:GO:0016020	P:electron transport chain; P:proton transmembrane transport; F:cytochrome-c oxidase activity; F:copper ion binding; C:membrane
Tcordifilia_2220	Gag protease polyprotein	287	20	2.1409e-25	82.55	2	P:GO:0006508; F:GO:0008233	P:proteolysis; F:peptidase activity
Tcordifilia_2222	Uncharacterised protein	287	15	9.37992e-20	85.02	2	P:GO:0006508; F:GO:0008233	P:proteolysis; F:peptidase activity
Tcordifilia_2223	Hydroxymethylglutaryl-CoA synthase	287	4	1.59821e-07	87.13	10	P:GO:0006084; P:GO:0006629; P:GO:0006694; P:GO:0008202; P:GO:0008299; P:GO:0010142; P:GO:0016126; F:GO:0004421; F:GO:0016740; F:GO:0016746	P:acetyl-CoA metabolic process; P:lipid metabolic process; P:steroid biosynthetic process; P:steroid metabolic process; P:isoprenoid biosynthetic process; P:farnesyl diphosphate biosynthetic process, mevalonate pathway; P:sterol biosynthetic process; F:hydroxymethylglutaryl-CoA synthase activity; F:transferase activity; F:acyltransferase activity
Tcordifilia_2224	cell wall-associated hydrolase	287	20	2.17168e-20	83.28	5	P:GO:0022900; P:GO:1902600; F:GO:0004129; F:GO:0005507; C:GO:0016020	P:electron transport chain; P:proton transmembrane transport; F:cytochrome-c oxidase activity; F:copper ion binding; C:membrane
Tcordifilia_2226	Cell wall-associated hydrolase	287	20	1.67517e-16	90.77	1	C:GO:0009507	C:chloroplast
Tcordifilia_2229	hypothetical protein ES332_D09G054000v1	287	16	2.65869e-16	80.12	1	C:GO:0005739	C:mitochondrion
Tcordifilia_2231	hypothetical protein IEQ34_023407	287	3	1.66796e-13	69.37	2	P:GO:0006508; F:GO:0004190	P:proteolysis; F:aspartic-type endopeptidase activity
Tcordifilia_2236	Hypothetical predicted protein	287	13	1.34748e-18	82.65	1	F:GO:0016788	F:hydrolase activity, acting on ester bonds
Tcordifilia_2240	SAC3/GANP/Nin1/mts3/eIF-3 p25 family	287	7	2.01852e-25	86.02	1	C:GO:0016021	C:integral component of membrane
Tcordifilia_2248	zinc finger protein ENSP00000375192-like	287	20	4.34245e-28	72.56	16	P:GO:0008284; P:GO:0019221; P:GO:0032754; P:GO:0033005; P:GO:1904894; F:GO:0004923; F:GO:0004924; F:GO:0005127; F:GO:0019955; F:GO:0042803; C:GO:0005576; C:GO:0005829; C:GO:0009897; C:GO:0043227; C:GO:0043229; C:GO:0043235	P:positive regulation of cell population proliferation; P:cytokine-mediated signaling pathway; P:positive regulation of interleukin-5 production; P:positive regulation of mast cell activation; P:positive regulation of receptor signaling pathway via STAT; F:leukemia inhibitory factor receptor activity; F:oncostatin-M receptor activity; F:ciliary neurotrophic factor receptor binding; F:cytokine bin…
Tcordifilia_2253	putative ribonuclease H protein	287	20	1.4952e-18	60.73	1	F:GO:0003824	F:catalytic activity
Tcordifilia_2255	TCB1 transposase	287	20	3.26701e-31	72.28	2	P:GO:0006259; F:GO:0003676	P:DNA metabolic process; F:nucleic acid binding
Tcordifilia_2263	Protein TAR1	286	20	2.79895e-14	89.15	1	P:GO:0043457	P:regulation of cellular respiration
Tcordifilia_2265	cell wall-associated hydrolase	286	20	1.0238e-34	83.24	2	P:GO:0009987; F:GO:0003824	P:cellular process; F:catalytic activity
Tcordifilia_2266	Regulator of rDNA transcription protein 15	286	9	4.43607e-13	87.54	2	P:GO:0048731; C:GO:0016021	P:system development; C:integral component of membrane
Tcordifilia_2267	senescence-associated protein	286	20	2.47593e-15	87.56	1	P:GO:0006355	P:regulation of transcription, DNA-templated
Tcordifilia_2272	Regulator of rDNA transcription protein 15	286	20	1.59869e-25	93.6	1	P:GO:0043457	P:regulation of cellular respiration
Tcordifilia_2274	senescence-associated protein	286	12	3.38923e-16	84.19	1	P:GO:0043457	P:regulation of cellular respiration
Tcordifilia_2275	hypothetical protein C5167_003922, partial	286	10	1.58639e-21	78.6	1	C:GO:0016021	C:integral component of membrane
Tcordifilia_2279	Nuclear transcription factor Y subunit C-4	286	8	9.75838e-27	85.71	2	F:GO:0003677; F:GO:0046982	F:DNA binding; F:protein heterodimerization activity
Tcordifilia_2291	pleiotropic drug resistance protein 1-like	286	20	1.42986e-49	96.35	6	P:GO:0055085; F:GO:0005524; F:GO:0140359; C:GO:0005886; C:GO:0009507; C:GO:0016021	P:transmembrane transport; F:ATP binding; F:ABC-type transporter activity; C:plasma membrane; C:chloroplast; C:integral component of membrane
Tcordifilia_2293	RNA polymerase beta'' subunit	286	20	1.44233e-34	84.28	5	P:GO:0006351; F:GO:0003677; F:GO:0003899; F:GO:0008270; C:GO:0009507	P:transcription, DNA-templated; F:DNA binding; F:DNA-directed 5'-3' RNA polymerase activity; F:zinc ion binding; C:chloroplast
Tcordifilia_2296	hypothetical protein EJ02DRAFT_456896	286	1	9.77305e-05	53.33	5	P:GO:0006355; P:GO:0006357; F:GO:0000981; F:GO:0008270; C:GO:0005634	P:regulation of transcription, DNA-templated; P:regulation of transcription by RNA polymerase II; F:DNA-binding transcription factor activity, RNA polymerase II-specific; F:zinc ion binding; C:nucleus
Tcordifilia_2301	putative nucleotidyltransferase, Ribonuclease H	286	20	7.11833e-15	72.44	6	P:GO:0090305; F:GO:0004519; F:GO:0005488; F:GO:0008233; F:GO:0016779; F:GO:0140640	P:nucleic acid phosphodiester bond hydrolysis; F:endonuclease activity; F:binding; F:peptidase activity; F:nucleotidyltransferase activity; F:catalytic activity, acting on a nucleic acid
Tcordifilia_2306	glycosyl transferase	286	20	1.92942e-34	72.6	1	F:GO:0016757	F:glycosyltransferase activity
Tcordifilia_2307	uracil phosphoribosyltransferase	286	20	4.12617e-57	92.44	8	P:GO:0006223; P:GO:0009116; P:GO:0044206; F:GO:0000287; F:GO:0004422; F:GO:0004845; F:GO:0005525; F:GO:0052657	P:uracil salvage; P:nucleoside metabolic process; P:UMP salvage; F:magnesium ion binding; F:hypoxanthine phosphoribosyltransferase activity; F:uracil phosphoribosyltransferase activity; F:GTP binding; F:guanine phosphoribosyltransferase activity
Tcordifilia_2309	reverse transcriptase	286	20	3.27232e-36	67.9	2	P:GO:0006259; F:GO:0016787	P:DNA metabolic process; F:hydrolase activity
Tcordifilia_2310	Nif3-like dinuclear metal center hexameric protein	286	20	8.77509e-43	75.41	1	F:GO:0046872	F:metal ion binding
Tcordifilia_2313	cell wall-associated hydrolase	285	20	1.0238e-34	78.74	3	P:GO:0043457; F:GO:0003824; C:GO:0009507	P:regulation of cellular respiration; F:catalytic activity; C:chloroplast
Tcordifilia_2314	Cell wall-associated hydrolase	285	20	1.0238e-34	81.13	3	P:GO:0009987; F:GO:0003824; C:GO:0009507	P:cellular process; F:catalytic activity; C:chloroplast
Tcordifilia_2315	rRNA intron-encoded homing endonuclease	285	20	1.15016e-18	85.2	4	P:GO:0006508; P:GO:0090305; F:GO:0004190; F:GO:0004519	P:proteolysis; P:nucleic acid phosphodiester bond hydrolysis; F:aspartic-type endopeptidase activity; F:endonuclease activity
Tcordifilia_2317	Conserved protein	285	9	7.12335e-28	77.76	1	C:GO:0016020	C:membrane
Tcordifilia_2322	hypothetical protein	285	11	3.47959e-29	92.44	2	P:GO:0006508; F:GO:0004190	P:proteolysis; F:aspartic-type endopeptidase activity
Tcordifilia_2323	Protein TAR1	285	20	2.28958e-17	80.06	1	P:GO:0043457	P:regulation of cellular respiration
Tcordifilia_2327	hypothetical protein ES332_D09G054000v1	285	12	1.76471e-25	76.5	1	C:GO:0005739	C:mitochondrion
Tcordifilia_2328	hypothetical protein KY285_037364	285	13	9.14835e-16	86.39	2	C:GO:0016020; C:GO:0016021	C:membrane; C:integral component of membrane
Tcordifilia_2332	Protein TAR1	285	19	1.92657e-38	84.39	1	P:GO:0043457	P:regulation of cellular respiration
Tcordifilia_2336	tryptophan synthase subunit beta	285	20	6.10765e-40	79.62	5	P:GO:0000162; P:GO:0006979; P:GO:0009684; F:GO:0004834; C:GO:0009507	P:tryptophan biosynthetic process; P:response to oxidative stress; P:indoleacetic acid biosynthetic process; F:tryptophan synthase activity; C:chloroplast
Tcordifilia_2343	zinc finger BED domain-containing protein RICESLEEPER 2-like	285	20	7.44499e-10	72.09	1	F:GO:0046983	F:protein dimerization activity
Tcordifilia_2344	preprotein translocase subunit SecY	285	20	1.52358e-56	96.78	5	P:GO:0006605; P:GO:0043952; P:GO:0065002; C:GO:0005886; C:GO:0016021	P:protein targeting; P:protein transport by the Sec complex; P:intracellular protein transmembrane transport; C:plasma membrane; C:integral component of membrane
Tcordifilia_2346	cytochrome P450 94C1-like	285	20	2.15146e-33	74.23	10	P:GO:0009611; P:GO:0010951; P:GO:0044249; P:GO:1901576; F:GO:0004497; F:GO:0004867; F:GO:0005506; F:GO:0016705; F:GO:0020037; C:GO:0016020	P:response to wounding; P:negative regulation of endopeptidase activity; P:cellular biosynthetic process; P:organic substance biosynthetic process; F:monooxygenase activity; F:serine-type endopeptidase inhibitor activity; F:iron ion binding; F:oxidoreductase activity, acting on paired donors, with incorporation or reduction of molecular oxygen; F:heme binding; C:membrane
Tcordifilia_2347	ABC transporter permease subunit	285	20	5.80908e-48	62.6	4	P:GO:0051701; P:GO:0055085; C:GO:0005886; C:GO:0016021	P:biological process involved in interaction with host; P:transmembrane transport; C:plasma membrane; C:integral component of membrane
Tcordifilia_2350	UPF0764 protein C16orf89 isoform 1 precursor	285	20	1.10347e-23	77.76	16	P:GO:0006355; P:GO:0008284; P:GO:0019221; P:GO:0032754; P:GO:0033005; P:GO:1904894; F:GO:0004923; F:GO:0004924; F:GO:0005127; F:GO:0019955; F:GO:0042803; C:GO:0005576; C:GO:0005634; C:GO:0005829; C:GO:0009897; C:GO:0043235	P:regulation of transcription, DNA-templated; P:positive regulation of cell population proliferation; P:cytokine-mediated signaling pathway; P:positive regulation of interleukin-5 production; P:positive regulation of mast cell activation; P:positive regulation of receptor signaling pathway via STAT; F:leukemia inhibitory factor receptor activity; F:oncostatin-M receptor activity; F:ciliary neurot…
Tcordifilia_2354	E3 ubiquitin-protein ligase Itchy-like protein	285	20	1.64462e-18	74.77	8	P:GO:0044267; F:GO:0004842; F:GO:0042803; C:GO:0005576; C:GO:0005829; C:GO:0016020; C:GO:0043227; C:GO:0043229	P:cellular protein metabolic process; F:ubiquitin-protein transferase activity; F:protein homodimerization activity; C:extracellular region; C:cytosol; C:membrane; C:membrane-bounded organelle; C:intracellular organelle
Tcordifilia_2357	Protein TAR1	284	20	1.32238e-14	90.53	1	P:GO:0043457	P:regulation of cellular respiration
Tcordifilia_2361	hypothetical protein C5167_003922, partial	284	13	5.51988e-16	88.99	2	P:GO:0048731; C:GO:0016021	P:system development; C:integral component of membrane
Tcordifilia_2362	Uncharacterised protein	284	16	7.42079e-12	85.63	1	P:GO:0043457	P:regulation of cellular respiration
Tcordifilia_2364	Regulator of rDNA transcription protein 15	284	20	2.54992e-07	92.58	1	P:GO:0048731	P:system development
Tcordifilia_2365	hypothetical protein C5167_003922, partial	284	8	7.4007e-21	84.87	1	C:GO:0016021	C:integral component of membrane
Tcordifilia_2368	Hydroxymethylglutaryl-CoA synthase	284	5	1.03433e-09	87.3	4	P:GO:0006084; P:GO:0010142; P:GO:0016126; F:GO:0004421	P:acetyl-CoA metabolic process; P:farnesyl diphosphate biosynthetic process, mevalonate pathway; P:sterol biosynthetic process; F:hydroxymethylglutaryl-CoA synthase activity
Tcordifilia_2369	Hydroxymethylglutaryl-CoA synthase	284	7	5.07791e-10	90.02	4	P:GO:0006084; P:GO:0010142; P:GO:0016126; F:GO:0004421	P:acetyl-CoA metabolic process; P:farnesyl diphosphate biosynthetic process, mevalonate pathway; P:sterol biosynthetic process; F:hydroxymethylglutaryl-CoA synthase activity
Tcordifilia_2371	related to Identified by gene-trapping, microarray-based expression analysis	284	20	6.96683e-23	89.38	3	P:GO:0016539; P:GO:0090305; F:GO:0004519	P:intein-mediated protein splicing; P:nucleic acid phosphodiester bond hydrolysis; F:endonuclease activity
Tcordifilia_2374	senescence-associated protein	284	10	7.64702e-15	87.46	1	P:GO:0043457	P:regulation of cellular respiration
Tcordifilia_2375	hypothetical protein GBA52_014981	284	8	9.87097e-22	88.34	2	P:GO:0006508; F:GO:0004190	P:proteolysis; F:aspartic-type endopeptidase activity
Tcordifilia_2386	Protein TAR1	284	20	2.7279e-17	86.11	1	P:GO:0043457	P:regulation of cellular respiration
Tcordifilia_2390	Transposon Tf2-11 polyprotein	284	20	9.49923e-34	79.03	2	P:GO:0015074; F:GO:0003676	P:DNA integration; F:nucleic acid binding
Tcordifilia_2397	ZNF20 isoform 4	284	18	2.44176e-14	73.3	20	P:GO:0006355; P:GO:0008284; P:GO:0032754; P:GO:0033005; P:GO:0038165; P:GO:0048861; P:GO:1904894; F:GO:0003677; F:GO:0004923; F:GO:0004924; F:GO:0005127; F:GO:0019955; F:GO:0042803; C:GO:0000785; C:GO:0005576; C:GO:0005634; C:GO:0005829; C:GO:0009897; C:GO:0016021; C:GO:0043235	P:regulation of transcription, DNA-templated; P:positive regulation of cell population proliferation; P:positive regulation of interleukin-5 production; P:positive regulation of mast cell activation; P:oncostatin-M-mediated signaling pathway; P:leukemia inhibitory factor signaling pathway; P:positive regulation of receptor signaling pathway via STAT; F:DNA binding; F:leukemia inhibitory factor re…
Tcordifilia_2398	nucleotide sugar dehydrogenase	284	20	5.8486e-62	89.53	4	P:GO:0000271; P:GO:0006065; F:GO:0003979; F:GO:0051287	P:polysaccharide biosynthetic process; P:UDP-glucuronate biosynthetic process; F:UDP-glucose 6-dehydrogenase activity; F:NAD binding
Tcordifilia_2399	MORC family CW-type zinc finger protein 3 isoform X1	284	12	1.83649e-44	76.61	1	F:GO:0008270	F:zinc ion binding
Tcordifilia_2400	zinc finger protein ENSP00000375192-like	284	13	4.56061e-12	69.93	7	P:GO:0006355; F:GO:0042803; C:GO:0005576; C:GO:0005634; C:GO:0005829; C:GO:0016020; C:GO:0070062	P:regulation of transcription, DNA-templated; F:protein homodimerization activity; C:extracellular region; C:nucleus; C:cytosol; C:membrane; C:extracellular exosome
Tcordifilia_2401	2-oxoglutarate dehydrogenase E1 component	284	20	1.53617e-32	95	3	P:GO:0006099; F:GO:0004591; F:GO:0030976	P:tricarboxylic acid cycle; F:oxoglutarate dehydrogenase (succinyl-transferring) activity; F:thiamine pyrophosphate binding
Tcordifilia_2402	tRNA uridine-5-carboxymethylaminomethyl(34) synthesis GTPase MnmE	284	20	1.19061e-37	83.61	5	P:GO:0006400; F:GO:0003924; F:GO:0005525; F:GO:0046872; C:GO:0005737	P:tRNA modification; F:GTPase activity; F:GTP binding; F:metal ion binding; C:cytoplasm
Tcordifilia_2403	alpha-glucan phosphorylase, H isozyme-like	284	20	2.43935e-27	85.18	5	P:GO:0005975; F:GO:0008184; F:GO:0030170; F:GO:0102250; F:GO:0102499	P:carbohydrate metabolic process; F:glycogen phosphorylase activity; F:pyridoxal phosphate binding; F:linear malto-oligosaccharide phosphorylase activity; F:SHG alpha-glucan phosphorylase activity
Tcordifilia_2405	excalibur calcium-binding domain-containing protein	284	20	6.25851e-62	78.35	3	F:GO:0003677; C:GO:0005829; C:GO:0016021	F:DNA binding; C:cytosol; C:integral component of membrane
Tcordifilia_2406	endolytic transglycosylase MltG	284	20	4.70747e-19	63.13	1	C:GO:0016020	C:membrane
Tcordifilia_2415	Cell wall-associated hydrolase	283	20	9.83643e-35	83.36	3	P:GO:0009987; F:GO:0003824; C:GO:0009507	P:cellular process; F:catalytic activity; C:chloroplast
Tcordifilia_2417	cytochrome c oxidase subunit 2, mitochondrial	283	13	3.12538e-26	84.86	1	P:GO:0043457	P:regulation of cellular respiration
Tcordifilia_2419	Protein TAR1	283	20	3.60189e-36	84.63	1	P:GO:0043457	P:regulation of cellular respiration
Tcordifilia_2420	cytochrome c oxidase subunit 2, mitochondrial	283	15	4.08573e-30	84.82	5	P:GO:0022900; P:GO:1902600; F:GO:0004129; F:GO:0005507; C:GO:0016020	P:electron transport chain; P:proton transmembrane transport; F:cytochrome-c oxidase activity; F:copper ion binding; C:membrane
Tcordifilia_2429	chromosome partitioning protein ParB	283	17	3.90216e-16	82.82	1	C:GO:0016021	C:integral component of membrane
Tcordifilia_2430	collagen alpha-1(I) chain-like	283	13	3.00331e-15	84.39	1	P:GO:0043457	P:regulation of cellular respiration
Tcordifilia_2431	Hypothetical predicted protein	283	20	1.40739e-24	81.25	1	C:GO:0005739	C:mitochondrion
Tcordifilia_2440	hypothetical protein KY289_009822	283	13	2.03245e-36	76	2	C:GO:0016020; C:GO:0016021	C:membrane; C:integral component of membrane
Tcordifilia_2441	group II intron reverse transcriptase/maturase	283	20	1.0531e-13	58.79	2	P:GO:0090304; F:GO:0003824	P:nucleic acid metabolic process; F:catalytic activity
Tcordifilia_2443	Transposon Ty3-I Gag-Pol polyprotein	283	20	8.73251e-14	63.97	7	P:GO:0006278; P:GO:0015074; F:GO:0003676; F:GO:0003964; F:GO:0008270; C:GO:0016020; C:GO:0016021	P:RNA-dependent DNA biosynthetic process; P:DNA integration; F:nucleic acid binding; F:RNA-directed DNA polymerase activity; F:zinc ion binding; C:membrane; C:integral component of membrane
Tcordifilia_2447	hydrogenase expression protein HupH	283	1	2.14541e-07	93.75	4	P:GO:0006464; P:GO:0051604; F:GO:0008270; F:GO:0016151	P:cellular protein modification process; P:protein maturation; F:zinc ion binding; F:nickel cation binding
Tcordifilia_2450	AI-2E family transporter	283	20	3.83213e-44	86.92	1	C:GO:0016021	C:integral component of membrane
Tcordifilia_2452	transcription termination factor MTEF18, mitochondrial	283	20	4.76547e-39	72.61	7	P:GO:0006353; P:GO:0006355; P:GO:0009658; P:GO:0032502; F:GO:0003690; C:GO:0009507; C:GO:0016021	P:DNA-templated transcription, termination; P:regulation of transcription, DNA-templated; P:chloroplast organization; P:developmental process; F:double-stranded DNA binding; C:chloroplast; C:integral component of membrane
Tcordifilia_2455	transcription initiation factor TFIID subunit 8 isoform X3	283	7	2.05264e-06	70	8	P:GO:0007155; P:GO:0007156; F:GO:0005509; C:GO:0005886; C:GO:0005887; C:GO:0005911; C:GO:0016020; C:GO:0016021	P:cell adhesion; P:homophilic cell adhesion via plasma membrane adhesion molecules; F:calcium ion binding; C:plasma membrane; C:integral component of plasma membrane; C:cell-cell junction; C:membrane; C:integral component of membrane
Tcordifilia_2463	Protein TAR1	282	20	9.3526e-34	88.99	1	P:GO:0043457	P:regulation of cellular respiration
Tcordifilia_2464	Protein TAR1	282	20	1.36138e-25	92.43	1	P:GO:0043457	P:regulation of cellular respiration
Tcordifilia_2465	Hypothetical predicted protein	282	20	2.35804e-31	92.49	2	P:GO:0043457; C:GO:0009507	P:regulation of cellular respiration; C:chloroplast
Tcordifilia_2468	hypothetical protein C5167_003922, partial	282	9	2.93096e-16	77.6	2	P:GO:0048731; C:GO:0016021	P:system development; C:integral component of membrane
Tcordifilia_2469	Uncharacterised protein	282	20	1.09518e-19	87.24	1	P:GO:0043457	P:regulation of cellular respiration
Tcordifilia_2471	hypothetical protein E3N88_24215	282	20	4.60027e-25	83.98	2	P:GO:0006508; F:GO:0004190	P:proteolysis; F:aspartic-type endopeptidase activity
Tcordifilia_2478	rRNA intron-encoded homing endonuclease	282	20	4.38003e-27	90.92	4	P:GO:0006508; P:GO:0090305; F:GO:0004190; F:GO:0004519	P:proteolysis; P:nucleic acid phosphodiester bond hydrolysis; F:aspartic-type endopeptidase activity; F:endonuclease activity
Tcordifilia_2484	retrovirus-related Pol polyLINE-1 domain protein	282	10	2.99492e-07	59.84	4	P:GO:0016310; F:GO:0003824; F:GO:0016301; F:GO:0016740	P:phosphorylation; F:catalytic activity; F:kinase activity; F:transferase activity
Tcordifilia_2489	adenine phosphoribosyltransferase 5	282	20	1.39382e-22	83.09	5	P:GO:0006166; P:GO:0006168; P:GO:0044209; F:GO:0003999; C:GO:0005829	P:purine ribonucleoside salvage; P:adenine salvage; P:AMP salvage; F:adenine phosphoribosyltransferase activity; C:cytosol
Tcordifilia_2490	DNA-directed RNA polymerase subunit beta	282	20	3.82627e-57	90.45	4	P:GO:0006351; F:GO:0003677; F:GO:0003899; F:GO:0032549	P:transcription, DNA-templated; F:DNA binding; F:DNA-directed 5'-3' RNA polymerase activity; F:ribonucleoside binding
Tcordifilia_2495	serine--tRNA ligase	282	20	1.28491e-56	81.93	6	P:GO:0006434; P:GO:0016260; P:GO:0097056; F:GO:0004828; F:GO:0005524; C:GO:0005737	P:seryl-tRNA aminoacylation; P:selenocysteine biosynthetic process; P:selenocysteinyl-tRNA(Sec) biosynthetic process; F:serine-tRNA ligase activity; F:ATP binding; C:cytoplasm
Tcordifilia_2496	PAS domain S-box protein	282	4	0.000264451	59.79	16	P:GO:0000160; P:GO:0006355; P:GO:0007165; P:GO:0009190; P:GO:0016310; P:GO:0018106; P:GO:0035556; F:GO:0000155; F:GO:0004673; F:GO:0016301; F:GO:0016772; F:GO:0016829; F:GO:0016849; C:GO:0005886; C:GO:0016020; C:GO:0016021	P:phosphorelay signal transduction system; P:regulation of transcription, DNA-templated; P:signal transduction; P:cyclic nucleotide biosynthetic process; P:phosphorylation; P:peptidyl-histidine phosphorylation; P:intracellular signal transduction; F:phosphorelay sensor kinase activity; F:protein histidine kinase activity; F:kinase activity; F:transferase activity, transferring phosphorus-containi…
Tcordifilia_2506	senescence-associated protein	282	13	3.12712e-18	61.53	1	P:GO:0043457	P:regulation of cellular respiration
Tcordifilia_2508	cell wall-associated hydrolase	281	20	9.83643e-35	80.12	3	P:GO:0009987; F:GO:0003824; C:GO:0009507	P:cellular process; F:catalytic activity; C:chloroplast
Tcordifilia_2510	Gag protease polyprotein	281	9	4.3504e-16	91.29	2	P:GO:0006508; F:GO:0008233	P:proteolysis; F:peptidase activity
Tcordifilia_2512	hypothetical protein	281	10	2.34337e-17	86.8	1	C:GO:0016021	C:integral component of membrane
Tcordifilia_2514	hypothetical protein PHAVU_002G203800g	281	11	4.13102e-22	87.49	1	C:GO:0016021	C:integral component of membrane
Tcordifilia_2527	rRNA intron-encoded homing endonuclease	281	15	5.64028e-16	86.41	4	P:GO:0006508; P:GO:0090305; F:GO:0004190; F:GO:0004519	P:proteolysis; P:nucleic acid phosphodiester bond hydrolysis; F:aspartic-type endopeptidase activity; F:endonuclease activity
Tcordifilia_2528	hypothetical protein KY285_037364	281	9	1.26721e-15	88.43	1	C:GO:0016021	C:integral component of membrane
Tcordifilia_2532	hypothetical protein H6P81_021280	281	6	2.42575e-14	91.52	1	P:GO:0043457	P:regulation of cellular respiration
Tcordifilia_2534	Retrovirus-related Pol polyprotein from transposon 17.6	281	20	7.80134e-32	73.1	2	P:GO:0006259; F:GO:0016740	P:DNA metabolic process; F:transferase activity
Tcordifilia_2537	Protein TAR1	281	20	1.09503e-21	79.12	1	P:GO:0043457	P:regulation of cellular respiration
Tcordifilia_2539	secretory carrier-associated membrane protein 1-like	281	12	1.23901e-12	85.89	6	P:GO:0015031; C:GO:0005886; C:GO:0016021; C:GO:0030658; C:GO:0032588; C:GO:0055038	P:protein transport; C:plasma membrane; C:integral component of membrane; C:transport vesicle membrane; C:trans-Golgi network membrane; C:recycling endosome membrane
Tcordifilia_2540	tyrosine/DOPA decarboxylase 1	281	20	3.74969e-26	67.25	4	P:GO:0019752; P:GO:1901564; F:GO:0016831; C:GO:0005737	P:carboxylic acid metabolic process; P:organonitrogen compound metabolic process; F:carboxy-lyase activity; C:cytoplasm
Tcordifilia_2541	threonine--tRNA ligase	281	20	3.08726e-47	77.84	6	P:GO:0006435; F:GO:0000049; F:GO:0004829; F:GO:0005524; F:GO:0046872; C:GO:0005737	P:threonyl-tRNA aminoacylation; F:tRNA binding; F:threonine-tRNA ligase activity; F:ATP binding; F:metal ion binding; C:cytoplasm
Tcordifilia_2547	RNA polymerase alpha subunit	281	20	1.04062e-58	91.13	5	P:GO:0006351; F:GO:0003677; F:GO:0003899; F:GO:0046983; C:GO:0009507	P:transcription, DNA-templated; F:DNA binding; F:DNA-directed 5'-3' RNA polymerase activity; F:protein dimerization activity; C:chloroplast
Tcordifilia_2549	Importin subunit alpha-2	281	20	6.36602e-22	69.12	5	P:GO:0006259; P:GO:0009059; P:GO:0034654; F:GO:0004518; F:GO:0016779	P:DNA metabolic process; P:macromolecule biosynthetic process; P:nucleobase-containing compound biosynthetic process; F:nuclease activity; F:nucleotidyltransferase activity
Tcordifilia_2550	AraC family transcriptional regulator	281	20	1.08816e-24	65.84	4	P:GO:0006355; F:GO:0003677; F:GO:0003700; F:GO:0043565	P:regulation of transcription, DNA-templated; F:DNA binding; F:DNA-binding transcription factor activity; F:sequence-specific DNA binding
Tcordifilia_2551	Na+/H+ antiporter family protein	281	20	3.1346e-50	78.68	1	C:GO:0016020	C:membrane
Tcordifilia_2554	senescence-associated protein	281	11	1.2614e-14	78.16	1	P:GO:0043457	P:regulation of cellular respiration
Tcordifilia_2557	endonuclease/exonuclease/phosphatase family protein	281	18	2.79257e-47	87.53	2	P:GO:0016310; F:GO:0016301	P:phosphorylation; F:kinase activity
Tcordifilia_2561	Gag protease polyprotein	280	8	6.29562e-17	86.17	2	P:GO:0006508; F:GO:0008233	P:proteolysis; F:peptidase activity
Tcordifilia_2562	cell wall-associated hydrolase	280	20	9.44989e-35	82.19	3	P:GO:0009987; F:GO:0003824; C:GO:0110165	P:cellular process; F:catalytic activity; C:cellular anatomical entity
Tcordifilia_2563	Cell wall-associated hydrolase	280	20	9.44989e-35	79.05	3	P:GO:0009987; F:GO:0003824; C:GO:0110165	P:cellular process; F:catalytic activity; C:cellular anatomical entity
Tcordifilia_2566	hypothetical protein DVH24_037526	280	8	2.23377e-16	91.72	1	C:GO:0016021	C:integral component of membrane
Tcordifilia_2567	cell wall-associated hydrolase	280	13	9.42908e-26	83.38	1	C:GO:0009507	C:chloroplast
Tcordifilia_2571	Protein TAR1	280	20	2.42909e-20	90.39	1	P:GO:0043457	P:regulation of cellular respiration
Tcordifilia_2572	related to Identified by gene-trapping, microarray-based expression analysis	280	20	1.1971e-20	91.79	3	P:GO:0016539; P:GO:0090305; F:GO:0004519	P:intein-mediated protein splicing; P:nucleic acid phosphodiester bond hydrolysis; F:endonuclease activity
Tcordifilia_2578	hypothetical protein Lal_00045206	280	11	6.34051e-25	91.33	2	P:GO:0006508; F:GO:0004190	P:proteolysis; F:aspartic-type endopeptidase activity
Tcordifilia_2582	multiple organellar RNA editing factor 3, mitochondrial	280	20	2.26822e-36	82.6	6	P:GO:0006397; P:GO:0016554; P:GO:0080156; F:GO:0016798; F:GO:0046983; C:GO:0005739	P:mRNA processing; P:cytidine to uridine editing; P:mitochondrial mRNA modification; F:hydrolase activity, acting on glycosyl bonds; F:protein dimerization activity; C:mitochondrion
Tcordifilia_2583	bifunctional folylpolyglutamate synthase/dihydrofolate synthase	280	20	9.45561e-41	79.44	8	P:GO:0006761; P:GO:0046654; P:GO:0046656; P:GO:0046901; F:GO:0004326; F:GO:0005524; F:GO:0008841; F:GO:0046872	P:dihydrofolate biosynthetic process; P:tetrahydrofolate biosynthetic process; P:folic acid biosynthetic process; P:tetrahydrofolylpolyglutamate biosynthetic process; F:tetrahydrofolylpolyglutamate synthase activity; F:ATP binding; F:dihydrofolate synthase activity; F:metal ion binding
Tcordifilia_2586	ubiquitin carboxyl-terminal hydrolase isozyme L5 isoform X6	280	20	1.15309e-13	74.1	4	F:GO:0042803; C:GO:0005576; C:GO:0005829; C:GO:0016020	F:protein homodimerization activity; C:extracellular region; C:cytosol; C:membrane
Tcordifilia_2587	CSLREA domain-containing protein	280	20	1.1804e-39	66.84	2	C:GO:0016020; C:GO:0016021	C:membrane; C:integral component of membrane
Tcordifilia_2588	DNA replication initiation control protein YabA	280	20	2.06601e-33	63.61	1	P:GO:0006260	P:DNA replication
Tcordifilia_2590	NDP-sugar synthase	280	20	7.12782e-06	82.02	4	P:GO:0009058; F:GO:0008879; F:GO:0016740; F:GO:0016779	P:biosynthetic process; F:glucose-1-phosphate thymidylyltransferase activity; F:transferase activity; F:nucleotidyltransferase activity
Tcordifilia_2591	putative nucleotidyltransferase, Ribonuclease H	280	20	1.25628e-14	57.06	4	P:GO:0006807; P:GO:0043170; P:GO:0044238; F:GO:0016787	P:nitrogen compound metabolic process; P:macromolecule metabolic process; P:primary metabolic process; F:hydrolase activity
Tcordifilia_2592	ABC transporter permease	280	20	2.56107e-34	75.85	6	P:GO:0055085; F:GO:0005488; F:GO:0022857; C:GO:0005694; C:GO:0005886; C:GO:0016021	P:transmembrane transport; F:binding; F:transmembrane transporter activity; C:chromosome; C:plasma membrane; C:integral component of membrane
Tcordifilia_2597	structural maintenance of chromosomes protein 1	280	12	7.50751e-20	83.63	7	P:GO:0007064; P:GO:0051321; F:GO:0005524; F:GO:0016887; C:GO:0005634; C:GO:0008278; C:GO:0016020	P:mitotic sister chromatid cohesion; P:meiotic cell cycle; F:ATP binding; F:ATP hydrolysis activity; C:nucleus; C:cohesin complex; C:membrane
Tcordifilia_2599	aldo/keto reductase	280	20	7.65224e-61	79.27	1	F:GO:0047834	F:D-threo-aldose 1-dehydrogenase activity
Tcordifilia_2601	cytochrome b	280	14	7.4796e-08	97.62	6	P:GO:0022904; P:GO:1902600; F:GO:0008121; F:GO:0046872; C:GO:0005743; C:GO:0045275	P:respiratory electron transport chain; P:proton transmembrane transport; F:ubiquinol-cytochrome-c reductase activity; F:metal ion binding; C:mitochondrial inner membrane; C:respiratory chain complex III
Tcordifilia_2604	putative F-box protein	280	20	5.36256e-08	53.03	15	P:GO:0000413; P:GO:0006281; P:GO:0031047; P:GO:0031123; P:GO:0042868; P:GO:0045892; P:GO:0090305; F:GO:0003676; F:GO:0003677; F:GO:0003729; F:GO:0003755; F:GO:0003824; F:GO:0004519; F:GO:0016491; F:GO:0016853	P:protein peptidyl-prolyl isomerization; P:DNA repair; P:gene silencing by RNA; P:RNA 3'-end processing; P:antisense RNA metabolic process; P:negative regulation of transcription, DNA-templated; P:nucleic acid phosphodiester bond hydrolysis; F:nucleic acid binding; F:DNA binding; F:mRNA binding; F:peptidyl-prolyl cis-trans isomerase activity; F:catalytic activity; F:endonuclease activity; F:oxido…
Tcordifilia_2606	alpha-glucoside-specific PTS transporter subunit IIBC	280	20	4.91838e-38	87.16	7	P:GO:0009401; P:GO:0016310; P:GO:0034219; F:GO:0008982; F:GO:0016301; C:GO:0005886; C:GO:0016021	P:phosphoenolpyruvate-dependent sugar phosphotransferase system; P:phosphorylation; P:carbohydrate transmembrane transport; F:protein-N(PI)-phosphohistidine-sugar phosphotransferase activity; F:kinase activity; C:plasma membrane; C:integral component of membrane
Tcordifilia_2612	Hypothetical predicted protein	279	20	6.56631e-30	87.15	1	P:GO:0043457	P:regulation of cellular respiration
Tcordifilia_2613	Regulator of rDNA transcription protein 15	279	20	7.10793e-09	86.58	1	P:GO:0043457	P:regulation of cellular respiration
Tcordifilia_2614	Hypothetical predicted protein	279	20	1.52285e-23	80.33	1	P:GO:0043457	P:regulation of cellular respiration
Tcordifilia_2617	hypothetical protein DUNSADRAFT_6888	279	10	1.85419e-22	88.64	2	P:GO:0006508; F:GO:0004190	P:proteolysis; F:aspartic-type endopeptidase activity
Tcordifilia_2619	hypothetical protein PVAP13_9NG065115	279	11	8.70873e-21	91.79	1	C:GO:0016021	C:integral component of membrane
Tcordifilia_2620	hypothetical protein C5167_003922, partial	279	17	5.32038e-16	87.41	1	C:GO:0016021	C:integral component of membrane
Tcordifilia_2622	senescence-associated protein	279	13	3.18905e-13	80.84	1	P:GO:0043457	P:regulation of cellular respiration
Tcordifilia_2623	Protein TAR1	279	20	1.02722e-13	85.48	1	P:GO:0043457	P:regulation of cellular respiration
Tcordifilia_2625	chromosome partitioning protein ParB	279	16	3.35731e-37	83.41	2	C:GO:0016020; C:GO:0016021	C:membrane; C:integral component of membrane
Tcordifilia_2627	Protein TAR1	279	12	3.59065e-14	88.36	2	P:GO:0006508; F:GO:0004190	P:proteolysis; F:aspartic-type endopeptidase activity
Tcordifilia_2637	Hypothetical predicted protein	279	16	5.94116e-15	81.44	1	C:GO:0005739	C:mitochondrion
Tcordifilia_2639	rRNA intron-encoded homing endonuclease	279	15	9.41396e-28	84.07	2	P:GO:0006508; F:GO:0004190	P:proteolysis; F:aspartic-type endopeptidase activity
Tcordifilia_2640	hypothetical protein C4D60_Mb00t00580	279	4	3.71625e-10	73.74	1	P:GO:0043457	P:regulation of cellular respiration
Tcordifilia_2641	NADP-dependent malic enzyme	279	20	6.23523e-57	97.64	8	P:GO:0006090; P:GO:0006108; F:GO:0004471; F:GO:0004473; F:GO:0046872; F:GO:0051287; C:GO:0009507; C:GO:0016021	P:pyruvate metabolic process; P:malate metabolic process; F:malate dehydrogenase (decarboxylating) (NAD+) activity; F:malate dehydrogenase (decarboxylating) (NADP+) activity; F:metal ion binding; F:NAD binding; C:chloroplast; C:integral component of membrane
Tcordifilia_2646	plasma membrane ATPase 4	279	20	4.83607e-42	81.51	5	P:GO:0120029; F:GO:0005524; F:GO:0008553; C:GO:0005886; C:GO:0016021	P:proton export across plasma membrane; F:ATP binding; F:P-type proton-exporting transporter activity; C:plasma membrane; C:integral component of membrane
Tcordifilia_2649	12-oxophytodienoate reductase 3	279	20	1.42607e-44	81.9	8	P:GO:0009620; P:GO:0009695; P:GO:0010193; P:GO:0031408; P:GO:0048443; F:GO:0010181; F:GO:0016629; C:GO:0005777	P:response to fungus; P:jasmonic acid biosynthetic process; P:response to ozone; P:oxylipin biosynthetic process; P:stamen development; F:FMN binding; F:12-oxophytodienoate reductase activity; C:peroxisome
Tcordifilia_2654	secreted RxLR effector protein 161-like	279	20	1.94806e-47	81.1	3	P:GO:0015074; F:GO:0003676; F:GO:0008270	P:DNA integration; F:nucleic acid binding; F:zinc ion binding
Tcordifilia_2656	response regulator	279	20	7.41748e-40	68.47	5	P:GO:0000160; P:GO:0006796; F:GO:0000155; F:GO:0046983; C:GO:0016021	P:phosphorelay signal transduction system; P:phosphate-containing compound metabolic process; F:phosphorelay sensor kinase activity; F:protein dimerization activity; C:integral component of membrane
Tcordifilia_2660	ATP-dependent zinc metalloprotease FtsH	279	20	3.53816e-55	96.25	10	P:GO:0006508; P:GO:0030163; P:GO:0051301; F:GO:0004176; F:GO:0004222; F:GO:0005524; F:GO:0008270; F:GO:0016887; C:GO:0005886; C:GO:0016021	P:proteolysis; P:protein catabolic process; P:cell division; F:ATP-dependent peptidase activity; F:metalloendopeptidase activity; F:ATP binding; F:zinc ion binding; F:ATP hydrolysis activity; C:plasma membrane; C:integral component of membrane
Tcordifilia_2665	Protein TAR1	278	20	1.49245e-24	87.49	1	P:GO:0043457	P:regulation of cellular respiration
Tcordifilia_2666	Gag protease polyprotein	278	7	1.76142e-13	83.02	2	P:GO:0006508; F:GO:0008233	P:proteolysis; F:peptidase activity
Tcordifilia_2669	Gag protease polyprotein	278	11	7.50242e-19	87.29	2	P:GO:0006508; F:GO:0008233	P:proteolysis; F:peptidase activity
Tcordifilia_2670	senescence-associated protein	278	16	1.60462e-24	83.41	1	P:GO:0043457	P:regulation of cellular respiration
Tcordifilia_2674	rRNA intron-encoded homing endonuclease	278	16	3.03615e-19	92.9	2	P:GO:0006508; F:GO:0004190	P:proteolysis; F:aspartic-type endopeptidase activity
Tcordifilia_2675	Regulator of rDNA transcription protein 15	278	20	1.04259e-25	89.37	1	C:GO:0016021	C:integral component of membrane
Tcordifilia_2681	cell wall-associated hydrolase	278	20	9.08336e-31	71.11	5	P:GO:0022900; P:GO:1902600; F:GO:0004129; F:GO:0005507; C:GO:0016020	P:electron transport chain; P:proton transmembrane transport; F:cytochrome-c oxidase activity; F:copper ion binding; C:membrane
Tcordifilia_2682	Uncharacterised protein	278	14	1.04725e-16	82.96	2	P:GO:0006508; F:GO:0004190	P:proteolysis; F:aspartic-type endopeptidase activity
Tcordifilia_2683	hypothetical protein C5167_003922, partial	278	18	4.31092e-16	86.03	2	P:GO:0048731; C:GO:0016021	P:system development; C:integral component of membrane
Tcordifilia_2689	bifunctional diaminohydroxyphosphoribosylaminopyrimidine deaminase/5-amino-6-(5-phosphoribosylamino)uracil reductase RibD	278	20	2.12925e-51	88.01	3	P:GO:0009231; F:GO:0008270; F:GO:0008835	P:riboflavin biosynthetic process; F:zinc ion binding; F:diaminohydroxyphosphoribosylaminopyrimidine deaminase activity
Tcordifilia_2690	ADP/ATP carrier family protein	278	20	3.64273e-34	77.45	6	P:GO:0015866; P:GO:0015867; F:GO:0005471; F:GO:0005524; C:GO:0016021; C:GO:0031969	P:ADP transport; P:ATP transport; F:ATP:ADP antiporter activity; F:ATP binding; C:integral component of membrane; C:chloroplast membrane
Tcordifilia_2697	hypothetical protein RHOBADRAFT_19411	278	1	0.000892328	82.61	1	P:GO:0043457	P:regulation of cellular respiration
Tcordifilia_2698	insulinase family protein	278	17	2.22436e-10	52.11	4	P:GO:0006508; F:GO:0004222; F:GO:0008233; F:GO:0046872	P:proteolysis; F:metalloendopeptidase activity; F:peptidase activity; F:metal ion binding
Tcordifilia_2704	dicarboxylate transporter 2.1, chloroplastic	278	20	6.91978e-22	81.21	4	P:GO:0055085; F:GO:0022857; C:GO:0009706; C:GO:0016021	P:transmembrane transport; F:transmembrane transporter activity; C:chloroplast inner membrane; C:integral component of membrane
Tcordifilia_2708	peptide chain release factor 2	278	20	1.07297e-55	97.39	3	P:GO:0006415; F:GO:0016149; C:GO:0005737	P:translational termination; F:translation release factor activity, codon specific; C:cytoplasm
Tcordifilia_2709	LORF2 protein	278	18	2.96975e-19	78.02	1	F:GO:0003824	F:catalytic activity
Tcordifilia_2711	tyrosine-type recombinase/integrase	278	13	2.87996e-10	62.63	3	P:GO:0006310; P:GO:0015074; F:GO:0003677	P:DNA recombination; P:DNA integration; F:DNA binding
Tcordifilia_2713	aminomethyl-transferring glycine dehydrogenase	278	20	8.39413e-48	85.23	7	P:GO:0019464; P:GO:1901566; F:GO:0004375; F:GO:0016594; F:GO:0030170; C:GO:0005739; C:GO:0005960	P:glycine decarboxylation via glycine cleavage system; P:organonitrogen compound biosynthetic process; F:glycine dehydrogenase (decarboxylating) activity; F:glycine binding; F:pyridoxal phosphate binding; C:mitochondrion; C:glycine cleavage complex
Tcordifilia_2719	Protein TAR1	278	19	7.20888e-22	64.59	1	P:GO:0043457	P:regulation of cellular respiration
Tcordifilia_2720	rRNA intron-encoded homing endonuclease	278	10	1.62815e-23	80.89	2	P:GO:0006508; F:GO:0004190	P:proteolysis; F:aspartic-type endopeptidase activity
Tcordifilia_2721	hypothetical protein C5167_003922, partial	278	2	2.68489e-08	74.32	2	C:GO:0016020; C:GO:0016021	C:membrane; C:integral component of membrane
Tcordifilia_2724	senescence-associated protein	278	10	4.49669e-16	63.32	1	P:GO:0043457	P:regulation of cellular respiration
Tcordifilia_2727	cell wall-associated hydrolase	277	20	1.48232e-31	86.89	1	F:GO:0016787	F:hydrolase activity
Tcordifilia_2728	Gag protease polyprotein	277	9	6.52684e-16	93.87	2	P:GO:0006508; F:GO:0008233	P:proteolysis; F:peptidase activity
Tcordifilia_2729	Cell wall-associated hydrolase	277	20	9.07782e-35	85.16	3	P:GO:0009987; F:GO:0003824; C:GO:0009507	P:cellular process; F:catalytic activity; C:chloroplast
Tcordifilia_2730	Protein TAR1	277	20	3.4591e-25	85.07	1	P:GO:0043457	P:regulation of cellular respiration
Tcordifilia_2731	Protein TAR1	277	15	1.28683e-12	85.56	1	P:GO:0043457	P:regulation of cellular respiration
Tcordifilia_2734	Hypothetical predicted protein	277	18	9.66049e-17	91.45	1	P:GO:0006355	P:regulation of transcription, DNA-templated
Tcordifilia_2743	Uncharacterised protein	277	16	5.38727e-39	75.27	2	P:GO:0006508; F:GO:0004190	P:proteolysis; F:aspartic-type endopeptidase activity
Tcordifilia_2745	Protein TAR1	277	12	7.0929e-13	89.15	2	C:GO:0016020; C:GO:0016021	C:membrane; C:integral component of membrane
Tcordifilia_2746	hypothetical protein DVH24_018953	277	15	3.72566e-15	93.64	2	P:GO:0006508; F:GO:0004190	P:proteolysis; F:aspartic-type endopeptidase activity
Tcordifilia_2747	related to Identified by gene-trapping, microarray-based expression analysis	277	20	1.20267e-17	91.17	1	C:GO:0005739	C:mitochondrion
Tcordifilia_2748	rRNA intron-encoded homing endonuclease	277	20	3.81714e-14	85.94	3	P:GO:0006508; F:GO:0004190; F:GO:0016788	P:proteolysis; F:aspartic-type endopeptidase activity; F:hydrolase activity, acting on ester bonds
Tcordifilia_2750	senescence-associated protein	277	18	3.08973e-12	89.17	2	P:GO:0006508; F:GO:0004190	P:proteolysis; F:aspartic-type endopeptidase activity
Tcordifilia_2752	SAC3/GANP/Nin1/mts3/eIF-3 p25 family	277	4	3.32033e-25	88.26	3	C:GO:0016020; C:GO:0016021; C:GO:0110165	C:membrane; C:integral component of membrane; C:cellular anatomical entity
Tcordifilia_2753	thioredoxin H-type	277	20	3.81873e-11	83.39	2	P:GO:0006662; F:GO:0015035	P:glycerol ether metabolic process; F:protein-disulfide reductase activity
Tcordifilia_2754	Hypothetical predicted protein	277	15	1.24856e-17	79.24	1	P:GO:0043457	P:regulation of cellular respiration
Tcordifilia_2762	Transposon Tf2-12 polyprotein	277	12	7.5423e-18	61.35	4	P:GO:0006508; P:GO:0015074; F:GO:0003676; F:GO:0004190	P:proteolysis; P:DNA integration; F:nucleic acid binding; F:aspartic-type endopeptidase activity
Tcordifilia_2767	zinc finger protein ENSP00000375192-like	277	20	1.2909e-15	70.61	16	P:GO:0008284; P:GO:0019221; P:GO:0032754; P:GO:0033005; P:GO:1904894; F:GO:0004923; F:GO:0004924; F:GO:0005127; F:GO:0019955; F:GO:0042803; C:GO:0005576; C:GO:0005829; C:GO:0009897; C:GO:0043227; C:GO:0043229; C:GO:0043235	P:positive regulation of cell population proliferation; P:cytokine-mediated signaling pathway; P:positive regulation of interleukin-5 production; P:positive regulation of mast cell activation; P:positive regulation of receptor signaling pathway via STAT; F:leukemia inhibitory factor receptor activity; F:oncostatin-M receptor activity; F:ciliary neurotrophic factor receptor binding; F:cytokine bin…
Tcordifilia_2768	BTB/POZ domain-containing protein	277	8	1.89269e-36	66.58	1	P:GO:0051260	P:protein homooligomerization
Tcordifilia_2770	efflux RND transporter permease subunit	277	20	3.42938e-50	86.6	4	P:GO:0098655; F:GO:0008324; C:GO:0016021; C:GO:0071944	P:cation transmembrane transport; F:cation transmembrane transporter activity; C:integral component of membrane; C:cell periphery
Tcordifilia_2771	BEACH domain-containing protein lvsC-like isoform X1	277	13	4.24329e-37	78.88	1	C:GO:0005737	C:cytoplasm
Tcordifilia_2776	2-C-methyl-D-erythritol 4-phosphate cytidylyltransferase	277	20	6.93139e-38	65.72	8	P:GO:0008299; P:GO:0016114; P:GO:0019288; F:GO:0003824; F:GO:0016740; F:GO:0016779; F:GO:0050518; F:GO:0070567	P:isoprenoid biosynthetic process; P:terpenoid biosynthetic process; P:isopentenyl diphosphate biosynthetic process, methylerythritol 4-phosphate pathway; F:catalytic activity; F:transferase activity; F:nucleotidyltransferase activity; F:2-C-methyl-D-erythritol 4-phosphate cytidylyltransferase activity; F:cytidylyltransferase activity
Tcordifilia_2777	RNA degradosome polyphosphate kinase	277	20	2.63298e-15	90.83	2	P:GO:0006793; F:GO:0004309	P:phosphorus metabolic process; F:exopolyphosphatase activity
Tcordifilia_2778	pol protein	277	20	5.14144e-37	78.85	9	P:GO:0006278; P:GO:0006508; P:GO:0015074; P:GO:0090305; F:GO:0003676; F:GO:0003964; F:GO:0004190; F:GO:0004519; F:GO:0008270	P:RNA-dependent DNA biosynthetic process; P:proteolysis; P:DNA integration; P:nucleic acid phosphodiester bond hydrolysis; F:nucleic acid binding; F:RNA-directed DNA polymerase activity; F:aspartic-type endopeptidase activity; F:endonuclease activity; F:zinc ion binding
Tcordifilia_2779	putative RNA-directed DNA polymerase from transposon BS	277	4	6.65139e-06	66.15	6	P:GO:0006278; F:GO:0003964; F:GO:0008168; F:GO:0016706; C:GO:0016020; C:GO:0016021	P:RNA-dependent DNA biosynthetic process; F:RNA-directed DNA polymerase activity; F:methyltransferase activity; F:2-oxoglutarate-dependent dioxygenase activity; C:membrane; C:integral component of membrane
Tcordifilia_2780	staphylopine biosynthesis enzyme CntL	277	20	2.16829e-29	73.86	2	P:GO:0008152; F:GO:0016740	P:metabolic process; F:transferase activity
Tcordifilia_2782	GMC family oxidoreductase	277	20	2.48146e-13	53.23	4	P:GO:0008152; F:GO:0016491; F:GO:0016614; F:GO:0050660	P:metabolic process; F:oxidoreductase activity; F:oxidoreductase activity, acting on CH-OH group of donors; F:flavin adenine dinucleotide binding
Tcordifilia_2784	GDP-Man:Man(3)GlcNAc(2)-PP-Dol alpha-1,2-mannosyltransferase	277	20	9.33195e-35	80.61	5	P:GO:0006486; P:GO:0097502; F:GO:0004377; C:GO:0005789; C:GO:0016021	P:protein glycosylation; P:mannosylation; F:GDP-Man:Man3GlcNAc2-PP-Dol alpha-1,2-mannosyltransferase activity; C:endoplasmic reticulum membrane; C:integral component of membrane
Tcordifilia_2791	Protein TAR1	276	20	3.89398e-17	84.76	1	P:GO:0043457	P:regulation of cellular respiration
Tcordifilia_2794	Uncharacterised protein	276	18	1.21683e-12	84.87	2	P:GO:0006508; F:GO:0008233	P:proteolysis; F:peptidase activity
Tcordifilia_2795	senescence-associated protein	276	20	2.37623e-12	89.24	1	P:GO:0043457	P:regulation of cellular respiration
Tcordifilia_2796	Cell wall-associated hydrolase	276	20	5.37933e-22	83.28	2	F:GO:0016787; C:GO:0009507	F:hydrolase activity; C:chloroplast
Tcordifilia_2797	TonB dependent receptor	276	8	3.3923e-25	86.9	1	C:GO:0016021	C:integral component of membrane
Tcordifilia_2801	Regulator of rDNA transcription protein 15	276	20	7.79532e-25	94.39	1	C:GO:0016020	C:membrane
Tcordifilia_2804	Hypothetical predicted protein	276	20	1.47489e-21	90.74	1	P:GO:0043457	P:regulation of cellular respiration
Tcordifilia_2805	Hypothetical predicted protein	276	15	1.83735e-14	79.4	1	F:GO:0016788	F:hydrolase activity, acting on ester bonds
Tcordifilia_2819	LORF2 protein	276	20	5.64925e-21	74.08	4	P:GO:0016310; F:GO:0000166; F:GO:0004672; C:GO:0016020	P:phosphorylation; F:nucleotide binding; F:protein kinase activity; C:membrane
Tcordifilia_2822	multidrug effflux MFS transporter	276	2	0.000176509	65.04	7	P:GO:0055085; P:GO:1990961; F:GO:0022857; F:GO:0042910; C:GO:0005886; C:GO:0016020; C:GO:0016021	P:transmembrane transport; P:xenobiotic detoxification by transmembrane export across the plasma membrane; F:transmembrane transporter activity; F:xenobiotic transmembrane transporter activity; C:plasma membrane; C:membrane; C:integral component of membrane
Tcordifilia_2823	histone H2B	276	20	4.55732e-54	98.67	4	F:GO:0003677; F:GO:0046982; C:GO:0000786; C:GO:0005634	F:DNA binding; F:protein heterodimerization activity; C:nucleosome; C:nucleus
Tcordifilia_2828	5-(carboxyamino)imidazole ribonucleotide synthase	276	20	4.98925e-25	78.49	5	P:GO:0006189; F:GO:0004638; F:GO:0005524; F:GO:0034028; F:GO:0046872	P:'de novo' IMP biosynthetic process; F:phosphoribosylaminoimidazole carboxylase activity; F:ATP binding; F:5-(carboxyamino)imidazole ribonucleotide synthase activity; F:metal ion binding
Tcordifilia_2840	Gag protease polyprotein	275	8	4.56224e-14	83.81	2	P:GO:0006508; F:GO:0008233	P:proteolysis; F:peptidase activity
Tcordifilia_2841	Regulator of rDNA transcription protein 15	275	20	1.58732e-11	84.75	1	P:GO:0043457	P:regulation of cellular respiration
Tcordifilia_2842	Gag protease polyprotein	275	20	6.28286e-16	94.61	2	P:GO:0006508; F:GO:0008233	P:proteolysis; F:peptidase activity
Tcordifilia_2844	cell wall-associated hydrolase	275	17	3.07899e-32	86.49	1	C:GO:0009507	C:chloroplast
Tcordifilia_2846	senescence-associated protein	275	20	6.84236e-27	76.85	1	P:GO:0043457	P:regulation of cellular respiration
Tcordifilia_2848	hypothetical protein C5167_003922, partial	275	11	3.9776e-16	83.15	1	C:GO:0016021	C:integral component of membrane
Tcordifilia_2849	Protein TAR1	275	17	1.84786e-11	77.86	1	P:GO:0043457	P:regulation of cellular respiration
Tcordifilia_2851	Hypothetical predicted protein	275	20	7.47988e-24	83.63	1	P:GO:0043457	P:regulation of cellular respiration
Tcordifilia_2860	rRNA intron-encoded homing endonuclease	275	13	1.33484e-28	85.38	2	P:GO:0006508; F:GO:0004190	P:proteolysis; F:aspartic-type endopeptidase activity
Tcordifilia_2864	rRNA intron-encoded homing endonuclease	275	20	3.08025e-16	86.54	2	P:GO:0006508; F:GO:0004190	P:proteolysis; F:aspartic-type endopeptidase activity
Tcordifilia_2867	hypothetical protein BO70DRAFT_304596, partial	275	13	1.96727e-20	82.65	2	P:GO:0006508; F:GO:0004190	P:proteolysis; F:aspartic-type endopeptidase activity
Tcordifilia_2869	cysteine-rich receptor-like protein kinase	275	20	1.84945e-19	63.28	4	P:GO:0006259; F:GO:0016740; F:GO:0097159; F:GO:1901363	P:DNA metabolic process; F:transferase activity; F:organic cyclic compound binding; F:heterocyclic compound binding
Tcordifilia_2871	translational GTPase TypA	275	20	2.07138e-44	98.3	7	P:GO:0000027; F:GO:0000049; F:GO:0003924; F:GO:0005525; F:GO:0019843; F:GO:0043022; C:GO:0005737	P:ribosomal large subunit assembly; F:tRNA binding; F:GTPase activity; F:GTP binding; F:rRNA binding; F:ribosome binding; C:cytoplasm
Tcordifilia_2873	c-type cytochrome biogenesis protein CcsB	275	20	2.2837e-49	83.3	3	P:GO:0017004; F:GO:0020037; C:GO:0016021	P:cytochrome complex assembly; F:heme binding; C:integral component of membrane
Tcordifilia_2875	protein YIF1B isoform X6	275	10	2.81598e-08	79.02	44	P:GO:0000289; P:GO:0000290; P:GO:0006402; P:GO:0006417; P:GO:0008284; P:GO:0008285; P:GO:0010629; P:GO:0031047; P:GO:0033962; P:GO:0035195; P:GO:0042509; P:GO:0043928; P:GO:0045070; P:GO:0045892; P:GO:0045944; P:GO:0051607; P:GO:0060213; P:GO:0060339; P:GO:0061014; P:GO:0090305; P:GO:0090503; P:GO:1900153; F:GO:0000175; F:GO:0003676; F:GO:0003714; F:GO:0003723; F:GO:0003824; F:GO:0004518; F:GO:00…	P:nuclear-transcribed mRNA poly(A) tail shortening; P:deadenylation-dependent decapping of nuclear-transcribed mRNA; P:mRNA catabolic process; P:regulation of translation; P:positive regulation of cell population proliferation; P:negative regulation of cell population proliferation; P:negative regulation of gene expression; P:gene silencing by RNA; P:P-body assembly; P:gene silencing by miRNA; P:…
Tcordifilia_2876	endonuclease/exonuclease/phosphatase family protein	275	16	3.69657e-23	62.66	1	F:GO:0003824	F:catalytic activity
Tcordifilia_2888	amidohydrolase family protein	275	20	8.78608e-41	79.18	3	P:GO:0006508; F:GO:0004177; F:GO:0016810	P:proteolysis; F:aminopeptidase activity; F:hydrolase activity, acting on carbon-nitrogen (but not peptide) bonds
Tcordifilia_2889	E3 ubiquitin-protein ligase Itchy-like protein	275	20	6.41749e-21	67.04	8	P:GO:0008284; P:GO:0019221; P:GO:0032754; P:GO:0033005; P:GO:1904894; F:GO:0004896; F:GO:0005515; C:GO:0005886	P:positive regulation of cell population proliferation; P:cytokine-mediated signaling pathway; P:positive regulation of interleukin-5 production; P:positive regulation of mast cell activation; P:positive regulation of receptor signaling pathway via STAT; F:cytokine receptor activity; F:protein binding; C:plasma membrane
Tcordifilia_2890	CSC1-like protein HYP1	275	20	6.26979e-37	82.27	3	P:GO:0098655; F:GO:0005227; C:GO:0016021	P:cation transmembrane transport; F:calcium activated cation channel activity; C:integral component of membrane
Tcordifilia_2893	polyphenol oxidase	275	20	2.78154e-44	80.46	3	P:GO:0046148; F:GO:0004097; F:GO:0046872	P:pigment biosynthetic process; F:catechol oxidase activity; F:metal ion binding
Tcordifilia_2896	coiled-coil domain-containing protein 86	275	8	1.88706e-31	83.44	1	C:GO:0005730	C:nucleolus
Tcordifilia_2903	Protein TAR1	274	20	2.58633e-24	89.12	1	P:GO:0043457	P:regulation of cellular respiration
Tcordifilia_2904	Protein TAR1	274	20	7.6238e-18	88.11	1	P:GO:0043457	P:regulation of cellular respiration
Tcordifilia_2905	Gag protease polyprotein	274	12	6.28286e-16	86.65	2	P:GO:0006508; F:GO:0008233	P:proteolysis; F:peptidase activity
Tcordifilia_2906	Gag protease polyprotein	274	12	6.28286e-16	91.95	2	P:GO:0006508; F:GO:0008233	P:proteolysis; F:peptidase activity
Tcordifilia_2908	Protein TAR1	274	20	9.73796e-35	85.37	1	P:GO:0043457	P:regulation of cellular respiration
Tcordifilia_2910	Regulator of rDNA transcription protein 15	274	20	1.66271e-19	87.93	1	P:GO:0043457	P:regulation of cellular respiration
Tcordifilia_2911	Hypothetical predicted protein	274	20	1.96019e-10	87.81	1	P:GO:0043457	P:regulation of cellular respiration
Tcordifilia_2912	hypothetical protein C4D60_Mb00t00580	274	3	3.8592e-12	88.36	1	P:GO:0043457	P:regulation of cellular respiration
Tcordifilia_2913	Regulator of rDNA transcription protein 15	274	20	1.86228e-10	93.8	1	P:GO:0043457	P:regulation of cellular respiration
Tcordifilia_2914	Protein TAR1	274	10	4.7234e-12	88.07	1	P:GO:0043457	P:regulation of cellular respiration
Tcordifilia_2915	DNA-directed RNA polymerase, subunit 2	274	11	1.81646e-31	93.62	1	P:GO:0006355	P:regulation of transcription, DNA-templated
Tcordifilia_2917	cell wall-associated hydrolase	274	12	9.37952e-26	84.79	1	C:GO:0009507	C:chloroplast
Tcordifilia_2918	Gag protease polyprotein	274	9	1.48446e-19	90.93	2	P:GO:0006508; F:GO:0008233	P:proteolysis; F:peptidase activity
Tcordifilia_2919	Protein TAR1	274	20	2.18075e-18	83.08	1	P:GO:0043457	P:regulation of cellular respiration
Tcordifilia_2920	hypothetical protein D5086_0000171920	274	10	8.96015e-11	90.03	2	P:GO:0006508; F:GO:0004190	P:proteolysis; F:aspartic-type endopeptidase activity
Tcordifilia_2921	Regulator of rDNA transcription protein 15	274	17	5.68401e-14	78.57	5	P:GO:0006508; F:GO:0004190; F:GO:0016788; C:GO:0016020; C:GO:0016021	P:proteolysis; F:aspartic-type endopeptidase activity; F:hydrolase activity, acting on ester bonds; C:membrane; C:integral component of membrane
Tcordifilia_2926	hypothetical protein GBA52_014981	274	6	5.81012e-17	86	2	P:GO:0006508; F:GO:0004190	P:proteolysis; F:aspartic-type endopeptidase activity
Tcordifilia_2928	Regulator of rDNA transcription protein 15	274	14	1.3269e-12	84.92	1	F:GO:0016788	F:hydrolase activity, acting on ester bonds
Tcordifilia_2930	Gag protease polyprotein	274	7	3.37516e-15	88.62	2	P:GO:0006508; F:GO:0008233	P:proteolysis; F:peptidase activity
Tcordifilia_2934	chaperonin GroEL	274	20	6.43409e-30	84.45	9	P:GO:0009658; P:GO:0009793; P:GO:0042026; P:GO:0050821; F:GO:0005524; F:GO:0016887; F:GO:0051082; C:GO:0009507; C:GO:0010319	P:chloroplast organization; P:embryo development ending in seed dormancy; P:protein refolding; P:protein stabilization; F:ATP binding; F:ATP hydrolysis activity; F:unfolded protein binding; C:chloroplast; C:stromule
Tcordifilia_2937	ruBisCO large subunit-binding protein subunit beta, chloroplastic	274	20	1.30402e-49	93.5	5	P:GO:0042026; P:GO:0051085; F:GO:0005524; F:GO:0016887; C:GO:0005737	P:protein refolding; P:chaperone cofactor-dependent protein refolding; F:ATP binding; F:ATP hydrolysis activity; C:cytoplasm
Tcordifilia_2940	electroneutral sodium bicarbonate exchanger 1 isoform X3	274	20	7.70314e-14	76.53	18	P:GO:0006355; P:GO:0008284; P:GO:0032754; P:GO:0033005; P:GO:0038165; P:GO:0048861; P:GO:1904894; F:GO:0003677; F:GO:0004923; F:GO:0004924; F:GO:0005127; F:GO:0019955; C:GO:0000785; C:GO:0005576; C:GO:0005634; C:GO:0009897; C:GO:0016021; C:GO:0043235	P:regulation of transcription, DNA-templated; P:positive regulation of cell population proliferation; P:positive regulation of interleukin-5 production; P:positive regulation of mast cell activation; P:oncostatin-M-mediated signaling pathway; P:leukemia inhibitory factor signaling pathway; P:positive regulation of receptor signaling pathway via STAT; F:DNA binding; F:leukemia inhibitory factor re…
Tcordifilia_2941	hemolysin III family protein	274	20	2.83188e-35	69.57	1	C:GO:0016021	C:integral component of membrane
Tcordifilia_2943	photosystem I P700 apoprotein A1	274	20	1.06185e-56	99.84	10	P:GO:0015979; P:GO:0018298; P:GO:0022900; F:GO:0000287; F:GO:0009055; F:GO:0016168; F:GO:0051539; C:GO:0009522; C:GO:0009535; C:GO:0016021	P:photosynthesis; P:protein-chromophore linkage; P:electron transport chain; F:magnesium ion binding; F:electron transfer activity; F:chlorophyll binding; F:4 iron, 4 sulfur cluster binding; C:photosystem I; C:chloroplast thylakoid membrane; C:integral component of membrane
Tcordifilia_2945	peroxisomal membrane protein PMP34 isoform X2	274	19	1.2127e-20	75.24	7	P:GO:0006635; P:GO:0007031; P:GO:0015866; P:GO:0015867; F:GO:0005347; F:GO:0015217; C:GO:0005779	P:fatty acid beta-oxidation; P:peroxisome organization; P:ADP transport; P:ATP transport; F:ATP transmembrane transporter activity; F:ADP transmembrane transporter activity; C:integral component of peroxisomal membrane
Tcordifilia_2949	ATP phosphoribosyltransferase regulatory subunit	274	20	5.61299e-17	60.96	8	P:GO:0000105; P:GO:0006807; P:GO:0008652; P:GO:0071704; F:GO:0004812; F:GO:0016740; F:GO:0016757; C:GO:0005737	P:histidine biosynthetic process; P:nitrogen compound metabolic process; P:cellular amino acid biosynthetic process; P:organic substance metabolic process; F:aminoacyl-tRNA ligase activity; F:transferase activity; F:glycosyltransferase activity; C:cytoplasm
Tcordifilia_2950	retrovirus-related Pol polyprotein from transposon TNT 1-94	274	20	1.51958e-20	73.34	5	P:GO:0015074; F:GO:0003676; F:GO:0016491; F:GO:0016779; C:GO:0016020	P:DNA integration; F:nucleic acid binding; F:oxidoreductase activity; F:nucleotidyltransferase activity; C:membrane
Tcordifilia_2951	GDSL-type esterase/lipase family protein	274	2	4.16662e-11	62.16	1	F:GO:0016787	F:hydrolase activity
Tcordifilia_2962	Protein TAR1	273	20	7.38006e-21	89.86	1	P:GO:0043457	P:regulation of cellular respiration
Tcordifilia_2963	Regulator of rDNA transcription protein 15	273	20	3.70508e-13	96.33	1	P:GO:0048731	P:system development
Tcordifilia_2964	chromosome partitioning protein ParB	273	19	3.7014e-36	86.54	1	C:GO:0016021	C:integral component of membrane
Tcordifilia_2966	rRNA intron-encoded homing endonuclease	273	18	4.13369e-14	89.23	2	P:GO:0006508; F:GO:0004190	P:proteolysis; F:aspartic-type endopeptidase activity
Tcordifilia_2967	Hypothetical predicted protein	273	19	8.27647e-20	92.03	2	P:GO:0006508; F:GO:0004190	P:proteolysis; F:aspartic-type endopeptidase activity
Tcordifilia_2968	Cell wall-associated hydrolase	273	20	1.21826e-19	81.47	3	P:GO:0006508; F:GO:0008233; C:GO:0009507	P:proteolysis; F:peptidase activity; C:chloroplast
Tcordifilia_2969	Regulator of rDNA transcription protein 15	273	15	3.62052e-24	80.48	1	P:GO:0043457	P:regulation of cellular respiration
Tcordifilia_2970	Gag protease polyprotein	273	13	2.84381e-14	89.98	2	P:GO:0006508; F:GO:0008233	P:proteolysis; F:peptidase activity
Tcordifilia_2976	Hypothetical predicted protein	273	15	2.48033e-27	81.59	1	P:GO:0043457	P:regulation of cellular respiration
Tcordifilia_2977	hypothetical protein DVH24_018953	273	14	8.45993e-22	91.39	2	P:GO:0006508; F:GO:0004190	P:proteolysis; F:aspartic-type endopeptidase activity
Tcordifilia_2980	rRNA intron-encoded homing endonuclease	273	20	1.10904e-40	91.09	4	P:GO:0006508; P:GO:0090305; F:GO:0004190; F:GO:0004519	P:proteolysis; P:nucleic acid phosphodiester bond hydrolysis; F:aspartic-type endopeptidase activity; F:endonuclease activity
Tcordifilia_2981	Hypothetical predicted protein	273	19	3.57498e-07	92.42	1	P:GO:0043457	P:regulation of cellular respiration
Tcordifilia_2982	Protein TAR1	273	20	6.83641e-13	88.96	2	C:GO:0016020; C:GO:0016021	C:membrane; C:integral component of membrane
Tcordifilia_2983	rRNA intron-encoded homing endonuclease	273	20	7.39582e-39	86.23	2	P:GO:0006508; F:GO:0004190	P:proteolysis; F:aspartic-type endopeptidase activity
Tcordifilia_2985	rRNA intron-encoded homing endonuclease	273	13	1.09249e-10	94.72	4	P:GO:0006508; P:GO:0090305; F:GO:0004190; F:GO:0004519	P:proteolysis; P:nucleic acid phosphodiester bond hydrolysis; F:aspartic-type endopeptidase activity; F:endonuclease activity
Tcordifilia_2989	LORF2 protein	273	20	3.9721e-28	84.42	2	P:GO:0016310; F:GO:0016301	P:phosphorylation; F:kinase activity
Tcordifilia_2991	putative reverse transcriptase domain-containing protein	273	20	7.73437e-39	74.44	2	P:GO:0015074; F:GO:0003676	P:DNA integration; F:nucleic acid binding
Tcordifilia_2992	caffeic acid 3-O-methyltransferase-like	273	20	8.88941e-39	78.42	11	P:GO:0009809; P:GO:0032259; P:GO:0051555; F:GO:0016206; F:GO:0030744; F:GO:0030755; F:GO:0033799; F:GO:0046983; F:GO:0047763; F:GO:0102084; F:GO:0102938	P:lignin biosynthetic process; P:methylation; P:flavonol biosynthetic process; F:catechol O-methyltransferase activity; F:luteolin O-methyltransferase activity; F:quercetin 3-O-methyltransferase activity; F:myricetin 3'-O-methyltransferase activity; F:protein dimerization activity; F:caffeate O-methyltransferase activity; F:L-dopa O-methyltransferase activity; F:orcinol O-methyltransferase activi…
Tcordifilia_2994	40S ribosomal protein S2-4-like	273	20	2.11773e-28	93.92	10	P:GO:0070125; F:GO:0003729; F:GO:0003735; F:GO:0003746; F:GO:0003924; F:GO:0005525; C:GO:0000228; C:GO:0005730; C:GO:0005739; C:GO:0022627	P:mitochondrial translational elongation; F:mRNA binding; F:structural constituent of ribosome; F:translation elongation factor activity; F:GTPase activity; F:GTP binding; C:nuclear chromosome; C:nucleolus; C:mitochondrion; C:cytosolic small ribosomal subunit
Tcordifilia_3000	ethanolamine permease	273	20	1.07003e-37	88.19	3	P:GO:0055085; F:GO:0022857; C:GO:0016021	P:transmembrane transport; F:transmembrane transporter activity; C:integral component of membrane
Tcordifilia_3009	Protein TAR1	273	20	3.37994e-29	70.97	1	P:GO:0043457	P:regulation of cellular respiration
Tcordifilia_3011	Protein TAR1	272	20	4.18138e-24	85.79	2	P:GO:0006355; P:GO:0043457	P:regulation of transcription, DNA-templated; P:regulation of cellular respiration
Tcordifilia_3018	rRNA intron-encoded homing endonuclease	272	20	2.7434e-36	86.3	2	P:GO:0006508; F:GO:0004190	P:proteolysis; F:aspartic-type endopeptidase activity
Tcordifilia_3021	hypothetical protein	272	17	2.23902e-17	81.3	1	F:GO:0016788	F:hydrolase activity, acting on ester bonds
Tcordifilia_3024	hypothetical protein D5086_0000013120	272	8	4.24173e-10	90.23	2	P:GO:0006508; F:GO:0004190	P:proteolysis; F:aspartic-type endopeptidase activity
Tcordifilia_3025	Gag protease polyprotein	272	16	4.5669e-12	84.79	2	P:GO:0006508; F:GO:0008233	P:proteolysis; F:peptidase activity
Tcordifilia_3026	Hypothetical predicted protein	272	20	4.27122e-12	91.13	1	P:GO:0043457	P:regulation of cellular respiration
Tcordifilia_3027	pol protein	272	20	2.07698e-12	66.45	6	P:GO:0006259; P:GO:0090305; F:GO:0004519; F:GO:0005488; F:GO:0016779; F:GO:0140640	P:DNA metabolic process; P:nucleic acid phosphodiester bond hydrolysis; F:endonuclease activity; F:binding; F:nucleotidyltransferase activity; F:catalytic activity, acting on a nucleic acid
Tcordifilia_3029	haloacid dehalogenase type II	272	20	4.19014e-10	88.97	1	F:GO:0018784	F:(S)-2-haloacid dehalogenase activity
Tcordifilia_3038	isopentenyl-diphosphate Delta-isomerase	272	20	1.35937e-48	77.54	3	P:GO:0008299; P:GO:0050992; F:GO:0004452	P:isoprenoid biosynthetic process; P:dimethylallyl diphosphate biosynthetic process; F:isopentenyl-diphosphate delta-isomerase activity
Tcordifilia_3040	50S ribosomal protein L2	272	20	1.96123e-55	89.66	5	P:GO:0006412; F:GO:0003735; F:GO:0016740; F:GO:0019843; C:GO:0015934	P:translation; F:structural constituent of ribosome; F:transferase activity; F:rRNA binding; C:large ribosomal subunit
Tcordifilia_3043	TCB1 transposase	272	7	1.18182e-45	69.66	3	P:GO:0006313; P:GO:0015074; F:GO:0003677	P:transposition, DNA-mediated; P:DNA integration; F:DNA binding
Tcordifilia_3047	transcriptional regulator ArgR	272	20	1.78789e-57	86.32	7	P:GO:0006355; P:GO:0006526; P:GO:0051259; F:GO:0003677; F:GO:0003700; F:GO:0034618; C:GO:0005737	P:regulation of transcription, DNA-templated; P:arginine biosynthetic process; P:protein complex oligomerization; F:DNA binding; F:DNA-binding transcription factor activity; F:arginine binding; C:cytoplasm
Tcordifilia_3051	retrotransposon protein, putative, Ty3-gypsy subclass	272	20	1.02899e-08	55.58	2	P:GO:0090304; F:GO:0016787	P:nucleic acid metabolic process; F:hydrolase activity
Tcordifilia_3054	hypothetical protein PVAP13_9NG065115	272	5	1.42959e-09	63.44	2	C:GO:0016020; C:GO:0016021	C:membrane; C:integral component of membrane
Tcordifilia_3059	translation initiation factor IF-2-like	271	20	4.98099e-24	91.95	2	P:GO:0006355; P:GO:0043457	P:regulation of transcription, DNA-templated; P:regulation of cellular respiration
Tcordifilia_3060	Protein TAR1	271	20	6.84241e-15	86.58	1	P:GO:0043457	P:regulation of cellular respiration
Tcordifilia_3062	hypothetical protein DUNSADRAFT_6888	271	14	4.9354e-21	80.7	2	P:GO:0006508; F:GO:0004190	P:proteolysis; F:aspartic-type endopeptidase activity
Tcordifilia_3066	Hypothetical predicted protein	271	20	7.38321e-17	83.85	4	P:GO:0006084; P:GO:0010142; P:GO:0016126; F:GO:0004421	P:acetyl-CoA metabolic process; P:farnesyl diphosphate biosynthetic process, mevalonate pathway; P:sterol biosynthetic process; F:hydroxymethylglutaryl-CoA synthase activity
Tcordifilia_3070	hypothetical protein DUNSADRAFT_6888	271	12	1.53621e-18	93.65	2	P:GO:0006508; F:GO:0004190	P:proteolysis; F:aspartic-type endopeptidase activity
Tcordifilia_3077	Cell division protein FTSH	271	20	8.19121e-40	91.47	11	P:GO:0006508; P:GO:0030163; P:GO:0051301; F:GO:0004176; F:GO:0004222; F:GO:0005524; F:GO:0008270; F:GO:0016887; C:GO:0009535; C:GO:0016021; C:GO:0031676	P:proteolysis; P:protein catabolic process; P:cell division; F:ATP-dependent peptidase activity; F:metalloendopeptidase activity; F:ATP binding; F:zinc ion binding; F:ATP hydrolysis activity; C:chloroplast thylakoid membrane; C:integral component of membrane; C:plasma membrane-derived thylakoid membrane
Tcordifilia_3079	unnamed protein product	271	1	4.00262e-12	74.42	1	C:GO:0016020	C:membrane
Tcordifilia_3084	tRNA-dihydrouridine(16/17) synthase [NAD(P)(+)]-like	271	20	5.16169e-38	78.79	3	P:GO:0002943; F:GO:0050660; F:GO:0102263	P:tRNA dihydrouridine synthesis; F:flavin adenine dinucleotide binding; F:tRNA-dihydrouridine17 synthase activity
Tcordifilia_3086	Homoserine O-acetyltransferase	271	20	2.75747e-57	81.26	3	P:GO:0009058; F:GO:0016747; F:GO:0016787	P:biosynthetic process; F:acyltransferase activity, transferring groups other than amino-acyl groups; F:hydrolase activity
Tcordifilia_3087	gag protease polyprotein	271	20	5.14906e-12	71.53	4	P:GO:0090304; F:GO:0005488; F:GO:0016740; F:GO:0016787	P:nucleic acid metabolic process; F:binding; F:transferase activity; F:hydrolase activity
Tcordifilia_3088	protein NYNRIN-like	271	20	1.38995e-29	80.08	15	P:GO:0006310; P:GO:0007010; P:GO:0007017; P:GO:0015074; P:GO:0071897; P:GO:0090502; F:GO:0003723; F:GO:0003887; F:GO:0003924; F:GO:0004523; F:GO:0005200; F:GO:0005525; C:GO:0005634; C:GO:0005874; C:GO:0030430	P:DNA recombination; P:cytoskeleton organization; P:microtubule-based process; P:DNA integration; P:DNA biosynthetic process; P:RNA phosphodiester bond hydrolysis, endonucleolytic; F:RNA binding; F:DNA-directed DNA polymerase activity; F:GTPase activity; F:RNA-DNA hybrid ribonuclease activity; F:structural constituent of cytoskeleton; F:GTP binding; C:nucleus; C:microtubule; C:host cell cytoplasm
Tcordifilia_3091	HD-GYP domain-containing protein	271	20	1.59822e-29	69.23	3	P:GO:0007165; F:GO:0016787; C:GO:0016020	P:signal transduction; F:hydrolase activity; C:membrane
Tcordifilia_3092	cysteine-rich receptor-like protein kinase	271	20	1.45528e-11	71.67	3	P:GO:0044237; F:GO:0003676; F:GO:0003824	P:cellular metabolic process; F:nucleic acid binding; F:catalytic activity
Tcordifilia_3099	UDP-N-acetylmuramoyl-tripeptide--D-alanyl-D-alanine ligase	271	20	4.51318e-40	95.22	9	P:GO:0007049; P:GO:0008360; P:GO:0009252; P:GO:0051301; P:GO:0071555; F:GO:0005524; F:GO:0008766; F:GO:0047480; C:GO:0005737	P:cell cycle; P:regulation of cell shape; P:peptidoglycan biosynthetic process; P:cell division; P:cell wall organization; F:ATP binding; F:UDP-N-acetylmuramoylalanyl-D-glutamyl-2,6-diaminopimelate-D-alanyl-D-alanine ligase activity; F:UDP-N-acetylmuramoyl-tripeptide-D-alanyl-D-alanine ligase activity; C:cytoplasm
Tcordifilia_3100	endonuclease/exonuclease/phosphatase family protein	271	15	1.42864e-23	82.99	1	F:GO:0003824	F:catalytic activity
Tcordifilia_3102	amidohydrolase	271	20	4.66416e-60	92.98	1	F:GO:0004046	F:aminoacylase activity
Tcordifilia_3104	electroneutral sodium bicarbonate exchanger 1 isoform X3	271	20	1.08515e-19	75.13	12	P:GO:0008284; P:GO:0019221; P:GO:0032754; P:GO:0033005; P:GO:1904894; F:GO:0004923; F:GO:0004924; F:GO:0005127; F:GO:0019955; C:GO:0009897; C:GO:0043229; C:GO:0043235	P:positive regulation of cell population proliferation; P:cytokine-mediated signaling pathway; P:positive regulation of interleukin-5 production; P:positive regulation of mast cell activation; P:positive regulation of receptor signaling pathway via STAT; F:leukemia inhibitory factor receptor activity; F:oncostatin-M receptor activity; F:ciliary neurotrophic factor receptor binding; F:cytokine bin…
Tcordifilia_3106	Protein TAR1	270	20	1.07639e-27	78.27	1	P:GO:0043457	P:regulation of cellular respiration
Tcordifilia_3107	Protein TAR1	270	20	6.91995e-29	87.89	1	P:GO:0043457	P:regulation of cellular respiration
Tcordifilia_3108	hypothetical protein PVAP13_9NG065115	270	5	1.00029e-29	84.15	1	C:GO:0016021	C:integral component of membrane
Tcordifilia_3111	hypothetical protein GBA52_014981	270	8	1.50318e-12	86.02	2	P:GO:0006508; F:GO:0004190	P:proteolysis; F:aspartic-type endopeptidase activity
Tcordifilia_3112	hypothetical protein C3L33_00345, partial	270	5	1.11106e-09	83.28	1	P:GO:0048731	P:system development
Tcordifilia_3114	hypothetical protein DUNSADRAFT_6888	270	17	5.59872e-17	89.99	2	P:GO:0048731; C:GO:0016021	P:system development; C:integral component of membrane
Tcordifilia_3117	Uncharacterised protein	270	20	9.35039e-17	81.51	1	P:GO:0006355	P:regulation of transcription, DNA-templated
Tcordifilia_3120	Gag protease polyprotein	270	8	3.73983e-15	90.03	2	P:GO:0006508; F:GO:0008233	P:proteolysis; F:peptidase activity
Tcordifilia_3121	Hypothetical predicted protein	270	7	5.48054e-24	89.74	1	C:GO:0016021	C:integral component of membrane
Tcordifilia_3122	hypothetical protein C4D60_Mb00t17770	270	11	1.09453e-14	93.93	1	P:GO:0043457	P:regulation of cellular respiration
Tcordifilia_3124	Gag protease polyprotein	270	13	1.97503e-13	82.46	6	P:GO:0006084; P:GO:0006508; P:GO:0010142; P:GO:0016126; F:GO:0004421; F:GO:0008233	P:acetyl-CoA metabolic process; P:proteolysis; P:farnesyl diphosphate biosynthetic process, mevalonate pathway; P:sterol biosynthetic process; F:hydroxymethylglutaryl-CoA synthase activity; F:peptidase activity
Tcordifilia_3125	rRNA intron-encoded homing endonuclease	270	18	3.64682e-16	87.37	2	P:GO:0006508; F:GO:0004190	P:proteolysis; F:aspartic-type endopeptidase activity
Tcordifilia_3126	chromosome partitioning protein ParB	270	13	4.08832e-14	76.1	1	C:GO:0016020	C:membrane
Tcordifilia_3127	hypothetical protein D5086_0000013120	270	10	1.87263e-10	83.93	2	P:GO:0006508; F:GO:0004190	P:proteolysis; F:aspartic-type endopeptidase activity
Tcordifilia_3130	Hypothetical predicted protein	270	17	3.83896e-20	91.77	1	P:GO:0043457	P:regulation of cellular respiration
Tcordifilia_3133	hypothetical protein C5167_003922, partial	270	18	6.62526e-15	87.29	1	C:GO:0016021	C:integral component of membrane
Tcordifilia_3137	peroxiredoxin	270	20	2.75934e-39	83.21	5	P:GO:0034599; P:GO:0045454; P:GO:0098869; F:GO:0008379; C:GO:0009535	P:cellular response to oxidative stress; P:cell redox homeostasis; P:cellular oxidant detoxification; F:thioredoxin peroxidase activity; C:chloroplast thylakoid membrane
Tcordifilia_3138	1-aminocyclopropane-1-carboxylate synthase	270	20	3.58268e-34	89.26	5	P:GO:0009693; P:GO:0009835; P:GO:0042218; F:GO:0016847; F:GO:0030170	P:ethylene biosynthetic process; P:fruit ripening; P:1-aminocyclopropane-1-carboxylate biosynthetic process; F:1-aminocyclopropane-1-carboxylate synthase activity; F:pyridoxal phosphate binding
Tcordifilia_3140	neuronal vesicle trafficking-associated protein 1 isoform X1	270	20	6.05858e-10	78.6	9	P:GO:0007155; P:GO:0007156; F:GO:0005509; C:GO:0005886; C:GO:0005887; C:GO:0005911; C:GO:0005912; C:GO:0016020; C:GO:0016021	P:cell adhesion; P:homophilic cell adhesion via plasma membrane adhesion molecules; F:calcium ion binding; C:plasma membrane; C:integral component of plasma membrane; C:cell-cell junction; C:adherens junction; C:membrane; C:integral component of membrane
Tcordifilia_3144	LINE-1 retrotransposable element ORF2 protein	270	20	1.10653e-18	66.17	6	P:GO:0006259; P:GO:0044249; P:GO:0044255; P:GO:1901576; F:GO:0003676; F:GO:0016772	P:DNA metabolic process; P:cellular biosynthetic process; P:cellular lipid metabolic process; P:organic substance biosynthetic process; F:nucleic acid binding; F:transferase activity, transferring phosphorus-containing groups
Tcordifilia_3146	unnamed protein product	270	2	1.27204e-28	76.94	3	P:GO:0006313; P:GO:0015074; F:GO:0003677	P:transposition, DNA-mediated; P:DNA integration; F:DNA binding
Tcordifilia_3150	TCB1 transposase	270	20	2.39873e-26	63.97	2	F:GO:0003676; C:GO:0016021	F:nucleic acid binding; C:integral component of membrane
Tcordifilia_3155	ribonucleoside-diphosphate reductase subunit alpha	270	20	2.74314e-59	99.56	3	P:GO:0006260; F:GO:0004748; F:GO:0005524	P:DNA replication; F:ribonucleoside-diphosphate reductase activity, thioredoxin disulfide as acceptor; F:ATP binding
Tcordifilia_3156	efflux RND transporter permease subunit	270	20	4.05539e-27	61.24	1	C:GO:0016020	C:membrane
Tcordifilia_3158	oxygen-insensitive NADPH nitroreductase	270	20	4.97458e-14	76.36	1	F:GO:0016491	F:oxidoreductase activity
Tcordifilia_3159	LacI family transcriptional regulator	270	20	2.25583e-11	67.27	2	P:GO:0006355; F:GO:0003677	P:regulation of transcription, DNA-templated; F:DNA binding
Tcordifilia_3161	acetoin utilization protein AcuC	270	20	5.57785e-28	75.67	1	P:GO:0045149	P:acetoin metabolic process
Tcordifilia_3163	DEAD/DEAH box helicase	270	20	3.75296e-57	91.99	4	F:GO:0003676; F:GO:0003724; F:GO:0005524; F:GO:0016787	F:nucleic acid binding; F:RNA helicase activity; F:ATP binding; F:hydrolase activity
Tcordifilia_3171	hypothetical protein JHK86_036056	270	7	2.83544e-31	74.38	2	C:GO:0016020; C:GO:0016021	C:membrane; C:integral component of membrane
Tcordifilia_3176	Protein TAR1	269	20	7.03621e-14	90.81	1	P:GO:0043457	P:regulation of cellular respiration
Tcordifilia_3177	hypothetical protein C5167_003922, partial	269	8	3.57241e-13	87.89	2	P:GO:0048731; C:GO:0016021	P:system development; C:integral component of membrane
Tcordifilia_3178	Gag protease polyprotein	269	13	4.37452e-12	83.77	3	P:GO:0006508; F:GO:0004190; F:GO:0008233	P:proteolysis; F:aspartic-type endopeptidase activity; F:peptidase activity
Tcordifilia_3179	chromosome partitioning protein ParB	269	13	1.00694e-41	79.02	1	C:GO:0016020	C:membrane
Tcordifilia_3180	hypothetical protein JHK86_036056	269	4	9.46445e-08	85.61	4	P:GO:0006355; P:GO:0009791; P:GO:0048367; P:GO:0048608	P:regulation of transcription, DNA-templated; P:post-embryonic development; P:shoot system development; P:reproductive structure development
Tcordifilia_3181	Protein TAR1	269	20	6.36289e-12	93.33	1	P:GO:0043457	P:regulation of cellular respiration
Tcordifilia_3182	hypothetical protein E3N88_24215	269	18	7.10042e-25	86.23	1	P:GO:0043457	P:regulation of cellular respiration
Tcordifilia_3183	hypothetical protein JHK86_036056	269	6	1.96921e-22	89.23	2	C:GO:0016020; C:GO:0016021	C:membrane; C:integral component of membrane
Tcordifilia_3184	hypothetical protein C4D60_Mb00t00580	269	6	2.43147e-12	88.85	1	P:GO:0043457	P:regulation of cellular respiration
Tcordifilia_3187	Gag protease polyprotein	269	9	6.13859e-11	90.27	2	P:GO:0006508; F:GO:0004190	P:proteolysis; F:aspartic-type endopeptidase activity
Tcordifilia_3192	hypothetical protein GBA52_014981	269	11	3.80642e-11	85.95	2	P:GO:0006508; F:GO:0004190	P:proteolysis; F:aspartic-type endopeptidase activity
Tcordifilia_3195	hypothetical protein C4D60_Mb00t17770	269	7	6.12644e-18	91.92	1	P:GO:0043457	P:regulation of cellular respiration
Tcordifilia_3197	hypothetical protein GBA52_014981	269	3	1.04089e-08	88.33	2	P:GO:0006508; F:GO:0004190	P:proteolysis; F:aspartic-type endopeptidase activity
Tcordifilia_3199	Uncharacterised protein	269	20	1.13875e-16	86.67	1	P:GO:0043457	P:regulation of cellular respiration
Tcordifilia_3200	Protein TAR1	269	17	5.84773e-12	91.84	1	C:GO:0016021	C:integral component of membrane
Tcordifilia_3201	hypothetical protein PVAP13_9NG065115	269	7	1.40013e-26	85.51	1	C:GO:0016021	C:integral component of membrane
Tcordifilia_3207	hypothetical protein C5167_003922, partial	269	5	7.85531e-08	93.07	2	C:GO:0016020; C:GO:0016021	C:membrane; C:integral component of membrane
Tcordifilia_3209	hypothetical protein C5167_003922, partial	269	19	2.28089e-29	82.03	1	C:GO:0016020	C:membrane
Tcordifilia_3211	Cell wall-associated hydrolase	269	20	7.19848e-28	76.88	1	F:GO:0016787	F:hydrolase activity
Tcordifilia_3213	cytochrome c biogenesis FN	269	12	1.51605e-46	85.08	6	P:GO:0015886; P:GO:0017004; F:GO:0015232; F:GO:0020037; C:GO:0005739; C:GO:0016021	P:heme transport; P:cytochrome complex assembly; F:heme transmembrane transporter activity; F:heme binding; C:mitochondrion; C:integral component of membrane
Tcordifilia_3214	glycine dehydrogenase (decarboxylating), mitochondrial	269	20	4.3455e-45	85.75	7	P:GO:0019464; P:GO:1901566; F:GO:0004375; F:GO:0016594; F:GO:0030170; C:GO:0005739; C:GO:0005960	P:glycine decarboxylation via glycine cleavage system; P:organonitrogen compound biosynthetic process; F:glycine dehydrogenase (decarboxylating) activity; F:glycine binding; F:pyridoxal phosphate binding; C:mitochondrion; C:glycine cleavage complex
Tcordifilia_3217	protein TSS	269	20	1.04284e-51	94.83	3	P:GO:0006996; C:GO:0005737; C:GO:0016021	P:organelle organization; C:cytoplasm; C:integral component of membrane
Tcordifilia_3224	RNA-directed DNA polymerase from mobile element jockey	269	20	9.78249e-33	59.59	1	P:GO:0009987	P:cellular process
Tcordifilia_3230	E3 ubiquitin-protein ligase Itchy-like protein	269	20	1.95973e-17	79.02	20	P:GO:0006355; P:GO:0006511; P:GO:0008284; P:GO:0016567; P:GO:0019221; P:GO:0032754; P:GO:0033005; P:GO:1904894; F:GO:0004923; F:GO:0004924; F:GO:0005127; F:GO:0019955; F:GO:0042803; F:GO:0061630; C:GO:0005576; C:GO:0005634; C:GO:0005829; C:GO:0009897; C:GO:0016021; C:GO:0043235	P:regulation of transcription, DNA-templated; P:ubiquitin-dependent protein catabolic process; P:positive regulation of cell population proliferation; P:protein ubiquitination; P:cytokine-mediated signaling pathway; P:positive regulation of interleukin-5 production; P:positive regulation of mast cell activation; P:positive regulation of receptor signaling pathway via STAT; F:leukemia inhibitory f…
Tcordifilia_3233	RNA-directed DNA polymerase, eukaryota	269	20	1.35202e-08	64.13	2	P:GO:0006278; F:GO:0003964	P:RNA-dependent DNA biosynthetic process; F:RNA-directed DNA polymerase activity
Tcordifilia_3237	cytokinin riboside 5'-monophosphate phosphoribohydrolase LOG3-like	269	20	2.74636e-45	90.16	5	P:GO:0009691; F:GO:0102682; C:GO:0005634; C:GO:0005829; C:GO:0016021	P:cytokinin biosynthetic process; F:N6-(Delta2-isopentenyl)-adenosine 5'-monophosphate phosphoribohydrolase activity; C:nucleus; C:cytosol; C:integral component of membrane
Tcordifilia_3238	helix-turn-helix domain-containing protein	269	20	3.37547e-17	82.15	4	F:GO:0004314; F:GO:0016419; F:GO:0016740; F:GO:0016746	F:[acyl-carrier-protein] S-malonyltransferase activity; F:S-malonyltransferase activity; F:transferase activity; F:acyltransferase activity
Tcordifilia_3246	Gag protease polyprotein	268	11	5.60009e-16	89.01	2	P:GO:0006508; F:GO:0008233	P:proteolysis; F:peptidase activity
Tcordifilia_3248	Hypothetical predicted protein	268	20	1.25472e-13	88.1	1	P:GO:0043457	P:regulation of cellular respiration
Tcordifilia_3249	Gag protease polyprotein	268	11	5.37891e-16	88.12	2	P:GO:0006508; F:GO:0008233	P:proteolysis; F:peptidase activity
Tcordifilia_3251	hypothetical protein C5167_003922, partial	268	13	1.96992e-21	81.72	1	C:GO:0016021	C:integral component of membrane
Tcordifilia_3253	Hypothetical predicted protein	268	20	1.18812e-11	90.85	1	P:GO:0043457	P:regulation of cellular respiration
Tcordifilia_3254	Regulator of rDNA transcription protein 15	268	20	1.11768e-16	82.13	2	P:GO:0006508; F:GO:0008233	P:proteolysis; F:peptidase activity
Tcordifilia_3259	Uncharacterised protein	268	17	6.38458e-21	83.79	1	C:GO:0016021	C:integral component of membrane
Tcordifilia_3260	Hypothetical predicted protein	268	17	5.88327e-19	91.54	1	P:GO:0043457	P:regulation of cellular respiration
Tcordifilia_3264	Gag protease polyprotein	268	14	7.09348e-22	81.66	2	P:GO:0006508; F:GO:0008233	P:proteolysis; F:peptidase activity
Tcordifilia_3265	Hydroxymethylglutaryl-CoA synthase	268	13	1.90349e-13	83.29	2	P:GO:0008610; P:GO:1901360	P:lipid biosynthetic process; P:organic cyclic compound metabolic process
Tcordifilia_3266	NADH dehydrogenase subunit 4	268	20	5.30028e-25	88.95	9	P:GO:0015990; P:GO:0042773; F:GO:0008137; F:GO:0048039; C:GO:0009507; C:GO:0009579; C:GO:0016021; C:GO:0031966; C:GO:0070469	P:electron transport coupled proton transport; P:ATP synthesis coupled electron transport; F:NADH dehydrogenase (ubiquinone) activity; F:ubiquinone binding; C:chloroplast; C:thylakoid; C:integral component of membrane; C:mitochondrial membrane; C:respirasome
Tcordifilia_3270	Hypothetical predicted protein	268	20	1.35931e-16	87.64	1	P:GO:0043457	P:regulation of cellular respiration
Tcordifilia_3271	Hypothetical predicted protein	268	20	1.33186e-16	87.16	1	P:GO:0043457	P:regulation of cellular respiration
Tcordifilia_3273	lipase-like PAD4	268	20	4.01478e-35	67.81	2	P:GO:0006629; C:GO:0005634	P:lipid metabolic process; C:nucleus
Tcordifilia_3275	pyruvate:ferredoxin (flavodoxin) oxidoreductase	268	20	2.80536e-51	72.61	6	P:GO:0022900; F:GO:0000287; F:GO:0005506; F:GO:0016903; F:GO:0030976; F:GO:0051539	P:electron transport chain; F:magnesium ion binding; F:iron ion binding; F:oxidoreductase activity, acting on the aldehyde or oxo group of donors; F:thiamine pyrophosphate binding; F:4 iron, 4 sulfur cluster binding
Tcordifilia_3276	ISWI chromatin-remodeling complex ATPase CHR11	268	17	1.45791e-17	77.6	6	P:GO:0016584; F:GO:0003677; F:GO:0005524; F:GO:0008094; F:GO:0031491; C:GO:0005634	P:nucleosome positioning; F:DNA binding; F:ATP binding; F:ATP-dependent activity, acting on DNA; F:nucleosome binding; C:nucleus
Tcordifilia_3279	peroxidase	268	9	5.07593e-23	81.56	3	P:GO:0098869; F:GO:0004601; F:GO:0020037	P:cellular oxidant detoxification; F:peroxidase activity; F:heme binding
Tcordifilia_3281	SDR family oxidoreductase	268	20	1.6578e-19	83.28	2	F:GO:0004316; F:GO:0047936	F:3-oxoacyl-[acyl-carrier-protein] reductase (NADPH) activity; F:glucose 1-dehydrogenase [NAD(P)] activity
Tcordifilia_3286	BEND3 isoform 3	268	6	1.15015e-05	70.99	2	P:GO:0006355; C:GO:0005634	P:regulation of transcription, DNA-templated; C:nucleus
Tcordifilia_3287	Allene oxide synthase	268	20	7.39526e-20	76.44	12	P:GO:0006508; P:GO:0007155; P:GO:0009695; P:GO:0016125; P:GO:0050896; F:GO:0004222; F:GO:0004497; F:GO:0005506; F:GO:0016705; F:GO:0020037; C:GO:0005737; C:GO:0016020	P:proteolysis; P:cell adhesion; P:jasmonic acid biosynthetic process; P:sterol metabolic process; P:response to stimulus; F:metalloendopeptidase activity; F:monooxygenase activity; F:iron ion binding; F:oxidoreductase activity, acting on paired donors, with incorporation or reduction of molecular oxygen; F:heme binding; C:cytoplasm; C:membrane
Tcordifilia_3289	sodium:proton antiporter	268	20	1.65686e-44	81.34	3	P:GO:1902600; F:GO:0015299; C:GO:0016021	P:proton transmembrane transport; F:solute:proton antiporter activity; C:integral component of membrane
Tcordifilia_3290	TIGR01777 family oxidoreductase	268	20	1.00656e-26	71	1	F:GO:0003824	F:catalytic activity
Tcordifilia_3297	putative Ketose-bisphosphate aldolase class-II family protein	268	20	1.56311e-49	86.83	9	P:GO:0005975; P:GO:0016310; F:GO:0005524; F:GO:0008270; F:GO:0016301; F:GO:0016491; F:GO:0016832; F:GO:0050661; F:GO:0051287	P:carbohydrate metabolic process; P:phosphorylation; F:ATP binding; F:zinc ion binding; F:kinase activity; F:oxidoreductase activity; F:aldehyde-lyase activity; F:NADP binding; F:NAD binding
Tcordifilia_3301	FERM and PDZ domain-containing protein 2	268	4	7.7632e-14	85.74	2	P:GO:0070830; C:GO:0005856	P:bicellular tight junction assembly; C:cytoskeleton
Tcordifilia_3311	zinc ABC transporter substrate-binding protein	268	20	3.27086e-55	91.26	3	P:GO:0007155; P:GO:0030001; F:GO:0046872	P:cell adhesion; P:metal ion transport; F:metal ion binding
Tcordifilia_3314	tagatose-bisphosphate aldolase	268	20	1.11109e-42	92.81	5	P:GO:0016310; P:GO:0019512; P:GO:2001059; F:GO:0009024; F:GO:0009025	P:phosphorylation; P:lactose catabolic process via tagatose-6-phosphate; P:D-tagatose 6-phosphate catabolic process; F:tagatose-6-phosphate kinase activity; F:tagatose-bisphosphate aldolase activity
Tcordifilia_3321	Gag protease polyprotein	267	10	2.0888e-16	85.92	2	P:GO:0006508; F:GO:0008233	P:proteolysis; F:peptidase activity
Tcordifilia_3322	Protein TAR1	267	20	1.89918e-23	91.37	1	P:GO:0043457	P:regulation of cellular respiration
Tcordifilia_3325	Gag protease polyprotein	267	7	1.76808e-15	89.04	2	P:GO:0006508; F:GO:0008233	P:proteolysis; F:peptidase activity
Tcordifilia_3326	Nuclear transcription factor Y subunit C-4	267	5	4.22097e-19	87.39	2	F:GO:0003677; F:GO:0046982	F:DNA binding; F:protein heterodimerization activity
Tcordifilia_3327	Hypothetical predicted protein	267	20	2.79675e-23	83.88	1	P:GO:0043457	P:regulation of cellular respiration
Tcordifilia_3330	Hypothetical predicted protein	267	20	1.93287e-23	76.61	1	F:GO:0016788	F:hydrolase activity, acting on ester bonds
Tcordifilia_3332	Hypothetical predicted protein	267	20	4.25373e-19	85.39	5	P:GO:0022900; P:GO:1902600; F:GO:0004129; F:GO:0005507; C:GO:0016020	P:electron transport chain; P:proton transmembrane transport; F:cytochrome-c oxidase activity; F:copper ion binding; C:membrane
Tcordifilia_3333	hypothetical protein PVAP13_9NG065115	267	7	3.34782e-19	92.91	1	C:GO:0016021	C:integral component of membrane
Tcordifilia_3334	Hypothetical predicted protein	267	11	2.63542e-12	84.19	1	P:GO:0043457	P:regulation of cellular respiration
Tcordifilia_3335	hypothetical protein CIPAW_05G155800	267	8	8.94707e-10	80.55	4	P:GO:0006355; P:GO:0009791; P:GO:0048367; P:GO:0048608	P:regulation of transcription, DNA-templated; P:post-embryonic development; P:shoot system development; P:reproductive structure development
Tcordifilia_3338	Hypothetical predicted protein	267	20	1.23018e-18	85.95	2	P:GO:0006508; F:GO:0008233	P:proteolysis; F:peptidase activity
Tcordifilia_3341	rRNA intron-encoded homing endonuclease	267	16	2.8563e-09	84.26	2	P:GO:0006508; F:GO:0004190	P:proteolysis; F:aspartic-type endopeptidase activity
Tcordifilia_3343	hypothetical protein DVH24_018953	267	11	1.6053e-30	89.35	2	P:GO:0006508; F:GO:0004190	P:proteolysis; F:aspartic-type endopeptidase activity
Tcordifilia_3345	Hypothetical predicted protein	267	15	4.81102e-25	88.08	10	P:GO:0006084; P:GO:0006629; P:GO:0006694; P:GO:0008202; P:GO:0008299; P:GO:0010142; P:GO:0016126; F:GO:0004421; F:GO:0016740; F:GO:0016746	P:acetyl-CoA metabolic process; P:lipid metabolic process; P:steroid biosynthetic process; P:steroid metabolic process; P:isoprenoid biosynthetic process; P:farnesyl diphosphate biosynthetic process, mevalonate pathway; P:sterol biosynthetic process; F:hydroxymethylglutaryl-CoA synthase activity; F:transferase activity; F:acyltransferase activity
Tcordifilia_3350	Gag protease polyprotein	267	6	9.12182e-07	90.53	2	P:GO:0006508; F:GO:0008233	P:proteolysis; F:peptidase activity
Tcordifilia_3351	triosephosphate isomerase, cytosolic	267	14	1.11798e-06	83.28	20	P:GO:0006094; P:GO:0006096; P:GO:0010043; P:GO:0019563; P:GO:0044262; P:GO:0046166; F:GO:0003824; F:GO:0004807; F:GO:0005507; F:GO:0016853; C:GO:0000325; C:GO:0005737; C:GO:0005739; C:GO:0005829; C:GO:0005886; C:GO:0009505; C:GO:0009506; C:GO:0009507; C:GO:0009570; C:GO:0048046	P:gluconeogenesis; P:glycolytic process; P:response to zinc ion; P:glycerol catabolic process; P:cellular carbohydrate metabolic process; P:glyceraldehyde-3-phosphate biosynthetic process; F:catalytic activity; F:triose-phosphate isomerase activity; F:copper ion binding; F:isomerase activity; C:plant-type vacuole; C:cytoplasm; C:mitochondrion; C:cytosol; C:plasma membrane; C:plant-type cell wall;…
Tcordifilia_3355	response regulator 17	267	3	0.000176428	80.92	1	P:GO:0000160	P:phosphorelay signal transduction system
Tcordifilia_3357	protein RETICULATA-RELATED 1, chloroplastic-like	267	4	2.10625e-05	83.74	3	P:GO:0099402; C:GO:0031969; C:GO:0043231	P:plant organ development; C:chloroplast membrane; C:intracellular membrane-bounded organelle
Tcordifilia_3360	pre-rRNA-processing protein ESF1	267	20	8.25702e-34	75.48	2	P:GO:0006364; C:GO:0005730	P:rRNA processing; C:nucleolus
Tcordifilia_3370	TCB1 transposase	267	20	2.00504e-28	70.3	3	P:GO:0006259; F:GO:0003676; C:GO:0110165	P:DNA metabolic process; F:nucleic acid binding; C:cellular anatomical entity
Tcordifilia_3374	30S ribosomal protein S11	267	8	4.71657e-15	85.57	4	P:GO:0006412; F:GO:0003735; C:GO:0005739; C:GO:0005840	P:translation; F:structural constituent of ribosome; C:mitochondrion; C:ribosome
Tcordifilia_3376	methionine--tRNA ligase	267	20	5.70694e-53	97.26	5	P:GO:0006431; F:GO:0000049; F:GO:0004825; F:GO:0005524; C:GO:0005737	P:methionyl-tRNA aminoacylation; F:tRNA binding; F:methionine-tRNA ligase activity; F:ATP binding; C:cytoplasm
Tcordifilia_3381	pre-mRNA-splicing factor SLU7	267	16	1.19044e-11	94.07	11	P:GO:0000398; P:GO:0006468; P:GO:0007623; P:GO:0090503; F:GO:0000386; F:GO:0004535; F:GO:0004672; F:GO:0005524; F:GO:0030628; C:GO:0005576; C:GO:0005681	P:mRNA splicing, via spliceosome; P:protein phosphorylation; P:circadian rhythm; P:RNA phosphodiester bond hydrolysis, exonucleolytic; F:second spliceosomal transesterification activity; F:poly(A)-specific ribonuclease activity; F:protein kinase activity; F:ATP binding; F:pre-mRNA 3'-splice site binding; C:extracellular region; C:spliceosomal complex
Tcordifilia_3384	Citrate synthase, mitochondrial	267	20	1.4982e-38	82.98	5	P:GO:0005975; P:GO:0006099; P:GO:0006101; F:GO:0004108; C:GO:0005759	P:carbohydrate metabolic process; P:tricarboxylic acid cycle; P:citrate metabolic process; F:citrate (Si)-synthase activity; C:mitochondrial matrix
Tcordifilia_3388	Regulator of rDNA transcription protein 15	266	20	4.78883e-24	91.32	1	P:GO:0043457	P:regulation of cellular respiration
Tcordifilia_3389	Regulator of rDNA transcription protein 15	266	20	5.53487e-32	91.96	1	P:GO:0043457	P:regulation of cellular respiration
Tcordifilia_3390	Protein TAR1	266	16	6.1321e-12	84.45	1	P:GO:0043457	P:regulation of cellular respiration
Tcordifilia_3391	chromosome partitioning protein ParB	266	13	5.05559e-35	83.89	1	C:GO:0016021	C:integral component of membrane
Tcordifilia_3393	Cell wall-associated hydrolase	266	13	1.10833e-14	80.99	1	C:GO:0009507	C:chloroplast
Tcordifilia_3394	uncharacterized protein LOC110272781	266	2	5.80167e-14	89.33	1	P:GO:0043457	P:regulation of cellular respiration
Tcordifilia_3395	Cell wall-associated hydrolase	266	18	1.11013e-17	84.42	1	C:GO:0009507	C:chloroplast
Tcordifilia_3397	hypothetical protein E3N88_24215	266	20	1.68548e-25	85.05	1	C:GO:0016021	C:integral component of membrane
Tcordifilia_3401	senescence-associated protein	266	6	4.43559e-16	90.05	2	P:GO:0006508; F:GO:0004190	P:proteolysis; F:aspartic-type endopeptidase activity
Tcordifilia_3402	Gag protease polyprotein	266	11	2.39627e-15	83.39	2	P:GO:0006508; F:GO:0008233	P:proteolysis; F:peptidase activity
Tcordifilia_3405	Protein TAR1	266	16	1.23965e-10	84.72	1	C:GO:0005739	C:mitochondrion
Tcordifilia_3411	Protein TAR1	266	20	1.54164e-18	86.33	2	C:GO:0009507; C:GO:0009536	C:chloroplast; C:plastid
Tcordifilia_3412	senescence-associated protein	266	13	1.15199e-16	85.76	1	P:GO:0006355	P:regulation of transcription, DNA-templated
Tcordifilia_3416	Guanylate-binding protein like	266	4	8.51355e-07	73.25	2	F:GO:0003924; F:GO:0005525	F:GTPase activity; F:GTP binding
Tcordifilia_3420	CBL-interacting serine/threonine-protein kinase 12-like	266	20	6.40239e-27	82.42	7	P:GO:0006468; P:GO:0007165; F:GO:0004674; F:GO:0004712; F:GO:0005524; F:GO:0106310; C:GO:0016021	P:protein phosphorylation; P:signal transduction; F:protein serine/threonine kinase activity; F:protein serine/threonine/tyrosine kinase activity; F:ATP binding; F:protein serine kinase activity; C:integral component of membrane
Tcordifilia_3421	hypothetical protein	266	2	5.44368e-14	94.92	1	C:GO:0016021	C:integral component of membrane
Tcordifilia_3423	oligoendopeptidase F	266	20	1.46759e-53	98.92	3	P:GO:0006508; F:GO:0004222; F:GO:0046872	P:proteolysis; F:metalloendopeptidase activity; F:metal ion binding
Tcordifilia_3427	T-complex protein 1 protein 1	266	17	3.88829e-23	81.32	1	C:GO:0016021	C:integral component of membrane
Tcordifilia_3428	UBN2 domain-containing protein	266	20	2.10332e-15	73.17	1	F:GO:0005488	F:binding
Tcordifilia_3430	UvrD-helicase domain-containing protein	266	20	3.41449e-34	86.95	5	P:GO:0032508; F:GO:0003677; F:GO:0003678; F:GO:0005524; F:GO:0016887	P:DNA duplex unwinding; F:DNA binding; F:DNA helicase activity; F:ATP binding; F:ATP hydrolysis activity
Tcordifilia_3437	NADH-quinone oxidoreductase subunit NuoI	266	20	2.43067e-59	87.94	5	F:GO:0005506; F:GO:0048038; F:GO:0050136; F:GO:0051539; C:GO:0005886	F:iron ion binding; F:quinone binding; F:NADH dehydrogenase (quinone) activity; F:4 iron, 4 sulfur cluster binding; C:plasma membrane
Tcordifilia_3442	NHL domain-containing protein	266	7	3.17612e-20	75.67	1	C:GO:0016021	C:integral component of membrane
Tcordifilia_3448	probable 1-deoxy-D-xylulose-5-phosphate synthase 2, chloroplastic	266	20	4.00317e-44	87.81	5	P:GO:0009228; P:GO:0016114; P:GO:0052865; F:GO:0008661; F:GO:0046872	P:thiamine biosynthetic process; P:terpenoid biosynthetic process; P:1-deoxy-D-xylulose 5-phosphate biosynthetic process; F:1-deoxy-D-xylulose-5-phosphate synthase activity; F:metal ion binding
Tcordifilia_3454	Protein TAR1	265	20	1.86555e-23	88.45	1	P:GO:0043457	P:regulation of cellular respiration
Tcordifilia_3455	Hypothetical predicted protein	265	20	2.0377e-17	85.65	1	P:GO:0043457	P:regulation of cellular respiration
Tcordifilia_3456	Protein TAR1	265	20	1.62791e-16	92.6	5	P:GO:0006084; P:GO:0010142; P:GO:0016126; P:GO:0043457; F:GO:0004421	P:acetyl-CoA metabolic process; P:farnesyl diphosphate biosynthetic process, mevalonate pathway; P:sterol biosynthetic process; P:regulation of cellular respiration; F:hydroxymethylglutaryl-CoA synthase activity
Tcordifilia_3457	Protein TAR1	265	20	9.27385e-21	88.08	1	P:GO:0043457	P:regulation of cellular respiration
Tcordifilia_3458	senescence-associated protein	265	20	5.104e-19	85.45	2	P:GO:0006355; P:GO:0043457	P:regulation of transcription, DNA-templated; P:regulation of cellular respiration
Tcordifilia_3459	rRNA intron-encoded homing endonuclease	265	16	6.81298e-13	89.83	4	P:GO:0006508; P:GO:0090305; F:GO:0004190; F:GO:0004519	P:proteolysis; P:nucleic acid phosphodiester bond hydrolysis; F:aspartic-type endopeptidase activity; F:endonuclease activity
Tcordifilia_3460	Protein TAR1	265	20	2.28825e-12	85.69	1	P:GO:0043457	P:regulation of cellular respiration
Tcordifilia_3461	Protein TAR1	265	20	7.11296e-43	86.23	1	P:GO:0043457	P:regulation of cellular respiration
Tcordifilia_3462	translation initiation factor IF-2-like	265	20	1.88056e-15	92.3	1	P:GO:0006355	P:regulation of transcription, DNA-templated
Tcordifilia_3466	hypothetical protein JHK85_002894	265	10	3.20102e-22	88.98	1	C:GO:0009507	C:chloroplast
Tcordifilia_3468	Hypothetical predicted protein	265	18	1.00636e-22	89.13	1	P:GO:0043457	P:regulation of cellular respiration
Tcordifilia_3469	Regulator of rDNA transcription protein 15	265	17	1.59276e-14	76.24	1	P:GO:0043457	P:regulation of cellular respiration
Tcordifilia_3470	hypothetical protein C4D60_Mb00t00580	265	7	9.33733e-10	89.79	1	P:GO:0043457	P:regulation of cellular respiration
Tcordifilia_3473	hypothetical protein JHK85_002894	265	12	7.8728e-17	93.01	1	C:GO:0009507	C:chloroplast
Tcordifilia_3474	Protein TAR1	265	16	7.63948e-15	87.44	1	C:GO:0016021	C:integral component of membrane
Tcordifilia_3475	Cell wall-associated hydrolase	265	20	8.5458e-17	84.92	3	F:GO:0016787; C:GO:0009507; C:GO:0009536	F:hydrolase activity; C:chloroplast; C:plastid
Tcordifilia_3480	related to Identified by gene-trapping, microarray-based expression analysis	265	19	3.45837e-21	90.15	2	P:GO:0006508; F:GO:0004190	P:proteolysis; F:aspartic-type endopeptidase activity
Tcordifilia_3481	hypothetical protein Ahy_B06g084692	265	13	5.39141e-22	76.92	1	F:GO:0016788	F:hydrolase activity, acting on ester bonds
Tcordifilia_3482	cytochrome c oxidase subunit 2, mitochondrial	265	16	2.70576e-16	86.61	5	P:GO:0022900; P:GO:1902600; F:GO:0004129; F:GO:0005507; C:GO:0016020	P:electron transport chain; P:proton transmembrane transport; F:cytochrome-c oxidase activity; F:copper ion binding; C:membrane
Tcordifilia_3484	hypothetical protein DVH24_018953	265	11	7.95994e-32	87.8	2	P:GO:0006508; F:GO:0004190	P:proteolysis; F:aspartic-type endopeptidase activity
Tcordifilia_3493	Hypothetical predicted protein	265	15	2.29846e-17	86.1	3	P:GO:0016539; P:GO:0090305; F:GO:0004519	P:intein-mediated protein splicing; P:nucleic acid phosphodiester bond hydrolysis; F:endonuclease activity
Tcordifilia_3495	hypothetical protein C5167_003922, partial	265	16	1.27089e-14	87.81	1	C:GO:0016021	C:integral component of membrane
Tcordifilia_3496	hypothetical protein C5167_003922, partial	265	17	1.47891e-14	87.42	1	C:GO:0016021	C:integral component of membrane
Tcordifilia_3502	monooxygenase 2-like isoform X1	265	20	1.53795e-26	80.07	2	F:GO:0004497; F:GO:0071949	F:monooxygenase activity; F:FAD binding
Tcordifilia_3506	cytochrome P450	265	20	8.04668e-19	57.69	2	F:GO:0005488; F:GO:0016491	F:binding; F:oxidoreductase activity
Tcordifilia_3508	molecular chaperone DnaJ	265	20	6.25661e-18	70.69	5	P:GO:0006260; P:GO:0006457; F:GO:0031072; F:GO:0046872; F:GO:0051082	P:DNA replication; P:protein folding; F:heat shock protein binding; F:metal ion binding; F:unfolded protein binding
Tcordifilia_3514	phytoene synthase	265	20	5.41542e-32	78.62	7	P:GO:0016117; P:GO:0016120; F:GO:0004311; F:GO:0016767; F:GO:0046905; C:GO:0010287; C:GO:0016021	P:carotenoid biosynthetic process; P:carotene biosynthetic process; F:farnesyltranstransferase activity; F:geranylgeranyl-diphosphate geranylgeranyltransferase activity; F:15-cis-phytoene synthase activity; C:plastoglobule; C:integral component of membrane
Tcordifilia_3521	dihydrolipoyl dehydrogenase	265	20	2.72747e-32	75.7	3	P:GO:0045454; F:GO:0004148; F:GO:0050660	P:cell redox homeostasis; F:dihydrolipoyl dehydrogenase activity; F:flavin adenine dinucleotide binding
Tcordifilia_3522	UDP-glucuronate 4-epimerase 6	265	9	6.00716e-10	84.1	1	C:GO:0016021	C:integral component of membrane
Tcordifilia_3523	DUF423 domain-containing protein	265	20	1.56458e-24	86.68	1	C:GO:0016021	C:integral component of membrane
Tcordifilia_3524	putative nucleotidyltransferase, Ribonuclease H	265	20	8.55035e-41	85.85	10	P:GO:0006278; P:GO:0006508; P:GO:0015074; P:GO:0090502; F:GO:0003676; F:GO:0003964; F:GO:0004190; F:GO:0004523; F:GO:0008270; C:GO:0016021	P:RNA-dependent DNA biosynthetic process; P:proteolysis; P:DNA integration; P:RNA phosphodiester bond hydrolysis, endonucleolytic; F:nucleic acid binding; F:RNA-directed DNA polymerase activity; F:aspartic-type endopeptidase activity; F:RNA-DNA hybrid ribonuclease activity; F:zinc ion binding; C:integral component of membrane
Tcordifilia_3525	cobaltochelatase subunit CobN	265	10	2.14574e-23	72	2	P:GO:0009058; F:GO:0016874	P:biosynthetic process; F:ligase activity
Tcordifilia_3527	Regulator of rDNA transcription protein 15	264	20	1.39121e-11	92.38	1	P:GO:0043457	P:regulation of cellular respiration
Tcordifilia_3528	hypothetical protein C5167_003922, partial	264	8	6.7248e-17	77.91	2	P:GO:0048731; C:GO:0016020	P:system development; C:membrane
Tcordifilia_3529	hypothetical protein C5167_003922, partial	264	11	3.35086e-16	87.88	2	P:GO:0007275; C:GO:0016021	P:multicellular organism development; C:integral component of membrane
Tcordifilia_3530	Protein TAR1	264	20	2.39674e-19	82.72	1	P:GO:0006355	P:regulation of transcription, DNA-templated
Tcordifilia_3533	Nuclear transcription factor Y subunit C-4	264	9	1.58787e-14	87.85	2	P:GO:0048731; C:GO:0016021	P:system development; C:integral component of membrane
Tcordifilia_3535	Protein TAR1	264	20	7.67923e-25	81.74	1	C:GO:0016021	C:integral component of membrane
Tcordifilia_3536	Regulator of rDNA transcription protein 15	264	10	7.05534e-29	83.18	2	C:GO:0016020; C:GO:0016021	C:membrane; C:integral component of membrane
Tcordifilia_3539	Regulator of rDNA transcription protein 15	264	5	3.91001e-11	94.38	1	P:GO:0043457	P:regulation of cellular respiration
Tcordifilia_3540	Cell wall-associated hydrolase	264	20	3.18048e-28	82.85	1	C:GO:0009507	C:chloroplast
Tcordifilia_3547	Gag protease polyprotein	264	4	3.41e-09	87.06	2	P:GO:0006508; F:GO:0008233	P:proteolysis; F:peptidase activity
Tcordifilia_3548	Hypothetical predicted protein	264	19	9.67373e-15	85.77	1	P:GO:0043457	P:regulation of cellular respiration
Tcordifilia_3550	Hypothetical predicted protein	264	20	8.05483e-17	88.53	1	P:GO:0043457	P:regulation of cellular respiration
Tcordifilia_3551	Hydroxymethylglutaryl-CoA synthase	264	7	7.95135e-10	90.59	4	P:GO:0006084; P:GO:0010142; P:GO:0016126; F:GO:0004421	P:acetyl-CoA metabolic process; P:farnesyl diphosphate biosynthetic process, mevalonate pathway; P:sterol biosynthetic process; F:hydroxymethylglutaryl-CoA synthase activity
Tcordifilia_3552	Nuclear transcription factor Y subunit C-4	264	9	6.66953e-30	85.84	2	F:GO:0003677; F:GO:0046982	F:DNA binding; F:protein heterodimerization activity
Tcordifilia_3554	Gag protease polyprotein	264	7	3.17136e-17	83.81	2	P:GO:0006508; F:GO:0008233	P:proteolysis; F:peptidase activity
Tcordifilia_3555	Protein TAR1	264	19	1.97075e-13	89.15	2	P:GO:0006508; F:GO:0004190	P:proteolysis; F:aspartic-type endopeptidase activity
Tcordifilia_3557	Uncharacterised protein	264	16	1.05353e-12	78.89	1	F:GO:0016788	F:hydrolase activity, acting on ester bonds
Tcordifilia_3559	hypothetical protein C5167_003922, partial	264	4	1.02247e-09	92.06	2	C:GO:0016020; C:GO:0016021	C:membrane; C:integral component of membrane
Tcordifilia_3563	RNA-directed DNA polymerase from mobile element jockey-like	264	20	6.13411e-16	62.36	6	P:GO:0016032; P:GO:0044260; P:GO:0090304; F:GO:0004518; F:GO:0005488; F:GO:0016740	P:viral process; P:cellular macromolecule metabolic process; P:nucleic acid metabolic process; F:nuclease activity; F:binding; F:transferase activity
Tcordifilia_3574	cytochrome c oxidase subunit I	264	20	9.61477e-52	91.55	9	P:GO:0006119; P:GO:0015990; P:GO:0022900; F:GO:0004129; F:GO:0020037; F:GO:0046872; C:GO:0005886; C:GO:0016021; C:GO:0070469	P:oxidative phosphorylation; P:electron transport coupled proton transport; P:electron transport chain; F:cytochrome-c oxidase activity; F:heme binding; F:metal ion binding; C:plasma membrane; C:integral component of membrane; C:respirasome
Tcordifilia_3575	endonuclease/exonuclease/phosphatase family protein	264	17	4.12499e-44	83.19	1	F:GO:0003824	F:catalytic activity
Tcordifilia_3576	uracil-DNA glycosylase	264	20	9.32921e-25	79.53	3	P:GO:0006284; F:GO:0004844; C:GO:0005737	P:base-excision repair; F:uracil DNA N-glycosylase activity; C:cytoplasm
Tcordifilia_3578	50S ribosomal protein L32	264	20	1.04154e-32	85.22	3	P:GO:0006412; F:GO:0003735; C:GO:0015934	P:translation; F:structural constituent of ribosome; C:large ribosomal subunit
Tcordifilia_3586	addiction module antidote protein	264	20	1.14876e-19	71.4	1	F:GO:0003677	F:DNA binding
Tcordifilia_3590	ankyrin repeat protein	264	4	0.00015624	98.86	5	F:GO:0003676; F:GO:0003723; F:GO:0005515; C:GO:0009507; C:GO:0009536	F:nucleic acid binding; F:RNA binding; F:protein binding; C:chloroplast; C:plastid
Tcordifilia_3591	putative RNA-directed DNA polymerase from transposon X-element	264	6	5.20443e-10	61.93	3	P:GO:0006278; F:GO:0003824; F:GO:0003964	P:RNA-dependent DNA biosynthetic process; F:catalytic activity; F:RNA-directed DNA polymerase activity
Tcordifilia_3601	Gag protease polyprotein	263	7	5.38805e-16	89.96	2	P:GO:0006508; F:GO:0008233	P:proteolysis; F:peptidase activity
Tcordifilia_3602	Protein TAR1	263	20	3.2191e-13	89.51	1	P:GO:0043457	P:regulation of cellular respiration
Tcordifilia_3603	Protein TAR1	263	20	6.50077e-14	90.63	1	P:GO:0043457	P:regulation of cellular respiration
Tcordifilia_3606	chromosome partitioning protein ParB	263	15	1.95749e-31	84.94	1	C:GO:0016021	C:integral component of membrane
Tcordifilia_3607	Protein TAR1	263	18	4.23855e-13	83.92	1	P:GO:0043457	P:regulation of cellular respiration
Tcordifilia_3609	Hypothetical predicted protein	263	20	8.37113e-12	90.8	1	P:GO:0043457	P:regulation of cellular respiration
Tcordifilia_3610	Gag protease polyprotein	263	11	1.164e-22	88.05	2	P:GO:0006508; F:GO:0008233	P:proteolysis; F:peptidase activity
Tcordifilia_3611	Gag protease polyprotein	263	12	6.38678e-15	88.4	2	P:GO:0006508; F:GO:0008233	P:proteolysis; F:peptidase activity
Tcordifilia_3612	hypothetical protein C4D60_Mb00t00580	263	4	7.00015e-13	93.21	1	P:GO:0043457	P:regulation of cellular respiration
Tcordifilia_3615	hypothetical protein GBA52_014981	263	8	9.64771e-14	90.58	1	P:GO:0006355	P:regulation of transcription, DNA-templated
Tcordifilia_3618	Regulator of rDNA transcription protein 15	263	9	8.2244e-11	87.79	2	P:GO:0006508; F:GO:0008233	P:proteolysis; F:peptidase activity
Tcordifilia_3625	Protein TAR1	263	16	1.48721e-10	86.45	2	P:GO:0006508; F:GO:0008233	P:proteolysis; F:peptidase activity
Tcordifilia_3629	Gag protease polyprotein	263	11	4.84263e-10	92.85	2	P:GO:0006508; F:GO:0008233	P:proteolysis; F:peptidase activity
Tcordifilia_3630	hypothetical protein IST4131_06854	263	9	1.84823e-10	80.67	1	C:GO:0005739	C:mitochondrion
Tcordifilia_3635	NADH dehydrogenase subunit 2	263	2	7.71684e-13	72.18	1	C:GO:0016020	C:membrane
Tcordifilia_3636	CCR4-NOT transcription complex subunit 1 isoform X1	263	20	2.73079e-25	81.1	5	P:GO:0000288; F:GO:0060090; C:GO:0000932; C:GO:0005634; C:GO:0030015	P:nuclear-transcribed mRNA catabolic process, deadenylation-dependent decay; F:molecular adaptor activity; C:P-body; C:nucleus; C:CCR4-NOT core complex
Tcordifilia_3638	cytochrome c oxidase subunit 3	263	20	1.51872e-14	58.05	4	P:GO:0009060; P:GO:0022904; F:GO:0016491; C:GO:0016020	P:aerobic respiration; P:respiratory electron transport chain; F:oxidoreductase activity; C:membrane
Tcordifilia_3640	LORF2 protein	263	20	1.25213e-22	72.85	1	F:GO:0003824	F:catalytic activity
Tcordifilia_3643	allene oxide synthase	263	20	4.1563e-32	67.06	8	P:GO:0006950; P:GO:0009620; P:GO:0009695; P:GO:0016125; F:GO:0008233; F:GO:0016491; F:GO:0046872; C:GO:0005737	P:response to stress; P:response to fungus; P:jasmonic acid biosynthetic process; P:sterol metabolic process; F:peptidase activity; F:oxidoreductase activity; F:metal ion binding; C:cytoplasm
Tcordifilia_3645	hydroxycinnamoyl-CoA shikimate/quinate hydroxycinnamoyl transferase	263	20	6.52791e-39	77.46	1	F:GO:0016747	F:acyltransferase activity, transferring groups other than amino-acyl groups
Tcordifilia_3646	LORF2 protein	263	17	1.55599e-17	72.8	4	P:GO:0016310; F:GO:0003824; F:GO:0016301; F:GO:0016740	P:phosphorylation; F:catalytic activity; F:kinase activity; F:transferase activity
Tcordifilia_3648	zinc finger protein 415 isoform 8	263	20	2.80109e-08	73.55	12	P:GO:0008284; P:GO:0019221; P:GO:0032754; P:GO:0033005; P:GO:1904894; F:GO:0004923; F:GO:0004924; F:GO:0005127; F:GO:0019955; C:GO:0009897; C:GO:0043229; C:GO:0043235	P:positive regulation of cell population proliferation; P:cytokine-mediated signaling pathway; P:positive regulation of interleukin-5 production; P:positive regulation of mast cell activation; P:positive regulation of receptor signaling pathway via STAT; F:leukemia inhibitory factor receptor activity; F:oncostatin-M receptor activity; F:ciliary neurotrophic factor receptor binding; F:cytokine bin…
Tcordifilia_3651	RNA-directed DNA polymerase, eukaryota	263	20	2.99014e-07	61.32	11	P:GO:0006278; P:GO:0032259; P:GO:0090502; F:GO:0003676; F:GO:0003964; F:GO:0004523; F:GO:0008168; F:GO:0016740; F:GO:0046912; C:GO:0016020; C:GO:0016021	P:RNA-dependent DNA biosynthetic process; P:methylation; P:RNA phosphodiester bond hydrolysis, endonucleolytic; F:nucleic acid binding; F:RNA-directed DNA polymerase activity; F:RNA-DNA hybrid ribonuclease activity; F:methyltransferase activity; F:transferase activity; F:acyltransferase, acyl groups converted into alkyl on transfer; C:membrane; C:integral component of membrane
Tcordifilia_3652	ZNF20 isoform 4	263	11	1.63408e-07	65.05	9	P:GO:0006355; F:GO:0003677; F:GO:0042803; C:GO:0000785; C:GO:0005576; C:GO:0005634; C:GO:0005829; C:GO:0016020; C:GO:0070062	P:regulation of transcription, DNA-templated; F:DNA binding; F:protein homodimerization activity; C:chromatin; C:extracellular region; C:nucleus; C:cytosol; C:membrane; C:extracellular exosome
Tcordifilia_3656	putative reverse transcriptase domain-containing protein	263	20	4.15004e-48	92.24	9	P:GO:0006278; P:GO:0006508; P:GO:0015074; P:GO:0090305; F:GO:0003676; F:GO:0003964; F:GO:0004190; F:GO:0004519; F:GO:0008270	P:RNA-dependent DNA biosynthetic process; P:proteolysis; P:DNA integration; P:nucleic acid phosphodiester bond hydrolysis; F:nucleic acid binding; F:RNA-directed DNA polymerase activity; F:aspartic-type endopeptidase activity; F:endonuclease activity; F:zinc ion binding
Tcordifilia_3658	isoleucine--tRNA ligase	263	20	3.18989e-52	91.79	9	P:GO:0006428; P:GO:0106074; F:GO:0000049; F:GO:0002161; F:GO:0004822; F:GO:0005524; F:GO:0008080; F:GO:0008270; C:GO:0005737	P:isoleucyl-tRNA aminoacylation; P:aminoacyl-tRNA metabolism involved in translational fidelity; F:tRNA binding; F:aminoacyl-tRNA editing activity; F:isoleucine-tRNA ligase activity; F:ATP binding; F:N-acetyltransferase activity; F:zinc ion binding; C:cytoplasm
Tcordifilia_3659	Gfo/Idh/MocA family oxidoreductase	263	20	1.68225e-35	67.46	1	F:GO:0000166	F:nucleotide binding
Tcordifilia_3662	methionine adenosyltransferase	263	20	4.82941e-54	80.63	6	P:GO:0006556; P:GO:0006730; F:GO:0000287; F:GO:0004478; F:GO:0005524; C:GO:0005737	P:S-adenosylmethionine biosynthetic process; P:one-carbon metabolic process; F:magnesium ion binding; F:methionine adenosyltransferase activity; F:ATP binding; C:cytoplasm
Tcordifilia_3663	MFS transporter	263	20	7.14896e-29	67.89	1	C:GO:0016020	C:membrane
Tcordifilia_3664	putative gag-pro-pol polyprotein	263	20	3.12487e-27	68.62	11	P:GO:0006308; P:GO:0039705; P:GO:0044826; F:GO:0003677; F:GO:0004190; F:GO:0016779; F:GO:0044824; C:GO:0016020; C:GO:0032993; C:GO:0033644; C:GO:0044174	P:DNA catabolic process; P:viral translational readthrough; P:viral genome integration into host DNA; F:DNA binding; F:aspartic-type endopeptidase activity; F:nucleotidyltransferase activity; F:retroviral 3' processing activity; C:membrane; C:protein-DNA complex; C:host cell membrane; C:host cell endosome
Tcordifilia_3665	quinone-dependent dihydroorotate dehydrogenase	263	20	1.26588e-32	77.57	6	P:GO:0006207; P:GO:0044205; F:GO:0004152; C:GO:0005743; C:GO:0005886; C:GO:0016021	P:'de novo' pyrimidine nucleobase biosynthetic process; P:'de novo' UMP biosynthetic process; F:dihydroorotate dehydrogenase activity; C:mitochondrial inner membrane; C:plasma membrane; C:integral component of membrane
Tcordifilia_3668	hypothetical protein HZB75_03745	263	20	1.42536e-32	73.8	3	P:GO:0006352; P:GO:0006355; F:GO:0003700	P:DNA-templated transcription, initiation; P:regulation of transcription, DNA-templated; F:DNA-binding transcription factor activity
Tcordifilia_3669	YpdA family putative bacillithiol disulfide reductase	263	20	3.64417e-51	85.52	1	F:GO:0004324	F:ferredoxin-NADP+ reductase activity
Tcordifilia_3675	exocyst complex component 6B isoform X1	263	20	2.71429e-31	69.38	2	F:GO:0016740; C:GO:0016020	F:transferase activity; C:membrane
Tcordifilia_3677	eukaryotic translation initiation factor 3 subunit a	263	20	1.60695e-40	92.65	9	P:GO:0001732; P:GO:0002188; F:GO:0003729; F:GO:0003743; C:GO:0016282; C:GO:0033290; C:GO:0043614; C:GO:0071540; C:GO:0071541	P:formation of cytoplasmic translation initiation complex; P:translation reinitiation; F:mRNA binding; F:translation initiation factor activity; C:eukaryotic 43S preinitiation complex; C:eukaryotic 48S preinitiation complex; C:multi-eIF complex; C:eukaryotic translation initiation factor 3 complex, eIF3e; C:eukaryotic translation initiation factor 3 complex, eIF3m
Tcordifilia_3681	Protein TAR1	262	20	1.1194e-22	90.51	1	P:GO:0043457	P:regulation of cellular respiration
Tcordifilia_3682	Hypothetical predicted protein	262	20	1.06388e-15	90.44	2	P:GO:0048731; C:GO:0016021	P:system development; C:integral component of membrane
Tcordifilia_3684	Protein TAR1	262	20	6.47698e-26	85.14	1	P:GO:0043457	P:regulation of cellular respiration
Tcordifilia_3685	Protein TAR1	262	20	5.44233e-21	86.16	2	P:GO:0006355; P:GO:0043457	P:regulation of transcription, DNA-templated; P:regulation of cellular respiration
Tcordifilia_3686	Regulator of rDNA transcription protein 15	262	20	1.08981e-12	78.15	1	P:GO:0043457	P:regulation of cellular respiration
Tcordifilia_3688	Protein TAR1	262	20	8.91703e-14	89.5	1	P:GO:0043457	P:regulation of cellular respiration
Tcordifilia_3689	Regulator of rDNA transcription protein 15	262	11	4.19073e-17	76.68	2	C:GO:0016020; C:GO:0016021	C:membrane; C:integral component of membrane
Tcordifilia_3691	chromosome partitioning protein ParB	262	13	8.40576e-24	77.74	2	P:GO:0043457; C:GO:0016021	P:regulation of cellular respiration; C:integral component of membrane
Tcordifilia_3692	hypothetical protein GBA52_014981	262	9	5.5028e-11	89.64	2	P:GO:0006508; F:GO:0004190	P:proteolysis; F:aspartic-type endopeptidase activity
Tcordifilia_3693	translation initiation factor IF-2-like	262	19	4.49171e-29	90	2	P:GO:0006508; F:GO:0004190	P:proteolysis; F:aspartic-type endopeptidase activity
Tcordifilia_3696	hypothetical protein GBA52_014981	262	4	1.88222e-10	91.5	2	P:GO:0006508; F:GO:0004190	P:proteolysis; F:aspartic-type endopeptidase activity
Tcordifilia_3698	Nuclear transcription factor Y subunit C-4	262	12	2.20095e-27	90.42	2	F:GO:0003677; F:GO:0046982	F:DNA binding; F:protein heterodimerization activity
Tcordifilia_3700	Gag protease polyprotein	262	11	3.73848e-11	93.36	2	P:GO:0006508; F:GO:0008233	P:proteolysis; F:peptidase activity
Tcordifilia_3707	senescence-associated protein	262	13	1.40021e-25	88.6	10	P:GO:0006084; P:GO:0006629; P:GO:0006694; P:GO:0008202; P:GO:0008299; P:GO:0010142; P:GO:0016126; F:GO:0004421; F:GO:0016740; F:GO:0016746	P:acetyl-CoA metabolic process; P:lipid metabolic process; P:steroid biosynthetic process; P:steroid metabolic process; P:isoprenoid biosynthetic process; P:farnesyl diphosphate biosynthetic process, mevalonate pathway; P:sterol biosynthetic process; F:hydroxymethylglutaryl-CoA synthase activity; F:transferase activity; F:acyltransferase activity
Tcordifilia_3708	hypothetical protein KY285_037364	262	5	9.1368e-12	89.24	1	P:GO:0043457	P:regulation of cellular respiration
Tcordifilia_3709	cell wall-associated hydrolase	262	12	1.48397e-18	74.79	1	C:GO:0009536	C:plastid
Tcordifilia_3714	group II intron reverse transcriptase/maturase	262	20	1.00457e-09	61.57	4	P:GO:0006314; F:GO:0003964; F:GO:0016787; C:GO:0005739	P:intron homing; F:RNA-directed DNA polymerase activity; F:hydrolase activity; C:mitochondrion
Tcordifilia_3715	reverse transcriptase domain-containing protein	262	7	1.48583e-21	63.06	4	P:GO:0006278; P:GO:0006397; F:GO:0003964; C:GO:0005739	P:RNA-dependent DNA biosynthetic process; P:mRNA processing; F:RNA-directed DNA polymerase activity; C:mitochondrion
Tcordifilia_3720	rRNA intron-encoded homing endonuclease	262	5	6.86124e-05	93.71	4	P:GO:0006508; P:GO:0090305; F:GO:0004190; F:GO:0004519	P:proteolysis; P:nucleic acid phosphodiester bond hydrolysis; F:aspartic-type endopeptidase activity; F:endonuclease activity
Tcordifilia_3723	pentatricopeptide repeat-containing protein At5g01110	262	20	7.12114e-46	73.72	1	F:GO:0003723	F:RNA binding
Tcordifilia_3724	phosphatidate phosphatase LPIN1 isoform X2	262	20	1.82128e-14	96.92	25	P:GO:0000122; P:GO:0000266; P:GO:0006642; P:GO:0006955; P:GO:0009062; P:GO:0031065; P:GO:0031529; P:GO:0031532; P:GO:0031642; P:GO:0032869; P:GO:0045598; P:GO:0045740; P:GO:0045944; P:GO:0046473; P:GO:0120162; P:GO:1903741; F:GO:0003713; F:GO:0008195; F:GO:0042826; F:GO:0042975; F:GO:0061629; C:GO:0005667; C:GO:0005741; C:GO:0005789; C:GO:0031965	P:negative regulation of transcription by RNA polymerase II; P:mitochondrial fission; P:triglyceride mobilization; P:immune response; P:fatty acid catabolic process; P:positive regulation of histone deacetylation; P:ruffle organization; P:actin cytoskeleton reorganization; P:negative regulation of myelination; P:cellular response to insulin stimulus; P:regulation of fat cell differentiation; P:po…
Tcordifilia_3726	DUF1553 domain-containing protein	262	20	1.01419e-15	59.16	2	F:GO:0005488; C:GO:0016020	F:binding; C:membrane
Tcordifilia_3730	CTP synthase	262	20	7.2169e-32	81.26	5	P:GO:0006541; P:GO:0044210; F:GO:0003883; F:GO:0005524; F:GO:0046872	P:glutamine metabolic process; P:'de novo' CTP biosynthetic process; F:CTP synthase activity; F:ATP binding; F:metal ion binding
Tcordifilia_3733	rRNA intron-encoded homing endonuclease	262	6	3.14739e-05	100	4	P:GO:0006508; P:GO:0090305; F:GO:0004190; F:GO:0004519	P:proteolysis; P:nucleic acid phosphodiester bond hydrolysis; F:aspartic-type endopeptidase activity; F:endonuclease activity
Tcordifilia_3744	Protein TAR1	261	20	2.03268e-28	90.39	2	P:GO:0043457; C:GO:0016021	P:regulation of cellular respiration; C:integral component of membrane
Tcordifilia_3745	Cell wall-associated hydrolase	261	20	1.38546e-26	86.3	1	C:GO:0009507	C:chloroplast
Tcordifilia_3746	senescence-associated protein	261	14	1.77655e-16	80.67	2	P:GO:0048731; C:GO:0016021	P:system development; C:integral component of membrane
Tcordifilia_3747	Protein TAR1	261	20	3.26565e-25	91.73	1	P:GO:0043457	P:regulation of cellular respiration
Tcordifilia_3749	translation initiation factor IF-2-like	261	20	2.15178e-22	89.76	2	P:GO:0043457; C:GO:0016021	P:regulation of cellular respiration; C:integral component of membrane
Tcordifilia_3750	Protein TAR1	261	20	3.66768e-14	89.17	1	P:GO:0043457	P:regulation of cellular respiration
Tcordifilia_3751	Gag protease polyprotein	261	20	5.1834e-16	85.4	2	P:GO:0006508; F:GO:0008233	P:proteolysis; F:peptidase activity
Tcordifilia_3752	Regulator of rDNA transcription protein 15	261	13	3.19933e-13	84.11	2	P:GO:0048731; C:GO:0016021	P:system development; C:integral component of membrane
Tcordifilia_3755	Hydroxymethylglutaryl-CoA synthase	261	7	1.90124e-15	87.73	4	P:GO:0006084; P:GO:0010142; P:GO:0016126; F:GO:0004421	P:acetyl-CoA metabolic process; P:farnesyl diphosphate biosynthetic process, mevalonate pathway; P:sterol biosynthetic process; F:hydroxymethylglutaryl-CoA synthase activity
Tcordifilia_3759	hypothetical protein C4D60_Mb00t00580	261	2	8.17284e-13	92.5	1	P:GO:0043457	P:regulation of cellular respiration
Tcordifilia_3762	Gag protease polyprotein	261	13	1.2421e-09	89.21	4	P:GO:0006508; F:GO:0008233; C:GO:0009507; C:GO:0009536	P:proteolysis; F:peptidase activity; C:chloroplast; C:plastid
Tcordifilia_3763	cell wall-associated hydrolase	261	12	9.39897e-17	82.93	5	P:GO:0022900; P:GO:1902600; F:GO:0004129; F:GO:0005507; C:GO:0016020	P:electron transport chain; P:proton transmembrane transport; F:cytochrome-c oxidase activity; F:copper ion binding; C:membrane
Tcordifilia_3764	Protein TAR1	261	19	6.10256e-14	91.64	11	P:GO:0006084; P:GO:0006629; P:GO:0006694; P:GO:0008202; P:GO:0008299; P:GO:0010142; P:GO:0016126; P:GO:0043457; F:GO:0004421; F:GO:0016740; F:GO:0016746	P:acetyl-CoA metabolic process; P:lipid metabolic process; P:steroid biosynthetic process; P:steroid metabolic process; P:isoprenoid biosynthetic process; P:farnesyl diphosphate biosynthetic process, mevalonate pathway; P:sterol biosynthetic process; P:regulation of cellular respiration; F:hydroxymethylglutaryl-CoA synthase activity; F:transferase activity; F:acyltransferase activity
Tcordifilia_3765	hypothetical protein GBA52_014981	261	5	9.76765e-16	90.98	2	P:GO:0006508; F:GO:0004190	P:proteolysis; F:aspartic-type endopeptidase activity
Tcordifilia_3767	hypothetical protein C5167_003922, partial	261	12	1.01179e-23	89.88	1	C:GO:0016021	C:integral component of membrane
Tcordifilia_3769	Protein TAR1	261	20	9.27016e-12	75.06	1	F:GO:0016788	F:hydrolase activity, acting on ester bonds
Tcordifilia_3772	hypothetical protein GOBAR_DD27109	261	12	4.3747e-11	93.02	2	C:GO:0016020; C:GO:0016021	C:membrane; C:integral component of membrane
Tcordifilia_3775	hypothetical protein JHK86_036056	261	13	8.19583e-10	91	1	P:GO:0043457	P:regulation of cellular respiration
Tcordifilia_3776	Hydroxymethylglutaryl-CoA synthase	261	17	2.7291e-12	83.41	4	P:GO:0006084; P:GO:0010142; P:GO:0016126; F:GO:0004421	P:acetyl-CoA metabolic process; P:farnesyl diphosphate biosynthetic process, mevalonate pathway; P:sterol biosynthetic process; F:hydroxymethylglutaryl-CoA synthase activity
Tcordifilia_3777	hypothetical protein C4D60_Mb00t17770	261	13	2.54527e-13	86.89	1	P:GO:0043457	P:regulation of cellular respiration
Tcordifilia_3784	hypothetical protein C4D60_Mb00t17770	261	17	1.18106e-27	92.78	2	P:GO:0006508; F:GO:0004190	P:proteolysis; F:aspartic-type endopeptidase activity
Tcordifilia_3785	Gag protease polyprotein	261	13	4.86494e-19	91	2	P:GO:0006508; F:GO:0008233	P:proteolysis; F:peptidase activity
Tcordifilia_3796	iron-sulfur cluster biosynthesis family protein	261	4	0.000190878	76.61	2	C:GO:0016020; C:GO:0016021	C:membrane; C:integral component of membrane
Tcordifilia_3799	glutamine synthetase	261	20	3.17396e-37	77.99	4	P:GO:0006542; F:GO:0004356; F:GO:0005524; C:GO:0034399	P:glutamine biosynthetic process; F:glutamate-ammonia ligase activity; F:ATP binding; C:nuclear periphery
Tcordifilia_3802	LysR family transcriptional regulator	261	11	5.97264e-26	82.15	2	P:GO:0006355; F:GO:0003700	P:regulation of transcription, DNA-templated; F:DNA-binding transcription factor activity
Tcordifilia_3803	linoleate 13S-lipoxygenase 2-1, chloroplastic	261	20	4.76046e-48	87.44	6	P:GO:0006633; P:GO:0031408; P:GO:0034440; F:GO:0016702; F:GO:0046872; C:GO:0005737	P:fatty acid biosynthetic process; P:oxylipin biosynthetic process; P:lipid oxidation; F:oxidoreductase activity, acting on single donors with incorporation of molecular oxygen, incorporation of two atoms of oxygen; F:metal ion binding; C:cytoplasm
Tcordifilia_3807	Trihelix transcription factor GT-3b	261	8	4.42915e-20	77.25	3	P:GO:0090305; F:GO:0003723; F:GO:0004527	P:nucleic acid phosphodiester bond hydrolysis; F:RNA binding; F:exonuclease activity
Tcordifilia_3808	LORF2 protein	261	20	9.48712e-22	65.33	1	F:GO:0003824	F:catalytic activity
Tcordifilia_3810	diguanylate cyclase	261	20	2.30476e-34	70.63	2	P:GO:0009987; C:GO:0016020	P:cellular process; C:membrane
Tcordifilia_3814	uncharacterized protein LOC121978264	261	13	1.50711e-14	54.02	10	P:GO:0006310; P:GO:0015074; P:GO:0071897; P:GO:0090502; F:GO:0003676; F:GO:0003723; F:GO:0003887; F:GO:0004523; C:GO:0005634; C:GO:0030430	P:DNA recombination; P:DNA integration; P:DNA biosynthetic process; P:RNA phosphodiester bond hydrolysis, endonucleolytic; F:nucleic acid binding; F:RNA binding; F:DNA-directed DNA polymerase activity; F:RNA-DNA hybrid ribonuclease activity; C:nucleus; C:host cell cytoplasm
Tcordifilia_3815	sugar transferase	261	20	2.42142e-44	88.84	2	F:GO:0016740; C:GO:0016021	F:transferase activity; C:integral component of membrane
Tcordifilia_3818	trehalose operon repressor	261	20	3.39679e-34	76.17	3	P:GO:0006355; F:GO:0003677; F:GO:0003700	P:regulation of transcription, DNA-templated; F:DNA binding; F:DNA-binding transcription factor activity
Tcordifilia_3820	phosphate signaling complex protein PhoU	261	20	1.64645e-54	80.54	4	P:GO:0006817; P:GO:0030643; P:GO:0045936; C:GO:0005737	P:phosphate ion transport; P:cellular phosphate ion homeostasis; P:negative regulation of phosphate metabolic process; C:cytoplasm
Tcordifilia_3826	Protein TAR1	260	20	6.79225e-24	92.68	2	P:GO:0006355; P:GO:0043457	P:regulation of transcription, DNA-templated; P:regulation of cellular respiration
Tcordifilia_3828	Protein TAR1	260	20	5.11676e-27	87.6	1	P:GO:0043457	P:regulation of cellular respiration
Tcordifilia_3829	Hypothetical predicted protein	260	8	9.20454e-22	90.71	2	C:GO:0016020; C:GO:0016021	C:membrane; C:integral component of membrane
Tcordifilia_3830	hypothetical protein C5167_003922, partial	260	10	2.65421e-16	81.45	2	P:GO:0048731; C:GO:0016021	P:system development; C:integral component of membrane
Tcordifilia_3831	translation initiation factor IF-2-like	260	20	3.10322e-22	89.1	1	P:GO:0006355	P:regulation of transcription, DNA-templated
Tcordifilia_3833	Gag protease polyprotein	260	8	1.93338e-11	93.12	2	P:GO:0006508; F:GO:0008233	P:proteolysis; F:peptidase activity
Tcordifilia_3834	hypothetical protein KY285_037364	260	12	3.2046e-17	92.38	2	C:GO:0016020; C:GO:0016021	C:membrane; C:integral component of membrane
Tcordifilia_3835	Regulator of rDNA transcription protein 15	260	12	4.22861e-21	93.07	2	P:GO:0006508; F:GO:0004190	P:proteolysis; F:aspartic-type endopeptidase activity
Tcordifilia_3837	Conserved protein	260	9	3.90872e-10	87.72	2	P:GO:0043457; C:GO:0016021	P:regulation of cellular respiration; C:integral component of membrane
Tcordifilia_3839	Gag protease polyprotein	260	15	1.1935e-19	95.35	2	P:GO:0006508; F:GO:0008233	P:proteolysis; F:peptidase activity
Tcordifilia_3849	Nuclear transcription factor Y subunit C-4	260	9	2.61104e-17	80.8	2	F:GO:0003677; F:GO:0046982	F:DNA binding; F:protein heterodimerization activity
Tcordifilia_3857	Regulator of rDNA transcription protein 15	260	20	3.16196e-27	93.82	2	P:GO:0006508; F:GO:0008233	P:proteolysis; F:peptidase activity
Tcordifilia_3859	rRNA intron-encoded homing endonuclease	260	11	7.13435e-11	88.33	2	P:GO:0006508; F:GO:0004190	P:proteolysis; F:aspartic-type endopeptidase activity
Tcordifilia_3861	ribosomal protein S1	260	9	1.12588e-34	80.16	3	C:GO:0005739; C:GO:0005840; C:GO:0016020	C:mitochondrion; C:ribosome; C:membrane
Tcordifilia_3863	translation machinery-associated protein 7-like	260	5	2.67249e-14	80.92	1	P:GO:0002181	P:cytoplasmic translation
Tcordifilia_3864	DEAD-box ATP-dependent RNA helicase 46	260	20	7.90175e-38	88.38	6	F:GO:0003723; F:GO:0003724; F:GO:0005524; F:GO:0016787; C:GO:0009536; C:GO:0016021	F:RNA binding; F:RNA helicase activity; F:ATP binding; F:hydrolase activity; C:plastid; C:integral component of membrane
Tcordifilia_3866	glutathione transferase GST 23-like	260	15	5.5736e-09	60.36	1	F:GO:0016740	F:transferase activity
Tcordifilia_3868	Neutral ceramidase	260	20	9.71375e-23	84.33	11	P:GO:0006096; P:GO:0042759; P:GO:0046512; P:GO:0046514; F:GO:0000287; F:GO:0004634; F:GO:0017040; F:GO:0102121; C:GO:0000015; C:GO:0005576; C:GO:0016021	P:glycolytic process; P:long-chain fatty acid biosynthetic process; P:sphingosine biosynthetic process; P:ceramide catabolic process; F:magnesium ion binding; F:phosphopyruvate hydratase activity; F:N-acylsphingosine amidohydrolase activity; F:ceramidase activity; C:phosphopyruvate hydratase complex; C:extracellular region; C:integral component of membrane
Tcordifilia_3870	alpha-glucan water dikinase, chloroplastic isoform X1	260	14	7.38313e-20	78.76	3	P:GO:0016310; F:GO:0005524; F:GO:0016301	P:phosphorylation; F:ATP binding; F:kinase activity
Tcordifilia_3872	ribosome biogenesis protein WDR12 homolog	260	10	1.81947e-09	94.46	6	P:GO:0000463; P:GO:0000466; F:GO:0043021; C:GO:0005654; C:GO:0005730; C:GO:0030687	P:maturation of LSU-rRNA from tricistronic rRNA transcript (SSU-rRNA, 5.8S rRNA, LSU-rRNA); P:maturation of 5.8S rRNA from tricistronic rRNA transcript (SSU-rRNA, 5.8S rRNA, LSU-rRNA); F:ribonucleoprotein complex binding; C:nucleoplasm; C:nucleolus; C:preribosome, large subunit precursor
Tcordifilia_3874	photosystem I P700 chlorophyll A apoprotein	260	2	3.0493e-14	87.58	4	P:GO:0015979; C:GO:0009536; C:GO:0009579; C:GO:0016021	P:photosynthesis; C:plastid; C:thylakoid; C:integral component of membrane
Tcordifilia_3876	putative nucleotidyltransferase, Ribonuclease H	260	20	5.58457e-36	80.43	9	P:GO:0006278; P:GO:0006508; P:GO:0015074; P:GO:0090502; F:GO:0003676; F:GO:0003964; F:GO:0004190; F:GO:0004523; F:GO:0008270	P:RNA-dependent DNA biosynthetic process; P:proteolysis; P:DNA integration; P:RNA phosphodiester bond hydrolysis, endonucleolytic; F:nucleic acid binding; F:RNA-directed DNA polymerase activity; F:aspartic-type endopeptidase activity; F:RNA-DNA hybrid ribonuclease activity; F:zinc ion binding
Tcordifilia_3882	16S rRNA (uracil(1498)-N(3))-methyltransferase	260	20	1.59812e-44	74.36	4	P:GO:0006364; P:GO:0032259; F:GO:0008168; C:GO:0005737	P:rRNA processing; P:methylation; F:methyltransferase activity; C:cytoplasm
Tcordifilia_3885	protein trichome birefringence-like 35	260	14	6.1214e-14	82.28	3	F:GO:0016413; C:GO:0005794; C:GO:0016021	F:O-acetyltransferase activity; C:Golgi apparatus; C:integral component of membrane
Tcordifilia_3889	2-dehydropantoate 2-reductase	260	20	2.69424e-29	76.81	2	P:GO:0015940; F:GO:0008677	P:pantothenate biosynthetic process; F:2-dehydropantoate 2-reductase activity
Tcordifilia_3891	E3 ubiquitin-protein ligase Itchy-like protein	260	20	8.41588e-16	82.39	23	P:GO:0006355; P:GO:0006511; P:GO:0008284; P:GO:0016567; P:GO:0032754; P:GO:0033005; P:GO:0038165; P:GO:0048861; P:GO:1904894; F:GO:0004923; F:GO:0004924; F:GO:0005127; F:GO:0005509; F:GO:0019955; F:GO:0042803; F:GO:0061630; C:GO:0005576; C:GO:0005634; C:GO:0005739; C:GO:0005829; C:GO:0009897; C:GO:0016021; C:GO:0043235	P:regulation of transcription, DNA-templated; P:ubiquitin-dependent protein catabolic process; P:positive regulation of cell population proliferation; P:protein ubiquitination; P:positive regulation of interleukin-5 production; P:positive regulation of mast cell activation; P:oncostatin-M-mediated signaling pathway; P:leukemia inhibitory factor signaling pathway; P:positive regulation of receptor…
Tcordifilia_3895	polyphosphate kinase 1	260	20	1.00907e-24	71.54	6	P:GO:0006793; P:GO:0044249; P:GO:0071704; F:GO:0000166; F:GO:0016301; F:GO:0043167	P:phosphorus metabolic process; P:cellular biosynthetic process; P:organic substance metabolic process; F:nucleotide binding; F:kinase activity; F:ion binding
Tcordifilia_3896	NACHT-ANK domain protein transcript variant 3	260	20	2.0057e-18	53.81	11	P:GO:0006468; P:GO:0006508; P:GO:0008150; P:GO:0009116; F:GO:0003674; F:GO:0003824; F:GO:0004672; F:GO:0005524; F:GO:0008236; F:GO:0046983; C:GO:0005575	P:protein phosphorylation; P:proteolysis; P:biological_process; P:nucleoside metabolic process; F:molecular_function; F:catalytic activity; F:protein kinase activity; F:ATP binding; F:serine-type peptidase activity; F:protein dimerization activity; C:cellular_component
Tcordifilia_3897	putative ribonuclease H protein	260	20	4.38878e-12	61.1	2	P:GO:0044237; F:GO:0003824	P:cellular metabolic process; F:catalytic activity
Tcordifilia_3899	dynamin-like protein 6	260	20	6.58751e-35	78.85	4	F:GO:0003924; F:GO:0005525; C:GO:0005737; C:GO:0005874	F:GTPase activity; F:GTP binding; C:cytoplasm; C:microtubule
Tcordifilia_3901	UMP kinase	260	20	7.77461e-11	71.35	3	P:GO:0006221; F:GO:0000166; F:GO:0009041	P:pyrimidine nucleotide biosynthetic process; F:nucleotide binding; F:uridylate kinase activity
Tcordifilia_3903	ras-related protein Rab11A	260	20	1.64409e-42	92.97	4	F:GO:0003924; F:GO:0005525; C:GO:0005768; C:GO:0005794	F:GTPase activity; F:GTP binding; C:endosome; C:Golgi apparatus
Tcordifilia_3904	Protein TAR1	260	20	1.16547e-10	80.72	1	P:GO:0043457	P:regulation of cellular respiration
Tcordifilia_3915	Gag protease polyprotein	259	7	5.1834e-16	92.75	2	P:GO:0006508; F:GO:0008233	P:proteolysis; F:peptidase activity
Tcordifilia_3916	Hypothetical predicted protein	259	20	1.4446e-22	91.37	1	P:GO:0043457	P:regulation of cellular respiration
Tcordifilia_3917	Protein TAR1	259	20	5.86525e-24	89.34	2	P:GO:0006355; P:GO:0043457	P:regulation of transcription, DNA-templated; P:regulation of cellular respiration
Tcordifilia_3918	translation initiation factor IF-2-like	259	14	4.03676e-31	91.72	1	C:GO:0016021	C:integral component of membrane
Tcordifilia_3919	Protein TAR1	259	20	6.99307e-22	86.73	1	P:GO:0006355	P:regulation of transcription, DNA-templated
Tcordifilia_3920	Protein TAR1	259	20	8.4352e-12	83.93	1	P:GO:0043457	P:regulation of cellular respiration
Tcordifilia_3921	cell wall-associated hydrolase	259	20	7.12167e-35	83.24	3	P:GO:0009987; F:GO:0003824; C:GO:0009507	P:cellular process; F:catalytic activity; C:chloroplast
Tcordifilia_3923	Hypothetical predicted protein	259	11	1.05004e-14	79.35	4	P:GO:0006355; P:GO:0009791; P:GO:0048367; P:GO:0048608	P:regulation of transcription, DNA-templated; P:post-embryonic development; P:shoot system development; P:reproductive structure development
Tcordifilia_3924	Gag protease polyprotein	259	7	1.23916e-14	90.96	2	P:GO:0006508; F:GO:0008233	P:proteolysis; F:peptidase activity
Tcordifilia_3925	hypothetical protein JHK85_002894	259	9	2.52594e-17	86.71	2	P:GO:0043457; C:GO:0009507	P:regulation of cellular respiration; C:chloroplast
Tcordifilia_3926	Protein TAR1	259	14	2.23159e-23	91.42	1	P:GO:0006355	P:regulation of transcription, DNA-templated
Tcordifilia_3927	Protein TAR1	259	20	4.09078e-22	86.72	1	P:GO:0006355	P:regulation of transcription, DNA-templated
Tcordifilia_3941	Regulator of rDNA transcription protein 15	259	11	1.58544e-16	91.15	2	P:GO:0006508; F:GO:0004190	P:proteolysis; F:aspartic-type endopeptidase activity
Tcordifilia_3943	hypothetical protein C5167_003922, partial	259	4	2.94253e-16	83.28	2	C:GO:0016020; C:GO:0016021	C:membrane; C:integral component of membrane
Tcordifilia_3948	Hydroxymethylglutaryl-CoA synthase	259	20	5.13568e-11	91.08	2	P:GO:0008610; P:GO:1901360	P:lipid biosynthetic process; P:organic cyclic compound metabolic process
Tcordifilia_3950	Protein TAR1	259	20	5.48769e-29	69.43	1	P:GO:0043457	P:regulation of cellular respiration
Tcordifilia_3952	Gag protease polyprotein	259	20	4.14086e-10	95.16	2	P:GO:0006508; F:GO:0008233	P:proteolysis; F:peptidase activity
Tcordifilia_3953	Gag protease polyprotein	259	12	4.14086e-10	90.2	2	P:GO:0006508; F:GO:0008233	P:proteolysis; F:peptidase activity
Tcordifilia_3955	ATP synthase beta subunit	259	20	3.87042e-38	97.45	6	P:GO:0015986; F:GO:0005524; F:GO:0046933; F:GO:0046961; C:GO:0009535; C:GO:0045261	P:ATP synthesis coupled proton transport; F:ATP binding; F:proton-transporting ATP synthase activity, rotational mechanism; F:proton-transporting ATPase activity, rotational mechanism; C:chloroplast thylakoid membrane; C:proton-transporting ATP synthase complex, catalytic core F(1)
Tcordifilia_3960	E3 ubiquitin-protein ligase Itchy-like protein	259	20	3.63995e-13	70.11	6	P:GO:0006511; P:GO:0016567; F:GO:0004842; F:GO:0016740; F:GO:0061630; C:GO:0005639	P:ubiquitin-dependent protein catabolic process; P:protein ubiquitination; F:ubiquitin-protein transferase activity; F:transferase activity; F:ubiquitin protein ligase activity; C:integral component of nuclear inner membrane
Tcordifilia_3962	cobalt ABC transporter	259	20	1.08757e-30	64.02	3	P:GO:0006810; F:GO:0000166; C:GO:0016020	P:transport; F:nucleotide binding; C:membrane
Tcordifilia_3968	reverse transcriptase domain-containing protein	259	20	2.53758e-06	56.88	7	P:GO:0006278; P:GO:0006508; P:GO:0015074; F:GO:0003676; F:GO:0003964; F:GO:0004190; F:GO:0008270	P:RNA-dependent DNA biosynthetic process; P:proteolysis; P:DNA integration; F:nucleic acid binding; F:RNA-directed DNA polymerase activity; F:aspartic-type endopeptidase activity; F:zinc ion binding
Tcordifilia_3969	TCB1 transposase	259	20	1.55229e-19	72.97	5	P:GO:0006281; P:GO:0071897; F:GO:0003676; C:GO:0016020; C:GO:0042575	P:DNA repair; P:DNA biosynthetic process; F:nucleic acid binding; C:membrane; C:DNA polymerase complex
Tcordifilia_3972	LORF2 protein	259	14	5.17496e-07	86.97	1	F:GO:0003824	F:catalytic activity
Tcordifilia_3976	ribosomal protein L39e	259	20	7.20197e-17	85.58	4	P:GO:0006412; F:GO:0003729; F:GO:0003735; C:GO:0022625	P:translation; F:mRNA binding; F:structural constituent of ribosome; C:cytosolic large ribosomal subunit
Tcordifilia_3977	ATP-dependent zinc metalloprotease FtsH	259	20	9.60884e-40	99.88	10	P:GO:0006508; P:GO:0030163; P:GO:0051301; F:GO:0004176; F:GO:0004222; F:GO:0005524; F:GO:0008270; F:GO:0016887; C:GO:0005886; C:GO:0016021	P:proteolysis; P:protein catabolic process; P:cell division; F:ATP-dependent peptidase activity; F:metalloendopeptidase activity; F:ATP binding; F:zinc ion binding; F:ATP hydrolysis activity; C:plasma membrane; C:integral component of membrane
Tcordifilia_3980	endonuclease/exonuclease/phosphatase family protein	259	7	5.0642e-10	80.28	1	C:GO:0016021	C:integral component of membrane
Tcordifilia_3987	Protein TAR1	258	20	6.0344e-14	88.63	2	P:GO:0043457; P:GO:0048731	P:regulation of cellular respiration; P:system development
Tcordifilia_3988	Protein TAR1	258	20	1.58188e-17	87.71	1	P:GO:0043457	P:regulation of cellular respiration
Tcordifilia_3991	Protein TAR1	258	20	6.44216e-12	84.93	1	P:GO:0043457	P:regulation of cellular respiration
Tcordifilia_3993	hypothetical protein C5167_003922, partial	258	11	8.42761e-16	87.6	2	P:GO:0048731; C:GO:0016021	P:system development; C:integral component of membrane
Tcordifilia_3994	Protein TAR1	258	15	3.94406e-16	88.89	2	P:GO:0007275; C:GO:0016021	P:multicellular organism development; C:integral component of membrane
Tcordifilia_3995	Protein TAR1	258	20	8.98202e-15	85.57	1	P:GO:0043457	P:regulation of cellular respiration
Tcordifilia_3997	Hypothetical predicted protein	258	20	2.61686e-23	89.71	1	P:GO:0043457	P:regulation of cellular respiration
Tcordifilia_3998	hypothetical protein GOBAR_DD27109	258	10	3.45087e-13	86.32	1	P:GO:0043457	P:regulation of cellular respiration
Tcordifilia_3999	Regulator of rDNA transcription protein 15	258	12	1.47344e-14	87.49	2	P:GO:0048731; C:GO:0016021	P:system development; C:integral component of membrane
Tcordifilia_4000	Gag protease polyprotein	258	14	3.19054e-29	84.15	2	P:GO:0006508; F:GO:0008233	P:proteolysis; F:peptidase activity
Tcordifilia_4001	Hypothetical predicted protein	258	14	1.03326e-12	85.13	1	P:GO:0043457	P:regulation of cellular respiration
Tcordifilia_4002	hypothetical protein E3N88_24215	258	20	1.05514e-25	86.71	1	P:GO:0043457	P:regulation of cellular respiration
Tcordifilia_4004	Hypothetical predicted protein	258	16	3.8023e-22	92.59	1	P:GO:0043457	P:regulation of cellular respiration
Tcordifilia_4005	Gag protease polyprotein	258	9	2.69459e-29	91.22	2	P:GO:0006508; F:GO:0008233	P:proteolysis; F:peptidase activity
Tcordifilia_4006	Protein TAR1	258	20	1.10643e-21	88.99	2	P:GO:0006355; P:GO:0043457	P:regulation of transcription, DNA-templated; P:regulation of cellular respiration
Tcordifilia_4009	senescence-associated protein	258	16	1.36287e-20	82.63	2	P:GO:0043457; C:GO:0016021	P:regulation of cellular respiration; C:integral component of membrane
Tcordifilia_4010	Gag protease polyprotein	258	13	5.28594e-32	87.31	2	P:GO:0006508; F:GO:0004190	P:proteolysis; F:aspartic-type endopeptidase activity
Tcordifilia_4013	hypothetical protein JHK86_036056	258	6	9.07389e-24	79.52	1	P:GO:0043457	P:regulation of cellular respiration
Tcordifilia_4015	hypothetical protein C5167_003922, partial	258	14	2.45666e-13	83.5	1	C:GO:0016021	C:integral component of membrane
Tcordifilia_4016	Regulator of rDNA transcription protein 15	258	20	1.01229e-17	92.58	1	C:GO:0016021	C:integral component of membrane
Tcordifilia_4019	chromosome partitioning protein ParB	258	11	6.22504e-25	80.14	1	C:GO:0016021	C:integral component of membrane
Tcordifilia_4021	Hypothetical predicted protein	258	20	1.42372e-27	84.67	1	C:GO:0016021	C:integral component of membrane
Tcordifilia_4026	Hydroxymethylglutaryl-CoA synthase	258	13	1.81883e-14	82.25	4	P:GO:0006084; P:GO:0010142; P:GO:0016126; F:GO:0004421	P:acetyl-CoA metabolic process; P:farnesyl diphosphate biosynthetic process, mevalonate pathway; P:sterol biosynthetic process; F:hydroxymethylglutaryl-CoA synthase activity
Tcordifilia_4028	hypothetical protein KY285_037364	258	7	1.49711e-13	90.07	2	C:GO:0016020; C:GO:0016021	C:membrane; C:integral component of membrane
Tcordifilia_4029	hypothetical protein Lal_00045206	258	11	8.334e-16	95.98	2	P:GO:0006508; F:GO:0004190	P:proteolysis; F:aspartic-type endopeptidase activity
Tcordifilia_4034	rRNA intron-encoded homing endonuclease	258	18	1.61099e-08	94.02	2	P:GO:0006508; F:GO:0004190	P:proteolysis; F:aspartic-type endopeptidase activity
Tcordifilia_4037	rRNA intron-encoded homing endonuclease	258	13	1.92064e-10	91.67	4	P:GO:0006508; P:GO:0090305; F:GO:0004190; F:GO:0004519	P:proteolysis; P:nucleic acid phosphodiester bond hydrolysis; F:aspartic-type endopeptidase activity; F:endonuclease activity
Tcordifilia_4038	Protein TAR1	258	20	6.21812e-24	87.81	1	P:GO:0043457	P:regulation of cellular respiration
Tcordifilia_4043	6-phospho-beta-glucosidase	258	20	7.69532e-33	81.59	5	P:GO:0005975; F:GO:0008706; F:GO:0016616; F:GO:0046872; F:GO:0103047	P:carbohydrate metabolic process; F:6-phospho-beta-glucosidase activity; F:oxidoreductase activity, acting on the CH-OH group of donors, NAD or NADP as acceptor; F:metal ion binding; F:methyl beta-D-glucoside 6-phosphate glucohydrolase activity
Tcordifilia_4046	reverse transcriptase	258	20	3.62618e-20	64.37	5	P:GO:0006278; P:GO:0090502; F:GO:0003676; F:GO:0003964; F:GO:0004523	P:RNA-dependent DNA biosynthetic process; P:RNA phosphodiester bond hydrolysis, endonucleolytic; F:nucleic acid binding; F:RNA-directed DNA polymerase activity; F:RNA-DNA hybrid ribonuclease activity
Tcordifilia_4049	3-methyl-2-oxobutanoate hydroxymethyltransferase	258	20	6.06562e-45	88.9	6	P:GO:0015940; P:GO:0032259; F:GO:0003864; F:GO:0008168; F:GO:0046872; C:GO:0005737	P:pantothenate biosynthetic process; P:methylation; F:3-methyl-2-oxobutanoate hydroxymethyltransferase activity; F:methyltransferase activity; F:metal ion binding; C:cytoplasm
Tcordifilia_4057	ribosome small subunit-dependent GTPase A	258	20	1.75897e-12	76.71	6	P:GO:0042274; F:GO:0003924; F:GO:0005525; F:GO:0019843; F:GO:0046872; C:GO:0005737	P:ribosomal small subunit biogenesis; F:GTPase activity; F:GTP binding; F:rRNA binding; F:metal ion binding; C:cytoplasm
Tcordifilia_4058	GNAT family N-acetyltransferase	258	7	1.01801e-31	63.05	1	F:GO:0016740	F:transferase activity
Tcordifilia_4066	fasciclin domain-containing protein	258	5	1.06323e-24	66.34	1	F:GO:0005509	F:calcium ion binding
Tcordifilia_4068	PD40 domain-containing protein	258	20	8.73583e-09	56.6	15	P:GO:0006468; P:GO:0007049; P:GO:0015031; P:GO:0017038; P:GO:0051301; F:GO:0000166; F:GO:0004672; F:GO:0004674; F:GO:0004712; F:GO:0005509; F:GO:0005524; F:GO:0106310; C:GO:0016020; C:GO:0016021; C:GO:0042597	P:protein phosphorylation; P:cell cycle; P:protein transport; P:protein import; P:cell division; F:nucleotide binding; F:protein kinase activity; F:protein serine/threonine kinase activity; F:protein serine/threonine/tyrosine kinase activity; F:calcium ion binding; F:ATP binding; F:protein serine kinase activity; C:membrane; C:integral component of membrane; C:periplasmic space
Tcordifilia_4069	Deoxyribose-phosphate aldolase	258	20	2.17562e-17	72.7	5	P:GO:0006796; P:GO:0044238; P:GO:0046434; P:GO:1901136; F:GO:0016829	P:phosphate-containing compound metabolic process; P:primary metabolic process; P:organophosphate catabolic process; P:carbohydrate derivative catabolic process; F:lyase activity
Tcordifilia_4070	kinase/pyrophosphorylase	258	20	4.44163e-34	78.94	3	P:GO:0006468; F:GO:0004674; F:GO:0005524	P:protein phosphorylation; F:protein serine/threonine kinase activity; F:ATP binding
Tcordifilia_4073	Protein TAR1	258	15	3.87976e-18	62.05	1	P:GO:0043457	P:regulation of cellular respiration
Tcordifilia_4075	Protein TAR1	257	20	2.54445e-25	88.79	1	P:GO:0043457	P:regulation of cellular respiration
Tcordifilia_4076	Protein TAR1	257	20	1.16718e-14	88.63	1	P:GO:0043457	P:regulation of cellular respiration
Tcordifilia_4077	Protein TAR1	257	20	1.02208e-27	86.85	1	P:GO:0043457	P:regulation of cellular respiration
Tcordifilia_4080	Hypothetical predicted protein	257	20	2.35574e-26	87.72	1	C:GO:0016021	C:integral component of membrane
Tcordifilia_4081	Gag protease polyprotein	257	8	3.16238e-14	89.88	2	P:GO:0006508; F:GO:0008233	P:proteolysis; F:peptidase activity
Tcordifilia_4082	Gag protease polyprotein	257	9	2.22077e-16	89.66	3	P:GO:0006508; P:GO:0043457; F:GO:0008233	P:proteolysis; P:regulation of cellular respiration; F:peptidase activity
Tcordifilia_4083	Protein TAR1	257	18	2.50749e-24	85.18	2	P:GO:0006355; C:GO:0005739	P:regulation of transcription, DNA-templated; C:mitochondrion
Tcordifilia_4084	Gag protease polyprotein	257	17	2.35372e-14	87.21	6	P:GO:0006084; P:GO:0006508; P:GO:0010142; P:GO:0016126; F:GO:0004421; F:GO:0008233	P:acetyl-CoA metabolic process; P:proteolysis; P:farnesyl diphosphate biosynthetic process, mevalonate pathway; P:sterol biosynthetic process; F:hydroxymethylglutaryl-CoA synthase activity; F:peptidase activity
Tcordifilia_4087	senescence-associated protein	257	17	5.76102e-18	87.74	2	P:GO:0006508; F:GO:0008233	P:proteolysis; F:peptidase activity
Tcordifilia_4089	Regulator of rDNA transcription protein 15	257	20	1.13096e-16	81.2	2	P:GO:0006508; F:GO:0008233	P:proteolysis; F:peptidase activity
Tcordifilia_4091	Hydroxymethylglutaryl-CoA synthase	257	16	2.20061e-14	87.08	5	P:GO:0006084; P:GO:0010142; P:GO:0016126; F:GO:0004421; C:GO:0016021	P:acetyl-CoA metabolic process; P:farnesyl diphosphate biosynthetic process, mevalonate pathway; P:sterol biosynthetic process; F:hydroxymethylglutaryl-CoA synthase activity; C:integral component of membrane
Tcordifilia_4093	Hydroxymethylglutaryl-CoA synthase	257	7	1.92324e-10	92.66	4	P:GO:0006084; P:GO:0010142; P:GO:0016126; F:GO:0004421	P:acetyl-CoA metabolic process; P:farnesyl diphosphate biosynthetic process, mevalonate pathway; P:sterol biosynthetic process; F:hydroxymethylglutaryl-CoA synthase activity
Tcordifilia_4094	Protein TAR1	257	20	3.05414e-14	83.95	1	P:GO:0043457	P:regulation of cellular respiration
Tcordifilia_4097	hypothetical protein GBA52_014981	257	5	4.62307e-17	82.71	2	P:GO:0006508; F:GO:0004190	P:proteolysis; F:aspartic-type endopeptidase activity
Tcordifilia_4099	hypothetical protein E3N88_12166	257	8	2.83627e-08	90.06	4	P:GO:0006355; P:GO:0009791; P:GO:0048367; P:GO:0048608	P:regulation of transcription, DNA-templated; P:post-embryonic development; P:shoot system development; P:reproductive structure development
Tcordifilia_4100	Hypothetical predicted protein	257	15	4.04111e-07	89.81	1	P:GO:0043457	P:regulation of cellular respiration
Tcordifilia_4105	Hydroxymethylglutaryl-CoA synthase	257	4	1.68956e-08	88.62	4	P:GO:0008202; P:GO:0008610; P:GO:0044237; F:GO:0016740	P:steroid metabolic process; P:lipid biosynthetic process; P:cellular metabolic process; F:transferase activity
Tcordifilia_4107	Protein TAR1	257	20	3.26022e-17	89.77	3	P:GO:0006508; P:GO:0043457; F:GO:0004190	P:proteolysis; P:regulation of cellular respiration; F:aspartic-type endopeptidase activity
Tcordifilia_4112	SAC3/GANP/Nin1/mts3/eIF-3 p25 family	257	3	1.29963e-15	91.18	1	C:GO:0016021	C:integral component of membrane
Tcordifilia_4116	RETST reductase	257	20	2.41661e-12	74.46	3	P:GO:0065007; F:GO:0030695; C:GO:0016021	P:biological regulation; F:GTPase regulator activity; C:integral component of membrane
Tcordifilia_4121	E3 ubiquitin ligase PQT3-like isoform X1	257	13	7.43309e-27	72.6	6	P:GO:0006397; P:GO:0016567; F:GO:0003676; F:GO:0008270; F:GO:0061630; C:GO:0005634	P:mRNA processing; P:protein ubiquitination; F:nucleic acid binding; F:zinc ion binding; F:ubiquitin protein ligase activity; C:nucleus
Tcordifilia_4124	potassium voltage-gated channel subfamily A member 3-like	257	20	1.10682e-28	74.59	8	P:GO:0010960; P:GO:0042391; P:GO:0071805; F:GO:0005251; C:GO:0005886; C:GO:0016021; C:GO:0033270; C:GO:0044224	P:magnesium ion homeostasis; P:regulation of membrane potential; P:potassium ion transmembrane transport; F:delayed rectifier potassium channel activity; C:plasma membrane; C:integral component of membrane; C:paranode region of axon; C:juxtaparanode region of axon
Tcordifilia_4125	tigger transposable element-derived 6	257	5	6.23665e-14	70.03	1	F:GO:0003676	F:nucleic acid binding
Tcordifilia_4128	pol protein	257	20	1.08017e-10	65.44	3	P:GO:0090304; F:GO:0004518; F:GO:0016740	P:nucleic acid metabolic process; F:nuclease activity; F:transferase activity
Tcordifilia_4129	2,3,4,5-tetrahydropyridine-2,6-dicarboxylate N-succinyltransferase	257	20	4.14856e-48	84.29	4	P:GO:0009089; P:GO:0019877; F:GO:0008666; C:GO:0005737	P:lysine biosynthetic process via diaminopimelate; P:diaminopimelate biosynthetic process; F:2,3,4,5-tetrahydropyridine-2,6-dicarboxylate N-succinyltransferase activity; C:cytoplasm
Tcordifilia_4134	Protein TAR1	257	20	1.56155e-25	84.8	1	P:GO:0043457	P:regulation of cellular respiration
Tcordifilia_4136	mitochondrial carrier	257	20	4.04426e-21	77.65	7	P:GO:0006418; P:GO:0015986; F:GO:0000166; F:GO:0004812; F:GO:0015078; C:GO:0000276; C:GO:0016021	P:tRNA aminoacylation for protein translation; P:ATP synthesis coupled proton transport; F:nucleotide binding; F:aminoacyl-tRNA ligase activity; F:proton transmembrane transporter activity; C:mitochondrial proton-transporting ATP synthase complex, coupling factor F(o); C:integral component of membrane
Tcordifilia_4137	DUF4064 domain-containing protein	257	10	1.45325e-18	64.5	2	C:GO:0016020; C:GO:0016021	C:membrane; C:integral component of membrane
Tcordifilia_4140	putative nucleotidyltransferase, Ribonuclease H	257	20	1.12609e-11	58	6	P:GO:0015074; F:GO:0003676; F:GO:0008270; F:GO:0016740; F:GO:0016779; F:GO:0016787	P:DNA integration; F:nucleic acid binding; F:zinc ion binding; F:transferase activity; F:nucleotidyltransferase activity; F:hydrolase activity
Tcordifilia_4141	hypothetical protein D5086_0000171920	257	2	0.000184423	95	2	P:GO:0006508; F:GO:0004190	P:proteolysis; F:aspartic-type endopeptidase activity
Tcordifilia_4143	tropinone reductase homolog At5g06060-like	257	20	4.95279e-43	85.53	2	F:GO:0016491; C:GO:0009536	F:oxidoreductase activity; C:plastid
Tcordifilia_4146	23S rRNA (pseudouridine(1915)-N(3))-methyltransferase RlmH	257	20	8.18817e-55	93.03	3	P:GO:0031167; F:GO:0070038; C:GO:0005737	P:rRNA methylation; F:rRNA (pseudouridine-N3-)-methyltransferase activity; C:cytoplasm
Tcordifilia_4158	Protein TAR1	256	20	1.92668e-21	83.79	1	P:GO:0043457	P:regulation of cellular respiration
Tcordifilia_4159	Gag protease polyprotein	256	9	4.98589e-16	91.66	2	P:GO:0006508; F:GO:0008233	P:proteolysis; F:peptidase activity
Tcordifilia_4162	Hypothetical predicted protein	256	20	2.96627e-17	94.01	1	P:GO:0043457	P:regulation of cellular respiration
Tcordifilia_4166	Protein TAR1	256	20	2.013e-29	90.8	1	P:GO:0043457	P:regulation of cellular respiration
Tcordifilia_4167	Gag protease polyprotein	256	15	3.79691e-16	79.91	1	P:GO:0048731	P:system development
Tcordifilia_4168	hypothetical protein C5167_003922, partial	256	9	3.79691e-16	87.51	2	P:GO:0048731; C:GO:0016021	P:system development; C:integral component of membrane
Tcordifilia_4171	Regulator of rDNA transcription protein 15	256	19	3.40571e-18	94.39	2	P:GO:0006508; F:GO:0004190	P:proteolysis; F:aspartic-type endopeptidase activity
Tcordifilia_4172	hypothetical protein JHK86_036056	256	7	5.53604e-10	89.34	2	C:GO:0009507; C:GO:0009536	C:chloroplast; C:plastid
Tcordifilia_4180	hypothetical protein GBA52_014981	256	5	3.37268e-11	90.54	2	P:GO:0006508; F:GO:0004190	P:proteolysis; F:aspartic-type endopeptidase activity
Tcordifilia_4182	Uncharacterised protein	256	17	1.16245e-22	73.11	1	F:GO:0016788	F:hydrolase activity, acting on ester bonds
Tcordifilia_4183	Hydroxymethylglutaryl-CoA synthase	256	4	4.39145e-10	86.8	4	P:GO:0006084; P:GO:0010142; P:GO:0016126; F:GO:0004421	P:acetyl-CoA metabolic process; P:farnesyl diphosphate biosynthetic process, mevalonate pathway; P:sterol biosynthetic process; F:hydroxymethylglutaryl-CoA synthase activity
Tcordifilia_4185	hypothetical protein ES332_D09G054000v1	256	9	3.25897e-25	77.28	1	C:GO:0005739	C:mitochondrion
Tcordifilia_4186	Gag protease polyprotein	256	6	4.88559e-12	88.3	2	P:GO:0006508; F:GO:0008233	P:proteolysis; F:peptidase activity
Tcordifilia_4189	hypothetical protein JHK85_002894	256	11	6.50775e-25	87.3	1	C:GO:0009507	C:chloroplast
Tcordifilia_4194	related to Identified by gene-trapping, microarray-based expression analysis	256	20	1.03024e-18	87.81	2	P:GO:0006508; F:GO:0008233	P:proteolysis; F:peptidase activity
Tcordifilia_4195	Hydroxymethylglutaryl-CoA synthase	256	12	3.20313e-13	77.25	4	P:GO:0008202; P:GO:0008610; P:GO:0044237; F:GO:0016740	P:steroid metabolic process; P:lipid biosynthetic process; P:cellular metabolic process; F:transferase activity
Tcordifilia_4207	RNA-directed DNA polymerase from mobile element jockey	256	20	1.51123e-41	64.15	4	P:GO:0006278; P:GO:0035556; F:GO:0003824; F:GO:0003964	P:RNA-dependent DNA biosynthetic process; P:intracellular signal transduction; F:catalytic activity; F:RNA-directed DNA polymerase activity
Tcordifilia_4208	probable indole-3-acetic acid-amido synthetase GH3.1	256	20	1.45613e-29	85.86	4	P:GO:0009733; P:GO:0010252; F:GO:0010279; C:GO:0005737	P:response to auxin; P:auxin homeostasis; F:indole-3-acetic acid amido synthetase activity; C:cytoplasm
Tcordifilia_4212	type I restriction-modification system subunit M	256	20	3.76198e-41	78.12	7	P:GO:0009307; P:GO:0032775; P:GO:0090305; F:GO:0003677; F:GO:0004519; F:GO:0008170; F:GO:0009007	P:DNA restriction-modification system; P:DNA methylation on adenine; P:nucleic acid phosphodiester bond hydrolysis; F:DNA binding; F:endonuclease activity; F:N-methyltransferase activity; F:site-specific DNA-methyltransferase (adenine-specific) activity
Tcordifilia_4216	undecaprenyl-diphosphate phosphatase	256	20	1.25551e-38	88.64	8	P:GO:0008360; P:GO:0009252; P:GO:0016311; P:GO:0046677; P:GO:0071555; F:GO:0050380; C:GO:0005886; C:GO:0016021	P:regulation of cell shape; P:peptidoglycan biosynthetic process; P:dephosphorylation; P:response to antibiotic; P:cell wall organization; F:undecaprenyl-diphosphatase activity; C:plasma membrane; C:integral component of membrane
Tcordifilia_4218	UPF0764 protein C16orf89 isoform 1 precursor	256	16	1.45707e-15	75.8	6	P:GO:0006355; F:GO:0042803; C:GO:0005576; C:GO:0005634; C:GO:0005829; C:GO:0016020	P:regulation of transcription, DNA-templated; F:protein homodimerization activity; C:extracellular region; C:nucleus; C:cytosol; C:membrane
Tcordifilia_4221	extended synaptotagmin-3	256	8	5.04606e-09	79.87	8	P:GO:0006869; P:GO:0061817; F:GO:0008289; F:GO:0046872; C:GO:0005783; C:GO:0005789; C:GO:0005886; C:GO:0016020	P:lipid transport; P:endoplasmic reticulum-plasma membrane tethering; F:lipid binding; F:metal ion binding; C:endoplasmic reticulum; C:endoplasmic reticulum membrane; C:plasma membrane; C:membrane
Tcordifilia_4223	phospholipase A I isoform X1	256	18	6.19113e-32	92.8	8	P:GO:0006631; P:GO:0009695; P:GO:0016042; P:GO:0050832; F:GO:0004620; F:GO:0047372; C:GO:0009507; C:GO:0016020	P:fatty acid metabolic process; P:jasmonic acid biosynthetic process; P:lipid catabolic process; P:defense response to fungus; F:phospholipase activity; F:acylglycerol lipase activity; C:chloroplast; C:membrane
Tcordifilia_4225	nucleotide exchange factor GrpE	256	20	5.48826e-42	94.25	5	P:GO:0006457; F:GO:0000774; F:GO:0042803; F:GO:0051087; C:GO:0005737	P:protein folding; F:adenyl-nucleotide exchange factor activity; F:protein homodimerization activity; F:chaperone binding; C:cytoplasm
Tcordifilia_4234	Protein TAR1	256	12	2.83078e-12	67.1	1	P:GO:0043457	P:regulation of cellular respiration
Tcordifilia_4237	hypothetical protein C5167_003922, partial	255	10	3.5576e-16	84.6	2	P:GO:0048731; C:GO:0016021	P:system development; C:integral component of membrane
Tcordifilia_4238	cell wall-associated hydrolase	255	20	3.40196e-18	84.68	2	P:GO:0048731; C:GO:0016021	P:system development; C:integral component of membrane
Tcordifilia_4239	translation initiation factor IF-2-like	255	13	1.30062e-16	88.91	1	P:GO:0006355	P:regulation of transcription, DNA-templated
Tcordifilia_4240	Hydroxymethylglutaryl-CoA synthase	255	12	3.00457e-14	87.78	4	P:GO:0006084; P:GO:0010142; P:GO:0016126; F:GO:0004421	P:acetyl-CoA metabolic process; P:farnesyl diphosphate biosynthetic process, mevalonate pathway; P:sterol biosynthetic process; F:hydroxymethylglutaryl-CoA synthase activity
Tcordifilia_4241	hypothetical protein DUNSADRAFT_6888	255	13	3.91145e-21	90.28	2	P:GO:0006508; F:GO:0004190	P:proteolysis; F:aspartic-type endopeptidase activity
Tcordifilia_4242	chromosome partitioning protein ParB	255	20	2.55016e-32	88	2	C:GO:0016020; C:GO:0016021	C:membrane; C:integral component of membrane
Tcordifilia_4245	translation initiation factor IF-2-like	255	12	2.33435e-14	88.65	3	P:GO:0006355; F:GO:0003677; F:GO:0046982	P:regulation of transcription, DNA-templated; F:DNA binding; F:protein heterodimerization activity
Tcordifilia_4246	cell wall-associated hydrolase	255	19	1.43578e-30	85.66	1	C:GO:0009507	C:chloroplast
Tcordifilia_4247	hypothetical protein DUNSADRAFT_6888	255	14	1.09518e-18	94.87	2	P:GO:0006508; F:GO:0004190	P:proteolysis; F:aspartic-type endopeptidase activity
Tcordifilia_4254	Regulator of rDNA transcription protein 15	255	5	2.04254e-10	92.99	1	P:GO:0043457	P:regulation of cellular respiration
Tcordifilia_4257	senescence-associated protein	255	11	1.26637e-13	86.87	1	P:GO:0043457	P:regulation of cellular respiration
Tcordifilia_4259	Gag protease polyprotein	255	12	3.20353e-13	93.65	2	P:GO:0006508; F:GO:0008233	P:proteolysis; F:peptidase activity
Tcordifilia_4262	hypothetical protein DVH24_018953	255	12	8.46658e-32	93.37	2	P:GO:0006508; F:GO:0004190	P:proteolysis; F:aspartic-type endopeptidase activity
Tcordifilia_4264	Hydroxymethylglutaryl-CoA synthase	255	15	2.6973e-10	84.51	4	P:GO:0006084; P:GO:0010142; P:GO:0016126; F:GO:0004421	P:acetyl-CoA metabolic process; P:farnesyl diphosphate biosynthetic process, mevalonate pathway; P:sterol biosynthetic process; F:hydroxymethylglutaryl-CoA synthase activity
Tcordifilia_4268	Nuclear transcription factor Y subunit C-4	255	2	5.91501e-14	87.14	2	F:GO:0003677; F:GO:0046982	F:DNA binding; F:protein heterodimerization activity
Tcordifilia_4278	putative arginine and glutamate-rich protein	255	17	8.31301e-10	90.47	2	C:GO:0005654; C:GO:0005739	C:nucleoplasm; C:mitochondrion
Tcordifilia_4279	RNA-dependent RNA polymerase 6	255	9	8.65427e-32	74.62	6	P:GO:0001172; P:GO:0030422; P:GO:0070919; F:GO:0003723; F:GO:0003968; C:GO:0031380	P:transcription, RNA-templated; P:production of siRNA involved in RNA interference; P:production of siRNA involved in gene silencing by small RNA; F:RNA binding; F:RNA-directed 5'-3' RNA polymerase activity; C:nuclear RNA-directed RNA polymerase complex
Tcordifilia_4280	DUF3139 domain-containing protein	255	2	5.3665e-22	93.22	1	C:GO:0016021	C:integral component of membrane
Tcordifilia_4291	protein NYNRIN-like	255	20	4.98972e-13	76.3	3	P:GO:0090502; F:GO:0003676; F:GO:0004523	P:RNA phosphodiester bond hydrolysis, endonucleolytic; F:nucleic acid binding; F:RNA-DNA hybrid ribonuclease activity
Tcordifilia_4293	DEAD/DEAH box helicase	255	20	7.26452e-50	98.5	5	P:GO:0006412; F:GO:0003677; F:GO:0004386; F:GO:0005524; F:GO:0016787	P:translation; F:DNA binding; F:helicase activity; F:ATP binding; F:hydrolase activity
Tcordifilia_4299	cationic amino acid transporter 7, chloroplastic-like	255	20	1.96797e-28	75.1	4	P:GO:0003333; F:GO:0015171; C:GO:0005886; C:GO:0016021	P:amino acid transmembrane transport; F:amino acid transmembrane transporter activity; C:plasma membrane; C:integral component of membrane
Tcordifilia_4302	recombinase family protein	255	20	2.39769e-27	78.38	4	P:GO:0006310; P:GO:0015074; F:GO:0000150; F:GO:0003677	P:DNA recombination; P:DNA integration; F:DNA strand exchange activity; F:DNA binding
Tcordifilia_4307	LORF2 protein	255	20	6.80029e-19	73.57	2	P:GO:0044237; F:GO:0016772	P:cellular metabolic process; F:transferase activity, transferring phosphorus-containing groups
Tcordifilia_4308	DUF6531 domain-containing protein	255	20	3.0105e-09	50.68	3	F:GO:0016779; C:GO:0016020; C:GO:0016021	F:nucleotidyltransferase activity; C:membrane; C:integral component of membrane
Tcordifilia_4321	Regulator of rDNA transcription protein 15	254	20	1.48482e-16	93.68	2	P:GO:0006508; F:GO:0008233	P:proteolysis; F:peptidase activity
Tcordifilia_4325	hypothetical protein C5167_003922, partial	254	16	5.99871e-17	78.18	2	P:GO:0048731; C:GO:0016020	P:system development; C:membrane
Tcordifilia_4327	Protein TAR1	254	20	6.50712e-20	87.52	1	P:GO:0043457	P:regulation of cellular respiration
Tcordifilia_4328	Gag protease polyprotein	254	12	5.14278e-23	89.46	2	P:GO:0006508; F:GO:0008233	P:proteolysis; F:peptidase activity
Tcordifilia_4329	Hypothetical predicted protein	254	16	5.88719e-08	81.18	1	P:GO:0043457	P:regulation of cellular respiration
Tcordifilia_4330	translation initiation factor IF-2-like	254	12	1.78163e-23	86.77	1	P:GO:0006355	P:regulation of transcription, DNA-templated
Tcordifilia_4332	senescence-associated protein	254	8	2.6357e-14	94.92	2	P:GO:0006508; F:GO:0008233	P:proteolysis; F:peptidase activity
Tcordifilia_4334	Protein TAR1	254	16	1.52955e-11	85.32	2	P:GO:0006355; P:GO:0043457	P:regulation of transcription, DNA-templated; P:regulation of cellular respiration
Tcordifilia_4335	Gag protease polyprotein	254	6	2.26542e-14	90.36	2	P:GO:0006508; F:GO:0008233	P:proteolysis; F:peptidase activity
Tcordifilia_4338	hypothetical protein DVH24_037526	254	9	1.46593e-17	88.86	2	C:GO:0016020; C:GO:0016021	C:membrane; C:integral component of membrane
Tcordifilia_4341	hypothetical protein C5167_003922, partial	254	15	1.93993e-11	77.68	1	C:GO:0016021	C:integral component of membrane
Tcordifilia_4342	Protein TAR1	254	20	1.21502e-14	87.99	1	P:GO:0043457	P:regulation of cellular respiration
Tcordifilia_4343	Regulator of rDNA transcription protein 15	254	14	2.02349e-22	87.11	1	C:GO:0016021	C:integral component of membrane
Tcordifilia_4344	Protein TAR1	254	13	1.10441e-10	87.37	1	P:GO:0006355	P:regulation of transcription, DNA-templated
Tcordifilia_4349	Regulator of rDNA transcription protein 15	254	9	1.69847e-10	85.67	2	P:GO:0006508; F:GO:0008233	P:proteolysis; F:peptidase activity
Tcordifilia_4350	Hypothetical predicted protein	254	20	2.08732e-23	92.72	1	P:GO:0043457	P:regulation of cellular respiration
Tcordifilia_4352	Hydroxymethylglutaryl-CoA synthase	254	17	3.34224e-10	86.28	4	P:GO:0006084; P:GO:0010142; P:GO:0016126; F:GO:0004421	P:acetyl-CoA metabolic process; P:farnesyl diphosphate biosynthetic process, mevalonate pathway; P:sterol biosynthetic process; F:hydroxymethylglutaryl-CoA synthase activity
Tcordifilia_4354	Gag protease polyprotein	254	7	8.29178e-16	85.03	1	C:GO:0016021	C:integral component of membrane
Tcordifilia_4356	Gag protease polyprotein	254	9	1.02584e-14	91.78	2	P:GO:0006508; F:GO:0008233	P:proteolysis; F:peptidase activity
Tcordifilia_4361	Cell wall-associated hydrolase	254	20	1.50293e-19	87.27	1	F:GO:0016787	F:hydrolase activity
Tcordifilia_4369	non-histone chromosomal protein 6	254	20	1.37675e-12	84.4	5	P:GO:0006260; P:GO:0006281; F:GO:0003677; C:GO:0005634; C:GO:0005694	P:DNA replication; P:DNA repair; F:DNA binding; C:nucleus; C:chromosome
Tcordifilia_4372	RVP_2 domain-containing protein	254	20	1.83163e-11	61.68	1	F:GO:0046872	F:metal ion binding
Tcordifilia_4374	ephrin-A3b isoform X1	254	2	8.95784e-06	95.55	4	P:GO:0048013; F:GO:0046875; C:GO:0016020; C:GO:0031225	P:ephrin receptor signaling pathway; F:ephrin receptor binding; C:membrane; C:anchored component of membrane
Tcordifilia_4382	S-(hydroxymethyl)glutathione dehydrogenase/class III alcohol dehydrogenase	254	20	6.93325e-38	85.93	4	P:GO:0006069; F:GO:0008270; F:GO:0106321; F:GO:0106322	P:ethanol oxidation; F:zinc ion binding; F:S-(hydroxymethyl)glutathione dehydrogenase NADP activity; F:S-(hydroxymethyl)glutathione dehydrogenase NAD activity
Tcordifilia_4387	LORF2 protein	254	20	6.48911e-42	86.3	4	P:GO:0006278; P:GO:0016310; F:GO:0003964; F:GO:0016301	P:RNA-dependent DNA biosynthetic process; P:phosphorylation; F:RNA-directed DNA polymerase activity; F:kinase activity
Tcordifilia_4391	persulfide dioxygenase-sulfurtransferase CstB	254	20	3.36697e-53	86.64	4	P:GO:0006749; F:GO:0016740; F:GO:0016788; F:GO:0050313	P:glutathione metabolic process; F:transferase activity; F:hydrolase activity, acting on ester bonds; F:sulfur dioxygenase activity
Tcordifilia_4392	DEAD/DEAH box helicase	254	10	4.15908e-38	73.45	3	F:GO:0003676; F:GO:0004386; F:GO:0005524	F:nucleic acid binding; F:helicase activity; F:ATP binding
Tcordifilia_4398	zinc finger protein ENSP00000375192-like	254	20	1.83048e-19	77.84	13	P:GO:0008284; P:GO:0019221; P:GO:0032754; P:GO:0033005; P:GO:1904894; F:GO:0004923; F:GO:0004924; F:GO:0005127; F:GO:0019955; C:GO:0005912; C:GO:0009897; C:GO:0043229; C:GO:0043235	P:positive regulation of cell population proliferation; P:cytokine-mediated signaling pathway; P:positive regulation of interleukin-5 production; P:positive regulation of mast cell activation; P:positive regulation of receptor signaling pathway via STAT; F:leukemia inhibitory factor receptor activity; F:oncostatin-M receptor activity; F:ciliary neurotrophic factor receptor binding; F:cytokine bin…
Tcordifilia_4399	scarecrow-like protein 1	254	20	6.82049e-31	70.33	6	P:GO:0006355; P:GO:0006662; F:GO:0003700; F:GO:0015035; F:GO:0043565; C:GO:0005634	P:regulation of transcription, DNA-templated; P:glycerol ether metabolic process; F:DNA-binding transcription factor activity; F:protein-disulfide reductase activity; F:sequence-specific DNA binding; C:nucleus
Tcordifilia_4400	hypothetical protein DVH24_018953	254	11	4.18002e-20	87.42	2	P:GO:0006508; F:GO:0004190	P:proteolysis; F:aspartic-type endopeptidase activity
Tcordifilia_4402	Protein TAR1	254	20	2.72501e-24	74.45	1	P:GO:0043457	P:regulation of cellular respiration
Tcordifilia_4407	Protein TAR1	253	20	4.58941e-23	90.47	1	P:GO:0043457	P:regulation of cellular respiration
Tcordifilia_4408	Protein TAR1	253	20	1.02501e-27	94.17	1	P:GO:0043457	P:regulation of cellular respiration
Tcordifilia_4410	Gag protease polyprotein	253	20	3.43292e-17	91.96	2	P:GO:0006508; F:GO:0008233	P:proteolysis; F:peptidase activity
Tcordifilia_4412	Hypothetical predicted protein	253	20	7.34878e-15	91.28	2	P:GO:0006508; F:GO:0004190	P:proteolysis; F:aspartic-type endopeptidase activity
Tcordifilia_4413	Hypothetical predicted protein	253	20	3.07222e-16	82.22	2	P:GO:0048731; C:GO:0016021	P:system development; C:integral component of membrane
Tcordifilia_4414	Protein TAR1	253	20	1.03201e-11	91.86	1	P:GO:0043457	P:regulation of cellular respiration
Tcordifilia_4415	Protein TAR1	253	20	6.78185e-11	90.95	1	P:GO:0043457	P:regulation of cellular respiration
Tcordifilia_4417	hypothetical protein DUNSADRAFT_6888	253	13	2.92188e-20	92.9	2	P:GO:0006508; F:GO:0004190	P:proteolysis; F:aspartic-type endopeptidase activity
Tcordifilia_4426	Hydroxymethylglutaryl-CoA synthase	253	12	3.58745e-15	83.37	4	P:GO:0006084; P:GO:0010142; P:GO:0016126; F:GO:0004421	P:acetyl-CoA metabolic process; P:farnesyl diphosphate biosynthetic process, mevalonate pathway; P:sterol biosynthetic process; F:hydroxymethylglutaryl-CoA synthase activity
Tcordifilia_4430	hypothetical protein C5167_003922, partial	253	8	5.18005e-23	85.52	1	C:GO:0016021	C:integral component of membrane
Tcordifilia_4431	hypothetical protein JHK86_036056	253	6	3.90754e-11	85.26	2	P:GO:0006508; F:GO:0004190	P:proteolysis; F:aspartic-type endopeptidase activity
Tcordifilia_4433	Nuclear transcription factor Y subunit C-4	253	5	9.73485e-15	82.22	4	P:GO:0006508; F:GO:0003677; F:GO:0004190; F:GO:0046982	P:proteolysis; F:DNA binding; F:aspartic-type endopeptidase activity; F:protein heterodimerization activity
Tcordifilia_4441	hypothetical protein C4D60_Mb00t17770	253	16	7.4971e-09	93.16	2	C:GO:0016020; C:GO:0016021	C:membrane; C:integral component of membrane
Tcordifilia_4444	cell wall-associated hydrolase	253	13	5.10815e-21	90.51	1	C:GO:0009536	C:plastid
Tcordifilia_4452	putative ribonuclease H protein At1g65750 family	253	13	8.34716e-37	88.13	2	P:GO:0015074; F:GO:0003676	P:DNA integration; F:nucleic acid binding
Tcordifilia_4456	cullin-associated NEDD8-dissociated protein 1	253	20	4.26182e-19	82.94	3	P:GO:0010265; P:GO:0016567; C:GO:0005634	P:SCF complex assembly; P:protein ubiquitination; C:nucleus
Tcordifilia_4463	ATP-dependent chaperone ClpB	253	20	5.06594e-43	79.66	5	P:GO:0009408; P:GO:0042026; F:GO:0005524; F:GO:0016887; C:GO:0009570	P:response to heat; P:protein refolding; F:ATP binding; F:ATP hydrolysis activity; C:chloroplast stroma
Tcordifilia_4471	zinc ribbon domain-containing protein	253	20	2.7679e-51	86.93	3	P:GO:0046677; C:GO:0005886; C:GO:0016021	P:response to antibiotic; C:plasma membrane; C:integral component of membrane
Tcordifilia_4474	L1 transposable element	253	16	8.28721e-19	74.04	10	P:GO:0032197; F:GO:0000166; F:GO:0003727; F:GO:0005515; C:GO:0005634; C:GO:0005730; C:GO:0005737; C:GO:0010494; C:GO:0036464; C:GO:1990904	P:transposition, RNA-mediated; F:nucleotide binding; F:single-stranded RNA binding; F:protein binding; C:nucleus; C:nucleolus; C:cytoplasm; C:cytoplasmic stress granule; C:cytoplasmic ribonucleoprotein granule; C:ribonucleoprotein complex
Tcordifilia_4484	Glutamate synthase 1 [NADH] chloroplastic	253	20	1.96694e-42	85.18	8	P:GO:0019676; P:GO:0097054; F:GO:0005506; F:GO:0010181; F:GO:0016040; F:GO:0050660; F:GO:0051538; C:GO:0005737	P:ammonia assimilation cycle; P:L-glutamate biosynthetic process; F:iron ion binding; F:FMN binding; F:glutamate synthase (NADH) activity; F:flavin adenine dinucleotide binding; F:3 iron, 4 sulfur cluster binding; C:cytoplasm
Tcordifilia_4486	transposase	253	20	8.51065e-47	90.83	3	P:GO:0006313; F:GO:0003677; F:GO:0004803	P:transposition, DNA-mediated; F:DNA binding; F:transposase activity
Tcordifilia_4488	xylulokinase	253	20	1.69297e-30	75.09	5	P:GO:0005998; P:GO:0042732; P:GO:0046835; F:GO:0004856; F:GO:0005524	P:xylulose catabolic process; P:D-xylose metabolic process; P:carbohydrate phosphorylation; F:xylulokinase activity; F:ATP binding
Tcordifilia_4490	ribosome maturation factor RimM	253	17	6.00045e-32	61.25	5	P:GO:0006364; P:GO:0042274; F:GO:0043022; C:GO:0005737; C:GO:0005840	P:rRNA processing; P:ribosomal small subunit biogenesis; F:ribosome binding; C:cytoplasm; C:ribosome
Tcordifilia_4491	phenylalanine ammonia-lyase	253	20	1.26478e-41	85.14	5	P:GO:0006559; P:GO:0009800; F:GO:0045548; C:GO:0005737; C:GO:0016020	P:L-phenylalanine catabolic process; P:cinnamic acid biosynthetic process; F:phenylalanine ammonia-lyase activity; C:cytoplasm; C:membrane
Tcordifilia_4494	biotin synthase BioB	253	20	1.33984e-22	89.03	5	P:GO:0009102; F:GO:0004076; F:GO:0005506; F:GO:0051537; F:GO:0051539	P:biotin biosynthetic process; F:biotin synthase activity; F:iron ion binding; F:2 iron, 2 sulfur cluster binding; F:4 iron, 4 sulfur cluster binding
Tcordifilia_4495	DUF21 domain-containing protein	253	18	1.37396e-06	84.65	4	F:GO:0050660; C:GO:0016020; C:GO:0016021; C:GO:0110165	F:flavin adenine dinucleotide binding; C:membrane; C:integral component of membrane; C:cellular anatomical entity
Tcordifilia_4498	DNA repair protein RecN	253	20	1.73045e-16	82.37	10	P:GO:0006281; P:GO:0006310; P:GO:0006741; P:GO:0016310; P:GO:0019674; F:GO:0003951; F:GO:0005524; F:GO:0046872; F:GO:0051287; C:GO:0005737	P:DNA repair; P:DNA recombination; P:NADP biosynthetic process; P:phosphorylation; P:NAD metabolic process; F:NAD+ kinase activity; F:ATP binding; F:metal ion binding; F:NAD binding; C:cytoplasm
Tcordifilia_4511	Protein TAR1	252	20	3.61461e-22	89.7	1	C:GO:0016020	C:membrane
Tcordifilia_4512	Hypothetical predicted protein	252	20	1.41638e-23	89.63	1	P:GO:0043457	P:regulation of cellular respiration
Tcordifilia_4517	Cell wall-associated hydrolase	252	20	7.31153e-22	88.44	1	F:GO:0016787	F:hydrolase activity
Tcordifilia_4520	Hydroxymethylglutaryl-CoA synthase	252	10	1.22699e-14	85.32	4	P:GO:0006084; P:GO:0010142; P:GO:0016126; F:GO:0004421	P:acetyl-CoA metabolic process; P:farnesyl diphosphate biosynthetic process, mevalonate pathway; P:sterol biosynthetic process; F:hydroxymethylglutaryl-CoA synthase activity
Tcordifilia_4521	Uncharacterised protein	252	16	1.33473e-22	80.04	2	C:GO:0016020; C:GO:0016021	C:membrane; C:integral component of membrane
Tcordifilia_4522	Hypothetical predicted protein	252	20	9.52643e-26	93.12	1	C:GO:0009507	C:chloroplast
Tcordifilia_4524	Cell wall-associated hydrolase	252	20	4.83119e-28	82.87	6	P:GO:0022900; P:GO:1902600; F:GO:0004129; F:GO:0005507; C:GO:0009507; C:GO:0016020	P:electron transport chain; P:proton transmembrane transport; F:cytochrome-c oxidase activity; F:copper ion binding; C:chloroplast; C:membrane
Tcordifilia_4525	Gag protease polyprotein	252	13	1.43637e-13	81.91	2	P:GO:0006508; F:GO:0008233	P:proteolysis; F:peptidase activity
Tcordifilia_4536	hypothetical protein DVH24_018953	252	12	3.03649e-28	92.06	2	P:GO:0006508; F:GO:0004190	P:proteolysis; F:aspartic-type endopeptidase activity
Tcordifilia_4546	Nuclear transcription factor Y subunit C-4	252	9	2.6525e-23	87.23	2	F:GO:0003677; F:GO:0046982	F:DNA binding; F:protein heterodimerization activity
Tcordifilia_4549	Hydroxymethylglutaryl-CoA synthase	252	11	2.59469e-10	87.78	4	P:GO:0006084; P:GO:0010142; P:GO:0016126; F:GO:0004421	P:acetyl-CoA metabolic process; P:farnesyl diphosphate biosynthetic process, mevalonate pathway; P:sterol biosynthetic process; F:hydroxymethylglutaryl-CoA synthase activity
Tcordifilia_4550	hypothetical protein C4D60_Mb00t17770	252	11	1.09911e-10	93.69	1	P:GO:0006355	P:regulation of transcription, DNA-templated
Tcordifilia_4551	hypothetical protein DVH24_018953	252	11	1.54353e-32	92.71	2	P:GO:0006508; F:GO:0004190	P:proteolysis; F:aspartic-type endopeptidase activity
Tcordifilia_4552	hypothetical protein DVH24_018953	252	15	1.54353e-32	91.34	2	P:GO:0006508; F:GO:0004190	P:proteolysis; F:aspartic-type endopeptidase activity
Tcordifilia_4557	rRNA intron-encoded homing endonuclease	252	13	1.03899e-12	90.19	4	P:GO:0006508; P:GO:0090305; F:GO:0004190; F:GO:0004519	P:proteolysis; P:nucleic acid phosphodiester bond hydrolysis; F:aspartic-type endopeptidase activity; F:endonuclease activity
Tcordifilia_4559	DNA-directed RNA polymerase, subunit 2	252	9	1.83161e-31	95.81	1	P:GO:0006355	P:regulation of transcription, DNA-templated
Tcordifilia_4561	hypothetical protein GBA52_014981	252	10	1.36801e-26	89.59	2	P:GO:0006508; F:GO:0004190	P:proteolysis; F:aspartic-type endopeptidase activity
Tcordifilia_4563	Protein TAR1	252	20	1.97315e-26	86.69	1	P:GO:0043457	P:regulation of cellular respiration
Tcordifilia_4566	Gag protease polyprotein	252	11	2.97919e-18	89.96	2	P:GO:0006508; F:GO:0008233	P:proteolysis; F:peptidase activity
Tcordifilia_4567	unnamed protein product	252	10	1.9876e-12	77.17	1	F:GO:0016788	F:hydrolase activity, acting on ester bonds
Tcordifilia_4568	L1 transposable element	252	13	1.07317e-16	75.83	10	P:GO:0032197; F:GO:0000166; F:GO:0003727; F:GO:0005515; C:GO:0005634; C:GO:0005730; C:GO:0005737; C:GO:0010494; C:GO:0036464; C:GO:1990904	P:transposition, RNA-mediated; F:nucleotide binding; F:single-stranded RNA binding; F:protein binding; C:nucleus; C:nucleolus; C:cytoplasm; C:cytoplasmic stress granule; C:cytoplasmic ribonucleoprotein granule; C:ribonucleoprotein complex
Tcordifilia_4570	Ribonuclease H-like protein	252	20	1.53913e-10	58.86	1	F:GO:0005488	F:binding
Tcordifilia_4571	DEAD/DEAH box helicase	252	20	1.34101e-40	91.81	14	P:GO:0000055; P:GO:0006409; P:GO:0006607; P:GO:0006999; P:GO:0016973; P:GO:0036228; F:GO:0003677; F:GO:0004386; F:GO:0005524; F:GO:0016787; F:GO:0017056; F:GO:0042802; C:GO:0031965; C:GO:0044613	P:ribosomal large subunit export from nucleus; P:tRNA export from nucleus; P:NLS-bearing protein import into nucleus; P:nuclear pore organization; P:poly(A)+ mRNA export from nucleus; P:protein localization to nuclear inner membrane; F:DNA binding; F:helicase activity; F:ATP binding; F:hydrolase activity; F:structural constituent of nuclear pore; F:identical protein binding; C:nuclear membrane; C…
Tcordifilia_4581	MutS family DNA mismatch repair protein	252	20	2.39252e-52	71.95	3	F:GO:0000166; F:GO:0003677; C:GO:0016020	F:nucleotide binding; F:DNA binding; C:membrane
Tcordifilia_4582	cysteine-rich receptor-like protein kinase	252	20	5.79303e-09	65.17	17	P:GO:0000973; P:GO:0006278; P:GO:0006405; P:GO:0006606; P:GO:0006913; P:GO:0015031; P:GO:0016310; P:GO:0051028; F:GO:0003676; F:GO:0003964; F:GO:0016301; F:GO:0016740; F:GO:0016779; F:GO:0017056; C:GO:0005634; C:GO:0005643; C:GO:0044614	P:posttranscriptional tethering of RNA polymerase II gene DNA at nuclear periphery; P:RNA-dependent DNA biosynthetic process; P:RNA export from nucleus; P:protein import into nucleus; P:nucleocytoplasmic transport; P:protein transport; P:phosphorylation; P:mRNA transport; F:nucleic acid binding; F:RNA-directed DNA polymerase activity; F:kinase activity; F:transferase activity; F:nucleotidyltransf…
Tcordifilia_4583	cytosol aminopeptidase	252	20	8.17934e-50	89	12	P:GO:0006508; P:GO:0016567; F:GO:0004180; F:GO:0016805; F:GO:0030145; F:GO:0061630; F:GO:0070006; F:GO:0097718; C:GO:0005654; C:GO:0005739; C:GO:0005829; C:GO:0030496	P:proteolysis; P:protein ubiquitination; F:carboxypeptidase activity; F:dipeptidase activity; F:manganese ion binding; F:ubiquitin protein ligase activity; F:metalloaminopeptidase activity; F:disordered domain specific binding; C:nucleoplasm; C:mitochondrion; C:cytosol; C:midbody
Tcordifilia_4587	LORF2 protein	252	16	1.59021e-11	75.43	1	F:GO:0003824	F:catalytic activity
Tcordifilia_4590	UDP-N-acetylglucosamine transporter-like isoform X3	252	1	0.000167572	76.92	6	P:GO:0008643; P:GO:0090481; F:GO:0015165; C:GO:0000139; C:GO:0016020; C:GO:0016021	P:carbohydrate transport; P:pyrimidine nucleotide-sugar transmembrane transport; F:pyrimidine nucleotide-sugar transmembrane transporter activity; C:Golgi membrane; C:membrane; C:integral component of membrane
Tcordifilia_4595	class 1b ribonucleoside-diphosphate reductase subunit alpha	252	20	0.00016913	100	6	P:GO:0006260; P:GO:0008152; F:GO:0003824; F:GO:0004748; F:GO:0005524; F:GO:0016491	P:DNA replication; P:metabolic process; F:catalytic activity; F:ribonucleoside-diphosphate reductase activity, thioredoxin disulfide as acceptor; F:ATP binding; F:oxidoreductase activity
Tcordifilia_4597	gag-pol polyprotein	252	20	6.03405e-12	71.62	1	F:GO:0005488	F:binding
Tcordifilia_4600	reverse transcriptase	252	20	7.10472e-32	70.65	3	P:GO:0015074; F:GO:0003676; F:GO:0016787	P:DNA integration; F:nucleic acid binding; F:hydrolase activity
Tcordifilia_4601	putative G3BP-like protein	252	3	2.28704e-08	77.03	3	F:GO:0003723; C:GO:0005737; C:GO:0043229	F:RNA binding; C:cytoplasm; C:intracellular organelle
Tcordifilia_4602	translationally-controlled tumor protein homolog	252	20	1.89491e-33	83.16	2	F:GO:0005509; C:GO:0005737	F:calcium ion binding; C:cytoplasm
Tcordifilia_4608	hypothetical protein PVAP13_9NG065115	252	5	8.21096e-18	79.38	1	C:GO:0016020	C:membrane
Tcordifilia_4615	Regulator of rDNA transcription protein 15	251	11	4.61143e-16	89.3	2	P:GO:0006508; F:GO:0008233	P:proteolysis; F:peptidase activity
Tcordifilia_4616	Gag protease polyprotein	251	9	1.6489e-17	90.58	2	P:GO:0006508; F:GO:0008233	P:proteolysis; F:peptidase activity
Tcordifilia_4617	Protein TAR1	251	20	3.21796e-19	92.42	1	P:GO:0043457	P:regulation of cellular respiration
Tcordifilia_4618	Protein TAR1	251	20	1.46769e-15	85	1	P:GO:0043457	P:regulation of cellular respiration
Tcordifilia_4619	Protein TAR1	251	20	2.75315e-25	87.56	1	P:GO:0043457	P:regulation of cellular respiration
Tcordifilia_4621	senescence-associated protein	251	14	1.43711e-16	88.71	2	P:GO:0048731; C:GO:0016021	P:system development; C:integral component of membrane
Tcordifilia_4622	Hypothetical predicted protein	251	20	2.94171e-16	85.71	2	P:GO:0048731; C:GO:0016021	P:system development; C:integral component of membrane
Tcordifilia_4623	hypothetical protein C5167_003922, partial	251	9	1.30335e-16	80.49	2	P:GO:0048731; C:GO:0016021	P:system development; C:integral component of membrane
Tcordifilia_4625	hypothetical protein ES332_D09G054000v1	251	12	1.15879e-16	81.16	1	C:GO:0005739	C:mitochondrion
Tcordifilia_4634	Gag protease polyprotein	251	12	2.05816e-19	82.82	3	P:GO:0006508; F:GO:0008233; C:GO:0009507	P:proteolysis; F:peptidase activity; C:chloroplast
Tcordifilia_4635	Protein TAR1	251	20	1.03623e-24	88.34	1	P:GO:0043457	P:regulation of cellular respiration
Tcordifilia_4636	cell wall-associated hydrolase	251	20	6.31289e-24	74.95	5	P:GO:0022900; P:GO:1902600; F:GO:0004129; F:GO:0005507; C:GO:0016020	P:electron transport chain; P:proton transmembrane transport; F:cytochrome-c oxidase activity; F:copper ion binding; C:membrane
Tcordifilia_4639	translation initiation factor IF-2-like	251	15	1.27248e-18	87.55	3	P:GO:0006355; C:GO:0009507; C:GO:0009536	P:regulation of transcription, DNA-templated; C:chloroplast; C:plastid
Tcordifilia_4640	Protein TAR1	251	14	2.50059e-09	81.52	1	P:GO:0043457	P:regulation of cellular respiration
Tcordifilia_4642	hypothetical protein ES332_D09G054000v1	251	12	4.89016e-23	75.81	1	C:GO:0005739	C:mitochondrion
Tcordifilia_4645	Hypothetical predicted protein	251	20	1.79143e-21	87.57	2	P:GO:0006508; F:GO:0004190	P:proteolysis; F:aspartic-type endopeptidase activity
Tcordifilia_4646	Gag protease polyprotein	251	16	3.15408e-11	85.37	3	P:GO:0006508; F:GO:0004190; F:GO:0008233	P:proteolysis; F:aspartic-type endopeptidase activity; F:peptidase activity
Tcordifilia_4647	Gag protease polyprotein	251	5	2.29506e-10	88.29	2	P:GO:0006508; F:GO:0008233	P:proteolysis; F:peptidase activity
Tcordifilia_4650	Regulator of rDNA transcription protein 15	251	18	2.14405e-10	90.51	2	P:GO:0006508; F:GO:0004190	P:proteolysis; F:aspartic-type endopeptidase activity
Tcordifilia_4652	Hydroxymethylglutaryl-CoA synthase	251	17	7.72574e-12	86.01	4	P:GO:0006084; P:GO:0010142; P:GO:0016126; F:GO:0004421	P:acetyl-CoA metabolic process; P:farnesyl diphosphate biosynthetic process, mevalonate pathway; P:sterol biosynthetic process; F:hydroxymethylglutaryl-CoA synthase activity
Tcordifilia_4653	Protein TAR1	251	20	9.02586e-22	89.35	1	P:GO:0043457	P:regulation of cellular respiration
Tcordifilia_4655	Protein TAR1	251	20	5.36144e-35	79.23	1	P:GO:0043457	P:regulation of cellular respiration
Tcordifilia_4656	Regulator of rDNA transcription protein 15	251	20	1.11767e-32	83.9	2	C:GO:0016020; C:GO:0016021	C:membrane; C:integral component of membrane
Tcordifilia_4660	hypothetical protein KY285_037364	251	8	9.23815e-17	81.71	1	P:GO:0043457	P:regulation of cellular respiration
Tcordifilia_4662	Uncharacterised protein	251	20	4.54102e-14	85.5	1	P:GO:0043457	P:regulation of cellular respiration
Tcordifilia_4665	Regulator of rDNA transcription protein 15	251	20	2.15563e-17	98.1	2	P:GO:0006508; F:GO:0004190	P:proteolysis; F:aspartic-type endopeptidase activity
Tcordifilia_4672	Regulator of rDNA transcription protein 15	251	18	4.87499e-18	80.91	1	F:GO:0016788	F:hydrolase activity, acting on ester bonds
Tcordifilia_4673	AAA-ATPase At3g50940-like	251	20	6.05247e-11	76.77	2	F:GO:0005524; F:GO:0016887	F:ATP binding; F:ATP hydrolysis activity
Tcordifilia_4684	MoxR family ATPase	251	20	1.69658e-22	77.89	2	F:GO:0005524; F:GO:0016887	F:ATP binding; F:ATP hydrolysis activity
Tcordifilia_4686	L-aspartate oxidase	251	20	1.00489e-32	72.67	5	P:GO:0009435; F:GO:0008734; F:GO:0044318; C:GO:0009507; C:GO:0016020	P:NAD biosynthetic process; F:L-aspartate oxidase activity; F:L-aspartate:fumarate oxidoreductase activity; C:chloroplast; C:membrane
Tcordifilia_4691	DUF2179 domain-containing protein	251	20	6.79133e-22	69.65	1	C:GO:0016020	C:membrane
Tcordifilia_4698	RNA-directed DNA polymerase from mobile element jockey	251	20	7.07267e-15	60.06	2	P:GO:0006278; F:GO:0003964	P:RNA-dependent DNA biosynthetic process; F:RNA-directed DNA polymerase activity
Tcordifilia_4700	LORF2 protein	251	20	9.3753e-11	57.45	1	F:GO:0003824	F:catalytic activity
Tcordifilia_4702	mannosyl-oligosaccharide 1,2-alpha-mannosidase IC	251	20	3.55636e-29	89.26	5	P:GO:0005975; P:GO:0036508; F:GO:0004571; F:GO:0005509; C:GO:0016021	P:carbohydrate metabolic process; P:protein alpha-1,2-demannosylation; F:mannosyl-oligosaccharide 1,2-alpha-mannosidase activity; F:calcium ion binding; C:integral component of membrane
Tcordifilia_4705	electroneutral sodium bicarbonate exchanger 1 isoform X3	251	20	1.22196e-19	72.71	20	P:GO:0006355; P:GO:0008284; P:GO:0032754; P:GO:0033005; P:GO:0038165; P:GO:0048861; P:GO:1904894; F:GO:0003677; F:GO:0004923; F:GO:0004924; F:GO:0005127; F:GO:0019955; F:GO:0042803; C:GO:0000785; C:GO:0005576; C:GO:0005634; C:GO:0005829; C:GO:0009897; C:GO:0016021; C:GO:0043235	P:regulation of transcription, DNA-templated; P:positive regulation of cell population proliferation; P:positive regulation of interleukin-5 production; P:positive regulation of mast cell activation; P:oncostatin-M-mediated signaling pathway; P:leukemia inhibitory factor signaling pathway; P:positive regulation of receptor signaling pathway via STAT; F:DNA binding; F:leukemia inhibitory factor re…
Tcordifilia_4714	Serine/threonine-protein kinase BRI1-like 2	251	20	4.54794e-41	75.2	11	P:GO:0006468; P:GO:0007275; P:GO:0009742; P:GO:0050832; F:GO:0004674; F:GO:0004712; F:GO:0005515; F:GO:0005524; F:GO:0106310; C:GO:0005886; C:GO:0016021	P:protein phosphorylation; P:multicellular organism development; P:brassinosteroid mediated signaling pathway; P:defense response to fungus; F:protein serine/threonine kinase activity; F:protein serine/threonine/tyrosine kinase activity; F:protein binding; F:ATP binding; F:protein serine kinase activity; C:plasma membrane; C:integral component of membrane
Tcordifilia_4716	contactin-associated protein 1 isoform X2	251	15	3.99252e-19	81.78	3	P:GO:0071205; C:GO:0016021; C:GO:0033010	P:protein localization to juxtaparanode region of axon; C:integral component of membrane; C:paranodal junction
Tcordifilia_4720	PTS beta-glucoside transporter subunit IIABC	251	20	7.9582e-46	92.77	7	P:GO:0009401; P:GO:0016310; P:GO:0034219; F:GO:0008982; F:GO:0016301; C:GO:0005886; C:GO:0016021	P:phosphoenolpyruvate-dependent sugar phosphotransferase system; P:phosphorylation; P:carbohydrate transmembrane transport; F:protein-N(PI)-phosphohistidine-sugar phosphotransferase activity; F:kinase activity; C:plasma membrane; C:integral component of membrane
Tcordifilia_4722	3-dehydro-L-gulonate 2-dehydrogenase	251	20	8.30257e-21	80.26	3	F:GO:0047559; F:GO:0070403; C:GO:0005737	F:3-dehydro-L-gulonate 2-dehydrogenase activity; F:NAD+ binding; C:cytoplasm
Tcordifilia_4729	DUF4229 domain-containing protein	251	3	1.29942e-25	78.21	1	C:GO:0016021	C:integral component of membrane
Tcordifilia_4730	hypothetical protein JCM18920_249	251	2	1.25833e-39	81.43	1	C:GO:0016021	C:integral component of membrane
Tcordifilia_4736	transcription antitermination factor NusB	251	6	4.60886e-29	73.09	3	P:GO:0006355; P:GO:0031564; F:GO:0003723	P:regulation of transcription, DNA-templated; P:transcription antitermination; F:RNA binding
Tcordifilia_4739	glycine--tRNA ligase	251	20	1.29128e-38	89.06	4	P:GO:0006426; F:GO:0004820; F:GO:0005524; C:GO:0005737	P:glycyl-tRNA aminoacylation; F:glycine-tRNA ligase activity; F:ATP binding; C:cytoplasm
Tcordifilia_4742	MoxR family ATPase	251	20	1.72561e-39	85.11	2	F:GO:0005524; F:GO:0016887	F:ATP binding; F:ATP hydrolysis activity
Tcordifilia_4744	rRNA intron-encoded homing endonuclease	251	18	7.97566e-16	75.02	2	P:GO:0006508; F:GO:0004190	P:proteolysis; F:aspartic-type endopeptidase activity
Tcordifilia_4746	E3 ubiquitin-protein ligase Itchy-like protein	251	20	7.00299e-14	67.62	1	C:GO:0005634	C:nucleus
Tcordifilia_4747	aspartyl protease family protein 2	251	20	1.76152e-20	80.74	2	P:GO:0006508; F:GO:0004190	P:proteolysis; F:aspartic-type endopeptidase activity
Tcordifilia_4748	ribonuclease H protein	251	20	4.2516e-24	70.71	1	C:GO:0016020	C:membrane
Tcordifilia_4752	DEFICIENS-like MADS-box transcription factor	251	20	2.57709e-30	80.73	5	P:GO:0045944; F:GO:0000977; F:GO:0003700; F:GO:0046983; C:GO:0005634	P:positive regulation of transcription by RNA polymerase II; F:RNA polymerase II transcription regulatory region sequence-specific DNA binding; F:DNA-binding transcription factor activity; F:protein dimerization activity; C:nucleus
Tcordifilia_4755	polysaccharide deacetylase family protein	251	4	1.73791e-49	87.04	2	P:GO:0005975; F:GO:0016810	P:carbohydrate metabolic process; F:hydrolase activity, acting on carbon-nitrogen (but not peptide) bonds
Tcordifilia_4756	endonuclease/exonuclease/phosphatase family protein	251	11	2.34243e-15	68.09	1	F:GO:0003824	F:catalytic activity
Tcordifilia_4758	MACPF domain-containing protein At1g14780-like	251	9	7.1968e-06	85.8	3	P:GO:0006952; P:GO:0012501; P:GO:2000031	P:defense response; P:programmed cell death; P:regulation of salicylic acid mediated signaling pathway
Tcordifilia_4760	apolipoprotein L6 isoform X6	251	20	7.17063e-24	77.27	18	P:GO:0006355; P:GO:0008284; P:GO:0032754; P:GO:0033005; P:GO:0038165; P:GO:0048861; P:GO:1904894; F:GO:0003677; F:GO:0004923; F:GO:0004924; F:GO:0005127; F:GO:0019955; C:GO:0000785; C:GO:0005576; C:GO:0005634; C:GO:0009897; C:GO:0016021; C:GO:0043235	P:regulation of transcription, DNA-templated; P:positive regulation of cell population proliferation; P:positive regulation of interleukin-5 production; P:positive regulation of mast cell activation; P:oncostatin-M-mediated signaling pathway; P:leukemia inhibitory factor signaling pathway; P:positive regulation of receptor signaling pathway via STAT; F:DNA binding; F:leukemia inhibitory factor re…
[truncated: 18,513 more rows]
