# Supplementary material for: TinoTranscriptDB: A Database of Transcripts and Microsatellite Markers of Tinospora cordifolia, an Important Medicinal Plant
Source: Genes (Basel). 2022 Aug 12;13(8):1433. doi: 10.3390/genes13081433 (PMC9407948; doi:10.3390/genes13081433)
Supplement: Supplementary file 1 [file genes-13-01433-s001.zip › Supplementary Table 5.xlsx]

## Sheet: Sheet1
Supplementary Table S5. Enzayme codes and Enzyme name assignments of the transcripts.
SeqName	Length	#Hits	e-Value	sim mean	Enzyme Codes	Enzyme Names
Tcordifilia_1	4715	20	0	93.11	EC:7.1.1.2; EC:1.6.5.11; EC:1.6.5.2	NADH:ubiquinone reductase (H(+)-translocating); NADH dehydrogenase (quinone); NAD(P)H dehydrogenase (quinone)
Tcordifilia_2	4171	20	4.94787e-175	96.13	EC:1	Oxidoreductases
Tcordifilia_3	4038	20	0	91.39	EC:2.7.7.6	DNA-directed RNA polymerase
Tcordifilia_4	3674	20	5.11915e-152	92.69	EC:1.9; EC:7.1.1.9	Acting on a heme group of donors; Cytochrome-c oxidase
Tcordifilia_5	3536	20	0	96.46	EC:1.9; EC:7.1.1.9	Acting on a heme group of donors; Cytochrome-c oxidase
Tcordifilia_6	3499	20	3.60543e-44	91.62	EC:7	Translocases
Tcordifilia_7	3486	20	1.12737e-109	93.04	EC:7.1.1.2; EC:1.6.5.11; EC:1.6.5.2	NADH:ubiquinone reductase (H(+)-translocating); NADH dehydrogenase (quinone); NAD(P)H dehydrogenase (quinone)
Tcordifilia_9	3305	20	2.43003e-130	97.86	EC:1.10; EC:7.1.1.8	Acting on diphenols and related substances as donors; Quinol--cytochrome-c reductase
Tcordifilia_10	3235	15	8.38982e-17	62.44	EC:7.1.1.2; EC:1.6.5.11; EC:1.6.5.2	NADH:ubiquinone reductase (H(+)-translocating); NADH dehydrogenase (quinone); NAD(P)H dehydrogenase (quinone)
Tcordifilia_11	3128	20	0	95.98	EC:7.1.1.2; EC:1.6.5.11; EC:1.6.5.2	NADH:ubiquinone reductase (H(+)-translocating); NADH dehydrogenase (quinone); NAD(P)H dehydrogenase (quinone)
Tcordifilia_12	3112	20	6.22174e-148	98.98	EC:1	Oxidoreductases
Tcordifilia_14	2984	20	0	91.91	EC:7.1.1.2; EC:1.6.5.11; EC:1.6.5.2	NADH:ubiquinone reductase (H(+)-translocating); NADH dehydrogenase (quinone); NAD(P)H dehydrogenase (quinone)
Tcordifilia_15	2965	20	2.67542e-35	88.3	EC:7.1.1.2; EC:1.6.5.11; EC:1.6.5.2	NADH:ubiquinone reductase (H(+)-translocating); NADH dehydrogenase (quinone); NAD(P)H dehydrogenase (quinone)
Tcordifilia_16	2948	20	4.22139e-101	97.22	EC:7.1.1.2; EC:1.6.5.11; EC:1.6.5.2	NADH:ubiquinone reductase (H(+)-translocating); NADH dehydrogenase (quinone); NAD(P)H dehydrogenase (quinone)
Tcordifilia_17	2903	20	1.21942e-35	78.94	EC:3	Hydrolases
Tcordifilia_18	2830	20	0	91.59	EC:1.6.5.11; EC:1.6.5.2	NADH dehydrogenase (quinone); NAD(P)H dehydrogenase (quinone)
Tcordifilia_19	2800	20	1.77641e-92	85.6	EC:7.1.1.2; EC:1.6.5.11; EC:1.6.5.2	NADH:ubiquinone reductase (H(+)-translocating); NADH dehydrogenase (quinone); NAD(P)H dehydrogenase (quinone)
Tcordifilia_20	2758	20	3.54383e-49	88.52	EC:7; EC:2.7.7.6	Translocases; DNA-directed RNA polymerase
Tcordifilia_21	2735	20	5.16163e-100	97.16	EC:2	Transferases
Tcordifilia_22	2566	20	1.95961e-106	94.3	EC:1.6.5.11; EC:1.6.5.2	NADH dehydrogenase (quinone); NAD(P)H dehydrogenase (quinone)
Tcordifilia_23	2508	20	0	96.46	EC:1.9; EC:7.1.1.9	Acting on a heme group of donors; Cytochrome-c oxidase
Tcordifilia_25	2420	20	0	97.08	EC:7.1.2.2; EC:1.9; EC:6; EC:7.1.1.9	H(+)-transporting two-sector ATPase; Acting on a heme group of donors; Ligases; Cytochrome-c oxidase
Tcordifilia_28	2344	20	0	97.44	EC:7.1.3.1; EC:7.1.2.2; EC:6	H(+)-exporting diphosphatase; H(+)-transporting two-sector ATPase; Ligases
Tcordifilia_30	2208	20	0	98.6	EC:4.1.1.39; EC:1	Ribulose-bisphosphate carboxylase; Oxidoreductases
Tcordifilia_32	2127	20	8.10296e-68	91.9	EC:7.1.1.2; EC:1.6.5.11; EC:1.6.5.2	NADH:ubiquinone reductase (H(+)-translocating); NADH dehydrogenase (quinone); NAD(P)H dehydrogenase (quinone)
Tcordifilia_33	2103	20	4.54789e-113	91.45	EC:7.1.1.2; EC:1.6.5.11; EC:1.6.5.2	NADH:ubiquinone reductase (H(+)-translocating); NADH dehydrogenase (quinone); NAD(P)H dehydrogenase (quinone)
Tcordifilia_34	2065	20	7.44969e-19	91.15	EC:1	Oxidoreductases
Tcordifilia_35	2043	20	6.09202e-50	85.63	EC:7; EC:2.7.7.6	Translocases; DNA-directed RNA polymerase
Tcordifilia_36	2018	20	8.93565e-64	54.13	EC:2.7.7	Transferring phosphorus-containing groups
Tcordifilia_37	2008	20	0	97.99	EC:7.1.1.2; EC:1.6.5.11; EC:1.6.5.2	NADH:ubiquinone reductase (H(+)-translocating); NADH dehydrogenase (quinone); NAD(P)H dehydrogenase (quinone)
Tcordifilia_44	1697	20	3.20763e-155	88.17	EC:1.9; EC:7.1.1.9	Acting on a heme group of donors; Cytochrome-c oxidase
Tcordifilia_45	1692	20	4.94893e-57	96.19	EC:3.4.21	Acting on peptide bonds (peptidases)
Tcordifilia_46	1600	20	0	98.81	EC:1.10.3.9	Photosystem II
Tcordifilia_48	1558	20	6.44424e-130	96.28	EC:7.1.1.2; EC:1.6.5.11; EC:1.6.5.2	NADH:ubiquinone reductase (H(+)-translocating); NADH dehydrogenase (quinone); NAD(P)H dehydrogenase (quinone)
Tcordifilia_50	1523	20	1.67246e-27	76.06	EC:3.4	Acting on peptide bonds (peptidases)
Tcordifilia_51	1520	20	1.97767e-176	98.98	EC:1	Oxidoreductases
Tcordifilia_52	1516	20	0	92.62	EC:3.6.1	Acting on acid anhydrides
Tcordifilia_53	1469	20	1.3815e-133	97.57	EC:7.1.1.2; EC:1.6.5.11; EC:1.6.5.2	NADH:ubiquinone reductase (H(+)-translocating); NADH dehydrogenase (quinone); NAD(P)H dehydrogenase (quinone)
Tcordifilia_55	1449	20	0	89.83	EC:7.1.1.2; EC:1.6.5.11; EC:1.6.5.2	NADH:ubiquinone reductase (H(+)-translocating); NADH dehydrogenase (quinone); NAD(P)H dehydrogenase (quinone)
Tcordifilia_56	1442	20	4.17995e-89	83.23	EC:7.1.1.2; EC:1.6.5.11; EC:1.6.5.2	NADH:ubiquinone reductase (H(+)-translocating); NADH dehydrogenase (quinone); NAD(P)H dehydrogenase (quinone)
Tcordifilia_57	1419	20	4.14912e-102	84.22	EC:1.6; EC:7	Acting on NADH or NADPH; Translocases
Tcordifilia_59	1342	20	4.73265e-30	89.6	EC:7.1.1.2; EC:1.6.5.11; EC:1.6.5.2	NADH:ubiquinone reductase (H(+)-translocating); NADH dehydrogenase (quinone); NAD(P)H dehydrogenase (quinone)
Tcordifilia_61	1325	20	6.81533e-80	90.08	EC:1.9; EC:7.1.1.9	Acting on a heme group of donors; Cytochrome-c oxidase
Tcordifilia_65	1257	20	0	86	EC:2.4.2	Glycosyltransferases
Tcordifilia_69	1215	20	1.0232e-101	94.16	EC:1.6.5	Acting on NADH or NADPH
Tcordifilia_70	1215	20	0	93.37	EC:2.7.7.6	DNA-directed RNA polymerase
Tcordifilia_75	1180	15	1.77661e-27	79.99	EC:7.1.1.2; EC:1.6.5.11; EC:1.6.5.2	NADH:ubiquinone reductase (H(+)-translocating); NADH dehydrogenase (quinone); NAD(P)H dehydrogenase (quinone)
Tcordifilia_80	1132	15	7.19223e-19	82.28	EC:3.4	Acting on peptide bonds (peptidases)
Tcordifilia_81	1131	20	0	91.9	EC:3.6.1	Acting on acid anhydrides
Tcordifilia_83	1131	20	1.00659e-49	54	EC:3	Hydrolases
Tcordifilia_84	1127	20	7.97505e-176	98.96	EC:1	Oxidoreductases
Tcordifilia_86	1123	20	8.6228e-156	100	EC:1	Oxidoreductases
Tcordifilia_87	1095	20	3.84757e-68	88.38	EC:7.1.1.2; EC:1.6.5.11; EC:1.6.5.2	NADH:ubiquinone reductase (H(+)-translocating); NADH dehydrogenase (quinone); NAD(P)H dehydrogenase (quinone)
Tcordifilia_95	976	20	1.18052e-154	89.62	EC:1.14.11	Acting on paired donors, with incorporation or reduction of molecular oxygen. The oxygen incorporated need not be derived from O(2)
Tcordifilia_96	975	20	1.10113e-37	78.76	EC:3	Hydrolases
Tcordifilia_97	975	20	8.21011e-37	89.62	EC:7.1.1.2; EC:1.6.5.11; EC:1.6.5.2	NADH:ubiquinone reductase (H(+)-translocating); NADH dehydrogenase (quinone); NAD(P)H dehydrogenase (quinone)
Tcordifilia_98	969	20	5.78728e-158	99.28	EC:1	Oxidoreductases
Tcordifilia_100	965	20	1.43631e-173	94.33	EC:3.6.1	Acting on acid anhydrides
Tcordifilia_102	941	20	1.51135e-88	97.02	EC:2.7.7.6	DNA-directed RNA polymerase
Tcordifilia_103	924	20	2.4732e-20	96.2	EC:7	Translocases
Tcordifilia_104	924	20	6.23128e-46	89.66	EC:1.9; EC:7.1.1.9	Acting on a heme group of donors; Cytochrome-c oxidase
Tcordifilia_106	902	20	2.39824e-122	95.54	EC:1.10; EC:7.1.1.8	Acting on diphenols and related substances as donors; Quinol--cytochrome-c reductase
Tcordifilia_110	897	20	0	95.29	EC:3.6.1	Acting on acid anhydrides
Tcordifilia_111	894	20	1.93048e-42	53.56	EC:2	Transferases
Tcordifilia_113	893	20	2.58752e-19	81.8	EC:3.4	Acting on peptide bonds (peptidases)
Tcordifilia_117	890	20	1.43496e-163	94.96	EC:3.6.1	Acting on acid anhydrides
Tcordifilia_120	887	7	1.3014e-15	87.1	EC:3.4	Acting on peptide bonds (peptidases)
Tcordifilia_122	886	20	1.05365e-84	97.29	EC:7.1.2.2; EC:6	H(+)-transporting two-sector ATPase; Ligases
Tcordifilia_123	883	20	2.42249e-19	80	EC:3.4	Acting on peptide bonds (peptidases)
Tcordifilia_127	863	20	6.78343e-45	86.78	EC:7.1.1.2; EC:1.6.5.11; EC:1.6.5.2	NADH:ubiquinone reductase (H(+)-translocating); NADH dehydrogenase (quinone); NAD(P)H dehydrogenase (quinone)
Tcordifilia_128	860	20	2.15077e-19	77.95	EC:3.4	Acting on peptide bonds (peptidases)
Tcordifilia_131	841	20	5.00137e-171	99.25	EC:1	Oxidoreductases
Tcordifilia_133	839	20	2.15571e-67	83.27	EC:3.4	Acting on peptide bonds (peptidases)
Tcordifilia_134	839	20	2.96148e-75	98.91	EC:1.10.3.9	Photosystem II
Tcordifilia_135	839	20	3.38342e-164	80.55	EC:6.4.1.2; EC:2.1.3	Acetyl-CoA carboxylase; Transferring one-carbon groups
Tcordifilia_143	815	20	9.66205e-56	88.7	EC:7.1.1.2; EC:1.6.5.11; EC:1.6.5.2	NADH:ubiquinone reductase (H(+)-translocating); NADH dehydrogenase (quinone); NAD(P)H dehydrogenase (quinone)
Tcordifilia_145	812	20	1.15364e-132	92.14	EC:7.1.1.2; EC:1.6.5.11; EC:1.6.5.2	NADH:ubiquinone reductase (H(+)-translocating); NADH dehydrogenase (quinone); NAD(P)H dehydrogenase (quinone)
Tcordifilia_146	812	20	0	82.96	EC:2.7	Transferring phosphorus-containing groups
Tcordifilia_147	811	20	1.1641e-106	86.83	EC:7.1.1.2; EC:1.6.5.11; EC:1.6.5.2	NADH:ubiquinone reductase (H(+)-translocating); NADH dehydrogenase (quinone); NAD(P)H dehydrogenase (quinone)
Tcordifilia_150	809	20	2.24985e-148	95.79	EC:1.6.5.11; EC:1.6.5.2	NADH dehydrogenase (quinone); NAD(P)H dehydrogenase (quinone)
Tcordifilia_154	798	20	2.98818e-134	96.52	EC:3.6.1	Acting on acid anhydrides
Tcordifilia_162	778	20	1.95127e-162	91.53	EC:3.6.1	Acting on acid anhydrides
Tcordifilia_165	771	20	4.16088e-99	77.35	EC:2.7.7.6	DNA-directed RNA polymerase
Tcordifilia_167	767	20	3.24594e-103	85.18	EC:7	Translocases
Tcordifilia_168	766	20	3.50671e-150	81.82	EC:2.7	Transferring phosphorus-containing groups
Tcordifilia_171	762	20	2.32291e-81	77.52	EC:1.13.11	Acting on single donors with incorporation of molecular oxygen (oxygenases). The oxygen incorporated need not be derived from O(2)
Tcordifilia_179	740	20	5.29408e-172	85.19	EC:2.7	Transferring phosphorus-containing groups
Tcordifilia_182	737	16	7.68114e-14	88.31	EC:1.6	Acting on NADH or NADPH
Tcordifilia_186	724	6	3.94874e-10	93.98	EC:3.4	Acting on peptide bonds (peptidases)
Tcordifilia_187	721	20	6.2983e-131	94.67	EC:3.6.1; EC:3.4	Acting on acid anhydrides; Acting on peptide bonds (peptidases)
Tcordifilia_192	705	20	8.72134e-39	76.9	EC:3	Hydrolases
Tcordifilia_196	697	20	5.91136e-67	62.38	EC:1.10.3.1	Catechol oxidase
Tcordifilia_200	683	8	4.49094e-16	78.22	EC:3.4	Acting on peptide bonds (peptidases)
Tcordifilia_202	679	20	4.89222e-114	98.68	EC:1	Oxidoreductases
Tcordifilia_204	670	20	3.31184e-71	97.65	EC:3.6.1	Acting on acid anhydrides
Tcordifilia_205	670	20	6.24947e-87	74.19	EC:2.5.1.18	Glutathione transferase
Tcordifilia_208	667	20	4.47406e-123	96.32	EC:2.7.7.6	DNA-directed RNA polymerase
Tcordifilia_218	655	20	3.0865e-135	91.88	EC:3.6.1	Acting on acid anhydrides
Tcordifilia_220	646	20	9.65704e-105	82.61	EC:7.1.1.2; EC:1.6.5.11; EC:1.6.5.2	NADH:ubiquinone reductase (H(+)-translocating); NADH dehydrogenase (quinone); NAD(P)H dehydrogenase (quinone)
Tcordifilia_223	639	20	1.18825e-63	69.39	EC:1	Oxidoreductases
Tcordifilia_226	628	20	2.81886e-24	92.79	EC:1.6.5.11; EC:1.6.5.2	NADH dehydrogenase (quinone); NAD(P)H dehydrogenase (quinone)
Tcordifilia_228	623	20	1.41188e-134	93.14	EC:2.5.1.54	3-deoxy-7-phosphoheptulonate synthase
Tcordifilia_229	621	20	4.15238e-82	75.24	EC:2.7.7.64; EC:2.7.7.9	UTP-monosaccharide-1-phosphate uridylyltransferase; UTP--glucose-1-phosphate uridylyltransferase
Tcordifilia_233	612	20	4.03279e-98	91.97	EC:2.7.7.6	DNA-directed RNA polymerase
Tcordifilia_235	609	20	5.77411e-51	80.5	EC:4.3.1.24; EC:4.3.1.25	Phenylalanine ammonia-lyase; Phenylalanine/tyrosine ammonia-lyase
Tcordifilia_239	603	20	1.11433e-113	82.36	EC:7	Translocases
Tcordifilia_242	602	20	4.62609e-138	98.97	EC:7.1.3.1; EC:7.1.2.2; EC:6	H(+)-exporting diphosphatase; H(+)-transporting two-sector ATPase; Ligases
Tcordifilia_248	587	20	3.08289e-30	95.52	EC:2.7.7.49	RNA-directed DNA polymerase
Tcordifilia_251	582	20	1.20908e-16	81.28	EC:3.4	Acting on peptide bonds (peptidases)
Tcordifilia_252	582	20	1.05945e-106	99.29	EC:1	Oxidoreductases
Tcordifilia_256	577	20	1.04989e-107	89.46	EC:4.3.1.24; EC:4.3.1.25	Phenylalanine ammonia-lyase; Phenylalanine/tyrosine ammonia-lyase
Tcordifilia_264	569	20	9.28821e-130	98.52	EC:7.1.3.1; EC:7.1.2.2; EC:6	H(+)-exporting diphosphatase; H(+)-transporting two-sector ATPase; Ligases
Tcordifilia_271	561	20	3.1469e-64	80.28	EC:3.4.22	Acting on peptide bonds (peptidases)
Tcordifilia_274	560	20	5.54273e-126	99.81	EC:2.7.7.6	DNA-directed RNA polymerase
Tcordifilia_278	557	20	2.63539e-75	94.85	EC:3.1; EC:2.5.1.54	Acting on ester bonds; 3-deoxy-7-phosphoheptulonate synthase
Tcordifilia_287	546	20	1.6266e-51	57.15	EC:3	Hydrolases
Tcordifilia_291	540	7	3.64969e-25	94.37	EC:2.7.7.49	RNA-directed DNA polymerase
Tcordifilia_294	536	12	1.69193e-10	89.18	EC:2.7.7.49	RNA-directed DNA polymerase
Tcordifilia_295	535	7	1.0941e-14	93.46	EC:3.4	Acting on peptide bonds (peptidases)
Tcordifilia_297	533	9	1.03283e-14	82.21	EC:2.7.7.49	RNA-directed DNA polymerase
Tcordifilia_302	530	20	3.27121e-31	87.38	EC:7	Translocases
Tcordifilia_305	529	20	4.92452e-75	82.97	EC:1.6.3.1; EC:1.11.1	NAD(P)H oxidase (H(2)O(2)-forming); Acting on a peroxide as acceptor
Tcordifilia_309	523	20	2.55432e-30	87.16	EC:3.4.23	Acting on peptide bonds (peptidases)
Tcordifilia_313	522	20	4.0658e-53	80.02	EC:2.7.7.64; EC:2.7.7.9	UTP-monosaccharide-1-phosphate uridylyltransferase; UTP--glucose-1-phosphate uridylyltransferase
Tcordifilia_314	522	20	9.95199e-24	85.16	EC:7.1.2.2; EC:6	H(+)-transporting two-sector ATPase; Ligases
Tcordifilia_320	520	17	2.3388e-37	85.7	EC:3.4.23	Acting on peptide bonds (peptidases)
Tcordifilia_323	520	20	1.62911e-87	87.73	EC:3.6.1	Acting on acid anhydrides
Tcordifilia_326	513	20	2.50821e-46	70.52	EC:2	Transferases
Tcordifilia_332	510	20	2.20778e-35	71.47	EC:2.7.7	Transferring phosphorus-containing groups
Tcordifilia_342	500	20	1.40364e-84	99.54	EC:3.6.1	Acting on acid anhydrides
Tcordifilia_346	497	20	5.46569e-27	81.25	EC:3	Hydrolases
Tcordifilia_348	497	7	1.35602e-10	87.45	EC:2.7.7.49	RNA-directed DNA polymerase
Tcordifilia_349	497	20	2.11506e-23	82.18	EC:3.1.30; EC:2.7.7.7; EC:3.1.26.4	Acting on ester bonds; DNA-directed DNA polymerase; Ribonuclease H
Tcordifilia_351	496	17	3.27541e-15	50.71	EC:2.7.1	Transferring phosphorus-containing groups
Tcordifilia_375	490	17	1.12931e-22	85.87	EC:3.1	Acting on ester bonds
Tcordifilia_381	488	20	1.87056e-86	81.47	EC:2.3.1	Acyltransferases
Tcordifilia_384	487	20	7.058e-22	87.33	EC:3.1	Acting on ester bonds
Tcordifilia_390	486	20	1.78008e-22	83.67	EC:3.1; EC:3.4	Acting on ester bonds; Acting on peptide bonds (peptidases)
Tcordifilia_392	485	20	1.08984e-21	89	EC:3.1	Acting on ester bonds
Tcordifilia_394	485	20	2.06443e-47	64.72	EC:6	Ligases
Tcordifilia_400	484	18	1.22392e-22	81.6	EC:3.1	Acting on ester bonds
Tcordifilia_401	484	20	8.7275e-43	63.53	EC:2; EC:3	Transferases; Hydrolases
Tcordifilia_404	482	20	1.78145e-90	94.62	EC:4.1.1.15	Glutamate decarboxylase
Tcordifilia_408	481	20	9.13764e-22	83.79	EC:3.1	Acting on ester bonds
Tcordifilia_409	481	20	5.05286e-101	96.4	EC:2.7.7.6	DNA-directed RNA polymerase
Tcordifilia_416	479	20	2.33402e-62	85.35	EC:3.1.30; EC:3.4.23; EC:2.7.7.49; EC:2.7.7.7; EC:3.1.26.4	Acting on ester bonds; Acting on peptide bonds (peptidases); RNA-directed DNA polymerase; DNA-directed DNA polymerase; Ribonuclease H
Tcordifilia_422	475	20	3.25016e-07	93	EC:7.1.1.2; EC:1.6.5.11; EC:1.6.5.2	NADH:ubiquinone reductase (H(+)-translocating); NADH dehydrogenase (quinone); NAD(P)H dehydrogenase (quinone)
Tcordifilia_428	472	17	5.29813e-22	87.74	EC:3.4	Acting on peptide bonds (peptidases)
Tcordifilia_435	467	6	3.99339e-10	72.18	EC:3.4	Acting on peptide bonds (peptidases)
Tcordifilia_440	464	15	6.60505e-14	91.36	EC:3.4.23	Acting on peptide bonds (peptidases)
Tcordifilia_443	462	20	1.19405e-44	99.73	EC:1	Oxidoreductases
Tcordifilia_445	460	20	1.42085e-17	85.04	EC:3.1	Acting on ester bonds
Tcordifilia_451	458	20	7.83876e-23	91.64	EC:3.4.23	Acting on peptide bonds (peptidases)
Tcordifilia_460	455	20	3.05612e-97	97.28	EC:2.7.7.6	DNA-directed RNA polymerase
Tcordifilia_464	453	20	1.19499e-14	91.37	EC:3.4	Acting on peptide bonds (peptidases)
Tcordifilia_476	449	20	1.3168e-51	70.49	EC:3	Hydrolases
Tcordifilia_480	447	20	1.11302e-81	99.28	EC:3.6.1; EC:3.4	Acting on acid anhydrides; Acting on peptide bonds (peptidases)
Tcordifilia_484	445	14	5.1621e-31	91.19	EC:3.4.23	Acting on peptide bonds (peptidases)
Tcordifilia_489	444	20	1.37669e-67	66.39	EC:2	Transferases
Tcordifilia_498	441	13	4.71154e-15	87.13	EC:2.3.3.10	Hydroxymethylglutaryl-CoA synthase
Tcordifilia_506	438	20	2.06927e-45	92.41	EC:3.6.1; EC:3.4	Acting on acid anhydrides; Acting on peptide bonds (peptidases)
Tcordifilia_508	438	20	9.90294e-83	95.39	EC:2.5.1.54	3-deoxy-7-phosphoheptulonate synthase
Tcordifilia_511	436	20	1.98878e-62	93.95	EC:3.6.1	Acting on acid anhydrides
Tcordifilia_512	436	20	3.36817e-100	97.8	EC:2.7.7.6	DNA-directed RNA polymerase
Tcordifilia_520	429	20	5.80602e-32	82.96	EC:1.3.3.6	Acyl-CoA oxidase
Tcordifilia_529	426	10	6.73709e-17	86.4	EC:3.4	Acting on peptide bonds (peptidases)
Tcordifilia_531	425	8	9.21045e-12	91.77	EC:3.4	Acting on peptide bonds (peptidases)
Tcordifilia_532	425	20	3.70027e-42	81.43	EC:3.6.1; EC:3.4	Acting on acid anhydrides; Acting on peptide bonds (peptidases)
Tcordifilia_534	424	20	1.38551e-31	94.89	EC:3.4.23	Acting on peptide bonds (peptidases)
Tcordifilia_535	424	20	2.2606e-72	82	EC:1.13.11	Acting on single donors with incorporation of molecular oxygen (oxygenases). The oxygen incorporated need not be derived from O(2)
Tcordifilia_537	423	20	1.09235e-92	88.11	EC:5.4.2.1	Intramolecular transferases
Tcordifilia_540	422	20	3.40944e-92	98.64	EC:3.6.1	Acting on acid anhydrides
Tcordifilia_542	421	20	1.75605e-45	90.2	EC:3.4.23	Acting on peptide bonds (peptidases)
Tcordifilia_544	421	16	2.95504e-68	82.5	EC:2.4.1.21; EC:2.4.1.11	Starch synthase; Glycogen(starch) synthase
Tcordifilia_554	416	15	3.52989e-09	87.86	EC:2.3.3.10	Hydroxymethylglutaryl-CoA synthase
Tcordifilia_558	415	20	7.51273e-66	98.68	EC:3.6.1	Acting on acid anhydrides
Tcordifilia_560	414	20	1.20424e-51	91.43	EC:4.3.1.24; EC:4.3.1.25	Phenylalanine ammonia-lyase; Phenylalanine/tyrosine ammonia-lyase
Tcordifilia_562	414	20	3.1719e-55	91.22	EC:4.2.1.51; EC:4.2.1.91; EC:5.4.99.5	Prephenate dehydratase; Arogenate dehydratase; Chorismate mutase
Tcordifilia_564	412	5	5.10464e-27	97.61	EC:2.7.7	Transferring phosphorus-containing groups
Tcordifilia_566	411	20	6.53951e-43	85.32	EC:1.6.5.11; EC:1.6.5.2	NADH dehydrogenase (quinone); NAD(P)H dehydrogenase (quinone)
Tcordifilia_574	408	20	2.91719e-58	74.72	EC:1.6.3.1	NAD(P)H oxidase (H(2)O(2)-forming)
Tcordifilia_576	407	20	7.75228e-35	88.99	EC:1.1.1.22; EC:1.3.1	UDP-glucose 6-dehydrogenase; Acting on the CH-CH group of donors
Tcordifilia_588	403	20	1.64295e-86	93.28	EC:2.4.1.1	Glycogen phosphorylase
Tcordifilia_590	402	16	7.97818e-19	87.39	EC:3.4	Acting on peptide bonds (peptidases)
Tcordifilia_591	402	18	6.46864e-19	90.62	EC:2.3.3.10	Hydroxymethylglutaryl-CoA synthase
Tcordifilia_612	397	20	2.11594e-64	91.36	EC:2.7.12.1; EC:2.7.11.17	Dual-specificity kinase; Calcium/calmodulin-dependent protein kinase
Tcordifilia_615	395	14	7.49349e-34	86.17	EC:3.4.23	Acting on peptide bonds (peptidases)
Tcordifilia_617	395	12	6.8123e-37	90.85	EC:3.1; EC:3.4.23	Acting on ester bonds; Acting on peptide bonds (peptidases)
Tcordifilia_618	395	20	4.10769e-32	64.91	EC:3	Hydrolases
Tcordifilia_619	395	20	9.62414e-65	87.41	EC:7	Translocases
Tcordifilia_630	392	8	4.66976e-17	89.36	EC:3.4	Acting on peptide bonds (peptidases)
Tcordifilia_640	389	20	1.20569e-37	84.55	EC:3; EC:1.9; EC:7.1.1.9	Hydrolases; Acting on a heme group of donors; Cytochrome-c oxidase
Tcordifilia_659	386	20	3.23365e-70	85.4	EC:6.1.1.5; EC:3.1.1.1	Isoleucine--tRNA ligase; Carboxylesterase
Tcordifilia_662	385	20	5.19704e-75	89.61	EC:4.2.1.20	Tryptophan synthase
Tcordifilia_666	384	20	6.90142e-62	93.15	EC:1.8.1.9; EC:1.8.1.8	Thioredoxin-disulfide reductase; Protein-disulfide reductase
Tcordifilia_685	380	20	1.0974e-30	91.09	EC:1.2.4.1	Pyruvate dehydrogenase (acetyl-transferring)
Tcordifilia_690	380	18	9.29061e-22	89.97	EC:7.1.1.2; EC:1.6.5.11; EC:1.6.5.2	NADH:ubiquinone reductase (H(+)-translocating); NADH dehydrogenase (quinone); NAD(P)H dehydrogenase (quinone)
Tcordifilia_700	378	20	1.48579e-73	94.88	EC:7	Translocases
Tcordifilia_701	378	20	8.19164e-43	76.96	EC:4.1.1.19	Arginine decarboxylase
Tcordifilia_707	377	20	3.39615e-58	79.23	EC:3.6.1	Acting on acid anhydrides
Tcordifilia_708	377	20	1.53405e-78	98.13	EC:2.7.7.6	DNA-directed RNA polymerase
Tcordifilia_715	375	12	9.02512e-17	93	EC:3.4	Acting on peptide bonds (peptidases)
Tcordifilia_719	375	20	4.31903e-29	82.52	EC:3.1; EC:3.4.23	Acting on ester bonds; Acting on peptide bonds (peptidases)
Tcordifilia_723	375	6	8.02373e-13	58.4	EC:2	Transferases
Tcordifilia_725	374	20	3.07759e-23	81.98	EC:3	Hydrolases
Tcordifilia_727	374	20	2.46999e-17	85.25	EC:3.4.23	Acting on peptide bonds (peptidases)
Tcordifilia_728	374	15	1.30936e-09	87.8	EC:2.3.3.10	Hydroxymethylglutaryl-CoA synthase
Tcordifilia_730	374	20	4.30104e-20	77.53	EC:2.7.2.4	Aspartate kinase
Tcordifilia_732	374	20	2.01435e-56	82.18	EC:1	Oxidoreductases
Tcordifilia_738	373	20	3.91704e-46	75.9	EC:2	Transferases
Tcordifilia_743	372	20	9.97087e-39	92.71	EC:1.1.1.95	Phosphoglycerate dehydrogenase
Tcordifilia_749	371	20	1.57009e-39	77.37	EC:3	Hydrolases
Tcordifilia_757	370	20	7.24167e-81	95.6	EC:3.1.6	Acting on ester bonds
Tcordifilia_768	368	19	3.85183e-31	90.28	EC:3.4.23	Acting on peptide bonds (peptidases)
Tcordifilia_769	368	17	1.73534e-36	87.17	EC:3.4.23	Acting on peptide bonds (peptidases)
Tcordifilia_770	368	20	2.05072e-76	95.38	EC:2.3.1.199	Very-long-chain 3-oxoacyl-CoA synthase
Tcordifilia_773	367	20	2.99217e-21	83.15	EC:3	Hydrolases
Tcordifilia_777	367	20	3.64738e-37	82.56	EC:1.9; EC:7.1.1.9	Acting on a heme group of donors; Cytochrome-c oxidase
Tcordifilia_785	366	20	7.43873e-27	81.75	EC:1.9; EC:7.1.1.9	Acting on a heme group of donors; Cytochrome-c oxidase
Tcordifilia_798	365	20	8.27583e-57	90.84	EC:3.6.1	Acting on acid anhydrides
Tcordifilia_801	364	20	2.31111e-47	81.99	EC:3.4.24; EC:4.2.1.92; EC:1.14	Acting on peptide bonds (peptidases); Hydroperoxide dehydratase; Acting on paired donors, with incorporation or reduction of molecular oxygen. The oxygen incorporated need not be derived from O(2)
Tcordifilia_805	363	10	6.71581e-29	83.96	EC:3.4	Acting on peptide bonds (peptidases)
Tcordifilia_806	363	8	2.58721e-18	89.25	EC:2.3.3.10	Hydroxymethylglutaryl-CoA synthase
Tcordifilia_809	363	20	3.21625e-79	91.3	EC:2.7; EC:2.1.1	Transferring phosphorus-containing groups; Transferring one-carbon groups
Tcordifilia_816	362	20	4.51204e-66	94.39	EC:3.2.1.20; EC:3.2.1.97; EC:3.2.1.26; EC:3.2.1.48	Alpha-glucosidase; Endo-alpha-N-acetylgalactosaminidase; Beta-fructofuranosidase; Sucrose alpha-glucosidase
Tcordifilia_828	360	10	1.16138e-28	81.13	EC:3.4.23	Acting on peptide bonds (peptidases)
Tcordifilia_836	359	20	4.76423e-34	91.82	EC:3.4.23	Acting on peptide bonds (peptidases)
Tcordifilia_837	359	20	9.63699e-19	84.02	EC:3.4.23	Acting on peptide bonds (peptidases)
Tcordifilia_840	359	20	3.9855e-68	94.33	EC:3.6.1	Acting on acid anhydrides
Tcordifilia_845	358	20	1.25938e-39	86.76	EC:3.4.23	Acting on peptide bonds (peptidases)
Tcordifilia_859	356	20	2.20608e-20	71.78	EC:2	Transferases
Tcordifilia_864	354	15	4.58548e-34	88.91	EC:3.4.23	Acting on peptide bonds (peptidases)
Tcordifilia_879	352	20	2.48727e-18	80.05	EC:3.4.23	Acting on peptide bonds (peptidases)
Tcordifilia_892	351	20	2.3682e-55	93.17	EC:4.1.1.15	Glutamate decarboxylase
Tcordifilia_893	350	20	2.01322e-21	93.36	EC:3.4.23	Acting on peptide bonds (peptidases)
Tcordifilia_896	350	15	2.87065e-17	92.43	EC:3.4	Acting on peptide bonds (peptidases)
Tcordifilia_899	350	20	3.19735e-34	76.1	EC:7	Translocases
Tcordifilia_901	350	20	1.7965e-63	81.78	EC:7	Translocases
Tcordifilia_904	349	15	4.24687e-34	88.44	EC:3.4.23	Acting on peptide bonds (peptidases)
Tcordifilia_910	349	8	6.14476e-18	70.05	EC:3.2.1.20; EC:3.2.1.97; EC:3.2.1.26; EC:3.2.1.48	Alpha-glucosidase; Endo-alpha-N-acetylgalactosaminidase; Beta-fructofuranosidase; Sucrose alpha-glucosidase
Tcordifilia_911	349	20	1.41322e-36	64.11	EC:2.7.1	Transferring phosphorus-containing groups
Tcordifilia_915	348	17	2.39451e-56	87.09	EC:3.4.11; EC:5.3.99.6	Acting on peptide bonds (peptidases); Allene-oxide cyclase
Tcordifilia_926	347	20	1.45691e-69	97.15	EC:2.3	Acyltransferases
Tcordifilia_935	346	15	5.78687e-16	91.65	EC:3.1; EC:3.4.23	Acting on ester bonds; Acting on peptide bonds (peptidases)
Tcordifilia_936	346	20	3.67194e-59	83.39	EC:1.5.99.12	Cytokinin dehydrogenase
Tcordifilia_944	344	15	3.93205e-34	87.45	EC:3.4.23	Acting on peptide bonds (peptidases)
Tcordifilia_945	344	17	3.93205e-34	89.74	EC:3.4.23	Acting on peptide bonds (peptidases)
Tcordifilia_946	344	15	3.93205e-34	88.11	EC:3.4.23	Acting on peptide bonds (peptidases)
Tcordifilia_950	344	20	4.39829e-16	92.91	EC:1.13.11	Acting on single donors with incorporation of molecular oxygen (oxygenases). The oxygen incorporated need not be derived from O(2)
Tcordifilia_953	344	20	3.78293e-76	98.9	EC:2.7.7.6	DNA-directed RNA polymerase
Tcordifilia_957	343	16	3.93205e-34	87.45	EC:3.4.23	Acting on peptide bonds (peptidases)
Tcordifilia_958	343	15	3.93205e-34	84.32	EC:3.4.23	Acting on peptide bonds (peptidases)
Tcordifilia_962	343	15	5.06331e-19	83.94	EC:3.4	Acting on peptide bonds (peptidases)
Tcordifilia_967	343	12	1.23845e-23	84.77	EC:3.4	Acting on peptide bonds (peptidases)
Tcordifilia_977	342	18	2.16405e-28	89.58	EC:3.4.23	Acting on peptide bonds (peptidases)
Tcordifilia_981	342	20	7.94451e-29	64.48	EC:1	Oxidoreductases
Tcordifilia_988	340	15	5.19697e-13	87.42	EC:3.4	Acting on peptide bonds (peptidases)
Tcordifilia_1006	339	20	7.55447e-41	88.6	EC:3.1; EC:1.9; EC:7.1.1.9	Acting on ester bonds; Acting on a heme group of donors; Cytochrome-c oxidase
Tcordifilia_1027	337	15	3.63945e-34	88.26	EC:3.4.23	Acting on peptide bonds (peptidases)
Tcordifilia_1040	336	20	3.54776e-26	89.51	EC:3.4	Acting on peptide bonds (peptidases)
Tcordifilia_1079	334	20	3.22422e-63	98.83	EC:3.2; EC:2.7.7.47	Glycosylases; Streptomycin 3''-adenylyltransferase
Tcordifilia_1084	333	17	6.23133e-32	88.54	EC:3.4.23	Acting on peptide bonds (peptidases)
Tcordifilia_1091	333	20	2.00843e-21	70.6	EC:3.2.1.117; EC:3.2.1.21; EC:3.2.1.25; EC:3.2.1.88; EC:3.2.1.23; EC:3.2.1.39; EC:3.2.1.118; EC:3.2.1.38	Amygdalin beta-glucosidase; Beta-glucosidase; Beta-mannosidase; Non-reducing end beta-L-arabinopyranosidase; Beta-galactosidase; Glucan endo-1,3-beta-D-glucosidase; Prunasin beta-glucosidase; Beta-D-fucosidase
Tcordifilia_1105	332	20	6.85527e-54	84.06	EC:3.1.3.16	Protein-serine/threonine phosphatase
Tcordifilia_1107	331	20	3.50417e-29	89.61	EC:3.4.23; EC:1.9; EC:7.1.1.9	Acting on peptide bonds (peptidases); Acting on a heme group of donors; Cytochrome-c oxidase
Tcordifilia_1132	329	17	8.48705e-50	87.34	EC:2	Transferases
Tcordifilia_1153	327	20	7.38043e-64	92.13	EC:3.6.1	Acting on acid anhydrides
Tcordifilia_1166	326	20	1.21162e-19	92	EC:2	Transferases
Tcordifilia_1184	324	20	1.04973e-21	79.24	EC:3.4.23	Acting on peptide bonds (peptidases)
Tcordifilia_1192	324	20	1.79042e-11	88.51	EC:3.1; EC:3.4.23	Acting on ester bonds; Acting on peptide bonds (peptidases)
Tcordifilia_1195	324	20	3.66768e-68	67.44	EC:3.6.1	Acting on acid anhydrides
Tcordifilia_1199	323	9	2.22229e-15	90.92	EC:3.4	Acting on peptide bonds (peptidases)
Tcordifilia_1204	323	10	3.38972e-12	77.03	EC:2.3.3.10	Hydroxymethylglutaryl-CoA synthase
Tcordifilia_1210	323	20	5.12244e-66	98.55	EC:7.1.3.1; EC:7.1.2.1; EC:3	H(+)-exporting diphosphatase; P-type H(+)-exporting transporter; Hydrolases
Tcordifilia_1213	322	20	2.43312e-24	94.07	EC:3.4	Acting on peptide bonds (peptidases)
Tcordifilia_1218	322	5	1.65146e-09	88.49	EC:2.3.3.10	Hydroxymethylglutaryl-CoA synthase
Tcordifilia_1237	321	20	1.26251e-20	86.63	EC:3.4	Acting on peptide bonds (peptidases)
Tcordifilia_1242	321	20	1.46428e-24	86.13	EC:3.1	Acting on ester bonds
Tcordifilia_1246	321	20	2.34961e-37	90.08	EC:3.2.1.23	Beta-galactosidase
Tcordifilia_1251	321	20	1.1782e-68	90.09	EC:4.2.1.46	dTDP-glucose 4,6-dehydratase
Tcordifilia_1259	320	20	4.45211e-34	84.35	EC:1.9; EC:7.1.1.9	Acting on a heme group of donors; Cytochrome-c oxidase
Tcordifilia_1282	319	20	2.33252e-22	79.03	EC:1.9; EC:7.1.1.9	Acting on a heme group of donors; Cytochrome-c oxidase
Tcordifilia_1283	319	17	1.07365e-12	87.53	EC:2.3.3.10	Hydroxymethylglutaryl-CoA synthase
Tcordifilia_1293	318	20	6.1634e-33	95.96	EC:3.4	Acting on peptide bonds (peptidases)
Tcordifilia_1296	318	8	7.9873e-24	95.5	EC:3.4	Acting on peptide bonds (peptidases)
Tcordifilia_1299	318	20	2.23837e-19	77.94	EC:3	Hydrolases
Tcordifilia_1303	318	14	1.53941e-09	85.51	EC:2.3.3.10	Hydroxymethylglutaryl-CoA synthase
Tcordifilia_1305	318	20	1.07966e-31	87.32	EC:3.4.23; EC:1.9; EC:7.1.1.9	Acting on peptide bonds (peptidases); Acting on a heme group of donors; Cytochrome-c oxidase
Tcordifilia_1323	317	20	1.23957e-19	85.41	EC:3.4	Acting on peptide bonds (peptidases)
Tcordifilia_1331	317	20	1.65702e-24	74.87	EC:4.6.1.2	Guanylate cyclase
Tcordifilia_1339	316	20	2.56967e-30	81.38	EC:3	Hydrolases
Tcordifilia_1340	316	20	5.19395e-19	90.14	EC:3.1; EC:3.4.23	Acting on ester bonds; Acting on peptide bonds (peptidases)
Tcordifilia_1341	316	20	3.40052e-34	82.81	EC:3.4.23	Acting on peptide bonds (peptidases)
Tcordifilia_1350	316	8	1.24922e-34	84.59	EC:2.3.3.10	Hydroxymethylglutaryl-CoA synthase
Tcordifilia_1355	315	20	7.56545e-13	93	EC:2.3.3.10	Hydroxymethylglutaryl-CoA synthase
Tcordifilia_1361	315	14	2.67994e-31	93.95	EC:3.4.23	Acting on peptide bonds (peptidases)
Tcordifilia_1365	315	20	1.31672e-30	93.1	EC:1.2.1.8; EC:1.2.1.5; EC:1.2.1.3; EC:1.1.99.1	Betaine-aldehyde dehydrogenase; Aldehyde dehydrogenase (NAD(P)(+)); Aldehyde dehydrogenase (NAD(+)); Choline dehydrogenase
Tcordifilia_1371	314	15	2.48167e-14	87.05	EC:2.3.3.10; EC:3.4	Hydroxymethylglutaryl-CoA synthase; Acting on peptide bonds (peptidases)
Tcordifilia_1373	314	13	7.85345e-11	83.64	EC:2.3.3.10	Hydroxymethylglutaryl-CoA synthase
Tcordifilia_1376	314	20	2.287e-24	79.83	EC:7.1.1.2; EC:1.6.5.11; EC:1.6.5.2	NADH:ubiquinone reductase (H(+)-translocating); NADH dehydrogenase (quinone); NAD(P)H dehydrogenase (quinone)
Tcordifilia_1377	314	20	2.77095e-46	76.28	EC:3.4.24; EC:4.2.1.92; EC:1.14	Acting on peptide bonds (peptidases); Hydroperoxide dehydratase; Acting on paired donors, with incorporation or reduction of molecular oxygen. The oxygen incorporated need not be derived from O(2)
Tcordifilia_1380	314	20	7.03136e-20	61.61	EC:2	Transferases
Tcordifilia_1384	314	20	6.95934e-60	85.8	EC:1.6.2	Acting on NADH or NADPH
Tcordifilia_1404	313	20	1.42315e-72	100	EC:3.5.2.6	Beta-lactamase
Tcordifilia_1405	312	20	9.84316e-16	88.45	EC:3.4	Acting on peptide bonds (peptidases)
Tcordifilia_1407	312	20	4.81757e-31	86.37	EC:3.4; EC:1.9; EC:7.1.1.9	Acting on peptide bonds (peptidases); Acting on a heme group of donors; Cytochrome-c oxidase
Tcordifilia_1411	312	20	4.79513e-36	73.72	EC:3; EC:1.9; EC:7.1.1.9	Hydrolases; Acting on a heme group of donors; Cytochrome-c oxidase
Tcordifilia_1414	312	15	8.73913e-12	85.99	EC:2.3.3.10	Hydroxymethylglutaryl-CoA synthase
Tcordifilia_1432	311	9	6.57879e-22	90.89	EC:3.4.23	Acting on peptide bonds (peptidases)
Tcordifilia_1443	311	20	5.85049e-18	89.23	EC:6.2.1.5; EC:6.2.1.4	Succinate--CoA ligase (ADP-forming); Succinate--CoA ligase (GDP-forming)
Tcordifilia_1460	310	20	7.98301e-39	90.24	EC:2.7; EC:7	Transferring phosphorus-containing groups; Translocases
Tcordifilia_1462	310	20	4.04194e-59	93.86	EC:6.1.1.10	Methionine--tRNA ligase
Tcordifilia_1465	310	20	1.53091e-23	89.82	EC:5.2.1.8	Peptidylprolyl isomerase
Tcordifilia_1489	310	20	9.2721e-44	89.29	EC:1.8.1.4	Dihydrolipoyl dehydrogenase
Tcordifilia_1491	310	20	5.2177e-17	82.19	EC:3.1.30; EC:2.7.7.49; EC:3.1.26.4	Acting on ester bonds; RNA-directed DNA polymerase; Ribonuclease H
Tcordifilia_1493	310	6	4.04589e-08	72.93	EC:2.7.1	Transferring phosphorus-containing groups
Tcordifilia_1494	310	20	3.71646e-25	82.47	EC:2.7	Transferring phosphorus-containing groups
Tcordifilia_1509	310	20	1.60053e-17	82.05	EC:3.4	Acting on peptide bonds (peptidases)
Tcordifilia_1517	310	20	2.33763e-23	88.92	EC:2.7.1.145; EC:2.7.1.21	Deoxynucleoside kinase; Thymidine kinase
Tcordifilia_1544	310	4	5.30366e-10	84.33	EC:2.1.1.354	[Histone H3]-lysine(4) N-trimethyltransferase
Tcordifilia_1547	310	20	1.54695e-62	89.76	EC:3.4.24; EC:3.6.1	Acting on peptide bonds (peptidases); Acting on acid anhydrides
Tcordifilia_1552	310	20	5.60176e-30	77.14	EC:1.3.5.2	Dihydroorotate dehydrogenase (quinone)
Tcordifilia_1554	310	20	4.04146e-39	91.73	EC:1.10.3.11	Ubiquinol oxidase (non-electrogenic)
Tcordifilia_1574	310	20	3.28002e-44	97.96	EC:2.7.9.2	Pyruvate, water dikinase
Tcordifilia_1586	310	7	7.20429e-24	73.64	EC:3	Hydrolases
Tcordifilia_1643	307	10	1.3838e-09	90.01	EC:2.3.3.10	Hydroxymethylglutaryl-CoA synthase
Tcordifilia_1646	307	11	2.52965e-13	84.66	EC:3.4.23	Acting on peptide bonds (peptidases)
Tcordifilia_1654	306	13	1.41838e-18	92.31	EC:3.4	Acting on peptide bonds (peptidases)
Tcordifilia_1659	306	10	1.35674e-38	94.15	EC:3.4	Acting on peptide bonds (peptidases)
Tcordifilia_1667	306	20	3.64043e-15	91.23	EC:3.1; EC:3.4.23	Acting on ester bonds; Acting on peptide bonds (peptidases)
Tcordifilia_1671	306	20	2.7155e-59	94.59	EC:2.4	Glycosyltransferases
Tcordifilia_1676	305	11	9.14489e-16	91.51	EC:3.4	Acting on peptide bonds (peptidases)
Tcordifilia_1690	305	17	9.67025e-15	89.59	EC:3.1; EC:3.4.23	Acting on ester bonds; Acting on peptide bonds (peptidases)
Tcordifilia_1691	305	17	4.14807e-20	89.31	EC:3.1; EC:3.4.23	Acting on ester bonds; Acting on peptide bonds (peptidases)
Tcordifilia_1696	305	20	1.13273e-34	70.47	EC:7	Translocases
Tcordifilia_1700	304	16	2.45254e-20	88.29	EC:3.4	Acting on peptide bonds (peptidases)
Tcordifilia_1709	304	16	3.12645e-22	88.28	EC:3.1; EC:3.4.23	Acting on ester bonds; Acting on peptide bonds (peptidases)
Tcordifilia_1710	304	20	8.30979e-14	89.11	EC:3.1; EC:3.4.23	Acting on ester bonds; Acting on peptide bonds (peptidases)
Tcordifilia_1715	304	20	8.33365e-48	80.96	EC:3.1.30; EC:2.7.7; EC:3.1.26.4	Acting on ester bonds; Transferring phosphorus-containing groups; Ribonuclease H
Tcordifilia_1722	303	7	2.64794e-15	88.91	EC:3.4	Acting on peptide bonds (peptidases)
Tcordifilia_1724	303	8	4.10938e-14	84.37	EC:3.4	Acting on peptide bonds (peptidases)
Tcordifilia_1729	303	8	3.18715e-15	88.89	EC:3.4	Acting on peptide bonds (peptidases)
Tcordifilia_1738	303	20	6.0553e-38	89.12	EC:3	Hydrolases
Tcordifilia_1739	303	20	2.17806e-54	93.25	EC:7.2.2.10	P-type Ca(2+) transporter
Tcordifilia_1743	302	20	7.93891e-26	88.24	EC:3.1; EC:3.4.23	Acting on ester bonds; Acting on peptide bonds (peptidases)
Tcordifilia_1745	302	18	5.92555e-26	85.35	EC:3.1; EC:3.4.23	Acting on ester bonds; Acting on peptide bonds (peptidases)
Tcordifilia_1750	302	20	2.66358e-28	91.92	EC:3.4.23	Acting on peptide bonds (peptidases)
Tcordifilia_1752	302	20	2.96305e-14	83.17	EC:2.3.3.10	Hydroxymethylglutaryl-CoA synthase
Tcordifilia_1760	302	20	1.97482e-57	86.15	EC:1.2.1.59; EC:1.2.1.12	Glyceraldehyde-3-phosphate dehydrogenase (NAD(P)(+)) (phosphorylating); Glyceraldehyde-3-phosphate dehydrogenase (phosphorylating)
Tcordifilia_1762	302	20	1.03109e-47	84.77	EC:3.6.1; EC:3.6.4.13	Acting on acid anhydrides; RNA helicase
Tcordifilia_1780	300	20	7.34146e-24	90.74	EC:3.4.23	Acting on peptide bonds (peptidases)
Tcordifilia_1785	300	10	3.65918e-24	92.26	EC:3.4.23	Acting on peptide bonds (peptidases)
Tcordifilia_1792	300	13	3.14221e-27	89.19	EC:3.4.23	Acting on peptide bonds (peptidases)
Tcordifilia_1799	300	20	2.25778e-23	86.81	EC:3; EC:7	Hydrolases; Translocases
Tcordifilia_1815	299	10	3.7271e-12	92.71	EC:3.4	Acting on peptide bonds (peptidases)
Tcordifilia_1820	299	20	4.49946e-22	83.46	EC:3.4.23; EC:3.1; EC:2.7.7.49	Acting on peptide bonds (peptidases); Acting on ester bonds; RNA-directed DNA polymerase
Tcordifilia_1826	298	14	7.35848e-17	93.25	EC:3.4	Acting on peptide bonds (peptidases)
Tcordifilia_1833	298	20	1.33103e-14	55.75	EC:3	Hydrolases
Tcordifilia_1834	298	20	9.24166e-25	63.98	EC:4.3.1	Carbon-nitrogen lyases
Tcordifilia_1840	297	20	1.9585e-14	87.01	EC:2.3.3.10	Hydroxymethylglutaryl-CoA synthase
Tcordifilia_1873	296	16	7.95128e-25	89.41	EC:3.4.23	Acting on peptide bonds (peptidases)
Tcordifilia_1891	295	10	8.67956e-16	92.67	EC:3.4	Acting on peptide bonds (peptidases)
Tcordifilia_1892	295	12	3.79427e-16	88.28	EC:3.4	Acting on peptide bonds (peptidases)
Tcordifilia_1901	295	14	1.19788e-09	86.98	EC:2.3.3.10	Hydroxymethylglutaryl-CoA synthase
Tcordifilia_1904	295	13	5.09975e-16	84.82	EC:3.4.23	Acting on peptide bonds (peptidases)
Tcordifilia_1909	295	15	1.12831e-47	77.22	EC:7	Translocases
Tcordifilia_1924	294	9	4.40293e-10	90.25	EC:2.3.3.10	Hydroxymethylglutaryl-CoA synthase
Tcordifilia_1928	294	10	2.40116e-18	89.5	EC:3.4	Acting on peptide bonds (peptidases)
Tcordifilia_1929	294	20	6.89078e-20	77.8	EC:3.4	Acting on peptide bonds (peptidases)
Tcordifilia_1937	294	20	1.6991e-57	81.13	EC:1.1.1.27	L-lactate dehydrogenase
Tcordifilia_1940	294	20	1.59047e-65	99.43	EC:2.7.7.47	Streptomycin 3''-adenylyltransferase
Tcordifilia_1941	294	20	5.09026e-66	88.19	EC:4.2.1.53	Oleate hydratase
Tcordifilia_1943	294	20	6.22417e-49	88.52	EC:2.2.1.1	Transketolase
Tcordifilia_1945	294	20	3.25469e-55	77.14	EC:2.7; EC:3	Transferring phosphorus-containing groups; Hydrolases
Tcordifilia_1947	294	10	1.66748e-43	81.33	EC:2.1.1	Transferring one-carbon groups
Tcordifilia_1956	293	8	7.72042e-20	86.82	EC:3.4.23	Acting on peptide bonds (peptidases)
Tcordifilia_1962	293	20	1.59926e-29	90.5	EC:3.4.23	Acting on peptide bonds (peptidases)
Tcordifilia_1963	293	14	1.07758e-16	85.43	EC:1.9; EC:7.1.1.9	Acting on a heme group of donors; Cytochrome-c oxidase
Tcordifilia_1978	293	20	6.54847e-35	83.24	EC:3.4	Acting on peptide bonds (peptidases)
Tcordifilia_1983	293	20	6.04698e-46	82.19	EC:1.17.1.9; EC:1.2.1	Formate dehydrogenase; Acting on the aldehyde or oxo group of donors
Tcordifilia_1987	293	20	7.76058e-41	93.29	EC:5.3.1.26	Galactose-6-phosphate isomerase
Tcordifilia_2016	292	20	3.15345e-48	88.7	EC:7	Translocases
Tcordifilia_2034	292	20	9.68934e-35	74.88	EC:3.1; EC:2.7.7	Acting on ester bonds; Transferring phosphorus-containing groups
Tcordifilia_2041	291	12	4.78875e-25	93.15	EC:3.4	Acting on peptide bonds (peptidases)
Tcordifilia_2043	291	20	2.12173e-34	82.01	EC:3; EC:1.9; EC:7.1.1.9	Hydrolases; Acting on a heme group of donors; Cytochrome-c oxidase
Tcordifilia_2044	291	20	1.20568e-21	85.9	EC:3.4.23	Acting on peptide bonds (peptidases)
Tcordifilia_2063	291	11	3.61744e-16	93.25	EC:3.1; EC:3.4.23	Acting on ester bonds; Acting on peptide bonds (peptidases)
Tcordifilia_2100	290	20	1.81184e-20	86.7	EC:1.2.1.11	Aspartate-semialdehyde dehydrogenase
Tcordifilia_2106	290	20	5.30777e-26	65.33	EC:3	Hydrolases
Tcordifilia_2107	290	20	2.97343e-44	90.16	EC:2.7.3; EC:2.7.13.3	Transferring phosphorus-containing groups; Histidine kinase
Tcordifilia_2110	290	20	3.20823e-42	96.32	EC:3.6.1	Acting on acid anhydrides
Tcordifilia_2120	290	20	4.28418e-20	65.83	EC:3	Hydrolases
Tcordifilia_2136	289	17	5.68163e-15	81.82	EC:2.3.3.10	Hydroxymethylglutaryl-CoA synthase
Tcordifilia_2150	289	20	4.57566e-61	95.16	EC:3.6.1; EC:2.7.7.7	Acting on acid anhydrides; DNA-directed DNA polymerase
Tcordifilia_2170	288	16	1.31353e-30	88.92	EC:3.4.23	Acting on peptide bonds (peptidases)
Tcordifilia_2171	288	20	4.32478e-27	80.56	EC:3	Hydrolases
Tcordifilia_2172	288	20	9.93992e-25	85.4	EC:3.4	Acting on peptide bonds (peptidases)
Tcordifilia_2189	288	20	1.27991e-37	69.63	EC:7	Translocases
Tcordifilia_2193	288	6	8.45837e-27	93.93	EC:1.6.5	Acting on NADH or NADPH
Tcordifilia_2200	288	20	1.65745e-44	81.15	EC:7	Translocases
Tcordifilia_2202	288	20	1.76581e-14	91	EC:7.1.3.1; EC:7.1.2.2; EC:3; EC:6	H(+)-exporting diphosphatase; H(+)-transporting two-sector ATPase; Hydrolases; Ligases
Tcordifilia_2210	287	7	8.81621e-16	93.74	EC:3.4	Acting on peptide bonds (peptidases)
Tcordifilia_2217	287	20	9.99453e-17	82.63	EC:1.9; EC:7.1.1.9	Acting on a heme group of donors; Cytochrome-c oxidase
Tcordifilia_2220	287	20	2.1409e-25	82.55	EC:3.4	Acting on peptide bonds (peptidases)
Tcordifilia_2224	287	20	2.17168e-20	83.28	EC:1.9; EC:7.1.1.9	Acting on a heme group of donors; Cytochrome-c oxidase
Tcordifilia_2291	286	20	1.42986e-49	96.35	EC:7	Translocases
Tcordifilia_2293	286	20	1.44233e-34	84.28	EC:2.7.7.6	DNA-directed RNA polymerase
Tcordifilia_2301	286	20	7.11833e-15	72.44	EC:3.1; EC:3.4; EC:2.7.7	Acting on ester bonds; Acting on peptide bonds (peptidases); Transferring phosphorus-containing groups
Tcordifilia_2306	286	20	1.92942e-34	72.6	EC:2.4	Glycosyltransferases
Tcordifilia_2307	286	20	4.12617e-57	92.44	EC:2.4.2.9; EC:2.4.2.8	Uracil phosphoribosyltransferase; Hypoxanthine phosphoribosyltransferase
Tcordifilia_2309	286	20	3.27232e-36	67.9	EC:3	Hydrolases
Tcordifilia_2336	285	20	6.10765e-40	79.62	EC:4.2.1.20	Tryptophan synthase
Tcordifilia_2346	285	20	2.15146e-33	74.23	EC:1.14	Acting on paired donors, with incorporation or reduction of molecular oxygen. The oxygen incorporated need not be derived from O(2)
Tcordifilia_2354	285	20	1.64462e-18	74.77	EC:2	Transferases
Tcordifilia_2368	284	5	1.03433e-09	87.3	EC:2.3.3.10	Hydroxymethylglutaryl-CoA synthase
Tcordifilia_2369	284	7	5.07791e-10	90.02	EC:2.3.3.10	Hydroxymethylglutaryl-CoA synthase
Tcordifilia_2398	284	20	5.8486e-62	89.53	EC:1.1.1.22	UDP-glucose 6-dehydrogenase
Tcordifilia_2401	284	20	1.53617e-32	95	EC:1.2.4.2	Oxoglutarate dehydrogenase (succinyl-transferring)
Tcordifilia_2402	284	20	1.19061e-37	83.61	EC:3.6.1	Acting on acid anhydrides
Tcordifilia_2403	284	20	2.43935e-27	85.18	EC:2.4.1.1	Glycogen phosphorylase
Tcordifilia_2478	282	20	4.38003e-27	90.92	EC:3.1; EC:3.4.23	Acting on ester bonds; Acting on peptide bonds (peptidases)
Tcordifilia_2489	282	20	1.39382e-22	83.09	EC:2.4.2.7	Adenine phosphoribosyltransferase
Tcordifilia_2490	282	20	3.82627e-57	90.45	EC:2.7.7.6	DNA-directed RNA polymerase
Tcordifilia_2495	282	20	1.28491e-56	81.93	EC:6.1.1.11	Serine--tRNA ligase
Tcordifilia_2510	281	9	4.3504e-16	91.29	EC:3.4	Acting on peptide bonds (peptidases)
Tcordifilia_2534	281	20	7.80134e-32	73.1	EC:2	Transferases
Tcordifilia_2540	281	20	3.74969e-26	67.25	EC:4.1.1	Carbon-carbon lyases
Tcordifilia_2541	281	20	3.08726e-47	77.84	EC:6.1.1.3	Threonine--tRNA ligase
Tcordifilia_2547	281	20	1.04062e-58	91.13	EC:2.7.7.6	DNA-directed RNA polymerase
Tcordifilia_2549	281	20	6.36602e-22	69.12	EC:3.1; EC:2.7.7	Acting on ester bonds; Transferring phosphorus-containing groups
Tcordifilia_2557	281	18	2.79257e-47	87.53	EC:2.7	Transferring phosphorus-containing groups
Tcordifilia_2561	280	8	6.29562e-17	86.17	EC:3.4	Acting on peptide bonds (peptidases)
Tcordifilia_2578	280	11	6.34051e-25	91.33	EC:3.4.23	Acting on peptide bonds (peptidases)
Tcordifilia_2582	280	20	2.26822e-36	82.6	EC:3.2	Glycosylases
Tcordifilia_2583	280	20	9.45561e-41	79.44	EC:6.3.2.17; EC:6.3.2.12	Tetrahydrofolate synthase; Dihydrofolate synthase
Tcordifilia_2591	280	20	1.25628e-14	57.06	EC:3	Hydrolases
Tcordifilia_2592	280	20	2.56107e-34	75.85	EC:7	Translocases
Tcordifilia_2597	280	12	7.50751e-20	83.63	EC:3.6.1	Acting on acid anhydrides
Tcordifilia_2599	280	20	7.65224e-61	79.27	EC:1.1.1.122	D-threo-aldose 1-dehydrogenase
Tcordifilia_2601	280	14	7.4796e-08	97.62	EC:1.10; EC:7.1.1.8	Acting on diphenols and related substances as donors; Quinol--cytochrome-c reductase
Tcordifilia_2606	280	20	4.91838e-38	87.16	EC:7; EC:2.7.1.69	Translocases; Transferring phosphorus-containing groups
Tcordifilia_2639	279	15	9.41396e-28	84.07	EC:3.4.23	Acting on peptide bonds (peptidases)
Tcordifilia_2641	279	20	6.23523e-57	97.64	EC:1.1.1.38; EC:1.1.1.39; EC:1.1.1.40	Malate dehydrogenase (oxaloacetate-decarboxylating); Malate dehydrogenase (decarboxylating); Malate dehydrogenase (oxaloacetate-decarboxylating) (NADP(+))
Tcordifilia_2646	279	20	4.83607e-42	81.51	EC:7.1.3.1; EC:7.1.2.1	H(+)-exporting diphosphatase; P-type H(+)-exporting transporter
Tcordifilia_2649	279	20	1.42607e-44	81.9	EC:1.3.1.42	12-oxophytodienoate reductase
Tcordifilia_2656	279	20	7.41748e-40	68.47	EC:2.7.3; EC:2.7.13.3	Transferring phosphorus-containing groups; Histidine kinase
Tcordifilia_2660	279	20	3.53816e-55	96.25	EC:3.4.24; EC:3.6.1	Acting on peptide bonds (peptidases); Acting on acid anhydrides
Tcordifilia_2666	278	7	1.76142e-13	83.02	EC:3.4	Acting on peptide bonds (peptidases)
Tcordifilia_2674	278	16	3.03615e-19	92.9	EC:3.4.23	Acting on peptide bonds (peptidases)
Tcordifilia_2681	278	20	9.08336e-31	71.11	EC:1.9; EC:7.1.1.9	Acting on a heme group of donors; Cytochrome-c oxidase
Tcordifilia_2689	278	20	2.12925e-51	88.01	EC:3.5.4.26	Diaminohydroxyphosphoribosylaminopyrimidine deaminase
Tcordifilia_2690	278	20	3.64273e-34	77.45	EC:7	Translocases
Tcordifilia_2704	278	20	6.91978e-22	81.21	EC:7	Translocases
Tcordifilia_2713	278	20	8.39413e-48	85.23	EC:1.4.4.2	Glycine dehydrogenase (aminomethyl-transferring)
Tcordifilia_2720	278	10	1.62815e-23	80.89	EC:3.4.23	Acting on peptide bonds (peptidases)
Tcordifilia_2727	277	20	1.48232e-31	86.89	EC:3	Hydrolases
Tcordifilia_2728	277	9	6.52684e-16	93.87	EC:3.4	Acting on peptide bonds (peptidases)
Tcordifilia_2743	277	16	5.38727e-39	75.27	EC:3.4.23	Acting on peptide bonds (peptidases)
Tcordifilia_2748	277	20	3.81714e-14	85.94	EC:3.1; EC:3.4.23	Acting on ester bonds; Acting on peptide bonds (peptidases)
Tcordifilia_2750	277	18	3.08973e-12	89.17	EC:3.4.23	Acting on peptide bonds (peptidases)
Tcordifilia_2753	277	20	3.81873e-11	83.39	EC:1.8	Acting on a sulfur group of donors
Tcordifilia_2770	277	20	3.42938e-50	86.6	EC:7	Translocases
Tcordifilia_2777	277	20	2.63298e-15	90.83	EC:3.6.1.11	Exopolyphosphatase
Tcordifilia_2778	277	20	5.14144e-37	78.85	EC:3.4.23; EC:3.1; EC:2.7.7.49	Acting on peptide bonds (peptidases); Acting on ester bonds; RNA-directed DNA polymerase
Tcordifilia_2780	277	20	2.16829e-29	73.86	EC:2	Transferases
Tcordifilia_2784	277	20	9.33195e-35	80.61	EC:2.4.1.131	GDP-Man:Man(3)GlcNAc(2)-PP-dolichol alpha-1,2-mannosyltransferase
Tcordifilia_2796	276	20	5.37933e-22	83.28	EC:3	Hydrolases
Tcordifilia_2819	276	20	5.64925e-21	74.08	EC:2.7.1	Transferring phosphorus-containing groups
Tcordifilia_2828	276	20	4.98925e-25	78.49	EC:6.3.4.18; EC:4.1.1.21	5-(carboxyamino)imidazole ribonucleotide synthase; Phosphoribosylaminoimidazole carboxylase
Tcordifilia_2840	275	8	4.56224e-14	83.81	EC:3.4	Acting on peptide bonds (peptidases)
Tcordifilia_2842	275	20	6.28286e-16	94.61	EC:3.4	Acting on peptide bonds (peptidases)
Tcordifilia_2860	275	13	1.33484e-28	85.38	EC:3.4.23	Acting on peptide bonds (peptidases)
Tcordifilia_2864	275	20	3.08025e-16	86.54	EC:3.4.23	Acting on peptide bonds (peptidases)
Tcordifilia_2869	275	20	1.84945e-19	63.28	EC:2	Transferases
Tcordifilia_2871	275	20	2.07138e-44	98.3	EC:3.6.1	Acting on acid anhydrides
Tcordifilia_2888	275	20	8.78608e-41	79.18	EC:3.4.11; EC:3.5	Acting on peptide bonds (peptidases); Acting on carbon-nitrogen bonds, other than peptide bonds
Tcordifilia_2890	275	20	6.26979e-37	82.27	EC:7	Translocases
Tcordifilia_2893	275	20	2.78154e-44	80.46	EC:1.10.3.1	Catechol oxidase
Tcordifilia_2905	274	12	6.28286e-16	86.65	EC:3.4	Acting on peptide bonds (peptidases)
Tcordifilia_2906	274	12	6.28286e-16	91.95	EC:3.4	Acting on peptide bonds (peptidases)
Tcordifilia_2918	274	9	1.48446e-19	90.93	EC:3.4	Acting on peptide bonds (peptidases)
Tcordifilia_2920	274	10	8.96015e-11	90.03	EC:3.4.23	Acting on peptide bonds (peptidases)
Tcordifilia_2928	274	14	1.3269e-12	84.92	EC:3.1	Acting on ester bonds
Tcordifilia_2930	274	7	3.37516e-15	88.62	EC:3.4	Acting on peptide bonds (peptidases)
Tcordifilia_2934	274	20	6.43409e-30	84.45	EC:3.6.1	Acting on acid anhydrides
Tcordifilia_2937	274	20	1.30402e-49	93.5	EC:3.6.1	Acting on acid anhydrides
Tcordifilia_2943	274	20	1.06185e-56	99.84	EC:1	Oxidoreductases
Tcordifilia_2945	274	19	1.2127e-20	75.24	EC:7	Translocases
Tcordifilia_2950	274	20	1.51958e-20	73.34	EC:1; EC:2.7.7	Oxidoreductases; Transferring phosphorus-containing groups
Tcordifilia_2966	273	18	4.13369e-14	89.23	EC:3.4.23	Acting on peptide bonds (peptidases)
Tcordifilia_2968	273	20	1.21826e-19	81.47	EC:3.4	Acting on peptide bonds (peptidases)
Tcordifilia_2970	273	13	2.84381e-14	89.98	EC:3.4	Acting on peptide bonds (peptidases)
Tcordifilia_2977	273	14	8.45993e-22	91.39	EC:3.4.23	Acting on peptide bonds (peptidases)
Tcordifilia_2980	273	20	1.10904e-40	91.09	EC:3.1; EC:3.4.23	Acting on ester bonds; Acting on peptide bonds (peptidases)
Tcordifilia_2983	273	20	7.39582e-39	86.23	EC:3.4.23	Acting on peptide bonds (peptidases)
Tcordifilia_2985	273	13	1.09249e-10	94.72	EC:3.1; EC:3.4.23	Acting on ester bonds; Acting on peptide bonds (peptidases)
Tcordifilia_2989	273	20	3.9721e-28	84.42	EC:2.7	Transferring phosphorus-containing groups
Tcordifilia_2992	273	20	8.88941e-39	78.42	EC:2.1.1.68; EC:2.1.1.42; EC:2.1.1.76; EC:2.1.1.267	Caffeate O-methyltransferase; Flavone 3'-O-methyltransferase; Quercetin 3-O-methyltransferase; Flavonoid 3',5'-methyltransferase
Tcordifilia_2994	273	20	2.11773e-28	93.92	EC:3.6.1	Acting on acid anhydrides
Tcordifilia_3000	273	20	1.07003e-37	88.19	EC:7	Translocases
Tcordifilia_3018	272	20	2.7434e-36	86.3	EC:3.4.23	Acting on peptide bonds (peptidases)
Tcordifilia_3024	272	8	4.24173e-10	90.23	EC:3.4.23	Acting on peptide bonds (peptidases)
Tcordifilia_3027	272	20	2.07698e-12	66.45	EC:3.1; EC:2.7.7	Acting on ester bonds; Transferring phosphorus-containing groups
Tcordifilia_3029	272	20	4.19014e-10	88.97	EC:3.8.1.2	(S)-2-haloacid dehalogenase
Tcordifilia_3038	272	20	1.35937e-48	77.54	EC:5.3.3.2	Isopentenyl-diphosphate Delta-isomerase
Tcordifilia_3040	272	20	1.96123e-55	89.66	EC:2	Transferases
Tcordifilia_3051	272	20	1.02899e-08	55.58	EC:3	Hydrolases
Tcordifilia_3066	271	20	7.38321e-17	83.85	EC:2.3.3.10	Hydroxymethylglutaryl-CoA synthase
Tcordifilia_3077	271	20	8.19121e-40	91.47	EC:3.4.24; EC:3.6.1	Acting on peptide bonds (peptidases); Acting on acid anhydrides
Tcordifilia_3084	271	20	5.16169e-38	78.79	EC:1.3.1.88	tRNA-dihydrouridine(16/17) synthase (NAD(P)(+))
Tcordifilia_3086	271	20	2.75747e-57	81.26	EC:3; EC:2.3.1	Hydrolases; Acyltransferases
Tcordifilia_3087	271	20	5.14906e-12	71.53	EC:2; EC:3	Transferases; Hydrolases
Tcordifilia_3088	271	20	1.38995e-29	80.08	EC:3.1.30; EC:3.6.1; EC:2.7.7.7; EC:3.1.26.4	Acting on ester bonds; Acting on acid anhydrides; DNA-directed DNA polymerase; Ribonuclease H
Tcordifilia_3091	271	20	1.59822e-29	69.23	EC:3	Hydrolases
Tcordifilia_3099	271	20	4.51318e-40	95.22	EC:6.3.2.10	UDP-N-acetylmuramoyl-tripeptide--D-alanyl-D-alanine ligase
Tcordifilia_3102	271	20	4.66416e-60	92.98	EC:3.5.1.14	N-acyl-aliphatic-L-amino acid amidohydrolase
Tcordifilia_3111	270	8	1.50318e-12	86.02	EC:3.4.23	Acting on peptide bonds (peptidases)
Tcordifilia_3124	270	13	1.97503e-13	82.46	EC:2.3.3.10; EC:3.4	Hydroxymethylglutaryl-CoA synthase; Acting on peptide bonds (peptidases)
Tcordifilia_3125	270	18	3.64682e-16	87.37	EC:3.4.23	Acting on peptide bonds (peptidases)
Tcordifilia_3127	270	10	1.87263e-10	83.93	EC:3.4.23	Acting on peptide bonds (peptidases)
Tcordifilia_3137	270	20	2.75934e-39	83.21	EC:1.11.1.24	Thioredoxin-dependent peroxiredoxin
Tcordifilia_3138	270	20	3.58268e-34	89.26	EC:4.4.1.14	1-aminocyclopropane-1-carboxylate synthase
Tcordifilia_3144	270	20	1.10653e-18	66.17	EC:2.7	Transferring phosphorus-containing groups
Tcordifilia_3155	270	20	2.74314e-59	99.56	EC:1.17.4.1	Ribonucleoside-diphosphate reductase
Tcordifilia_3158	270	20	4.97458e-14	76.36	EC:1	Oxidoreductases
Tcordifilia_3163	270	20	3.75296e-57	91.99	EC:3.6.4.13	RNA helicase
Tcordifilia_3187	269	9	6.13859e-11	90.27	EC:3.4.23	Acting on peptide bonds (peptidases)
Tcordifilia_3192	269	11	3.80642e-11	85.95	EC:3.4.23	Acting on peptide bonds (peptidases)
Tcordifilia_3211	269	20	7.19848e-28	76.88	EC:3	Hydrolases
Tcordifilia_3213	269	12	1.51605e-46	85.08	EC:7	Translocases
Tcordifilia_3214	269	20	4.3455e-45	85.75	EC:1.4.4.2	Glycine dehydrogenase (aminomethyl-transferring)
Tcordifilia_3230	269	20	1.95973e-17	79.02	EC:2	Transferases
Tcordifilia_3237	269	20	2.74636e-45	90.16	EC:3.2.2	Glycosylases
Tcordifilia_3246	268	11	5.60009e-16	89.01	EC:3.4	Acting on peptide bonds (peptidases)
Tcordifilia_3249	268	11	5.37891e-16	88.12	EC:3.4	Acting on peptide bonds (peptidases)
Tcordifilia_3264	268	14	7.09348e-22	81.66	EC:3.4	Acting on peptide bonds (peptidases)
Tcordifilia_3266	268	20	5.30028e-25	88.95	EC:7.1.1.2; EC:1.6.5.11; EC:1.6.5.2	NADH:ubiquinone reductase (H(+)-translocating); NADH dehydrogenase (quinone); NAD(P)H dehydrogenase (quinone)
Tcordifilia_3275	268	20	2.80536e-51	72.61	EC:1.2	Acting on the aldehyde or oxo group of donors
Tcordifilia_3279	268	9	5.07593e-23	81.56	EC:1.11.1	Acting on a peroxide as acceptor
Tcordifilia_3281	268	20	1.6578e-19	83.28	EC:2.3.1.85; EC:1.1.1.47; EC:1.1.1.100; EC:1.1.99.10	Fatty-acid synthase system; Glucose 1-dehydrogenase (NAD(P)(+)); 3-oxoacyl-[acyl-carrier-protein] reductase; Acting on the CH-OH group of donors
Tcordifilia_3287	268	20	7.39526e-20	76.44	EC:3.4.24; EC:1.14	Acting on peptide bonds (peptidases); Acting on paired donors, with incorporation or reduction of molecular oxygen. The oxygen incorporated need not be derived from O(2)
Tcordifilia_3289	268	20	1.65686e-44	81.34	EC:7	Translocases
Tcordifilia_3297	268	20	1.56311e-49	86.83	EC:4.1.2; EC:1; EC:2.7	Carbon-carbon lyases; Oxidoreductases; Transferring phosphorus-containing groups
Tcordifilia_3314	268	20	1.11109e-42	92.81	EC:2.7.1.144; EC:4.1.2.40	Tagatose-6-phosphate kinase; Tagatose-bisphosphate aldolase
Tcordifilia_3321	267	10	2.0888e-16	85.92	EC:3.4	Acting on peptide bonds (peptidases)
Tcordifilia_3325	267	7	1.76808e-15	89.04	EC:3.4	Acting on peptide bonds (peptidases)
Tcordifilia_3332	267	20	4.25373e-19	85.39	EC:1.9; EC:7.1.1.9	Acting on a heme group of donors; Cytochrome-c oxidase
Tcordifilia_3341	267	16	2.8563e-09	84.26	EC:3.4.23	Acting on peptide bonds (peptidases)
Tcordifilia_3343	267	11	1.6053e-30	89.35	EC:3.4.23	Acting on peptide bonds (peptidases)
Tcordifilia_3376	267	20	5.70694e-53	97.26	EC:6.1.1.10	Methionine--tRNA ligase
Tcordifilia_3381	267	16	1.19044e-11	94.07	EC:2.7.1; EC:3.1.15; EC:3.1.13.4	Transferring phosphorus-containing groups; Acting on ester bonds; Poly(A)-specific ribonuclease
Tcordifilia_3384	267	20	1.4982e-38	82.98	EC:2.3.3.1	Citrate (Si)-synthase
Tcordifilia_3420	266	20	6.40239e-27	82.42	EC:2.7.12.1	Dual-specificity kinase
Tcordifilia_3423	266	20	1.46759e-53	98.92	EC:3.4.24	Acting on peptide bonds (peptidases)
Tcordifilia_3430	266	20	3.41449e-34	86.95	EC:3.6.1; EC:3.6.4.12	Acting on acid anhydrides; DNA helicase
Tcordifilia_3437	266	20	2.43067e-59	87.94	EC:1.6.5.11; EC:1.6.5.2	NADH dehydrogenase (quinone); NAD(P)H dehydrogenase (quinone)
Tcordifilia_3448	266	20	4.00317e-44	87.81	EC:2.2.1.7	1-deoxy-D-xylulose-5-phosphate synthase
Tcordifilia_3456	265	20	1.62791e-16	92.6	EC:2.3.3.10	Hydroxymethylglutaryl-CoA synthase
Tcordifilia_3459	265	16	6.81298e-13	89.83	EC:3.1; EC:3.4.23	Acting on ester bonds; Acting on peptide bonds (peptidases)
Tcordifilia_3480	265	19	3.45837e-21	90.15	EC:3.4.23	Acting on peptide bonds (peptidases)
Tcordifilia_3502	265	20	1.53795e-26	80.07	EC:1	Oxidoreductases
Tcordifilia_3506	265	20	8.04668e-19	57.69	EC:1	Oxidoreductases
Tcordifilia_3514	265	20	5.41542e-32	78.62	EC:2.5.1.29; EC:3.6.1; EC:2.5.1.32; EC:2.5.1.10	Geranylgeranyl diphosphate synthase; Acting on acid anhydrides; 15-cis-phytoene synthase; (2E,6E)-farnesyl diphosphate synthase
Tcordifilia_3521	265	20	2.72747e-32	75.7	EC:1.8.1.4	Dihydrolipoyl dehydrogenase
Tcordifilia_3524	265	20	8.55035e-41	85.85	EC:3.1.30; EC:3.4.23; EC:2.7.7.49; EC:3.1.26.4	Acting on ester bonds; Acting on peptide bonds (peptidases); RNA-directed DNA polymerase; Ribonuclease H
Tcordifilia_3525	265	10	2.14574e-23	72	EC:6	Ligases
Tcordifilia_3547	264	4	3.41e-09	87.06	EC:3.4	Acting on peptide bonds (peptidases)
Tcordifilia_3551	264	7	7.95135e-10	90.59	EC:2.3.3.10	Hydroxymethylglutaryl-CoA synthase
Tcordifilia_3554	264	7	3.17136e-17	83.81	EC:3.4	Acting on peptide bonds (peptidases)
Tcordifilia_3563	264	20	6.13411e-16	62.36	EC:3.1; EC:2	Acting on ester bonds; Transferases
Tcordifilia_3574	264	20	9.61477e-52	91.55	EC:1.9; EC:7.1.1.9	Acting on a heme group of donors; Cytochrome-c oxidase
Tcordifilia_3576	264	20	9.32921e-25	79.53	EC:3.2.2	Glycosylases
Tcordifilia_3601	263	7	5.38805e-16	89.96	EC:3.4	Acting on peptide bonds (peptidases)
Tcordifilia_3610	263	11	1.164e-22	88.05	EC:3.4	Acting on peptide bonds (peptidases)
Tcordifilia_3611	263	12	6.38678e-15	88.4	EC:3.4	Acting on peptide bonds (peptidases)
Tcordifilia_3618	263	9	8.2244e-11	87.79	EC:3.4	Acting on peptide bonds (peptidases)
Tcordifilia_3638	263	20	1.51872e-14	58.05	EC:1	Oxidoreductases
Tcordifilia_3643	263	20	4.1563e-32	67.06	EC:3.4; EC:1	Acting on peptide bonds (peptidases); Oxidoreductases
Tcordifilia_3645	263	20	6.52791e-39	77.46	EC:2.3.1	Acyltransferases
Tcordifilia_3656	263	20	4.15004e-48	92.24	EC:3.4.23; EC:3.1; EC:2.7.7.49	Acting on peptide bonds (peptidases); Acting on ester bonds; RNA-directed DNA polymerase
Tcordifilia_3658	263	20	3.18989e-52	91.79	EC:6.1.1.5; EC:3.1.1.1; EC:2.3.1	Isoleucine--tRNA ligase; Carboxylesterase; Acyltransferases
Tcordifilia_3662	263	20	4.82941e-54	80.63	EC:2.5.1.6	Methionine adenosyltransferase
Tcordifilia_3664	263	20	3.12487e-27	68.62	EC:3.4.23; EC:3.1; EC:2.7.7	Acting on peptide bonds (peptidases); Acting on ester bonds; Transferring phosphorus-containing groups
Tcordifilia_3665	263	20	1.26588e-32	77.57	EC:1.3.5.2	Dihydroorotate dehydrogenase (quinone)
Tcordifilia_3669	263	20	3.64417e-51	85.52	EC:1.18.1.2	Ferredoxin--NADP(+) reductase
Tcordifilia_3675	263	20	2.71429e-31	69.38	EC:2	Transferases
Tcordifilia_3692	262	9	5.5028e-11	89.64	EC:3.4.23	Acting on peptide bonds (peptidases)
Tcordifilia_3693	262	19	4.49171e-29	90	EC:3.4.23	Acting on peptide bonds (peptidases)
Tcordifilia_3714	262	20	1.00457e-09	61.57	EC:3; EC:2.7.7.49	Hydrolases; RNA-directed DNA polymerase
Tcordifilia_3724	262	20	1.82128e-14	96.92	EC:3.1.3.4	Phosphatidate phosphatase
Tcordifilia_3730	262	20	7.2169e-32	81.26	EC:6.3.4.2	CTP synthase (glutamine hydrolyzing)
Tcordifilia_3751	261	20	5.1834e-16	85.4	EC:3.4	Acting on peptide bonds (peptidases)
Tcordifilia_3755	261	7	1.90124e-15	87.73	EC:2.3.3.10	Hydroxymethylglutaryl-CoA synthase
Tcordifilia_3763	261	12	9.39897e-17	82.93	EC:1.9; EC:7.1.1.9	Acting on a heme group of donors; Cytochrome-c oxidase
Tcordifilia_3776	261	17	2.7291e-12	83.41	EC:2.3.3.10	Hydroxymethylglutaryl-CoA synthase
Tcordifilia_3784	261	17	1.18106e-27	92.78	EC:3.4.23	Acting on peptide bonds (peptidases)
Tcordifilia_3785	261	13	4.86494e-19	91	EC:3.4	Acting on peptide bonds (peptidases)
Tcordifilia_3799	261	20	3.17396e-37	77.99	EC:6.3.1.2	Glutamine synthetase
Tcordifilia_3803	261	20	4.76046e-48	87.44	EC:1.13.11	Acting on single donors with incorporation of molecular oxygen (oxygenases). The oxygen incorporated need not be derived from O(2)
Tcordifilia_3807	261	8	4.42915e-20	77.25	EC:3.1	Acting on ester bonds
Tcordifilia_3815	261	20	2.42142e-44	88.84	EC:2	Transferases
Tcordifilia_3839	260	15	1.1935e-19	95.35	EC:3.4	Acting on peptide bonds (peptidases)
Tcordifilia_3857	260	20	3.16196e-27	93.82	EC:3.4	Acting on peptide bonds (peptidases)
Tcordifilia_3859	260	11	7.13435e-11	88.33	EC:3.4.23	Acting on peptide bonds (peptidases)
Tcordifilia_3864	260	20	7.90175e-38	88.38	EC:3.6.4.13	RNA helicase
Tcordifilia_3866	260	15	5.5736e-09	60.36	EC:2	Transferases
Tcordifilia_3868	260	20	9.71375e-23	84.33	EC:4.2.1.11; EC:3.5.1.23	Phosphopyruvate hydratase; Ceramidase
Tcordifilia_3870	260	14	7.38313e-20	78.76	EC:2.7	Transferring phosphorus-containing groups
Tcordifilia_3876	260	20	5.58457e-36	80.43	EC:3.1.30; EC:3.4.23; EC:2.7.7.49; EC:3.1.26.4	Acting on ester bonds; Acting on peptide bonds (peptidases); RNA-directed DNA polymerase; Ribonuclease H
Tcordifilia_3882	260	20	1.59812e-44	74.36	EC:2.1.1	Transferring one-carbon groups
Tcordifilia_3885	260	14	6.1214e-14	82.28	EC:2.3.1	Acyltransferases
Tcordifilia_3889	260	20	2.69424e-29	76.81	EC:1.1.1.169	2-dehydropantoate 2-reductase
Tcordifilia_3891	260	20	8.41588e-16	82.39	EC:2	Transferases
Tcordifilia_3895	260	20	1.00907e-24	71.54	EC:2.7	Transferring phosphorus-containing groups
Tcordifilia_3899	260	20	6.58751e-35	78.85	EC:3.6.1	Acting on acid anhydrides
Tcordifilia_3901	260	20	7.77461e-11	71.35	EC:2.7.4.4; EC:2.7.4.22	Nucleoside-phosphate kinase; UMP kinase
Tcordifilia_3903	260	20	1.64409e-42	92.97	EC:3.6.1	Acting on acid anhydrides
Tcordifilia_3915	259	7	5.1834e-16	92.75	EC:3.4	Acting on peptide bonds (peptidases)
Tcordifilia_3955	259	20	3.87042e-38	97.45	EC:7.1.3.1; EC:7.1.2.2; EC:6	H(+)-exporting diphosphatase; H(+)-transporting two-sector ATPase; Ligases
Tcordifilia_3977	259	20	9.60884e-40	99.88	EC:3.4.24; EC:3.6.1	Acting on peptide bonds (peptidases); Acting on acid anhydrides
Tcordifilia_4000	258	14	3.19054e-29	84.15	EC:3.4	Acting on peptide bonds (peptidases)
Tcordifilia_4005	258	9	2.69459e-29	91.22	EC:3.4	Acting on peptide bonds (peptidases)
Tcordifilia_4010	258	13	5.28594e-32	87.31	EC:3.4.23	Acting on peptide bonds (peptidases)
Tcordifilia_4026	258	13	1.81883e-14	82.25	EC:2.3.3.10	Hydroxymethylglutaryl-CoA synthase
Tcordifilia_4034	258	18	1.61099e-08	94.02	EC:3.4.23	Acting on peptide bonds (peptidases)
Tcordifilia_4037	258	13	1.92064e-10	91.67	EC:3.1; EC:3.4.23	Acting on ester bonds; Acting on peptide bonds (peptidases)
Tcordifilia_4043	258	20	7.69532e-33	81.59	EC:3.2.1.86; EC:3.2.1.21; EC:1.1.1	6-phospho-beta-glucosidase; Beta-glucosidase; Acting on the CH-OH group of donors
Tcordifilia_4049	258	20	6.06562e-45	88.9	EC:2.1.2.11; EC:2.1.1	3-methyl-2-oxobutanoate hydroxymethyltransferase; Transferring one-carbon groups
Tcordifilia_4057	258	20	1.75897e-12	76.71	EC:3.6.1	Acting on acid anhydrides
Tcordifilia_4069	258	20	2.17562e-17	72.7	EC:4	Lyases
Tcordifilia_4070	258	20	4.44163e-34	78.94	EC:2.7.1	Transferring phosphorus-containing groups
Tcordifilia_4081	257	8	3.16238e-14	89.88	EC:3.4	Acting on peptide bonds (peptidases)
Tcordifilia_4082	257	9	2.22077e-16	89.66	EC:3.4	Acting on peptide bonds (peptidases)
Tcordifilia_4084	257	17	2.35372e-14	87.21	EC:2.3.3.10; EC:3.4	Hydroxymethylglutaryl-CoA synthase; Acting on peptide bonds (peptidases)
Tcordifilia_4091	257	16	2.20061e-14	87.08	EC:2.3.3.10	Hydroxymethylglutaryl-CoA synthase
Tcordifilia_4093	257	7	1.92324e-10	92.66	EC:2.3.3.10	Hydroxymethylglutaryl-CoA synthase
Tcordifilia_4105	257	4	1.68956e-08	88.62	EC:2	Transferases
Tcordifilia_4121	257	13	7.43309e-27	72.6	EC:2	Transferases
Tcordifilia_4124	257	20	1.10682e-28	74.59	EC:7	Translocases
Tcordifilia_4128	257	20	1.08017e-10	65.44	EC:3.1; EC:2	Acting on ester bonds; Transferases
Tcordifilia_4129	257	20	4.14856e-48	84.29	EC:2.3.1.117	2,3,4,5-tetrahydropyridine-2,6-dicarboxylate N-succinyltransferase
Tcordifilia_4136	257	20	4.04426e-21	77.65	EC:6.1.1; EC:7	Forming carbon-oxygen bonds; Translocases
Tcordifilia_4143	257	20	4.95279e-43	85.53	EC:1	Oxidoreductases
Tcordifilia_4146	257	20	8.18817e-55	93.03	EC:2.1.1	Transferring one-carbon groups
Tcordifilia_4159	256	9	4.98589e-16	91.66	EC:3.4	Acting on peptide bonds (peptidases)
Tcordifilia_4171	256	19	3.40571e-18	94.39	EC:3.4.23	Acting on peptide bonds (peptidases)
Tcordifilia_4183	256	4	4.39145e-10	86.8	EC:2.3.3.10	Hydroxymethylglutaryl-CoA synthase
Tcordifilia_4194	256	20	1.03024e-18	87.81	EC:3.4	Acting on peptide bonds (peptidases)
Tcordifilia_4195	256	12	3.20313e-13	77.25	EC:2	Transferases
Tcordifilia_4208	256	20	1.45613e-29	85.86	EC:6.3.2	Forming carbon-nitrogen bonds
Tcordifilia_4212	256	20	3.76198e-41	78.12	EC:3.1; EC:2.1.1.72	Acting on ester bonds; Site-specific DNA-methyltransferase (adenine-specific)
Tcordifilia_4216	256	20	1.25551e-38	88.64	EC:3.6.1.27	Undecaprenyl-diphosphate phosphatase
Tcordifilia_4223	256	18	6.19113e-32	92.8	EC:3.1.1.23; EC:3.1.1.1	Acylglycerol lipase; Carboxylesterase
Tcordifilia_4240	255	12	3.00457e-14	87.78	EC:2.3.3.10	Hydroxymethylglutaryl-CoA synthase
Tcordifilia_4259	255	12	3.20353e-13	93.65	EC:3.4	Acting on peptide bonds (peptidases)
Tcordifilia_4262	255	12	8.46658e-32	93.37	EC:3.4.23	Acting on peptide bonds (peptidases)
Tcordifilia_4264	255	15	2.6973e-10	84.51	EC:2.3.3.10	Hydroxymethylglutaryl-CoA synthase
Tcordifilia_4279	255	9	8.65427e-32	74.62	EC:2.7.7.48	RNA-directed RNA polymerase
Tcordifilia_4291	255	20	4.98972e-13	76.3	EC:3.1.30; EC:3.1.26.4	Acting on ester bonds; Ribonuclease H
Tcordifilia_4293	255	20	7.26452e-50	98.5	EC:3	Hydrolases
Tcordifilia_4299	255	20	1.96797e-28	75.1	EC:7	Translocases
Tcordifilia_4307	255	20	6.80029e-19	73.57	EC:2.7	Transferring phosphorus-containing groups
Tcordifilia_4321	254	20	1.48482e-16	93.68	EC:3.4	Acting on peptide bonds (peptidases)
Tcordifilia_4335	254	6	2.26542e-14	90.36	EC:3.4	Acting on peptide bonds (peptidases)
Tcordifilia_4349	254	9	1.69847e-10	85.67	EC:3.4	Acting on peptide bonds (peptidases)
Tcordifilia_4352	254	17	3.34224e-10	86.28	EC:2.3.3.10	Hydroxymethylglutaryl-CoA synthase
Tcordifilia_4356	254	9	1.02584e-14	91.78	EC:3.4	Acting on peptide bonds (peptidases)
Tcordifilia_4361	254	20	1.50293e-19	87.27	EC:3	Hydrolases
Tcordifilia_4382	254	20	6.93325e-38	85.93	EC:1.1.1.284	S-(hydroxymethyl)glutathione dehydrogenase
Tcordifilia_4387	254	20	6.48911e-42	86.3	EC:2.7.7.49	RNA-directed DNA polymerase
Tcordifilia_4391	254	20	3.36697e-53	86.64	EC:3.1; EC:2; EC:1.13.11.18	Acting on ester bonds; Transferases; Persulfide dioxygenase
Tcordifilia_4400	254	11	4.18002e-20	87.42	EC:3.4.23	Acting on peptide bonds (peptidases)
Tcordifilia_4410	253	20	3.43292e-17	91.96	EC:3.4	Acting on peptide bonds (peptidases)
Tcordifilia_4412	253	20	7.34878e-15	91.28	EC:3.4.23	Acting on peptide bonds (peptidases)
Tcordifilia_4426	253	12	3.58745e-15	83.37	EC:2.3.3.10	Hydroxymethylglutaryl-CoA synthase
Tcordifilia_4463	253	20	5.06594e-43	79.66	EC:3.6.1	Acting on acid anhydrides
Tcordifilia_4484	253	20	1.96694e-42	85.18	EC:1.4.1.14	Glutamate synthase (NADH)
Tcordifilia_4488	253	20	1.69297e-30	75.09	EC:2.7.1.17	Xylulokinase
Tcordifilia_4491	253	20	1.26478e-41	85.14	EC:4.3.1.24; EC:4.3.1.25	Phenylalanine ammonia-lyase; Phenylalanine/tyrosine ammonia-lyase
Tcordifilia_4494	253	20	1.33984e-22	89.03	EC:2.8.1.6	Biotin synthase
Tcordifilia_4498	253	20	1.73045e-16	82.37	EC:2.7.1.23	NAD(+) kinase
Tcordifilia_4517	252	20	7.31153e-22	88.44	EC:3	Hydrolases
Tcordifilia_4520	252	10	1.22699e-14	85.32	EC:2.3.3.10	Hydroxymethylglutaryl-CoA synthase
Tcordifilia_4524	252	20	4.83119e-28	82.87	EC:1.9; EC:7.1.1.9	Acting on a heme group of donors; Cytochrome-c oxidase
Tcordifilia_4536	252	12	3.03649e-28	92.06	EC:3.4.23	Acting on peptide bonds (peptidases)
Tcordifilia_4549	252	11	2.59469e-10	87.78	EC:2.3.3.10	Hydroxymethylglutaryl-CoA synthase
Tcordifilia_4551	252	11	1.54353e-32	92.71	EC:3.4.23	Acting on peptide bonds (peptidases)
Tcordifilia_4552	252	15	1.54353e-32	91.34	EC:3.4.23	Acting on peptide bonds (peptidases)
Tcordifilia_4557	252	13	1.03899e-12	90.19	EC:3.1; EC:3.4.23	Acting on ester bonds; Acting on peptide bonds (peptidases)
Tcordifilia_4561	252	10	1.36801e-26	89.59	EC:3.4.23	Acting on peptide bonds (peptidases)
Tcordifilia_4571	252	20	1.34101e-40	91.81	EC:3	Hydrolases
Tcordifilia_4583	252	20	8.17934e-50	89	EC:3.4.11; EC:3.4.13; EC:2	Acting on peptide bonds (peptidases); Acting on peptide bonds (peptidases); Transferases
Tcordifilia_4600	252	20	7.10472e-32	70.65	EC:3	Hydrolases
Tcordifilia_4615	251	11	4.61143e-16	89.3	EC:3.4	Acting on peptide bonds (peptidases)
Tcordifilia_4616	251	9	1.6489e-17	90.58	EC:3.4	Acting on peptide bonds (peptidases)
Tcordifilia_4634	251	12	2.05816e-19	82.82	EC:3.4	Acting on peptide bonds (peptidases)
Tcordifilia_4636	251	20	6.31289e-24	74.95	EC:1.9; EC:7.1.1.9	Acting on a heme group of donors; Cytochrome-c oxidase
Tcordifilia_4645	251	20	1.79143e-21	87.57	EC:3.4.23	Acting on peptide bonds (peptidases)
Tcordifilia_4647	251	5	2.29506e-10	88.29	EC:3.4	Acting on peptide bonds (peptidases)
Tcordifilia_4650	251	18	2.14405e-10	90.51	EC:3.4.23	Acting on peptide bonds (peptidases)
Tcordifilia_4652	251	17	7.72574e-12	86.01	EC:2.3.3.10	Hydroxymethylglutaryl-CoA synthase
Tcordifilia_4665	251	20	2.15563e-17	98.1	EC:3.4.23	Acting on peptide bonds (peptidases)
Tcordifilia_4673	251	20	6.05247e-11	76.77	EC:3.6.1	Acting on acid anhydrides
Tcordifilia_4684	251	20	1.69658e-22	77.89	EC:3.6.1	Acting on acid anhydrides
Tcordifilia_4686	251	20	1.00489e-32	72.67	EC:1.4.3.16; EC:1.4.3.2	L-aspartate oxidase; L-amino-acid oxidase
Tcordifilia_4702	251	20	3.55636e-29	89.26	EC:3.2.1.113; EC:3.2.1.24	Mannosyl-oligosaccharide 1,2-alpha-mannosidase; Alpha-mannosidase
Tcordifilia_4714	251	20	4.54794e-41	75.2	EC:2.7.12.1	Dual-specificity kinase
Tcordifilia_4720	251	20	7.9582e-46	92.77	EC:7; EC:2.7.1.69	Translocases; Transferring phosphorus-containing groups
Tcordifilia_4722	251	20	8.30257e-21	80.26	EC:1.1.1.130	3-dehydro-L-gulonate 2-dehydrogenase
Tcordifilia_4739	251	20	1.29128e-38	89.06	EC:6.1.1.14	Glycine--tRNA ligase
Tcordifilia_4742	251	20	1.72561e-39	85.11	EC:3.6.1	Acting on acid anhydrides
Tcordifilia_4744	251	18	7.97566e-16	75.02	EC:3.4.23	Acting on peptide bonds (peptidases)
Tcordifilia_4747	251	20	1.76152e-20	80.74	EC:3.4.23	Acting on peptide bonds (peptidases)
Tcordifilia_4755	251	4	1.73791e-49	87.04	EC:3.5	Acting on carbon-nitrogen bonds, other than peptide bonds
Tcordifilia_4773	250	11	7.69756e-15	92.09	EC:3.4	Acting on peptide bonds (peptidases)
Tcordifilia_4774	250	20	4.61143e-16	98.15	EC:3.4	Acting on peptide bonds (peptidases)
Tcordifilia_4776	250	20	2.76494e-28	86.03	EC:3	Hydrolases
Tcordifilia_4781	250	20	1.48471e-14	87.52	EC:2.3.3.10	Hydroxymethylglutaryl-CoA synthase
Tcordifilia_4785	250	10	7.74487e-15	85.79	EC:3.4	Acting on peptide bonds (peptidases)
Tcordifilia_4799	250	16	1.30293e-29	88.73	EC:3.4.23	Acting on peptide bonds (peptidases)
Tcordifilia_4801	250	17	4.42769e-31	92.44	EC:3.4.23	Acting on peptide bonds (peptidases)
Tcordifilia_4802	250	20	8.84376e-30	90.81	EC:3.4.23	Acting on peptide bonds (peptidases)
Tcordifilia_4810	250	12	2.61926e-13	89.55	EC:3.4	Acting on peptide bonds (peptidases)
Tcordifilia_4819	250	20	2.34802e-50	84.83	EC:1.3.3.3	Coproporphyrinogen oxidase
Tcordifilia_4821	250	20	2.12993e-18	66.56	EC:2	Transferases
Tcordifilia_4828	250	20	1.54747e-46	94.76	EC:4.3.2.1	Argininosuccinate lyase
Tcordifilia_4833	250	20	2.43873e-21	68.04	EC:3.4	Acting on peptide bonds (peptidases)
Tcordifilia_4835	250	20	1.23951e-35	74.77	EC:1.2.1.59; EC:1.17.1.8; EC:1.3.1	Glyceraldehyde-3-phosphate dehydrogenase (NAD(P)(+)) (phosphorylating); 4-hydroxy-tetrahydrodipicolinate reductase; Acting on the CH-CH group of donors
Tcordifilia_4843	250	20	1.43825e-43	94.8	EC:7	Translocases
Tcordifilia_4851	250	20	3.33568e-52	83.36	EC:2.6.1.21	D-amino-acid transaminase
Tcordifilia_4860	250	12	1.98278e-39	67.33	EC:3.4.24	Acting on peptide bonds (peptidases)
Tcordifilia_4861	250	20	3.04032e-11	76.66	EC:3.1; EC:3.4; EC:2.7.7	Acting on ester bonds; Acting on peptide bonds (peptidases); Transferring phosphorus-containing groups
Tcordifilia_4883	250	20	1.21235e-25	59.47	EC:3.2.1	Glycosylases
Tcordifilia_4888	250	20	1.30154e-51	94.63	EC:3	Hydrolases
Tcordifilia_4889	250	20	1.42197e-27	68.15	EC:4	Lyases
Tcordifilia_4901	249	12	4.61242e-16	88.03	EC:3.4	Acting on peptide bonds (peptidases)
Tcordifilia_4907	249	20	6.25295e-15	87.41	EC:2.3	Acyltransferases
Tcordifilia_4908	249	12	7.07716e-15	85.6	EC:3.4.23	Acting on peptide bonds (peptidases)
Tcordifilia_4909	249	20	2.83612e-28	85.64	EC:3; EC:1.9; EC:7.1.1.9	Hydrolases; Acting on a heme group of donors; Cytochrome-c oxidase
Tcordifilia_4920	249	9	6.98908e-15	92.12	EC:3.4	Acting on peptide bonds (peptidases)
Tcordifilia_4925	249	15	1.25852e-14	89.48	EC:2.3.3.10; EC:3.4	Hydroxymethylglutaryl-CoA synthase; Acting on peptide bonds (peptidases)
Tcordifilia_4929	249	13	2.40505e-13	87.52	EC:2.3.3.10	Hydroxymethylglutaryl-CoA synthase
Tcordifilia_4933	249	7	6.44456e-12	88.94	EC:3.4	Acting on peptide bonds (peptidases)
Tcordifilia_4934	249	10	1.45098e-29	89.97	EC:3.4.23	Acting on peptide bonds (peptidases)
Tcordifilia_4946	249	12	3.51093e-11	87.02	EC:1.9; EC:7.1.1.9	Acting on a heme group of donors; Cytochrome-c oxidase
Tcordifilia_4958	249	6	9.02971e-15	81.9	EC:2.1.1	Transferring one-carbon groups
Tcordifilia_4962	249	15	5.73667e-13	70.09	EC:2.3	Acyltransferases
Tcordifilia_4968	249	20	6.31463e-27	65.57	EC:4.1.1; EC:3.5.2.17	Carbon-carbon lyases; Hydroxyisourate hydrolase
Tcordifilia_4974	249	20	3.00767e-19	89.98	EC:2.7.1	Transferring phosphorus-containing groups
Tcordifilia_4975	249	20	5.84653e-35	87.17	EC:2.7.12.1	Dual-specificity kinase
Tcordifilia_4976	249	20	6.81632e-45	79.71	EC:2.7	Transferring phosphorus-containing groups
Tcordifilia_4977	249	20	2.53536e-47	96.87	EC:1.1.1.38; EC:1.1.1.39	Malate dehydrogenase (oxaloacetate-decarboxylating); Malate dehydrogenase (decarboxylating)
Tcordifilia_4978	249	20	6.47734e-29	92.8	EC:3.1.13; EC:3.1.15	Acting on ester bonds; Acting on ester bonds
Tcordifilia_4986	249	20	3.29168e-52	94.7	EC:1.2.1.11	Aspartate-semialdehyde dehydrogenase
Tcordifilia_5003	249	13	1.83677e-16	74.56	EC:2	Transferases
Tcordifilia_5005	249	20	2.24776e-41	83.4	EC:3.1.1.11	Pectinesterase
Tcordifilia_5007	249	20	1.84739e-53	89.41	EC:2.3.1.274	Phosphate acyltransferase
Tcordifilia_5010	249	20	1.84597e-14	83.55	EC:3	Hydrolases
Tcordifilia_5016	249	20	6.61998e-21	86.17	EC:3; EC:7	Hydrolases; Translocases
Tcordifilia_5059	248	20	3.06974e-31	92.77	EC:3.4.23	Acting on peptide bonds (peptidases)
Tcordifilia_5069	248	20	3.21194e-21	92.59	EC:3.1	Acting on ester bonds
Tcordifilia_5085	248	8	4.11683e-17	91.3	EC:3.4.23	Acting on peptide bonds (peptidases)
Tcordifilia_5106	248	20	4.81872e-40	71.95	EC:2.1.1	Transferring one-carbon groups
Tcordifilia_5118	248	20	1.37045e-38	98.72	EC:3.6.1	Acting on acid anhydrides
Tcordifilia_5130	248	20	3.45857e-36	72.9	EC:2	Transferases
Tcordifilia_5131	248	20	1.68504e-46	92.68	EC:2.2.1.1	Transketolase
Tcordifilia_5133	248	15	1.11127e-43	63.36	EC:7	Translocases
Tcordifilia_5146	248	20	6.15409e-22	80.71	EC:2.7	Transferring phosphorus-containing groups
Tcordifilia_5155	248	20	7.95469e-36	86.41	EC:3.6.1; EC:2.7.7.6	Acting on acid anhydrides; DNA-directed RNA polymerase
Tcordifilia_5157	248	20	2.68838e-20	79.22	EC:2.7.7.6	DNA-directed RNA polymerase
Tcordifilia_5160	248	20	3.57722e-39	74.35	EC:2; EC:4.1.1.112; EC:1.1.1.38; EC:1.1.1.40	Transferases; Oxaloacetate decarboxylase; Malate dehydrogenase (oxaloacetate-decarboxylating); Malate dehydrogenase (oxaloacetate-decarboxylating) (NADP(+))
Tcordifilia_5170	248	20	5.2189e-27	86.25	EC:1.1.1.205	IMP dehydrogenase
Tcordifilia_5171	248	20	3.74086e-41	85.46	EC:7	Translocases
Tcordifilia_5194	247	20	6.15166e-30	83.84	EC:3	Hydrolases
Tcordifilia_5216	247	12	2.59957e-12	90.25	EC:3.4.23	Acting on peptide bonds (peptidases)
Tcordifilia_5222	247	11	3.86923e-30	90.68	EC:3.4.23	Acting on peptide bonds (peptidases)
Tcordifilia_5232	247	20	6.4906e-09	92.45	EC:3.1; EC:3.4.23	Acting on ester bonds; Acting on peptide bonds (peptidases)
Tcordifilia_5250	247	20	1.87376e-51	93.85	EC:3	Hydrolases
Tcordifilia_5251	247	20	6.70491e-44	91.89	EC:2.7.11.30	Receptor protein serine/threonine kinase
Tcordifilia_5262	247	11	1.27551e-16	81.77	EC:2	Transferases
Tcordifilia_5265	247	20	1.56957e-30	89.9	EC:1.14.11	Acting on paired donors, with incorporation or reduction of molecular oxygen. The oxygen incorporated need not be derived from O(2)
Tcordifilia_5271	247	20	9.12512e-32	70.69	EC:3.1.4.52	Cyclic-guanylate-specific phosphodiesterase
Tcordifilia_5276	247	20	1.22828e-49	86.3	EC:2.5.1.7	UDP-N-acetylglucosamine 1-carboxyvinyltransferase
Tcordifilia_5278	247	20	1.37293e-49	94.82	EC:1.8.1.4	Dihydrolipoyl dehydrogenase
Tcordifilia_5283	247	20	6.39324e-52	85.05	EC:1.2.1.59; EC:1.2.1.12	Glyceraldehyde-3-phosphate dehydrogenase (NAD(P)(+)) (phosphorylating); Glyceraldehyde-3-phosphate dehydrogenase (phosphorylating)
Tcordifilia_5286	247	20	1.5055e-44	77.69	EC:3	Hydrolases
Tcordifilia_5287	247	20	5.43694e-39	84.44	EC:3.2.1.93; EC:3.2.1.70	Alpha,alpha-phosphotrehalase; Glucan 1,6-alpha-glucosidase
Tcordifilia_5296	247	20	5.89479e-47	94.08	EC:7	Translocases
Tcordifilia_5299	247	20	3.5471e-44	82.63	EC:1.8.1.9; EC:1.8.1.8	Thioredoxin-disulfide reductase; Protein-disulfide reductase
Tcordifilia_5316	247	3	1.9805e-21	63.72	EC:1	Oxidoreductases
Tcordifilia_5317	247	20	4.44096e-28	88.13	EC:1.1.1.122	D-threo-aldose 1-dehydrogenase
Tcordifilia_5328	247	17	7.06036e-20	57.9	EC:1	Oxidoreductases
Tcordifilia_5332	247	20	1.37159e-44	87.82	EC:2.7	Transferring phosphorus-containing groups
Tcordifilia_5338	247	20	1.76929e-48	88.51	EC:5.4.2.2; EC:5.4.2.8	Phosphoglucomutase (alpha-D-glucose-1,6-bisphosphate-dependent); Phosphomannomutase
Tcordifilia_5367	246	20	5.19608e-16	88.36	EC:3.4	Acting on peptide bonds (peptidases)
Tcordifilia_5369	246	20	4.56758e-16	92.34	EC:3.4	Acting on peptide bonds (peptidases)
Tcordifilia_5370	246	10	2.97703e-16	88.09	EC:3.4	Acting on peptide bonds (peptidases)
Tcordifilia_5371	246	14	4.26296e-16	88.33	EC:3.4	Acting on peptide bonds (peptidases)
Tcordifilia_5382	246	20	3.01841e-29	81.15	EC:1.9; EC:7.1.1.9	Acting on a heme group of donors; Cytochrome-c oxidase
Tcordifilia_5389	246	20	5.06853e-31	83.62	EC:3; EC:1.9; EC:7.1.1.9	Hydrolases; Acting on a heme group of donors; Cytochrome-c oxidase
Tcordifilia_5405	246	16	9.19278e-23	91.05	EC:3.1; EC:3.4.23	Acting on ester bonds; Acting on peptide bonds (peptidases)
Tcordifilia_5410	246	13	1.73381e-13	86.97	EC:2.3.3.10	Hydroxymethylglutaryl-CoA synthase
Tcordifilia_5417	246	16	2.39988e-10	90.3	EC:2.3.3.10	Hydroxymethylglutaryl-CoA synthase
Tcordifilia_5421	246	14	8.80704e-32	88.46	EC:3.4.23	Acting on peptide bonds (peptidases)
Tcordifilia_5438	246	15	2.19041e-16	91.16	EC:3.4.23	Acting on peptide bonds (peptidases)
Tcordifilia_5440	246	15	7.49122e-31	89.2	EC:3.4.23	Acting on peptide bonds (peptidases)
Tcordifilia_5454	246	20	2.54276e-43	91.6	EC:3.6.1	Acting on acid anhydrides
Tcordifilia_5457	246	20	3.23212e-27	76.38	EC:5.3.1.1	Triose-phosphate isomerase
Tcordifilia_5458	246	20	4.87937e-35	82.51	EC:2.7.7.23; EC:2.3.1.157	UDP-N-acetylglucosamine diphosphorylase; Glucosamine-1-phosphate N-acetyltransferase
Tcordifilia_5466	246	20	5.40824e-48	82.37	EC:1; EC:3	Oxidoreductases; Hydrolases
Tcordifilia_5470	246	20	3.1636e-08	72.02	EC:3.1.30; EC:3.1.26.4	Acting on ester bonds; Ribonuclease H
Tcordifilia_5475	246	20	5.94449e-30	73.25	EC:2.7.2.1	Acetate kinase
Tcordifilia_5481	246	20	1.48995e-18	92.88	EC:3; EC:2.4.1.345	Hydrolases; Phosphatidyl-myo-inositol alpha-mannosyltransferase
Tcordifilia_5485	246	20	5.81707e-50	94.33	EC:3.5	Acting on carbon-nitrogen bonds, other than peptide bonds
Tcordifilia_5487	246	20	2.03383e-49	87.29	EC:1.4.1.14; EC:1.4.1.13	Glutamate synthase (NADH); Glutamate synthase (NADPH)
Tcordifilia_5492	246	20	4.77421e-37	81.29	EC:2.1.1	Transferring one-carbon groups
Tcordifilia_5502	246	20	1.15809e-50	97.41	EC:7.3.2.1	ABC-type phosphate transporter
Tcordifilia_5511	246	20	2.703e-50	96.31	EC:3.4.24	Acting on peptide bonds (peptidases)
Tcordifilia_5519	246	20	3.87033e-36	89.07	EC:3.6.1	Acting on acid anhydrides
Tcordifilia_5540	245	20	4.42497e-16	91.55	EC:3.4	Acting on peptide bonds (peptidases)
Tcordifilia_5541	245	13	7.11857e-15	92.75	EC:3.4	Acting on peptide bonds (peptidases)
Tcordifilia_5543	245	9	3.10738e-16	89.97	EC:3.4	Acting on peptide bonds (peptidases)
Tcordifilia_5544	245	9	3.20258e-16	89.61	EC:3.4	Acting on peptide bonds (peptidases)
Tcordifilia_5562	245	14	3.25191e-20	92.04	EC:3.4.23	Acting on peptide bonds (peptidases)
Tcordifilia_5572	245	8	2.01825e-14	90.01	EC:3.4	Acting on peptide bonds (peptidases)
Tcordifilia_5599	245	20	9.15246e-18	88.46	EC:2.3	Acyltransferases
Tcordifilia_5602	245	18	4.07189e-15	87.27	EC:3.1; EC:3.4.23	Acting on ester bonds; Acting on peptide bonds (peptidases)
Tcordifilia_5608	245	15	1.02182e-11	89.45	EC:3.1; EC:3.4.23	Acting on ester bonds; Acting on peptide bonds (peptidases)
Tcordifilia_5639	245	20	9.61045e-18	79.43	EC:2.1.1	Transferring one-carbon groups
Tcordifilia_5640	245	20	4.89299e-44	86.88	EC:7.2.2.10	P-type Ca(2+) transporter
Tcordifilia_5662	245	20	4.80993e-34	83.54	EC:3.1.30; EC:3.4.23; EC:2.7.7.49; EC:3.1.26.4	Acting on ester bonds; Acting on peptide bonds (peptidases); RNA-directed DNA polymerase; Ribonuclease H
Tcordifilia_5668	245	20	3.68933e-26	72.14	EC:3.5.2.6	Beta-lactamase
Tcordifilia_5674	245	20	1.7432e-26	76.5	EC:1.17.1; EC:1.17.7.4	Acting on CH or CH(2) groups; 4-hydroxy-3-methylbut-2-enyl diphosphate reductase
Tcordifilia_5682	245	20	2.24209e-39	75.16	EC:2	Transferases
Tcordifilia_5686	245	20	7.41596e-47	96.48	EC:7	Translocases
Tcordifilia_5688	245	20	1.80458e-31	80.48	EC:2.7.7.49; EC:2.7.7.7	RNA-directed DNA polymerase; DNA-directed DNA polymerase
Tcordifilia_5690	245	20	1.79318e-22	74.4	EC:3	Hydrolases
Tcordifilia_5692	245	20	1.827e-29	73.34	EC:3.4.21; EC:3.1.3.1	Acting on peptide bonds (peptidases); Alkaline phosphatase
Tcordifilia_5693	245	20	4.7425e-28	62.87	EC:5	Isomerases
Tcordifilia_5714	244	15	1.53025e-18	85.59	EC:3.4	Acting on peptide bonds (peptidases)
Tcordifilia_5715	244	7	2.01825e-14	85.5	EC:3.4	Acting on peptide bonds (peptidases)
Tcordifilia_5716	244	8	4.09795e-16	89.41	EC:3.4	Acting on peptide bonds (peptidases)
Tcordifilia_5717	244	11	3.50326e-17	89.39	EC:3.4	Acting on peptide bonds (peptidases)
Tcordifilia_5718	244	8	9.50914e-17	85.91	EC:3.4	Acting on peptide bonds (peptidases)
Tcordifilia_5719	244	7	4.09795e-16	89.47	EC:3.4	Acting on peptide bonds (peptidases)
Tcordifilia_5720	244	7	4.09795e-16	83.32	EC:3.4	Acting on peptide bonds (peptidases)
Tcordifilia_5740	244	20	4.81376e-31	81.17	EC:1.9; EC:7.1.1.9	Acting on a heme group of donors; Cytochrome-c oxidase
Tcordifilia_5743	244	14	5.3076e-15	82.78	EC:3.4	Acting on peptide bonds (peptidases)
Tcordifilia_5750	244	11	4.40282e-11	87.24	EC:3.4.23	Acting on peptide bonds (peptidases)
Tcordifilia_5754	244	17	5.8958e-12	89.18	EC:2.3.3.10	Hydroxymethylglutaryl-CoA synthase
Tcordifilia_5757	244	20	1.11302e-10	85.22	EC:3.1; EC:3.4.23	Acting on ester bonds; Acting on peptide bonds (peptidases)
Tcordifilia_5761	244	16	1.22755e-14	87.35	EC:3.4	Acting on peptide bonds (peptidases)
Tcordifilia_5765	244	20	2.1594e-25	90.37	EC:3.4.23	Acting on peptide bonds (peptidases)
Tcordifilia_5774	244	14	5.51779e-31	90.5	EC:3.4.23	Acting on peptide bonds (peptidases)
Tcordifilia_5776	244	12	4.63394e-15	86.41	EC:2.3.3.10	Hydroxymethylglutaryl-CoA synthase
Tcordifilia_5779	244	8	8.37661e-11	86.41	EC:3.4.23	Acting on peptide bonds (peptidases)
Tcordifilia_5782	244	20	2.03333e-30	90.3	EC:3.4.23	Acting on peptide bonds (peptidases)
Tcordifilia_5784	244	11	1.98944e-16	89.89	EC:3.4.23	Acting on peptide bonds (peptidases)
Tcordifilia_5796	244	20	1.54432e-42	77.18	EC:3.1	Acting on ester bonds
Tcordifilia_5807	244	20	1.00769e-11	77.2	EC:2.4.1	Glycosyltransferases
Tcordifilia_5821	244	20	7.2371e-39	86.66	EC:2.7.3.9	Phosphoenolpyruvate--protein phosphotransferase
Tcordifilia_5825	244	20	2.48331e-32	82.1	EC:1.13.11.51	9-cis-epoxycarotenoid dioxygenase
Tcordifilia_5842	244	20	1.66782e-47	91.37	EC:1.1.5.4	Malate dehydrogenase (quinone)
Tcordifilia_5854	244	20	4.61314e-33	71.65	EC:2.7.1	Transferring phosphorus-containing groups
Tcordifilia_5855	244	20	3.42856e-22	91.83	EC:1.8.4.12	Peptide-methionine (R)-S-oxide reductase
Tcordifilia_5856	244	20	4.52209e-31	82.73	EC:4.2.3.1	Threonine synthase
Tcordifilia_5860	244	20	1.01112e-22	76.73	EC:3.1; EC:3.4.23; EC:2.7.7	Acting on ester bonds; Acting on peptide bonds (peptidases); Transferring phosphorus-containing groups
Tcordifilia_5865	244	20	1.25521e-22	74.99	EC:2.7.7	Transferring phosphorus-containing groups
Tcordifilia_5866	244	20	3.11893e-26	84.65	EC:3.4.23; EC:3.1; EC:2.7.7.49	Acting on peptide bonds (peptidases); Acting on ester bonds; RNA-directed DNA polymerase
Tcordifilia_5871	244	20	4.18241e-47	86.9	EC:4.1.1.5	Acetolactate decarboxylase
Tcordifilia_5875	244	20	1.90082e-13	100	EC:4.2.1.9	Dihydroxy-acid dehydratase
Tcordifilia_5882	244	20	1.55625e-16	64.59	EC:2.7.7.7	DNA-directed DNA polymerase
Tcordifilia_5883	244	20	2.69587e-17	85.35	EC:3.1	Acting on ester bonds
Tcordifilia_5935	243	14	2.03265e-17	87.74	EC:3.1; EC:3.4.23	Acting on ester bonds; Acting on peptide bonds (peptidases)
Tcordifilia_5936	243	9	5.41341e-17	89.94	EC:3.4	Acting on peptide bonds (peptidases)
Tcordifilia_5937	243	7	4.09795e-16	89.36	EC:3.4	Acting on peptide bonds (peptidases)
Tcordifilia_5938	243	9	4.58839e-16	90.56	EC:3.4	Acting on peptide bonds (peptidases)
Tcordifilia_5939	243	7	4.09795e-16	87.54	EC:3.4	Acting on peptide bonds (peptidases)
Tcordifilia_5940	243	10	4.09795e-16	92.6	EC:3.4	Acting on peptide bonds (peptidases)
Tcordifilia_5960	243	14	9.42047e-21	92.65	EC:3.4.23	Acting on peptide bonds (peptidases)
Tcordifilia_5970	243	11	7.90179e-13	84.95	EC:2.3.3.10	Hydroxymethylglutaryl-CoA synthase
Tcordifilia_5980	243	15	4.95264e-29	89.79	EC:3.4.23	Acting on peptide bonds (peptidases)
Tcordifilia_5982	243	13	8.07009e-13	85.07	EC:2.3.3.10	Hydroxymethylglutaryl-CoA synthase
Tcordifilia_6004	243	20	3.11014e-29	95.1	EC:1.17.1; EC:1.17.7.1; EC:1.17.7.4	Acting on CH or CH(2) groups; (E)-4-hydroxy-3-methylbut-2-enyl-diphosphate synthase (ferredoxin); 4-hydroxy-3-methylbut-2-enyl diphosphate reductase
Tcordifilia_6007	243	20	2.78525e-41	90.06	EC:4.2.1.24	Porphobilinogen synthase
Tcordifilia_6008	243	20	8.2704e-46	89.43	EC:1.1.2.8	Alcohol dehydrogenase (cytochrome c)
Tcordifilia_6009	243	20	1.96969e-13	77.96	EC:2.7	Transferring phosphorus-containing groups
Tcordifilia_6019	243	20	8.27039e-34	82.29	EC:3.4.23; EC:3.1; EC:2.7.7.49	Acting on peptide bonds (peptidases); Acting on ester bonds; RNA-directed DNA polymerase
Tcordifilia_6021	243	20	6.43591e-18	88.95	EC:2	Transferases
Tcordifilia_6022	243	13	4.85831e-14	92.89	EC:3.5.4.17; EC:3.5.4.6	Adenosine-phosphate deaminase; AMP deaminase
Tcordifilia_6030	243	20	8.36463e-20	78.08	EC:2.1.1	Transferring one-carbon groups
Tcordifilia_6036	243	8	2.54493e-31	83.72	EC:7	Translocases
Tcordifilia_6040	243	20	3.0601e-49	96.81	EC:2.7.4.4; EC:2.7.4.22	Nucleoside-phosphate kinase; UMP kinase
Tcordifilia_6042	243	20	6.02266e-24	80.03	EC:7	Translocases
Tcordifilia_6047	243	20	4.52992e-10	64.53	EC:2.7	Transferring phosphorus-containing groups
Tcordifilia_6062	243	10	1.23341e-09	82	EC:1.9; EC:7.1.1.9	Acting on a heme group of donors; Cytochrome-c oxidase
Tcordifilia_6068	243	20	3.30071e-16	93.57	EC:1.14.14.137; EC:1.14.13	(+)-abscisic acid 8'-hydroxylase; Acting on paired donors, with incorporation or reduction of molecular oxygen. The oxygen incorporated need not be derived from O(2)
Tcordifilia_6104	242	20	4.09795e-16	92.4	EC:3.4	Acting on peptide bonds (peptidases)
Tcordifilia_6126	242	15	2.18639e-26	93.35	EC:3.4.23	Acting on peptide bonds (peptidases)
Tcordifilia_6127	242	20	4.60517e-20	86.06	EC:3.4	Acting on peptide bonds (peptidases)
Tcordifilia_6169	242	20	7.31827e-50	86.34	EC:2.7.3; EC:2.7.13.3	Transferring phosphorus-containing groups; Histidine kinase
Tcordifilia_6174	242	20	5.93206e-41	88.34	EC:1.2.5.1	Pyruvate dehydrogenase (quinone)
Tcordifilia_6176	242	20	7.4574e-22	71.35	EC:2	Transferases
Tcordifilia_6192	242	20	1.91177e-18	62.02	EC:2	Transferases
Tcordifilia_6220	242	15	3.03209e-11	71.87	EC:2.7	Transferring phosphorus-containing groups
Tcordifilia_6222	242	20	3.66689e-12	73.95	EC:3.1; EC:2.7.7.49	Acting on ester bonds; RNA-directed DNA polymerase
Tcordifilia_6225	242	20	3.46065e-26	79.64	EC:4.1.1.21	Phosphoribosylaminoimidazole carboxylase
Tcordifilia_6226	242	20	1.8411e-47	86.73	EC:1.2.4.1	Pyruvate dehydrogenase (acetyl-transferring)
Tcordifilia_6232	242	20	1.78047e-26	70.43	EC:2.3.1.15	Glycerol-3-phosphate 1-O-acyltransferase
Tcordifilia_6239	242	20	2.63682e-22	88.43	EC:3.6.1	Acting on acid anhydrides
Tcordifilia_6255	241	7	3.93883e-16	90.24	EC:3.4	Acting on peptide bonds (peptidases)
Tcordifilia_6261	241	17	8.94598e-25	81.31	EC:3.4	Acting on peptide bonds (peptidases)
Tcordifilia_6263	241	20	2.30263e-20	90.39	EC:3.4	Acting on peptide bonds (peptidases)
Tcordifilia_6273	241	18	8.92048e-21	88.91	EC:3.4.23	Acting on peptide bonds (peptidases)
Tcordifilia_6301	241	11	5.25425e-30	91.13	EC:3.4.23	Acting on peptide bonds (peptidases)
Tcordifilia_6308	241	13	1.14722e-11	87.93	EC:2.3.3.10	Hydroxymethylglutaryl-CoA synthase
Tcordifilia_6320	241	12	2.68453e-07	81.12	EC:3.4.23	Acting on peptide bonds (peptidases)
Tcordifilia_6337	241	20	8.60244e-44	93.56	EC:6.3.4.5	Argininosuccinate synthase
Tcordifilia_6343	241	19	8.78458e-36	72.7	EC:3.4.21	Acting on peptide bonds (peptidases)
Tcordifilia_6357	241	20	4.28607e-49	85.69	EC:3.4.11	Acting on peptide bonds (peptidases)
Tcordifilia_6361	241	20	1.36168e-33	78.77	EC:4.1.99.22	GTP 3',8-cyclase
Tcordifilia_6366	241	20	1.14309e-44	87.8	EC:6.1.1.6	Lysine--tRNA ligase
Tcordifilia_6376	241	20	2.43387e-24	70.01	EC:3.1.30; EC:2.7.7.7; EC:3.1.26.4	Acting on ester bonds; DNA-directed DNA polymerase; Ribonuclease H
Tcordifilia_6383	241	20	4.55969e-40	80.51	EC:1.1.1.195	Cinnamyl-alcohol dehydrogenase
Tcordifilia_6400	241	20	1.4938e-23	62.45	EC:3.4	Acting on peptide bonds (peptidases)
Tcordifilia_6401	241	20	3.42244e-15	85.6	EC:7; EC:2.7.1.69	Translocases; Transferring phosphorus-containing groups
Tcordifilia_6408	241	20	4.15002e-46	83.23	EC:2.4	Glycosyltransferases
Tcordifilia_6410	241	5	1.64136e-17	70.51	EC:3.1	Acting on ester bonds
Tcordifilia_6465	240	11	2.39764e-19	84.57	EC:3.4.23	Acting on peptide bonds (peptidases)
Tcordifilia_6470	240	20	6.57965e-15	93.48	EC:3.4	Acting on peptide bonds (peptidases)
Tcordifilia_6473	240	13	1.71948e-20	82.43	EC:3.4.23	Acting on peptide bonds (peptidases)
Tcordifilia_6474	240	16	8.9728e-09	87.48	EC:3.1; EC:3.4.23	Acting on ester bonds; Acting on peptide bonds (peptidases)
Tcordifilia_6475	240	20	9.98391e-26	83.21	EC:3	Hydrolases
Tcordifilia_6485	240	18	6.03943e-20	95.01	EC:3.4.23	Acting on peptide bonds (peptidases)
Tcordifilia_6486	240	17	5.97394e-20	93.33	EC:3.4.23	Acting on peptide bonds (peptidases)
Tcordifilia_6489	240	20	1.40703e-21	77.8	EC:1.9; EC:7.1.1.9	Acting on a heme group of donors; Cytochrome-c oxidase
Tcordifilia_6499	240	4	3.8128e-08	86.52	EC:2.3.3.10	Hydroxymethylglutaryl-CoA synthase
Tcordifilia_6543	240	20	3.44421e-09	82.69	EC:3.6.1; EC:3.4	Acting on acid anhydrides; Acting on peptide bonds (peptidases)
Tcordifilia_6544	240	20	7.53177e-28	74.4	EC:3.1; EC:2.7.7	Acting on ester bonds; Transferring phosphorus-containing groups
Tcordifilia_6546	240	20	7.55991e-30	72.46	EC:2.7.1	Transferring phosphorus-containing groups
Tcordifilia_6547	240	16	1.77686e-15	85.51	EC:7	Translocases
Tcordifilia_6549	239	7	3.93883e-16	92.73	EC:3.4	Acting on peptide bonds (peptidases)
Tcordifilia_6566	239	17	3.54653e-18	89.74	EC:3.4.23	Acting on peptide bonds (peptidases)
Tcordifilia_6569	239	11	3.50529e-21	87.58	EC:3.4.23	Acting on peptide bonds (peptidases)
Tcordifilia_6570	239	13	4.5486e-20	93.05	EC:3.4.23	Acting on peptide bonds (peptidases)
Tcordifilia_6584	239	19	1.86736e-14	92.2	EC:3.4	Acting on peptide bonds (peptidases)
Tcordifilia_6608	239	20	9.51114e-26	81.25	EC:3.1	Acting on ester bonds
Tcordifilia_6622	239	20	1.2158e-30	88.78	EC:1	Oxidoreductases
Tcordifilia_6626	239	19	4.34095e-11	83.78	EC:3.6.1; EC:3.6.4.12; EC:7	Acting on acid anhydrides; DNA helicase; Translocases
Tcordifilia_6642	238	20	5.73613e-23	82.54	EC:3	Hydrolases
Tcordifilia_6653	238	18	5.84267e-27	87.23	EC:3.4	Acting on peptide bonds (peptidases)
Tcordifilia_6666	238	11	2.83313e-13	87.39	EC:2.3.3.10	Hydroxymethylglutaryl-CoA synthase
Tcordifilia_6671	238	10	1.46374e-10	90.76	EC:2.3.3.10	Hydroxymethylglutaryl-CoA synthase
Tcordifilia_6675	238	11	5.82003e-12	86.46	EC:2.3.3.10	Hydroxymethylglutaryl-CoA synthase
Tcordifilia_6682	238	10	1.17319e-31	88.06	EC:3.4.23	Acting on peptide bonds (peptidases)
Tcordifilia_6683	238	20	2.97542e-30	80.39	EC:3.4.23	Acting on peptide bonds (peptidases)
Tcordifilia_6691	238	10	1.65073e-19	92.82	EC:3.4.23	Acting on peptide bonds (peptidases)
Tcordifilia_6696	238	20	4.38886e-16	86.41	EC:3.1; EC:3.4.23	Acting on ester bonds; Acting on peptide bonds (peptidases)
Tcordifilia_6700	238	12	1.36314e-11	90.5	EC:3.4.23	Acting on peptide bonds (peptidases)
Tcordifilia_6706	238	20	4.33633e-14	74.67	EC:1.14	Acting on paired donors, with incorporation or reduction of molecular oxygen. The oxygen incorporated need not be derived from O(2)
Tcordifilia_6713	238	20	2.33699e-26	73.01	EC:7	Translocases
Tcordifilia_6722	238	4	2.89881e-26	87.34	EC:7	Translocases
Tcordifilia_6742	237	20	3.23654e-19	95.98	EC:3.4.23	Acting on peptide bonds (peptidases)
Tcordifilia_6750	237	20	2.27492e-31	79.72	EC:1.9; EC:7.1.1.9	Acting on a heme group of donors; Cytochrome-c oxidase
Tcordifilia_6754	237	20	2.32354e-28	89.17	EC:3.4.23	Acting on peptide bonds (peptidases)
Tcordifilia_6755	237	15	6.09549e-20	85.41	EC:3.4	Acting on peptide bonds (peptidases)
Tcordifilia_6779	237	14	2.13223e-10	81.39	EC:2.3.3.10	Hydroxymethylglutaryl-CoA synthase
Tcordifilia_6781	237	17	1.34762e-14	90.09	EC:2.3	Acyltransferases
Tcordifilia_6782	237	15	5.89551e-15	87.12	EC:2.3.3.10	Hydroxymethylglutaryl-CoA synthase
Tcordifilia_6797	237	20	6.09874e-42	83.16	EC:2.7.6.5; EC:3	GTP diphosphokinase; Hydrolases
Tcordifilia_6810	237	20	4.91655e-19	78.71	EC:3.4.23; EC:3.1; EC:2.7.7.49	Acting on peptide bonds (peptidases); Acting on ester bonds; RNA-directed DNA polymerase
Tcordifilia_6811	237	20	7.2275e-45	94.02	EC:6.1.1.17	Glutamate--tRNA ligase
Tcordifilia_6816	237	20	1.22982e-15	78.43	EC:2	Transferases
Tcordifilia_6827	237	3	2.12766e-28	78.74	EC:1	Oxidoreductases
Tcordifilia_6842	236	20	5.76737e-22	83.74	EC:3	Hydrolases
Tcordifilia_6844	236	11	9.08838e-23	85.62	EC:3.4.23	Acting on peptide bonds (peptidases)
Tcordifilia_6851	236	16	4.45786e-18	85.58	EC:3.4	Acting on peptide bonds (peptidases)
Tcordifilia_6860	236	4	1.89913e-10	94.79	EC:3.4	Acting on peptide bonds (peptidases)
Tcordifilia_6870	236	11	8.56437e-15	79.46	EC:3.4	Acting on peptide bonds (peptidases)
Tcordifilia_6875	236	11	2.5776e-31	89.01	EC:3.4.23	Acting on peptide bonds (peptidases)
Tcordifilia_6876	236	14	1.94242e-10	84.83	EC:1.9; EC:7.1.1.9	Acting on a heme group of donors; Cytochrome-c oxidase
Tcordifilia_6900	236	20	9.50368e-46	97.37	EC:3.1.6	Acting on ester bonds
Tcordifilia_6915	236	20	4.99289e-21	92.68	EC:5.4.4.2	Isochorismate synthase
Tcordifilia_6927	235	13	6.30272e-21	80.83	EC:3.4.23	Acting on peptide bonds (peptidases)
Tcordifilia_6928	235	10	3.11179e-19	80.83	EC:3.4.23	Acting on peptide bonds (peptidases)
Tcordifilia_6952	235	14	1.05011e-22	77.06	EC:3.4.23	Acting on peptide bonds (peptidases)
Tcordifilia_6956	235	20	1.79584e-14	85.18	EC:3.4	Acting on peptide bonds (peptidases)
Tcordifilia_6959	235	15	3.70042e-13	93.35	EC:3.4	Acting on peptide bonds (peptidases)
Tcordifilia_6974	235	12	5.04561e-13	80.54	EC:3.1	Acting on ester bonds
Tcordifilia_6992	235	20	1.30187e-50	99.35	EC:3.6.1	Acting on acid anhydrides
Tcordifilia_7006	235	20	1.24537e-16	79.42	EC:2	Transferases
Tcordifilia_7007	235	20	6.07223e-38	98.95	EC:2.3.2.23	E2 ubiquitin-conjugating enzyme
Tcordifilia_7021	234	7	3.63752e-16	93.74	EC:3.4	Acting on peptide bonds (peptidases)
Tcordifilia_7024	234	20	2.43834e-20	88.35	EC:3.4	Acting on peptide bonds (peptidases)
Tcordifilia_7028	234	20	1.41165e-22	85.69	EC:3.4.23	Acting on peptide bonds (peptidases)
Tcordifilia_7033	234	7	2.61712e-14	89.14	EC:3.4	Acting on peptide bonds (peptidases)
Tcordifilia_7034	234	20	2.32654e-13	95.98	EC:3.4	Acting on peptide bonds (peptidases)
Tcordifilia_7042	234	8	8.84878e-22	81.68	EC:3.4	Acting on peptide bonds (peptidases)
Tcordifilia_7055	234	15	1.37205e-27	93.01	EC:3.4.23	Acting on peptide bonds (peptidases)
Tcordifilia_7069	234	13	1.22065e-16	88.47	EC:3.1	Acting on ester bonds
Tcordifilia_7071	234	20	1.96567e-41	75.95	EC:1	Oxidoreductases
Tcordifilia_7072	234	16	1.35557e-21	64.58	EC:2	Transferases
Tcordifilia_7073	234	20	1.41648e-42	78.71	EC:2	Transferases
Tcordifilia_7080	234	20	1.2091e-21	76.68	EC:7	Translocases
Tcordifilia_7083	234	20	4.73485e-38	84.01	EC:3.6.1	Acting on acid anhydrides
Tcordifilia_7086	234	20	7.72938e-43	84.13	EC:1.1.1	Acting on the CH-OH group of donors
Tcordifilia_7087	234	20	7.21321e-22	70.15	EC:2.7.1	Transferring phosphorus-containing groups
Tcordifilia_7103	233	20	2.91055e-22	92.01	EC:3.4.23	Acting on peptide bonds (peptidases)
Tcordifilia_7114	233	18	2.31343e-22	82.18	EC:3.4	Acting on peptide bonds (peptidases)
Tcordifilia_7116	233	17	5.11349e-23	87.56	EC:3.4.23	Acting on peptide bonds (peptidases)
Tcordifilia_7121	233	18	2.89861e-16	90.99	EC:3.1; EC:3.4.23	Acting on ester bonds; Acting on peptide bonds (peptidases)
Tcordifilia_7125	233	16	5.81286e-20	84.48	EC:3	Hydrolases
Tcordifilia_7133	233	20	4.77772e-17	84.21	EC:3.4.23	Acting on peptide bonds (peptidases)
Tcordifilia_7136	233	6	3.3847e-17	85.28	EC:3.4.23	Acting on peptide bonds (peptidases)
Tcordifilia_7148	233	5	2.48409e-20	86.53	EC:3.4	Acting on peptide bonds (peptidases)
Tcordifilia_7155	233	20	4.66619e-12	92.87	EC:3.4	Acting on peptide bonds (peptidases)
Tcordifilia_7158	233	20	2.4816e-09	93.99	EC:3.1	Acting on ester bonds
Tcordifilia_7163	233	14	2.4529e-13	89.01	EC:2.3.3.10	Hydroxymethylglutaryl-CoA synthase
Tcordifilia_7175	233	17	7.76315e-13	88.78	EC:3.1	Acting on ester bonds
Tcordifilia_7178	233	20	2.32358e-40	96.62	EC:3.6.1; EC:3.4	Acting on acid anhydrides; Acting on peptide bonds (peptidases)
Tcordifilia_7186	233	20	7.74273e-45	88.25	EC:3.6.1	Acting on acid anhydrides
Tcordifilia_7187	233	20	1.83961e-36	78.16	EC:2.7.6.5	GTP diphosphokinase
Tcordifilia_7229	232	20	3.6697e-09	87.01	EC:3.1; EC:3.4.23	Acting on ester bonds; Acting on peptide bonds (peptidases)
Tcordifilia_7230	232	9	2.65903e-15	93.99	EC:3.4.23	Acting on peptide bonds (peptidases)
Tcordifilia_7234	232	15	1.72681e-14	91.42	EC:3.4	Acting on peptide bonds (peptidases)
Tcordifilia_7243	232	16	7.83942e-12	91.6	EC:3.4	Acting on peptide bonds (peptidases)
Tcordifilia_7248	232	20	1.23227e-19	81.99	EC:3	Hydrolases
Tcordifilia_7249	232	6	4.97957e-18	77.44	EC:3.4.23	Acting on peptide bonds (peptidases)
Tcordifilia_7253	232	12	2.23043e-28	89.05	EC:3.4.23	Acting on peptide bonds (peptidases)
Tcordifilia_7257	232	7	2.12205e-10	82.81	EC:3.4	Acting on peptide bonds (peptidases)
Tcordifilia_7279	232	20	8.02857e-12	90.37	EC:2.3.1.225	Protein S-acyltransferase
Tcordifilia_7284	232	20	9.89353e-33	82.96	EC:1.13.11	Acting on single donors with incorporation of molecular oxygen (oxygenases). The oxygen incorporated need not be derived from O(2)
Tcordifilia_7287	232	20	8.92022e-43	73.85	EC:1.6	Acting on NADH or NADPH
Tcordifilia_7291	232	20	7.97362e-46	94.6	EC:4; EC:5.1.3.2	Lyases; UDP-glucose 4-epimerase
Tcordifilia_7293	232	20	1.74238e-36	78.81	EC:2.4.1.34	1,3-beta-glucan synthase
Tcordifilia_7304	231	20	1.40741e-14	91.41	EC:3.4.23	Acting on peptide bonds (peptidases)
Tcordifilia_7312	231	10	1.46987e-14	88.37	EC:3.4	Acting on peptide bonds (peptidases)
Tcordifilia_7317	231	8	3.78235e-11	91.14	EC:3.4.23	Acting on peptide bonds (peptidases)
Tcordifilia_7322	231	14	1.0091e-18	85.42	EC:3.4.23	Acting on peptide bonds (peptidases)
Tcordifilia_7350	231	16	1.43426e-18	90	EC:3.4.23	Acting on peptide bonds (peptidases)
Tcordifilia_7356	231	13	3.74952e-09	85.45	EC:3.4	Acting on peptide bonds (peptidases)
Tcordifilia_7365	231	18	2.58584e-13	86.92	EC:2.3.3.10	Hydroxymethylglutaryl-CoA synthase
Tcordifilia_7366	231	20	1.38623e-23	90.98	EC:3.4	Acting on peptide bonds (peptidases)
Tcordifilia_7406	231	20	8.03519e-32	85.25	EC:1.4.1.14	Glutamate synthase (NADH)
Tcordifilia_7409	231	20	1.40437e-44	75.52	EC:4.1.2.25; EC:5	Dihydroneopterin aldolase; Isomerases
Tcordifilia_7417	230	20	2.08202e-28	86.49	EC:3	Hydrolases
Tcordifilia_7440	230	20	1.75632e-23	87.68	EC:3.1; EC:3.4.23	Acting on ester bonds; Acting on peptide bonds (peptidases)
Tcordifilia_7447	230	10	1.23893e-13	85.83	EC:2.3.3.10	Hydroxymethylglutaryl-CoA synthase
Tcordifilia_7466	230	18	8.1534e-08	96.15	EC:3.6.1	Acting on acid anhydrides
Tcordifilia_7474	230	13	3.5589e-10	76.66	EC:2.4	Glycosyltransferases
Tcordifilia_7479	230	20	4.4973e-49	63.73	EC:3	Hydrolases
Tcordifilia_7483	230	20	1.51915e-32	75.15	EC:2.5.1.18	Glutathione transferase
Tcordifilia_7484	230	20	4.99472e-42	69.25	EC:4.1.2	Carbon-carbon lyases
Tcordifilia_7485	230	20	8.72175e-30	81.33	EC:3.4.23; EC:3.1; EC:2.7.7.49	Acting on peptide bonds (peptidases); Acting on ester bonds; RNA-directed DNA polymerase
Tcordifilia_7486	230	20	3.83396e-44	88.36	EC:2.7.7.7	DNA-directed DNA polymerase
Tcordifilia_7502	229	9	3.49496e-16	95.13	EC:3.4	Acting on peptide bonds (peptidases)
Tcordifilia_7511	229	20	6.29789e-19	88.84	EC:3.4	Acting on peptide bonds (peptidases)
Tcordifilia_7514	229	7	1.01528e-30	91.89	EC:3.4	Acting on peptide bonds (peptidases)
Tcordifilia_7516	229	11	5.41508e-15	84.36	EC:3.4.23	Acting on peptide bonds (peptidases)
Tcordifilia_7517	229	7	1.59597e-14	95.19	EC:3.4	Acting on peptide bonds (peptidases)
Tcordifilia_7535	229	14	2.38461e-12	83.62	EC:3.4	Acting on peptide bonds (peptidases)
Tcordifilia_7540	229	20	3.21877e-25	85.49	EC:3.4.23	Acting on peptide bonds (peptidases)
Tcordifilia_7546	229	20	1.31604e-27	87.59	EC:3.4.23	Acting on peptide bonds (peptidases)
Tcordifilia_7559	229	10	2.1175e-16	85.53	EC:2.3.3.10	Hydroxymethylglutaryl-CoA synthase
Tcordifilia_7563	229	11	1.56278e-27	90.84	EC:3.4.23	Acting on peptide bonds (peptidases)
Tcordifilia_7570	229	10	1.05414e-12	80.41	EC:3.1	Acting on ester bonds
Tcordifilia_7580	229	14	6.05208e-11	88.86	EC:3.4	Acting on peptide bonds (peptidases)
Tcordifilia_7590	229	20	8.76969e-37	86.53	EC:3.6.1	Acting on acid anhydrides
Tcordifilia_7592	229	20	1.64953e-25	80.38	EC:3.4.23; EC:3.1; EC:2.7.7.49	Acting on peptide bonds (peptidases); Acting on ester bonds; RNA-directed DNA polymerase
Tcordifilia_7596	229	20	6.13358e-14	63.09	EC:3.4	Acting on peptide bonds (peptidases)
Tcordifilia_7601	229	20	5.94108e-36	80.19	EC:3.4.11	Acting on peptide bonds (peptidases)
Tcordifilia_7603	229	20	2.67636e-20	69.53	EC:5	Isomerases
Tcordifilia_7622	228	20	9.9545e-17	88.36	EC:3.4	Acting on peptide bonds (peptidases)
Tcordifilia_7623	228	7	3.41495e-20	83.41	EC:3.4.23	Acting on peptide bonds (peptidases)
Tcordifilia_7625	228	15	4.6237e-21	88.36	EC:3.4.23	Acting on peptide bonds (peptidases)
Tcordifilia_7629	228	11	5.41508e-15	85.59	EC:3.4.23	Acting on peptide bonds (peptidases)
Tcordifilia_7645	228	8	7.23154e-23	87.7	EC:3.4	Acting on peptide bonds (peptidases)
Tcordifilia_7648	228	20	4.98615e-20	91.73	EC:1.9; EC:7.1.1.9	Acting on a heme group of donors; Cytochrome-c oxidase
Tcordifilia_7667	228	10	3.38737e-13	92.21	EC:3.4	Acting on peptide bonds (peptidases)
Tcordifilia_7676	228	12	1.47555e-28	91.05	EC:3.4.23	Acting on peptide bonds (peptidases)
Tcordifilia_7678	228	7	7.95698e-19	80.84	EC:3.4.23	Acting on peptide bonds (peptidases)
Tcordifilia_7679	228	18	1.50001e-27	91.79	EC:3.4.23	Acting on peptide bonds (peptidases)
Tcordifilia_7681	228	20	1.15714e-16	85.7	EC:3.1; EC:3.4.23	Acting on ester bonds; Acting on peptide bonds (peptidases)
Tcordifilia_7689	228	9	1.02408e-18	93.49	EC:3.4	Acting on peptide bonds (peptidases)
Tcordifilia_7693	228	20	7.2142e-16	89.12	EC:3.1; EC:3.4.23	Acting on ester bonds; Acting on peptide bonds (peptidases)
Tcordifilia_7696	228	20	5.70893e-09	92.46	EC:3.1; EC:3.4.23	Acting on ester bonds; Acting on peptide bonds (peptidases)
Tcordifilia_7700	228	20	2.72727e-43	86.52	EC:1.4.1.3; EC:1.4.1.2	Glutamate dehydrogenase (NAD(P)(+)); Glutamate dehydrogenase
Tcordifilia_7707	228	20	8.65009e-10	64.13	EC:2	Transferases
Tcordifilia_7712	228	20	5.22284e-31	85.14	EC:2.3.1	Acyltransferases
Tcordifilia_7714	228	20	6.12139e-24	79.93	EC:3.4.23; EC:2.7.7.49	Acting on peptide bonds (peptidases); RNA-directed DNA polymerase
Tcordifilia_7724	228	20	6.04346e-13	74.4	EC:2	Transferases
Tcordifilia_7725	228	10	6.40291e-32	83.65	EC:5.6.2.2	DNA topoisomerase (ATP-hydrolyzing)
Tcordifilia_7743	227	8	3.35756e-16	94.3	EC:3.4	Acting on peptide bonds (peptidases)
Tcordifilia_7744	227	15	2.1094e-20	90.53	EC:3.4.23	Acting on peptide bonds (peptidases)
Tcordifilia_7764	227	17	1.47859e-11	85.75	EC:2.3.3.10	Hydroxymethylglutaryl-CoA synthase
Tcordifilia_7780	227	20	4.11943e-19	92.12	EC:3.1; EC:3.4.23	Acting on ester bonds; Acting on peptide bonds (peptidases)
Tcordifilia_7798	227	20	1.50431e-28	88.88	EC:3.4.23	Acting on peptide bonds (peptidases)
Tcordifilia_7802	227	13	1.75383e-24	91.8	EC:3.4.23	Acting on peptide bonds (peptidases)
Tcordifilia_7822	227	20	4.66719e-44	99.47	EC:3.6.1	Acting on acid anhydrides
Tcordifilia_7829	227	11	4.00338e-23	79.09	EC:1	Oxidoreductases
Tcordifilia_7830	227	20	3.27402e-40	90.48	EC:7	Translocases
Tcordifilia_7831	227	20	1.05826e-26	75.88	EC:7	Translocases
Tcordifilia_7848	226	11	3.35756e-16	95.99	EC:3.4	Acting on peptide bonds (peptidases)
Tcordifilia_7849	226	9	7.78795e-17	94.06	EC:3.4	Acting on peptide bonds (peptidases)
Tcordifilia_7860	226	13	1.3382e-17	86.08	EC:3.4	Acting on peptide bonds (peptidases)
Tcordifilia_7862	226	19	1.80865e-20	83.13	EC:3.4	Acting on peptide bonds (peptidases)
Tcordifilia_7863	226	14	1.534e-14	87.67	EC:3.4	Acting on peptide bonds (peptidases)
Tcordifilia_7865	226	7	1.59597e-14	94.2	EC:3.4	Acting on peptide bonds (peptidases)
Tcordifilia_7866	226	10	7.07516e-22	88.62	EC:3.4.23	Acting on peptide bonds (peptidases)
Tcordifilia_7881	226	12	1.59597e-14	91	EC:3.4	Acting on peptide bonds (peptidases)
Tcordifilia_7904	226	15	4.71003e-20	86.36	EC:3.4.23	Acting on peptide bonds (peptidases)
Tcordifilia_7906	226	7	3.67972e-11	94.13	EC:3.4.23	Acting on peptide bonds (peptidases)
Tcordifilia_7936	226	20	6.87014e-27	69.68	EC:3.4	Acting on peptide bonds (peptidases)
Tcordifilia_7941	226	20	3.33481e-20	68.15	EC:4.1.1	Carbon-carbon lyases
Tcordifilia_7943	226	14	7.99729e-32	80.49	EC:2.1.1	Transferring one-carbon groups
Tcordifilia_7951	226	20	5.39833e-30	74.43	EC:3	Hydrolases
Tcordifilia_7961	226	20	1.00126e-47	67.28	EC:3.5	Acting on carbon-nitrogen bonds, other than peptide bonds
Tcordifilia_7962	226	7	1.59457e-21	76.29	EC:2.4	Glycosyltransferases
Tcordifilia_7965	226	20	2.3005e-27	79.91	EC:1.15.1.1	Superoxide dismutase
Tcordifilia_7968	226	20	4.30686e-45	98.31	EC:1.9; EC:7.1.1.9	Acting on a heme group of donors; Cytochrome-c oxidase
Tcordifilia_7992	225	11	2.39704e-19	89.35	EC:3.4.23	Acting on peptide bonds (peptidases)
Tcordifilia_8011	225	20	1.81774e-12	90.72	EC:3.4	Acting on peptide bonds (peptidases)
Tcordifilia_8025	225	20	1.28577e-23	89.18	EC:3.4	Acting on peptide bonds (peptidases)
Tcordifilia_8033	225	18	3.22516e-16	90.14	EC:3.1; EC:3.4.23	Acting on ester bonds; Acting on peptide bonds (peptidases)
Tcordifilia_8035	225	7	4.15079e-12	84.41	EC:3.4	Acting on peptide bonds (peptidases)
Tcordifilia_8036	225	11	5.08942e-09	84.94	EC:3.4	Acting on peptide bonds (peptidases)
Tcordifilia_8039	225	12	7.63701e-12	88.1	EC:3.4.23	Acting on peptide bonds (peptidases)
Tcordifilia_8041	225	5	3.0084e-13	85.5	EC:3.4.23	Acting on peptide bonds (peptidases)
Tcordifilia_8044	225	20	2.37947e-09	94.36	EC:3.1; EC:3.4.23	Acting on ester bonds; Acting on peptide bonds (peptidases)
Tcordifilia_8052	225	20	4.50363e-39	82.8	EC:3.2.1.2	Beta-amylase
Tcordifilia_8055	225	20	1.18759e-39	90.91	EC:2	Transferases
Tcordifilia_8062	225	20	2.28927e-09	85.42	EC:3.6.1	Acting on acid anhydrides
Tcordifilia_8070	224	20	1.63447e-16	81.34	EC:1.9; EC:7.1.1.9	Acting on a heme group of donors; Cytochrome-c oxidase
Tcordifilia_8073	224	18	4.06829e-22	85.95	EC:3.4.23	Acting on peptide bonds (peptidases)
Tcordifilia_8075	224	16	2.27187e-13	91.92	EC:3.4.23	Acting on peptide bonds (peptidases)
Tcordifilia_8076	224	6	8.83448e-16	91.79	EC:3.4.23	Acting on peptide bonds (peptidases)
Tcordifilia_8080	224	20	3.50233e-11	91.17	EC:3.4.23	Acting on peptide bonds (peptidases)
Tcordifilia_8110	224	5	1.77446e-11	90.24	EC:3.4	Acting on peptide bonds (peptidases)
Tcordifilia_8132	224	20	3.07927e-14	88.9	EC:3.1; EC:3.4.23	Acting on ester bonds; Acting on peptide bonds (peptidases)
Tcordifilia_8133	224	7	4.64541e-16	91.02	EC:3.4	Acting on peptide bonds (peptidases)
Tcordifilia_8137	224	20	1.02502e-08	93.44	EC:6.1.1.4; EC:3.1.1.1	Leucine--tRNA ligase; Carboxylesterase
Tcordifilia_8142	224	20	7.97555e-15	66.82	EC:2	Transferases
Tcordifilia_8158	223	13	3.22516e-16	91.32	EC:3.4	Acting on peptide bonds (peptidases)
Tcordifilia_8166	223	8	3.42663e-15	92.12	EC:3.4	Acting on peptide bonds (peptidases)
Tcordifilia_8167	223	18	2.20341e-22	82.16	EC:3	Hydrolases
Tcordifilia_8172	223	7	1.88426e-12	91.62	EC:3.4.23	Acting on peptide bonds (peptidases)
Tcordifilia_8175	223	15	1.534e-14	92.11	EC:3.4	Acting on peptide bonds (peptidases)
Tcordifilia_8178	223	7	2.36218e-15	92.39	EC:3.4.23	Acting on peptide bonds (peptidases)
Tcordifilia_8179	223	11	2.53324e-14	93.89	EC:3.4.23	Acting on peptide bonds (peptidases)
Tcordifilia_8185	223	15	7.17137e-20	85.37	EC:1.9; EC:7.1.1.9	Acting on a heme group of donors; Cytochrome-c oxidase
Tcordifilia_8187	223	9	8.94168e-20	93.98	EC:3.4	Acting on peptide bonds (peptidases)
Tcordifilia_8217	223	6	3.5352e-11	90.35	EC:3.4.23	Acting on peptide bonds (peptidases)
Tcordifilia_8219	223	20	3.07927e-14	95.95	EC:3.1; EC:3.4.23	Acting on ester bonds; Acting on peptide bonds (peptidases)
Tcordifilia_8246	223	20	5.92226e-10	86.77	EC:2.8.4	Transferring sulfur-containing groups
Tcordifilia_8250	223	20	1.77076e-24	85.38	EC:7	Translocases
Tcordifilia_8256	223	20	2.4575e-46	98.45	EC:2.5.1	Transferring alkyl or aryl groups, other than methyl groups
Tcordifilia_8268	222	7	3.09759e-16	90.65	EC:3.4	Acting on peptide bonds (peptidases)
Tcordifilia_8269	222	11	3.09759e-16	94.48	EC:3.4	Acting on peptide bonds (peptidases)
Tcordifilia_8271	222	10	3.59544e-17	91.6	EC:3.4	Acting on peptide bonds (peptidases)
Tcordifilia_8277	222	14	1.9327e-18	81.06	EC:3.4	Acting on peptide bonds (peptidases)
Tcordifilia_8289	222	16	2.62437e-14	91.84	EC:3.4	Acting on peptide bonds (peptidases)
Tcordifilia_8293	222	15	2.84065e-15	86.32	EC:3.4	Acting on peptide bonds (peptidases)
Tcordifilia_8299	222	12	7.11368e-17	83.56	EC:3.1	Acting on ester bonds
Tcordifilia_8334	222	5	5.22589e-11	85.61	EC:3.4	Acting on peptide bonds (peptidases)
Tcordifilia_8343	222	20	1.8344e-42	88.42	EC:7	Translocases
Tcordifilia_8344	222	20	1.00004e-42	97.16	EC:2.7.7.6	DNA-directed RNA polymerase
Tcordifilia_8345	222	20	1.17946e-30	77.34	EC:2.1.1	Transferring one-carbon groups
Tcordifilia_8348	222	20	1.52313e-42	96.08	EC:3.6.1	Acting on acid anhydrides
Tcordifilia_8350	222	20	2.47534e-23	77.94	EC:2.7.4.4; EC:2.7.4.9	Nucleoside-phosphate kinase; dTMP kinase
Tcordifilia_8354	222	20	1.2028e-38	87.6	EC:1.5.3	Acting on the CH-NH group of donors
Tcordifilia_8388	221	12	8.58835e-19	88.25	EC:3.4	Acting on peptide bonds (peptidases)
Tcordifilia_8410	221	11	5.74589e-10	90.22	EC:2.3.3.10	Hydroxymethylglutaryl-CoA synthase
Tcordifilia_8416	221	5	9.10314e-11	89.66	EC:3.4.23	Acting on peptide bonds (peptidases)
Tcordifilia_8431	221	12	7.7872e-08	85.12	EC:3.1	Acting on ester bonds
Tcordifilia_8432	221	17	4.84391e-09	94.8	EC:3.1; EC:3.4.23	Acting on ester bonds; Acting on peptide bonds (peptidases)
Tcordifilia_8440	221	20	1.77818e-41	59.56	EC:2.3.1	Acyltransferases
Tcordifilia_8450	221	20	2.50247e-26	62.45	EC:6	Ligases
Tcordifilia_8453	221	20	4.42659e-18	65.53	EC:2.4.2	Glycosyltransferases
Tcordifilia_8470	220	7	9.54341e-16	94	EC:3.4	Acting on peptide bonds (peptidases)
Tcordifilia_8471	220	16	9.54341e-16	93	EC:3.4	Acting on peptide bonds (peptidases)
Tcordifilia_8479	220	20	1.15789e-21	92.33	EC:3.4.23	Acting on peptide bonds (peptidases)
Tcordifilia_8481	220	7	2.14179e-19	84.46	EC:3.4.23	Acting on peptide bonds (peptidases)
Tcordifilia_8487	220	20	7.41916e-18	85.17	EC:1.9; EC:7.1.1.9	Acting on a heme group of donors; Cytochrome-c oxidase
Tcordifilia_8491	220	12	6.53896e-21	84.5	EC:3.4	Acting on peptide bonds (peptidases)
Tcordifilia_8516	220	16	5.50691e-28	90.8	EC:3.1; EC:3.4.23	Acting on ester bonds; Acting on peptide bonds (peptidases)
Tcordifilia_8545	220	20	3.05915e-12	93.07	EC:3.1; EC:3.4.23	Acting on ester bonds; Acting on peptide bonds (peptidases)
Tcordifilia_8558	220	20	5.32407e-32	81.25	EC:3.1; EC:1.9; EC:7.1.1.9	Acting on ester bonds; Acting on a heme group of donors; Cytochrome-c oxidase
Tcordifilia_8560	220	20	1.28144e-37	91.14	EC:7.1.3.1; EC:7.1.2.2; EC:3.6.1; EC:6	H(+)-exporting diphosphatase; H(+)-transporting two-sector ATPase; Acting on acid anhydrides; Ligases
Tcordifilia_8562	220	10	4.96752e-23	79.59	EC:7	Translocases
Tcordifilia_8567	220	19	2.02654e-12	82.51	EC:3.4.21	Acting on peptide bonds (peptidases)
Tcordifilia_8572	220	20	3.14529e-44	83.32	EC:1.1.1.122	D-threo-aldose 1-dehydrogenase
Tcordifilia_8582	220	20	4.53838e-45	98.77	EC:4.2.1	Carbon-oxygen lyases
Tcordifilia_8583	220	20	4.27853e-31	88.54	EC:4.2.1.99; EC:4.2.1.33; EC:5	2-methylisocitrate dehydratase; 3-isopropylmalate dehydratase; Isomerases
Tcordifilia_8601	219	11	3.13308e-15	95.28	EC:3.4	Acting on peptide bonds (peptidases)
Tcordifilia_8602	219	13	3.08535e-19	90.92	EC:3.4.23	Acting on peptide bonds (peptidases)
Tcordifilia_8607	219	20	8.55792e-21	83.65	EC:3.1	Acting on ester bonds
Tcordifilia_8616	219	6	2.43504e-14	92.94	EC:3.4.23	Acting on peptide bonds (peptidases)
Tcordifilia_8660	219	9	6.00556e-21	81.59	EC:3.4	Acting on peptide bonds (peptidases)
Tcordifilia_8669	219	20	3.30627e-25	87.28	EC:3.4.23	Acting on peptide bonds (peptidases)
Tcordifilia_8674	219	9	1.25025e-24	93.68	EC:3.4.23	Acting on peptide bonds (peptidases)
Tcordifilia_8682	219	20	2.94179e-43	92.33	EC:5.1.3.1	Ribulose-phosphate 3-epimerase
Tcordifilia_8690	219	20	6.10857e-36	96.03	EC:7	Translocases
Tcordifilia_8693	219	20	1.06266e-40	82.28	EC:5.1.3.14	UDP-N-acetylglucosamine 2-epimerase (non-hydrolyzing)
Tcordifilia_8698	219	19	4.91119e-09	81.9	EC:2.3.3.8; EC:6	ATP citrate synthase; Ligases
Tcordifilia_8700	219	20	2.4676e-39	94.1	EC:6.3.5.3	Phosphoribosylformylglycinamidine synthase
Tcordifilia_8701	219	20	2.31906e-38	90.15	EC:7	Translocases
Tcordifilia_8702	219	20	2.73396e-38	94.15	EC:3.6.1	Acting on acid anhydrides
Tcordifilia_8706	219	9	3.07428e-10	87.49	EC:3.4.23	Acting on peptide bonds (peptidases)
Tcordifilia_8718	218	12	2.97469e-16	91.96	EC:3.4	Acting on peptide bonds (peptidases)
Tcordifilia_8719	218	20	5.47553e-18	85.55	EC:3.4.23	Acting on peptide bonds (peptidases)
Tcordifilia_8720	218	12	2.97469e-16	95.33	EC:3.4	Acting on peptide bonds (peptidases)
Tcordifilia_8721	218	13	2.97469e-16	92.51	EC:3.4	Acting on peptide bonds (peptidases)
Tcordifilia_8733	218	9	2.02854e-11	92.7	EC:3.4.23	Acting on peptide bonds (peptidases)
Tcordifilia_8738	218	5	2.43504e-14	91.53	EC:3.4.23	Acting on peptide bonds (peptidases)
Tcordifilia_8755	218	14	2.45207e-11	75.96	EC:3.1; EC:3.4.23	Acting on ester bonds; Acting on peptide bonds (peptidases)
Tcordifilia_8758	218	20	1.81518e-14	81.32	EC:1.9; EC:7.1.1.9	Acting on a heme group of donors; Cytochrome-c oxidase
Tcordifilia_8789	218	8	4.28479e-16	91.06	EC:3.4	Acting on peptide bonds (peptidases)
Tcordifilia_8799	218	20	5.14176e-13	60.01	EC:3	Hydrolases
Tcordifilia_8825	217	20	7.51258e-26	83.13	EC:3	Hydrolases
Tcordifilia_8829	217	6	3.11688e-11	87.69	EC:3.4.23	Acting on peptide bonds (peptidases)
Tcordifilia_8851	217	3	5.76912e-10	93.06	EC:3.4	Acting on peptide bonds (peptidases)
Tcordifilia_8852	217	10	4.06614e-14	90.56	EC:3.4	Acting on peptide bonds (peptidases)
Tcordifilia_8862	217	8	8.21224e-16	86.96	EC:3.4	Acting on peptide bonds (peptidases)
Tcordifilia_8881	217	20	3.40815e-07	97.2	EC:3.4.23	Acting on peptide bonds (peptidases)
Tcordifilia_8885	217	20	2.82234e-16	67.21	EC:4	Lyases
Tcordifilia_8891	217	20	3.51647e-40	71.65	EC:3	Hydrolases
Tcordifilia_8895	217	6	5.81192e-30	62.37	EC:2.1.1	Transferring one-carbon groups
Tcordifilia_8897	217	20	8.60236e-25	91.11	EC:3.6.1	Acting on acid anhydrides
Tcordifilia_8898	217	20	9.27915e-19	85.13	EC:3.6.1; EC:3.6.4.13	Acting on acid anhydrides; RNA helicase
Tcordifilia_8900	217	20	8.26728e-33	77.72	EC:2.4.1.16	Chitin synthase
Tcordifilia_8901	217	20	7.96997e-41	94.53	EC:1.9; EC:7.1.1.9	Acting on a heme group of donors; Cytochrome-c oxidase
Tcordifilia_8913	216	11	3.58787e-16	90.42	EC:3.4	Acting on peptide bonds (peptidases)
Tcordifilia_8916	216	8	2.85631e-16	95.77	EC:3.4	Acting on peptide bonds (peptidases)
Tcordifilia_8917	216	20	6.62346e-17	89.03	EC:3.4	Acting on peptide bonds (peptidases)
Tcordifilia_8924	216	20	1.40521e-23	86.27	EC:3	Hydrolases
Tcordifilia_8929	216	14	7.1353e-21	85.1	EC:3.4	Acting on peptide bonds (peptidases)
Tcordifilia_8936	216	5	2.3403e-14	91.38	EC:3.4.23	Acting on peptide bonds (peptidases)
Tcordifilia_8937	216	12	2.87094e-21	82.73	EC:3.4	Acting on peptide bonds (peptidases)
Tcordifilia_8952	216	13	3.10975e-16	92.3	EC:3.1; EC:3.4.23	Acting on ester bonds; Acting on peptide bonds (peptidases)
Tcordifilia_8974	216	20	1.36055e-09	98.19	EC:3.1; EC:3.4.23	Acting on ester bonds; Acting on peptide bonds (peptidases)
Tcordifilia_8986	216	10	2.3895e-14	83.39	EC:2.3.3.10	Hydroxymethylglutaryl-CoA synthase
Tcordifilia_8991	216	18	1.60038e-13	82.27	EC:3.1	Acting on ester bonds
Tcordifilia_8992	216	16	2.73904e-14	92.91	EC:3.1; EC:3.4.23	Acting on ester bonds; Acting on peptide bonds (peptidases)
Tcordifilia_9014	216	20	3.73216e-20	80.26	EC:7	Translocases
Tcordifilia_9017	216	20	1.25156e-26	78.29	EC:7	Translocases
Tcordifilia_9027	216	20	7.41414e-09	90.05	EC:1.9; EC:7.1.1.9	Acting on a heme group of donors; Cytochrome-c oxidase
Tcordifilia_9042	215	11	7.72401e-19	92.08	EC:3.4	Acting on peptide bonds (peptidases)
Tcordifilia_9044	215	10	3.46063e-15	90.29	EC:3.4	Acting on peptide bonds (peptidases)
Tcordifilia_9098	215	4	3.47412e-11	85.9	EC:3.4	Acting on peptide bonds (peptidases)
Tcordifilia_9115	215	20	1.04892e-38	97.32	EC:2.7.7.6	DNA-directed RNA polymerase
Tcordifilia_9132	214	9	2.85631e-16	94.22	EC:3.4	Acting on peptide bonds (peptidases)
Tcordifilia_9143	214	8	7.7332e-19	85.49	EC:3.4	Acting on peptide bonds (peptidases)
Tcordifilia_9147	214	14	1.6833e-15	91.92	EC:3.4	Acting on peptide bonds (peptidases)
Tcordifilia_9168	214	14	5.41294e-08	94.97	EC:3.4.23	Acting on peptide bonds (peptidases)
Tcordifilia_9177	214	10	1.26757e-07	94.8	EC:3.4.23	Acting on peptide bonds (peptidases)
Tcordifilia_9218	213	20	2.74229e-16	94.48	EC:3.4	Acting on peptide bonds (peptidases)
Tcordifilia_9219	213	10	2.74229e-16	93.47	EC:3.4	Acting on peptide bonds (peptidases)
Tcordifilia_9228	213	7	1.30746e-14	95	EC:3.4	Acting on peptide bonds (peptidases)
Tcordifilia_9236	213	7	1.30746e-14	89.61	EC:3.4	Acting on peptide bonds (peptidases)
Tcordifilia_9237	213	14	1.75141e-24	90.31	EC:3.4.23	Acting on peptide bonds (peptidases)
Tcordifilia_9277	213	11	6.09564e-24	88.83	EC:3.4	Acting on peptide bonds (peptidases)
Tcordifilia_9282	213	14	3.83431e-13	79.23	EC:3.1	Acting on ester bonds
Tcordifilia_9303	213	14	4.22183e-07	84.39	EC:3.4.24	Acting on peptide bonds (peptidases)
Tcordifilia_9309	213	20	8.48759e-20	80.92	EC:7	Translocases
Tcordifilia_9320	212	8	6.35867e-17	88.8	EC:3.4	Acting on peptide bonds (peptidases)
Tcordifilia_9329	212	18	1.22041e-20	85.2	EC:3	Hydrolases
Tcordifilia_9355	212	9	5.08683e-10	84.78	EC:2.3.3.10	Hydroxymethylglutaryl-CoA synthase
Tcordifilia_9376	212	6	1.01541e-11	85.79	EC:3.4	Acting on peptide bonds (peptidases)
Tcordifilia_9393	212	20	7.27236e-33	82.04	EC:2.7.7.49	RNA-directed DNA polymerase
Tcordifilia_9394	212	20	1.37662e-37	96.15	EC:2.7	Transferring phosphorus-containing groups
Tcordifilia_9397	212	20	2.48535e-35	78.2	EC:3	Hydrolases
Tcordifilia_9406	212	20	6.69682e-22	83.88	EC:3.4.23; EC:3.1; EC:2.7.7.49	Acting on peptide bonds (peptidases); Acting on ester bonds; RNA-directed DNA polymerase
Tcordifilia_9412	212	15	6.86789e-18	82.72	EC:1.1.1.122	D-threo-aldose 1-dehydrogenase
Tcordifilia_9430	211	7	3.35503e-19	83.59	EC:3.4.23	Acting on peptide bonds (peptidases)
Tcordifilia_9435	211	20	2.30509e-16	90.32	EC:3.4	Acting on peptide bonds (peptidases)
Tcordifilia_9462	211	10	7.10427e-14	92.95	EC:3.4	Acting on peptide bonds (peptidases)
Tcordifilia_9468	211	13	4.8125e-20	91.79	EC:3.4.23	Acting on peptide bonds (peptidases)
Tcordifilia_9502	211	20	1.14612e-39	98.29	EC:2.7.1	Transferring phosphorus-containing groups
Tcordifilia_9505	211	20	1.06877e-38	89.02	EC:3.2.1.2	Beta-amylase
Tcordifilia_9507	211	20	7.51714e-36	91.15	EC:3.6.1	Acting on acid anhydrides
Tcordifilia_9508	211	20	3.94366e-24	74.34	EC:2.7	Transferring phosphorus-containing groups
Tcordifilia_9510	211	20	3.42421e-09	76.41	EC:2.7.7	Transferring phosphorus-containing groups
Tcordifilia_9513	211	13	5.21157e-11	91.41	EC:2.7.1	Transferring phosphorus-containing groups
Tcordifilia_9522	210	20	2.63248e-16	90.8	EC:3.4	Acting on peptide bonds (peptidases)
Tcordifilia_9524	210	8	3.30761e-16	93.76	EC:3.4	Acting on peptide bonds (peptidases)
Tcordifilia_9525	210	20	1.11558e-21	93.01	EC:3.4	Acting on peptide bonds (peptidases)
Tcordifilia_9527	210	10	1.14264e-14	93.08	EC:3.4	Acting on peptide bonds (peptidases)
Tcordifilia_9529	210	11	2.19818e-16	88.21	EC:3.4	Acting on peptide bonds (peptidases)
Tcordifilia_9540	210	20	1.30928e-16	80.1	EC:3.1	Acting on ester bonds
Tcordifilia_9547	210	20	9.50756e-21	85.6	EC:3.1; EC:3.4.23	Acting on ester bonds; Acting on peptide bonds (peptidases)
Tcordifilia_9565	210	12	2.17943e-16	84.55	EC:3.1; EC:3.4.23	Acting on ester bonds; Acting on peptide bonds (peptidases)
Tcordifilia_9566	210	18	1.87131e-18	90.12	EC:3.4.23	Acting on peptide bonds (peptidases)
Tcordifilia_9574	210	8	4.14399e-16	92.43	EC:3.4	Acting on peptide bonds (peptidases)
Tcordifilia_9597	210	15	4.3624e-10	92.36	EC:3.1; EC:3.4.23	Acting on ester bonds; Acting on peptide bonds (peptidases)
Tcordifilia_9602	210	20	6.36401e-14	69.86	EC:3.1; EC:2.7.7	Acting on ester bonds; Transferring phosphorus-containing groups
Tcordifilia_9629	209	17	7.32593e-19	86.22	EC:3	Hydrolases
Tcordifilia_9633	209	9	9.66861e-15	92.37	EC:3.4	Acting on peptide bonds (peptidases)
Tcordifilia_9642	209	10	3.09793e-12	85.59	EC:3.1	Acting on ester bonds
Tcordifilia_9648	209	12	3.1614e-15	95.98	EC:3.4.23	Acting on peptide bonds (peptidases)
Tcordifilia_9683	209	13	3.24039e-17	84.75	EC:3.1; EC:3.4.23	Acting on ester bonds; Acting on peptide bonds (peptidases)
Tcordifilia_9684	209	13	2.23223e-23	90.11	EC:3.1; EC:3.4.23	Acting on ester bonds; Acting on peptide bonds (peptidases)
Tcordifilia_9702	209	15	3.46533e-10	98.81	EC:2.7.12.1	Dual-specificity kinase
Tcordifilia_9704	209	20	1.25956e-36	94.88	EC:6.3.2	Forming carbon-nitrogen bonds
Tcordifilia_9712	208	20	8.49758e-22	83.58	EC:3.4	Acting on peptide bonds (peptidases)
Tcordifilia_9717	208	13	2.72444e-09	87.08	EC:3.1	Acting on ester bonds
Tcordifilia_9721	208	15	1.20608e-14	92.18	EC:3.4	Acting on peptide bonds (peptidases)
Tcordifilia_9736	208	7	2.7698e-11	86.86	EC:3.4.23	Acting on peptide bonds (peptidases)
Tcordifilia_9739	208	12	1.25583e-14	80.91	EC:3.4	Acting on peptide bonds (peptidases)
Tcordifilia_9764	208	14	7.38638e-11	88.68	EC:2.3.3.10	Hydroxymethylglutaryl-CoA synthase
Tcordifilia_9766	208	20	3.36844e-10	87.05	EC:2.3.3.10; EC:3.4.23; EC:3.1	Hydroxymethylglutaryl-CoA synthase; Acting on peptide bonds (peptidases); Acting on ester bonds
Tcordifilia_9767	208	9	1.72033e-09	82.84	EC:3.4	Acting on peptide bonds (peptidases)
Tcordifilia_9768	208	11	1.11691e-23	91.3	EC:3.4.23	Acting on peptide bonds (peptidases)
Tcordifilia_9778	208	13	2.4572e-10	94.94	EC:3.1; EC:3.4.23	Acting on ester bonds; Acting on peptide bonds (peptidases)
Tcordifilia_9787	208	20	4.04231e-35	79.45	EC:4.1.1.37	Uroporphyrinogen decarboxylase
Tcordifilia_9790	208	20	1.93649e-14	70.48	EC:2.7	Transferring phosphorus-containing groups
Tcordifilia_9793	208	20	3.56531e-33	87.18	EC:7; EC:2.1.1	Translocases; Transferring one-carbon groups
Tcordifilia_9817	207	10	5.52088e-17	92.16	EC:3.4	Acting on peptide bonds (peptidases)
Tcordifilia_9858	207	16	1.22328e-15	83.62	EC:3.4	Acting on peptide bonds (peptidases)
Tcordifilia_9876	207	4	2.77349e-15	91.19	EC:3.4	Acting on peptide bonds (peptidases)
Tcordifilia_9879	207	20	2.98907e-11	92.41	EC:3.4.23	Acting on peptide bonds (peptidases)
Tcordifilia_9881	207	11	1.65073e-14	83.91	EC:3.1	Acting on ester bonds
Tcordifilia_9883	207	14	1.86978e-17	82.01	EC:3.1	Acting on ester bonds
Tcordifilia_9889	207	19	3.58726e-11	89.5	EC:3.5.4.14; EC:3.5.4.5	Acting on carbon-nitrogen bonds, other than peptide bonds; Cytidine deaminase
Tcordifilia_9890	207	20	3.96178e-26	71.79	EC:5	Isomerases
Tcordifilia_9893	207	20	1.14945e-37	64.12	EC:6	Ligases
Tcordifilia_9900	207	20	9.88074e-22	71.91	EC:5.3.1.6	Ribose-5-phosphate isomerase
Tcordifilia_9926	206	10	1.74935e-10	89.28	EC:3.4.23	Acting on peptide bonds (peptidases)
Tcordifilia_9929	206	14	4.41308e-15	91	EC:3.4	Acting on peptide bonds (peptidases)
Tcordifilia_9945	206	6	4.10719e-12	87.95	EC:3.4.23	Acting on peptide bonds (peptidases)
Tcordifilia_9946	206	8	1.20347e-11	89.87	EC:3.4.23	Acting on peptide bonds (peptidases)
Tcordifilia_9948	206	17	3.04014e-12	88.22	EC:3.1; EC:3.4.23	Acting on ester bonds; Acting on peptide bonds (peptidases)
Tcordifilia_9957	206	7	9.91376e-28	88.58	EC:2.3.3.10	Hydroxymethylglutaryl-CoA synthase
Tcordifilia_9971	206	20	4.68618e-10	97.58	EC:2.3.3.10	Hydroxymethylglutaryl-CoA synthase
Tcordifilia_9983	206	3	4.93745e-13	81.71	EC:3.4	Acting on peptide bonds (peptidases)
Tcordifilia_10001	206	20	1.54494e-32	82.64	EC:3.4.24; EC:4.2.1.92; EC:1.14	Acting on peptide bonds (peptidases); Hydroperoxide dehydratase; Acting on paired donors, with incorporation or reduction of molecular oxygen. The oxygen incorporated need not be derived from O(2)
Tcordifilia_10006	206	20	1.01134e-34	83.75	EC:4	Lyases
Tcordifilia_10012	206	20	6.88339e-38	92.5	EC:3.4.13; EC:3.4.11.4	Acting on peptide bonds (peptidases); Tripeptide aminopeptidase
Tcordifilia_10030	205	20	8.29965e-16	86.09	EC:3	Hydrolases
Tcordifilia_10036	205	10	4.66478e-12	83.62	EC:3.4.23	Acting on peptide bonds (peptidases)
Tcordifilia_10037	205	10	1.68329e-11	83.71	EC:3.4.23	Acting on peptide bonds (peptidases)
Tcordifilia_10038	205	6	2.66205e-11	94.92	EC:3.4.23	Acting on peptide bonds (peptidases)
Tcordifilia_10063	205	8	4.80719e-17	92.59	EC:3.4	Acting on peptide bonds (peptidases)
Tcordifilia_10080	205	20	7.58885e-27	69.3	EC:1.10.3.3	L-ascorbate oxidase
Tcordifilia_10108	204	7	1.59348e-17	88.42	EC:3.4	Acting on peptide bonds (peptidases)
Tcordifilia_10124	204	7	1.63209e-19	86.42	EC:3.4	Acting on peptide bonds (peptidases)
Tcordifilia_10140	204	11	6.39016e-13	93.09	EC:3.4.23	Acting on peptide bonds (peptidases)
Tcordifilia_10164	204	12	3.23274e-10	78.1	EC:2.3.3.10	Hydroxymethylglutaryl-CoA synthase
Tcordifilia_10180	204	20	3.6101e-17	76.72	EC:7.1.2.2; EC:6	H(+)-transporting two-sector ATPase; Ligases
Tcordifilia_10188	204	4	1.76433e-14	80.23	EC:3.1	Acting on ester bonds
Tcordifilia_10189	204	6	2.49944e-12	84.17	EC:3.4	Acting on peptide bonds (peptidases)
Tcordifilia_10192	204	20	3.53053e-24	93.08	EC:7	Translocases
Tcordifilia_10219	203	11	1.94847e-16	87.8	EC:3.4	Acting on peptide bonds (peptidases)
Tcordifilia_10222	203	20	5.91102e-22	82.61	EC:3	Hydrolases
Tcordifilia_10223	203	15	2.85732e-14	86.99	EC:3.4.23	Acting on peptide bonds (peptidases)
Tcordifilia_10242	203	20	6.58121e-11	97.27	EC:3.4.23	Acting on peptide bonds (peptidases)
Tcordifilia_10244	203	4	2.65906e-11	89.03	EC:3.4.23	Acting on peptide bonds (peptidases)
Tcordifilia_10261	203	17	1.72419e-15	93.58	EC:3.1; EC:3.4.23	Acting on ester bonds; Acting on peptide bonds (peptidases)
Tcordifilia_10279	203	20	3.58826e-14	77.04	EC:3.6.1	Acting on acid anhydrides
Tcordifilia_10285	203	20	1.72045e-28	94.95	EC:1.14.19	Acting on paired donors, with incorporation or reduction of molecular oxygen. The oxygen incorporated need not be derived from O(2)
Tcordifilia_10290	203	20	6.39064e-34	83.19	EC:2.7	Transferring phosphorus-containing groups
Tcordifilia_10315	202	9	2.43585e-16	90.47	EC:3.4	Acting on peptide bonds (peptidases)
Tcordifilia_10330	202	15	1.28636e-15	85.7	EC:3.4	Acting on peptide bonds (peptidases)
Tcordifilia_10334	202	18	6.26146e-19	87.98	EC:3.4	Acting on peptide bonds (peptidases)
Tcordifilia_10344	202	15	6.63194e-11	89.69	EC:2.3.3.10	Hydroxymethylglutaryl-CoA synthase
Tcordifilia_10348	202	20	1.39383e-15	82.25	EC:3.1	Acting on ester bonds
Tcordifilia_10358	202	20	1.70945e-17	91.37	EC:3.1; EC:3.4.23	Acting on ester bonds; Acting on peptide bonds (peptidases)
Tcordifilia_10365	202	11	1.05556e-07	92.66	EC:3.4.23	Acting on peptide bonds (peptidases)
Tcordifilia_10369	202	13	1.75325e-15	80.25	EC:3.1	Acting on ester bonds
Tcordifilia_10383	202	20	2.27766e-29	83.72	EC:3.1.3.15	Histidinol-phosphatase
Tcordifilia_10402	201	20	6.25681e-17	97.73	EC:3.4	Acting on peptide bonds (peptidases)
Tcordifilia_10448	201	18	3.26176e-16	86.56	EC:1.9; EC:7.1.1.9	Acting on a heme group of donors; Cytochrome-c oxidase
Tcordifilia_10460	201	15	6.14485e-17	91.05	EC:3.1; EC:3.4.23	Acting on ester bonds; Acting on peptide bonds (peptidases)
Tcordifilia_10480	201	14	3.97561e-17	90.46	EC:3.1; EC:3.4.23	Acting on ester bonds; Acting on peptide bonds (peptidases)
Tcordifilia_10485	201	10	2.90566e-09	94.89	EC:3.4.23	Acting on peptide bonds (peptidases)
Tcordifilia_10500	201	5	3.73697e-24	76.99	EC:3.4.24; EC:3.6.1	Acting on peptide bonds (peptidases); Acting on acid anhydrides
Tcordifilia_10504	201	20	9.19747e-15	97.88	EC:3.4	Acting on peptide bonds (peptidases)
Tcordifilia_10511	201	20	2.01284e-12	89.42	EC:4.2.1.11	Phosphopyruvate hydratase
Tcordifilia_10512	201	20	1.12874e-23	83.67	EC:1.14.11.13	Gibberellin 2-beta-dioxygenase
Tcordifilia_10518	201	20	2.58641e-33	89.78	EC:1.2.1.59; EC:1.2.1.12	Glyceraldehyde-3-phosphate dehydrogenase (NAD(P)(+)) (phosphorylating); Glyceraldehyde-3-phosphate dehydrogenase (phosphorylating)
Tcordifilia_10519	201	20	3.18911e-36	84.44	EC:2.4.2.1	Purine-nucleoside phosphorylase
Tcordifilia_10521	201	20	1.03527e-28	76.51	EC:3.4.22; EC:3.4.11; EC:3.4.21	Acting on peptide bonds (peptidases); Acting on peptide bonds (peptidases); Acting on peptide bonds (peptidases)
Tcordifilia_10539	200	13	6.05793e-17	91.06	EC:3.4	Acting on peptide bonds (peptidases)
Tcordifilia_10544	200	17	1.94451e-21	86.2	EC:3.4	Acting on peptide bonds (peptidases)
Tcordifilia_10546	200	16	1.11194e-14	92.14	EC:3.4	Acting on peptide bonds (peptidases)
Tcordifilia_10568	200	14	1.11194e-14	88.71	EC:3.4	Acting on peptide bonds (peptidases)
Tcordifilia_10572	200	14	2.20525e-16	89.46	EC:3.1; EC:3.4.23	Acting on ester bonds; Acting on peptide bonds (peptidases)
Tcordifilia_10583	200	14	3.10023e-17	88.69	EC:3.1; EC:3.4.23	Acting on ester bonds; Acting on peptide bonds (peptidases)
Tcordifilia_10597	200	12	1.78397e-14	84.38	EC:3.1	Acting on ester bonds
Tcordifilia_10601	200	19	1.76528e-09	88.17	EC:3.1; EC:3.4.23	Acting on ester bonds; Acting on peptide bonds (peptidases)
Tcordifilia_10604	200	6	5.48528e-08	93.09	EC:3.4	Acting on peptide bonds (peptidases)
Tcordifilia_10618	200	20	2.40688e-39	85.19	EC:3; EC:7	Hydrolases; Translocases
Tcordifilia_10620	200	20	3.0616e-26	74.53	EC:1	Oxidoreductases
Tcordifilia_10632	200	20	5.98647e-25	72.11	EC:3.1.1.1	Carboxylesterase
Tcordifilia_10644	200	9	8.12605e-11	71.72	EC:2.7.7.49	RNA-directed DNA polymerase
Tcordifilia_10681	202	20	9.16467e-37	94.08	EC:2.7	Transferring phosphorus-containing groups
Tcordifilia_10682	202	20	1.95011e-31	90.47	EC:7	Translocases
Tcordifilia_10683	202	20	1.37279e-26	90.04	EC:7	Translocases
Tcordifilia_10710	203	5	2.98916e-07	75.07	EC:3.2	Glycosylases
Tcordifilia_10712	203	7	8.47005e-12	88.38	EC:5.1.3.15	Glucose-6-phosphate 1-epimerase
Tcordifilia_10719	203	20	1.70456e-17	79.21	EC:7	Translocases
Tcordifilia_10722	203	20	2.2647e-29	84.24	EC:2.7.7.7	DNA-directed DNA polymerase
Tcordifilia_10726	203	14	5.96119e-15	74.19	EC:7.1.1.2; EC:1.6.5.11; EC:1.6.5.2	NADH:ubiquinone reductase (H(+)-translocating); NADH dehydrogenase (quinone); NAD(P)H dehydrogenase (quinone)
Tcordifilia_10752	204	10	4.01641e-08	82.26	EC:3; EC:7	Hydrolases; Translocases
Tcordifilia_10769	205	20	4.65757e-36	88.04	EC:3.1.3.27; EC:3.1.3.36; EC:3.1.3.48	Phosphatidylglycerophosphatase; Phosphoinositide 5-phosphatase; Protein-tyrosine-phosphatase
Tcordifilia_10776	205	20	2.60049e-38	97.08	EC:3.4.24; EC:3.6.1	Acting on peptide bonds (peptidases); Acting on acid anhydrides
Tcordifilia_10782	205	20	4.17124e-09	99.83	EC:3.6.1	Acting on acid anhydrides
Tcordifilia_10793	206	20	6.32095e-35	87.53	EC:2.7.11.17	Calcium/calmodulin-dependent protein kinase
Tcordifilia_10802	206	14	3.48663e-38	94.76	EC:2.1.1	Transferring one-carbon groups
Tcordifilia_10810	206	20	2.15414e-12	78.7	EC:6.3.2	Forming carbon-nitrogen bonds
Tcordifilia_10820	207	20	5.34393e-23	78.37	EC:2.2.1.7	1-deoxy-D-xylulose-5-phosphate synthase
Tcordifilia_10821	207	20	1.25422e-27	73.93	EC:3.2.1.126; EC:3.2.1.21; EC:3.2.1.182	Coniferin beta-glucosidase; Beta-glucosidase; 4-hydroxy-7-methoxy-3-oxo-3,4-dihydro-2H-1,4-benzoxazin-2-yl glucoside
Tcordifilia_10827	207	20	1.71553e-25	83.9	EC:2.4.2.7	Adenine phosphoribosyltransferase
Tcordifilia_10829	207	20	2.95077e-22	84.41	EC:2	Transferases
Tcordifilia_10836	207	20	2.28841e-22	90.25	EC:1.8.3.4	Methanethiol oxidase
Tcordifilia_10840	207	20	3.86781e-22	71.84	EC:7	Translocases
Tcordifilia_10841	207	20	5.31811e-32	85.26	EC:2.1.2.11; EC:2.1.1	3-methyl-2-oxobutanoate hydroxymethyltransferase; Transferring one-carbon groups
Tcordifilia_10842	207	20	1.29687e-21	76.4	EC:3.1.30; EC:1; EC:3.1.26.4	Acting on ester bonds; Oxidoreductases; Ribonuclease H
Tcordifilia_10860	208	20	2.33592e-21	83.74	EC:3.1.3.25	Inositol-phosphate phosphatase
Tcordifilia_10869	208	20	2.09325e-11	87.58	EC:1.1.1	Acting on the CH-OH group of donors
Tcordifilia_10870	208	20	1.25331e-29	85.64	EC:7	Translocases
Tcordifilia_10881	208	20	2.63996e-34	75.29	EC:1.14	Acting on paired donors, with incorporation or reduction of molecular oxygen. The oxygen incorporated need not be derived from O(2)
Tcordifilia_10885	209	20	9.41123e-12	87.13	EC:1.1.1.219; EC:1.1.1.145	Dihydroflavanol 4-reductase; 3-beta-hydroxy-Delta(5)-steroid dehydrogenase
Tcordifilia_10890	209	20	6.23262e-37	75.21	EC:2.1.1	Transferring one-carbon groups
Tcordifilia_10891	209	20	3.7205e-20	75.08	EC:3.6.1	Acting on acid anhydrides
Tcordifilia_10894	209	20	1.53967e-08	93.85	EC:2.7.11.23; EC:2.7.11.22	[RNA-polymerase]-subunit kinase; Cyclin-dependent kinase
Tcordifilia_10901	209	20	6.57405e-16	88.11	EC:3.4.22	Acting on peptide bonds (peptidases)
Tcordifilia_10911	210	20	3.28531e-21	77.18	EC:2.7.7; EC:1.2.1.70	Transferring phosphorus-containing groups; Glutamyl-tRNA reductase
Tcordifilia_10928	210	20	2.32226e-31	80.68	EC:2.4	Glycosyltransferases
Tcordifilia_10933	210	19	3.80578e-07	95.62	EC:2.7.1	Transferring phosphorus-containing groups
Tcordifilia_10935	210	16	2.55192e-19	86.59	EC:3.4.19.12	Ubiquitinyl hydrolase 1
Tcordifilia_10940	211	20	2.84646e-38	93.48	EC:7	Translocases
Tcordifilia_10961	212	17	3.3745e-12	74.44	EC:2.7.7	Transferring phosphorus-containing groups
Tcordifilia_10964	212	20	1.58745e-24	97.61	EC:3.6.1	Acting on acid anhydrides
Tcordifilia_10976	212	20	9.59188e-17	72.22	EC:5.3.4.1	Protein disulfide-isomerase
Tcordifilia_10977	212	20	2.61489e-34	83.79	EC:3.4.14.1; EC:3.4.14.5; EC:3.4.14.4; EC:3.4.14.2	Dipeptidyl-peptidase I; Dipeptidyl-peptidase IV; Dipeptidyl-peptidase III; Dipeptidyl-peptidase II
Tcordifilia_10978	212	20	1.24326e-15	71.67	EC:2.7.7	Transferring phosphorus-containing groups
Tcordifilia_10982	212	20	3.59896e-15	97.3	EC:5.2.1.8	Peptidylprolyl isomerase
Tcordifilia_11002	213	20	1.18874e-37	80.33	EC:3.6.4.13; EC:3.4.19.12	RNA helicase; Ubiquitinyl hydrolase 1
Tcordifilia_11003	213	10	2.00283e-14	68.74	EC:2.1.1	Transferring one-carbon groups
Tcordifilia_11011	213	20	1.42516e-16	83.43	EC:3.5.99.7	1-aminocyclopropane-1-carboxylate deaminase
Tcordifilia_11014	213	5	3.25014e-09	93.48	EC:1.1.1.3; EC:2.7.2.4	Homoserine dehydrogenase; Aspartate kinase
Tcordifilia_11023	214	20	9.21162e-38	89.4	EC:5.2.1.8	Peptidylprolyl isomerase
Tcordifilia_11025	214	20	6.51754e-41	88.74	EC:4.2.1.11; EC:3	Phosphopyruvate hydratase; Hydrolases
Tcordifilia_11029	214	20	5.82997e-37	84.3	EC:2.7; EC:3	Transferring phosphorus-containing groups; Hydrolases
Tcordifilia_11035	214	20	2.81e-17	60.7	EC:2.7	Transferring phosphorus-containing groups
Tcordifilia_11044	214	20	5.13098e-15	88.47	EC:3.4.24; EC:3.6.1	Acting on peptide bonds (peptidases); Acting on acid anhydrides
Tcordifilia_11050	214	20	4.83202e-11	71.45	EC:1	Oxidoreductases
Tcordifilia_11063	215	8	1.26738e-23	72.43	EC:2.4	Glycosyltransferases
Tcordifilia_11070	215	20	1.41101e-28	77.51	EC:1	Oxidoreductases
Tcordifilia_11081	215	20	1.79834e-25	91.98	EC:5.2.1.8; EC:2.8.1.9; EC:4	Peptidylprolyl isomerase; Molybdenum cofactor sulfurtransferase; Lyases
Tcordifilia_11086	216	20	3.66639e-27	78.39	EC:3.4.23; EC:3.1; EC:2.7.7.49	Acting on peptide bonds (peptidases); Acting on ester bonds; RNA-directed DNA polymerase
Tcordifilia_11113	216	10	1.11202e-26	79.51	EC:2.7.9.5	Phosphoglucan, water dikinase
Tcordifilia_11114	216	20	3.23512e-39	92.63	EC:2.7	Transferring phosphorus-containing groups
Tcordifilia_11135	217	20	2.49958e-10	74.56	EC:1	Oxidoreductases
Tcordifilia_11162	218	7	4.56408e-20	65.67	EC:7	Translocases
Tcordifilia_11169	218	20	5.98351e-39	87.05	EC:2.4.1.115	Anthocyanidin 3-O-glucosyltransferase
Tcordifilia_11173	218	20	5.14695e-22	79.18	EC:3.1	Acting on ester bonds
Tcordifilia_11176	218	20	5.57452e-23	72.38	EC:2.7.8.13	Phospho-N-acetylmuramoyl-pentapeptide-transferase
Tcordifilia_11189	219	20	3.13005e-12	75.5	EC:2.7.1.23; EC:2.7.1.107	NAD(+) kinase; Diacylglycerol kinase (ATP)
Tcordifilia_11192	219	20	6.01439e-21	74.94	EC:1.3.1.74	2-alkenal reductase (NAD(P)(+))
Tcordifilia_11201	219	20	9.46738e-37	74.81	EC:3.1.11; EC:3.1.13; EC:3.1.15	Acting on ester bonds; Acting on ester bonds; Acting on ester bonds
Tcordifilia_11206	219	20	1.60999e-12	92.69	EC:3.6.4.13	RNA helicase
Tcordifilia_11225	220	20	2.09353e-43	95.44	EC:3.6.1	Acting on acid anhydrides
Tcordifilia_11226	220	6	2.77164e-07	97.53	EC:5.6.2.2	DNA topoisomerase (ATP-hydrolyzing)
Tcordifilia_11260	221	20	6.69619e-26	73.37	EC:2.7.7	Transferring phosphorus-containing groups
Tcordifilia_11264	221	13	1.99867e-11	83.49	EC:2.7.12.1	Dual-specificity kinase
Tcordifilia_11269	222	20	8.27899e-36	81.51	EC:3.6.1	Acting on acid anhydrides
Tcordifilia_11276	222	20	9.8184e-25	68.92	EC:3.6.4.13	RNA helicase
Tcordifilia_11279	222	16	6.99636e-15	95.33	EC:1.2.1.88; EC:1.5.1; EC:1.2.1.5; EC:1.2.1.3	L-glutamate gamma-semialdehyde dehydrogenase; Acting on the CH-NH group of donors; Aldehyde dehydrogenase (NAD(P)(+)); Aldehyde dehydrogenase (NAD(+))
Tcordifilia_11280	222	1	1.50059e-07	67.14	EC:3.4	Acting on peptide bonds (peptidases)
Tcordifilia_11287	222	20	7.94969e-28	82.27	EC:2.1.1.354	[Histone H3]-lysine(4) N-trimethyltransferase
Tcordifilia_11303	223	10	2.83183e-26	77.74	EC:3.6.1.1	Inorganic diphosphatase
Tcordifilia_11313	223	15	3.28933e-20	66.56	EC:3.1.11; EC:3.1.15	Acting on ester bonds; Acting on ester bonds
Tcordifilia_11329	223	4	4.55437e-11	71.36	EC:2.7.7	Transferring phosphorus-containing groups
Tcordifilia_11331	223	20	1.20311e-21	81.57	EC:3.6.1; EC:3.6.4.13; EC:2.7.7.48; EC:2.1.1	Acting on acid anhydrides; RNA helicase; RNA-directed RNA polymerase; Transferring one-carbon groups
Tcordifilia_11333	224	15	1.6723e-25	75.23	EC:2	Transferases
Tcordifilia_11335	224	20	7.22972e-45	78.25	EC:1.6	Acting on NADH or NADPH
Tcordifilia_11344	224	17	5.09112e-34	82.44	EC:3	Hydrolases
Tcordifilia_11347	224	20	1.76865e-21	51.66	EC:2	Transferases
Tcordifilia_11348	224	20	3.35626e-29	88.67	EC:3.6.4.13	RNA helicase
Tcordifilia_11349	224	20	4.05881e-22	78.44	EC:7	Translocases
Tcordifilia_11352	224	20	1.14947e-10	91.31	EC:4.2.1.109; EC:3.1.3.77; EC:5.3.2.5	Methylthioribulose 1-phosphate dehydratase; Acireductone synthase; 2,3-diketo-5-methylthiopentyl-1-phosphate enolase
Tcordifilia_11355	224	20	7.01046e-39	82.12	EC:1.14	Acting on paired donors, with incorporation or reduction of molecular oxygen. The oxygen incorporated need not be derived from O(2)
Tcordifilia_11374	225	20	4.74427e-10	61.17	EC:3.4	Acting on peptide bonds (peptidases)
Tcordifilia_11377	225	20	3.3813e-40	80.84	EC:5.2.1.8	Peptidylprolyl isomerase
Tcordifilia_11378	225	20	8.90817e-09	96.5	EC:1	Oxidoreductases
Tcordifilia_11407	226	20	7.48298e-23	81.2	EC:1	Oxidoreductases
Tcordifilia_11414	226	20	1.3435e-44	86.52	EC:3.1.3.48; EC:2.7	Protein-tyrosine-phosphatase; Transferring phosphorus-containing groups
Tcordifilia_11417	226	20	5.74865e-19	81.63	EC:2.5.1.3	Thiamine phosphate synthase
Tcordifilia_11422	226	20	1.40066e-11	89.07	EC:2.4.1.1	Glycogen phosphorylase
Tcordifilia_11428	227	6	9.65182e-14	91.15	EC:5.2.1.8	Peptidylprolyl isomerase
Tcordifilia_11429	227	20	5.0746e-34	89.2	EC:7.6.2.1; EC:3	P-type phospholipid transporter; Hydrolases
Tcordifilia_11435	227	20	5.2165e-36	84.02	EC:3.6.4.13	RNA helicase
Tcordifilia_11436	227	20	6.57544e-36	83.71	EC:2.7.1; EC:3	Transferring phosphorus-containing groups; Hydrolases
Tcordifilia_11473	228	20	3.74986e-21	77.28	EC:2.7.7.7	DNA-directed DNA polymerase
Tcordifilia_11478	228	10	6.03255e-07	82.38	EC:1.3.1.38	Trans-2-enoyl-CoA reductase (NADPH)
Tcordifilia_11487	228	20	9.21066e-24	92.5	EC:3.6.1; EC:3.4; EC:2.6.1.83	Acting on acid anhydrides; Acting on peptide bonds (peptidases); LL-diaminopimelate aminotransferase
Tcordifilia_11495	229	20	6.63002e-28	88.39	EC:1.1.1.1; EC:1.1.1.71	Alcohol dehydrogenase; Alcohol dehydrogenase (NAD(P)(+))
Tcordifilia_11497	229	20	3.08708e-12	96.23	EC:7.1.3.1; EC:7.1.2.2; EC:3.6.1; EC:6	H(+)-exporting diphosphatase; H(+)-transporting two-sector ATPase; Acting on acid anhydrides; Ligases
Tcordifilia_11499	229	20	3.18035e-40	87.81	EC:4.1.2; EC:2.7; EC:1.1.1	Carbon-carbon lyases; Transferring phosphorus-containing groups; Acting on the CH-OH group of donors
Tcordifilia_11514	229	20	8.80694e-20	85.99	EC:2.7.1.30	Glycerol kinase
Tcordifilia_11519	230	19	1.46557e-27	74.22	EC:3.1	Acting on ester bonds
Tcordifilia_11525	230	20	1.41596e-40	74.12	EC:7	Translocases
Tcordifilia_11528	230	20	9.00481e-37	82.24	EC:2.4.1.258	Dolichyl-P-Man:Man(5)GlcNAc(2)-PP-dolichol alpha-1,3-mannosyltransferase
Tcordifilia_11545	230	20	2.49462e-09	88.59	EC:1.8	Acting on a sulfur group of donors
Tcordifilia_11556	231	20	9.82428e-42	82.95	EC:2	Transferases
Tcordifilia_11558	231	20	3.08474e-37	77.5	EC:2.4	Glycosyltransferases
Tcordifilia_11560	231	15	8.37131e-17	77.34	EC:2.1.1	Transferring one-carbon groups
Tcordifilia_11607	232	5	1.15037e-11	80.93	EC:7	Translocases
Tcordifilia_11617	233	20	1.29309e-13	88.55	EC:1.2.1.38	N-acetyl-gamma-glutamyl-phosphate reductase
Tcordifilia_11636	233	16	2.75949e-07	85.98	EC:3.1	Acting on ester bonds
Tcordifilia_11647	234	9	3.56138e-10	85.73	EC:2.7.7	Transferring phosphorus-containing groups
Tcordifilia_11650	234	10	3.83372e-10	93.38	EC:4.6.1.12	2-C-methyl-D-erythritol 2,4-cyclodiphosphate synthase
Tcordifilia_11665	234	20	6.78757e-18	72.8	EC:5.6.2.2	DNA topoisomerase (ATP-hydrolyzing)
Tcordifilia_11671	235	20	6.25085e-22	84	EC:7	Translocases
Tcordifilia_11672	235	20	7.44788e-17	64.1	EC:3	Hydrolases
Tcordifilia_11675	235	20	2.98155e-31	82.25	EC:2.3.1	Acyltransferases
Tcordifilia_11678	235	20	5.90821e-08	96.11	EC:1.1.1.95	Phosphoglycerate dehydrogenase
Tcordifilia_11679	235	16	1.86717e-23	80.17	EC:3	Hydrolases
Tcordifilia_11681	235	18	4.19042e-10	81.23	EC:3.6.1; EC:3.6.4.13; EC:2.7.7.48; EC:2.1.1	Acting on acid anhydrides; RNA helicase; RNA-directed RNA polymerase; Transferring one-carbon groups
Tcordifilia_11682	235	14	1.84397e-21	88.44	EC:2.4	Glycosyltransferases
Tcordifilia_11683	235	20	1.74611e-10	74.31	EC:3.1; EC:2.7.7	Acting on ester bonds; Transferring phosphorus-containing groups
Tcordifilia_11693	235	20	4.28154e-18	89.75	EC:2	Transferases
Tcordifilia_11710	236	20	1.13819e-28	80.47	EC:4.3.2.2	Adenylosuccinate lyase
Tcordifilia_11723	236	20	4.21034e-35	78.73	EC:7	Translocases
Tcordifilia_11726	236	20	1.33359e-20	73.89	EC:4	Lyases
Tcordifilia_11737	236	13	3.19882e-11	82.28	EC:2.1.1	Transferring one-carbon groups
Tcordifilia_11769	238	20	1.32219e-40	86.58	EC:2.7.1; EC:3	Transferring phosphorus-containing groups; Hydrolases
Tcordifilia_11770	238	20	1.27964e-13	87.84	EC:2.7	Transferring phosphorus-containing groups
Tcordifilia_11782	238	20	3.39933e-24	92.55	EC:7.1.3.1; EC:3.6.1.1	H(+)-exporting diphosphatase; Inorganic diphosphatase
Tcordifilia_11802	239	20	1.39515e-17	82.25	EC:1.14	Acting on paired donors, with incorporation or reduction of molecular oxygen. The oxygen incorporated need not be derived from O(2)
Tcordifilia_11806	239	20	3.24886e-46	83.79	EC:1.11.1.24	Thioredoxin-dependent peroxiredoxin
Tcordifilia_11820	240	20	6.62113e-14	92.22	EC:1.3.1	Acting on the CH-CH group of donors
Tcordifilia_11821	240	20	2.38662e-43	94.8	EC:2.3.2.23	E2 ubiquitin-conjugating enzyme
Tcordifilia_11844	241	20	1.00564e-11	72.15	EC:3.2.1.21; EC:3.2.1.14; EC:3.2.1.17	Beta-glucosidase; Chitinase; Lysozyme
Tcordifilia_11851	241	20	1.10047e-09	67.16	EC:2	Transferases
Tcordifilia_11876	242	20	3.87299e-14	70.46	EC:2.7.1	Transferring phosphorus-containing groups
Tcordifilia_11884	242	20	1.4271e-33	84.37	EC:2.7.1	Transferring phosphorus-containing groups
Tcordifilia_11893	243	11	3.46377e-12	90.08	EC:1	Oxidoreductases
Tcordifilia_11909	243	20	2.62821e-09	83.55	EC:2.7.4.6	Nucleoside-diphosphate kinase
Tcordifilia_11912	244	20	1.68673e-23	71.96	EC:1	Oxidoreductases
Tcordifilia_11914	244	20	4.90177e-39	81.64	EC:6.2.1.64	E1 NEDD8-activating enzyme
Tcordifilia_11915	244	20	2.19558e-10	79.07	EC:2.7.12.1	Dual-specificity kinase
Tcordifilia_11931	245	20	1.28782e-28	89.72	EC:2.3.1.38; EC:2.3.1.12	[Acyl-carrier-protein] S-acetyltransferase; Dihydrolipoyllysine-residue acetyltransferase
Tcordifilia_11933	245	20	1.37002e-17	78.23	EC:3.4.19.12	Ubiquitinyl hydrolase 1
Tcordifilia_11947	245	20	4.25484e-12	79.23	EC:2.7.12.1	Dual-specificity kinase
Tcordifilia_11965	246	7	1.38371e-07	88.78	EC:3.6.1	Acting on acid anhydrides
Tcordifilia_11976	246	20	1.17575e-37	71.7	EC:2.4	Glycosyltransferases
Tcordifilia_11982	246	14	5.56013e-09	74.11	EC:1.2.1.88; EC:1.5.1	L-glutamate gamma-semialdehyde dehydrogenase; Acting on the CH-NH group of donors
Tcordifilia_11983	246	9	2.05433e-16	88.67	EC:3.4	Acting on peptide bonds (peptidases)
Tcordifilia_11986	247	20	4.5361e-48	88.88	EC:3.4.19.12	Ubiquitinyl hydrolase 1
Tcordifilia_11994	247	20	5.17956e-21	70.58	EC:2.7.7.6	DNA-directed RNA polymerase
Tcordifilia_12008	247	13	1.43909e-17	65.77	EC:7	Translocases
Tcordifilia_12046	249	20	9.5988e-32	78.66	EC:2.7.1	Transferring phosphorus-containing groups
Tcordifilia_12049	249	20	1.17044e-20	89.67	EC:3.4.23	Acting on peptide bonds (peptidases)
Tcordifilia_12050	249	20	7.26346e-16	59.45	EC:1	Oxidoreductases
Tcordifilia_12054	249	20	5.38078e-16	79.02	EC:2.8.2	Transferring sulfur-containing groups
Tcordifilia_12066	249	20	2.82587e-16	84.62	EC:6.4.1.2; EC:2.1.3	Acetyl-CoA carboxylase; Transferring one-carbon groups
Tcordifilia_12088	250	10	2.22198e-44	95.66	EC:2.7.1	Transferring phosphorus-containing groups
Tcordifilia_12089	250	20	9.09451e-17	85.9	EC:7	Translocases
Tcordifilia_12090	250	20	6.20118e-18	62.55	EC:2	Transferases
Tcordifilia_12092	250	20	1.03084e-21	83.6	EC:3.1.30; EC:2.7.7.49; EC:3.1.26.4	Acting on ester bonds; RNA-directed DNA polymerase; Ribonuclease H
Tcordifilia_12113	251	20	1.90292e-34	98.33	EC:3.6.1	Acting on acid anhydrides
Tcordifilia_12123	251	20	2.29914e-27	92.01	EC:2.7.1	Transferring phosphorus-containing groups
Tcordifilia_12125	251	5	3.37134e-08	89.33	EC:3.4	Acting on peptide bonds (peptidases)
Tcordifilia_12140	252	20	9.37868e-51	84.06	EC:2.7.11.23; EC:2.7.11.22	[RNA-polymerase]-subunit kinase; Cyclin-dependent kinase
Tcordifilia_12145	252	13	2.45562e-37	75.28	EC:4	Lyases
Tcordifilia_12171	252	20	5.3289e-24	77.33	EC:2.7.7	Transferring phosphorus-containing groups
Tcordifilia_12179	253	14	1.50627e-10	80.05	EC:2	Transferases
Tcordifilia_12180	253	20	3.43564e-32	79.87	EC:3.4; EC:3.1.2.4	Acting on peptide bonds (peptidases); 3-hydroxyisobutyryl-CoA hydrolase
Tcordifilia_12185	253	20	3.03086e-41	86.43	EC:5.2.1.8	Peptidylprolyl isomerase
Tcordifilia_12198	254	20	2.39931e-29	85.72	EC:1.1.1.37; EC:3.2.1.55; EC:3.2.1.37	Malate dehydrogenase; Non-reducing end alpha-L-arabinofuranosidase; Xylan 1,4-beta-xylosidase
Tcordifilia_12201	254	20	6.94156e-32	94.18	EC:4.1.1.15	Glutamate decarboxylase
Tcordifilia_12216	255	20	3.32322e-36	87.18	EC:4.2.1.11	Phosphopyruvate hydratase
Tcordifilia_12221	255	20	3.6822e-29	84.54	EC:2.7.1	Transferring phosphorus-containing groups
Tcordifilia_12223	255	20	3.4249e-47	85.12	EC:2.4.2.30	NAD(+) ADP-ribosyltransferase
Tcordifilia_12225	255	20	5.69258e-37	97.2	EC:7	Translocases
Tcordifilia_12226	255	20	1.27322e-17	89.81	EC:5.2.1.8; EC:2.8.1.9; EC:4	Peptidylprolyl isomerase; Molybdenum cofactor sulfurtransferase; Lyases
Tcordifilia_12229	255	20	2.90168e-42	87.52	EC:2.5.1.18; EC:1.11.1	Glutathione transferase; Acting on a peroxide as acceptor
Tcordifilia_12231	255	20	4.38061e-23	68.33	EC:2	Transferases
Tcordifilia_12241	256	20	1.60328e-32	74.35	EC:2.7.7	Transferring phosphorus-containing groups
Tcordifilia_12250	256	20	5.93797e-18	68	EC:2	Transferases
Tcordifilia_12251	256	20	3.12904e-21	87.17	EC:2.4	Glycosyltransferases
Tcordifilia_12271	257	20	1.61196e-35	78.52	EC:3.1.3.16	Protein-serine/threonine phosphatase
Tcordifilia_12275	257	20	1.61165e-21	76.41	EC:3.4.21	Acting on peptide bonds (peptidases)
Tcordifilia_12300	258	20	7.47129e-37	61.41	EC:3	Hydrolases
Tcordifilia_12301	258	20	1.53774e-35	72.2	EC:2.4	Glycosyltransferases
Tcordifilia_12310	258	20	9.33779e-28	86.64	EC:2.4.1.14; EC:2.4.1.13	Sucrose-phosphate synthase; Sucrose synthase
Tcordifilia_12311	258	7	5.58694e-14	78.55	EC:2.1.1	Transferring one-carbon groups
Tcordifilia_12318	259	20	2.83065e-41	89.57	EC:3.6.4.13; EC:3.4.19.12	RNA helicase; Ubiquitinyl hydrolase 1
Tcordifilia_12323	259	20	4.92077e-27	72.69	EC:1.1.1	Acting on the CH-OH group of donors
Tcordifilia_12324	259	8	3.54608e-22	88.41	EC:1.11.1.11	L-ascorbate peroxidase
Tcordifilia_12326	259	20	7.22947e-52	94.39	EC:2.7.1	Transferring phosphorus-containing groups
Tcordifilia_12336	259	20	1.85239e-29	73.62	EC:3.1; EC:2.7.7	Acting on ester bonds; Transferring phosphorus-containing groups
Tcordifilia_12343	259	20	8.35008e-14	83.13	EC:2.7.1	Transferring phosphorus-containing groups
Tcordifilia_12345	259	12	1.11515e-26	77.21	EC:3.1.30; EC:3.1.26.3	Acting on ester bonds; Ribonuclease III
Tcordifilia_12354	260	20	1.31717e-48	91.99	EC:7	Translocases
Tcordifilia_12365	260	20	1.16678e-18	75.88	EC:6	Ligases
Tcordifilia_12382	261	20	6.24069e-44	84.87	EC:2.7.12.1	Dual-specificity kinase
Tcordifilia_12390	261	20	6.43387e-13	84.37	EC:3.1.3.2	Acid phosphatase
Tcordifilia_12392	261	20	3.95293e-53	97.41	EC:4.1.99.5; EC:1	Aldehyde oxygenase (deformylating); Oxidoreductases
Tcordifilia_12394	261	20	4.8068e-38	94.42	EC:2.5.1.47; EC:4	Cysteine synthase; Lyases
Tcordifilia_12411	261	20	5.87736e-25	83.52	EC:3.1.1	Acting on ester bonds
Tcordifilia_12416	262	20	1.12785e-51	87	EC:3.2.2	Glycosylases
Tcordifilia_12419	262	20	5.94118e-14	71.47	EC:3.1.30; EC:3.1.26.4	Acting on ester bonds; Ribonuclease H
Tcordifilia_12421	262	7	1.1915e-08	83.12	EC:3.4	Acting on peptide bonds (peptidases)
Tcordifilia_12423	262	20	4.74285e-24	82.54	EC:2.4	Glycosyltransferases
Tcordifilia_12430	262	20	1.00339e-19	87.89	EC:6.3.2.3	Glutathione synthase
Tcordifilia_12431	262	20	8.01476e-42	86.09	EC:2.7.11.23; EC:2.7.11.22	[RNA-polymerase]-subunit kinase; Cyclin-dependent kinase
Tcordifilia_12435	263	20	6.4566e-25	83.64	EC:3.1.30; EC:2.7.7.49; EC:3.1.26.4	Acting on ester bonds; RNA-directed DNA polymerase; Ribonuclease H
Tcordifilia_12442	263	20	8.89442e-21	88.8	EC:7.1.1.2; EC:1.6.5.11; EC:1.6.5.2	NADH:ubiquinone reductase (H(+)-translocating); NADH dehydrogenase (quinone); NAD(P)H dehydrogenase (quinone)
Tcordifilia_12446	263	20	3.39136e-44	87.98	EC:3.1.13; EC:3.1.15	Acting on ester bonds; Acting on ester bonds
Tcordifilia_12447	263	16	4.90336e-36	81.69	EC:2.3.1.225	Protein S-acyltransferase
Tcordifilia_12454	263	20	3.39091e-52	96.95	EC:7	Translocases
Tcordifilia_12464	263	15	2.69717e-16	75.1	EC:3.1.3	Acting on ester bonds
Tcordifilia_12481	264	20	4.8504e-30	75.23	EC:7	Translocases
Tcordifilia_12502	265	20	4.9716e-36	84.14	EC:2.7.1	Transferring phosphorus-containing groups
Tcordifilia_12510	265	20	5.08823e-46	85.58	EC:2.2.1.7	1-deoxy-D-xylulose-5-phosphate synthase
Tcordifilia_12511	265	20	6.061e-45	87.52	EC:7	Translocases
Tcordifilia_12521	265	20	5.05378e-16	87.09	EC:2.1.1.68; EC:3.1.3.16; EC:2.1.1.42; EC:2.1.1.76; EC:2.1.1.267	Caffeate O-methyltransferase; Protein-serine/threonine phosphatase; Flavone 3'-O-methyltransferase; Quercetin 3-O-methyltransferase; Flavonoid 3',5'-methyltransferase
Tcordifilia_12544	266	20	3.4965e-11	75.66	EC:3.1.30; EC:3.4.23; EC:2.7.7.49; EC:3.1.26.4	Acting on ester bonds; Acting on peptide bonds (peptidases); RNA-directed DNA polymerase; Ribonuclease H
Tcordifilia_12549	266	20	5.40419e-30	76.03	EC:1.1.1.21; EC:1.1.1.122	Aldose reductase; D-threo-aldose 1-dehydrogenase
Tcordifilia_12550	266	20	8.33195e-30	80.37	EC:2.7	Transferring phosphorus-containing groups
Tcordifilia_12551	266	20	2.25628e-32	77.47	EC:2.5.1.18	Glutathione transferase
Tcordifilia_12560	266	20	1.41519e-09	78.71	EC:7.2.2.10	P-type Ca(2+) transporter
Tcordifilia_12565	266	5	3.36956e-07	81.75	EC:1.1.1.316; EC:1.1.1.122	L-galactose 1-dehydrogenase; D-threo-aldose 1-dehydrogenase
Tcordifilia_12599	268	20	6.77762e-47	86.57	EC:2.1.1	Transferring one-carbon groups
Tcordifilia_12602	268	20	2.32865e-55	96.79	EC:3.6.4.13	RNA helicase
Tcordifilia_12609	268	20	6.01874e-39	73.19	EC:3	Hydrolases
Tcordifilia_12621	268	20	1.27385e-27	97.64	EC:6.3.1.2	Glutamine synthetase
Tcordifilia_12624	268	20	6.32124e-09	95.48	EC:7	Translocases
Tcordifilia_12628	268	20	2.65426e-08	91.87	EC:2.4.2; EC:2.7	Glycosyltransferases; Transferring phosphorus-containing groups
Tcordifilia_12629	268	20	3.09663e-26	80.18	EC:3.2.1.21; EC:3.2.1.14; EC:3.2.1.17	Beta-glucosidase; Chitinase; Lysozyme
Tcordifilia_12631	269	20	6.78519e-21	70.8	EC:3.1.30; EC:3.1.26.4	Acting on ester bonds; Ribonuclease H
Tcordifilia_12635	269	20	9.2662e-36	74.06	EC:2.7.7.18	Nicotinate-nucleotide adenylyltransferase
Tcordifilia_12653	270	20	3.7397e-28	87.28	EC:2.7.1.7; EC:2.7.1.4; EC:2.7.7.19; EC:2.7.1.2; EC:2.7.1.1	Mannokinase; Fructokinase; Polynucleotide adenylyltransferase; Glucokinase; Hexokinase
Tcordifilia_12654	270	20	2.93164e-30	88.02	EC:2.7.12.1	Dual-specificity kinase
Tcordifilia_12658	270	20	2.6939e-19	87.66	EC:2.7.1	Transferring phosphorus-containing groups
Tcordifilia_12676	270	20	2.22326e-27	79.47	EC:3.6.1; EC:3.6.4.13; EC:2.7.7.48; EC:2.1.1	Acting on acid anhydrides; RNA helicase; RNA-directed RNA polymerase; Transferring one-carbon groups
Tcordifilia_12681	271	18	1.22895e-24	62.82	EC:7	Translocases
Tcordifilia_12688	271	20	1.22492e-18	61.8	EC:2.1.1	Transferring one-carbon groups
Tcordifilia_12693	271	8	1.52952e-09	93.15	EC:1.14	Acting on paired donors, with incorporation or reduction of molecular oxygen. The oxygen incorporated need not be derived from O(2)
Tcordifilia_12712	271	20	9.22599e-17	76.32	EC:3.6.1; EC:3.6.4.13; EC:2.7.7.48	Acting on acid anhydrides; RNA helicase; RNA-directed RNA polymerase
Tcordifilia_12725	272	20	1.85512e-33	85.22	EC:2.5.1.18	Glutathione transferase
Tcordifilia_12726	272	20	4.07746e-19	78.87	EC:7	Translocases
Tcordifilia_12734	272	20	6.5248e-21	81.21	EC:3.2.1.14	Chitinase
Tcordifilia_12735	272	10	3.87615e-09	63.85	EC:2.3.1	Acyltransferases
Tcordifilia_12744	273	11	2.67605e-40	79.06	EC:3.4	Acting on peptide bonds (peptidases)
Tcordifilia_12746	273	20	9.63101e-51	74.39	EC:2.1.1.354	[Histone H3]-lysine(4) N-trimethyltransferase
Tcordifilia_12748	273	20	3.70014e-51	92.71	EC:2.1.1	Transferring one-carbon groups
Tcordifilia_12758	273	20	1.12953e-37	94.99	EC:3	Hydrolases
Tcordifilia_12769	273	20	3.96603e-19	87.35	EC:2	Transferases
Tcordifilia_12782	274	20	1.95774e-54	79.72	EC:3.1.1.29; EC:3.1.1.1	Aminoacyl-tRNA hydrolase; Carboxylesterase
Tcordifilia_12784	274	9	8.64591e-49	87.11	EC:3.4	Acting on peptide bonds (peptidases)
Tcordifilia_12793	274	15	8.81936e-09	67.64	EC:3.1.1	Acting on ester bonds
Tcordifilia_12802	275	20	2.10593e-07	84.02	EC:3.6.1	Acting on acid anhydrides
Tcordifilia_12805	275	20	2.19624e-35	99.08	EC:3.6.1	Acting on acid anhydrides
Tcordifilia_12808	275	20	1.355e-49	93.45	EC:7	Translocases
Tcordifilia_12814	275	16	3.14876e-09	89.4	EC:2.7.12.1; EC:2.7.11.24	Dual-specificity kinase; Mitogen-activated protein kinase
Tcordifilia_12815	275	20	1.18005e-08	97.46	EC:2.7.3; EC:2.7.13.3	Transferring phosphorus-containing groups; Histidine kinase
Tcordifilia_12817	275	6	6.94897e-22	79.88	EC:2.4.1	Glycosyltransferases
Tcordifilia_12826	275	7	2.46533e-25	75.76	EC:2	Transferases
Tcordifilia_12834	276	20	5.79329e-51	89.74	EC:2.4.1.34	1,3-beta-glucan synthase
Tcordifilia_12859	277	4	1.67306e-07	93.3	EC:5.2.1.8	Peptidylprolyl isomerase
Tcordifilia_12866	277	20	2.1888e-14	80.74	EC:2	Transferases
Tcordifilia_12870	277	17	7.0132e-11	62.05	EC:3	Hydrolases
Tcordifilia_12887	278	7	7.56928e-27	75.68	EC:7	Translocases
Tcordifilia_12888	278	20	2.44978e-39	80.33	EC:2.7.4.4; EC:2.7.4.3	Nucleoside-phosphate kinase; Adenylate kinase
Tcordifilia_12897	278	20	1.92987e-18	70.48	EC:3.1; EC:2.7.7	Acting on ester bonds; Transferring phosphorus-containing groups
Tcordifilia_12917	279	20	3.42785e-30	79.76	EC:2.7.4.4; EC:2.7.4.3	Nucleoside-phosphate kinase; Adenylate kinase
Tcordifilia_12921	279	20	8.49415e-25	61.53	EC:3.1.3.48	Protein-tyrosine-phosphatase
Tcordifilia_12923	279	20	1.0987e-32	83.56	EC:3.4.21	Acting on peptide bonds (peptidases)
Tcordifilia_12926	279	20	1.36612e-12	95.47	EC:6.1.1.6	Lysine--tRNA ligase
Tcordifilia_12928	279	20	6.86903e-17	76.59	EC:7	Translocases
Tcordifilia_12933	279	20	4.39841e-24	83.64	EC:2.4.1.21; EC:2.4.1.11	Starch synthase; Glycogen(starch) synthase
Tcordifilia_12934	279	20	5.74695e-20	73.02	EC:3.4.23	Acting on peptide bonds (peptidases)
Tcordifilia_12936	279	20	5.69184e-30	76.61	EC:3.4.21; EC:1.3.1.74	Acting on peptide bonds (peptidases); 2-alkenal reductase (NAD(P)(+))
Tcordifilia_12937	279	14	6.56874e-11	69.19	EC:3; EC:2.7.7	Hydrolases; Transferring phosphorus-containing groups
Tcordifilia_12949	280	18	1.358e-46	71.26	EC:2.7.1	Transferring phosphorus-containing groups
Tcordifilia_12954	280	20	9.82596e-35	86.9	EC:2.7.12.1	Dual-specificity kinase
Tcordifilia_12956	280	14	1.3397e-30	69.2	EC:2.1.1	Transferring one-carbon groups
Tcordifilia_12958	280	20	8.9204e-27	81.91	EC:3.4.23; EC:3.1; EC:2.7.7.49	Acting on peptide bonds (peptidases); Acting on ester bonds; RNA-directed DNA polymerase
Tcordifilia_12975	281	20	6.36831e-27	79.23	EC:2.7.7.49	RNA-directed DNA polymerase
Tcordifilia_12979	281	20	5.11426e-54	78.05	EC:3.5.1.53	N-carbamoylputrescine amidase
Tcordifilia_12981	281	20	3.2359e-29	84.82	EC:7	Translocases
Tcordifilia_12988	281	20	3.14643e-38	77.48	EC:3.6.1; EC:3.6.4.13; EC:2.7.7.48; EC:2.1.1	Acting on acid anhydrides; RNA helicase; RNA-directed RNA polymerase; Transferring one-carbon groups
Tcordifilia_12994	281	20	2.68314e-28	80.89	EC:2.4	Glycosyltransferases
Tcordifilia_13014	282	20	4.8224e-55	86.83	EC:7; EC:3.2.1.18	Translocases; Exo-alpha-sialidase
Tcordifilia_13016	282	20	5.41901e-37	71.17	EC:3.1.3.16	Protein-serine/threonine phosphatase
Tcordifilia_13018	282	20	1.07545e-46	85.5	EC:2.7.1	Transferring phosphorus-containing groups
Tcordifilia_13023	282	20	4.33703e-50	93.75	EC:7	Translocases
Tcordifilia_13030	282	20	7.70932e-55	87.25	EC:5.6.2.1	DNA topoisomerase
Tcordifilia_13035	282	20	2.61037e-30	88.44	EC:2.6.1.44; EC:2.6.1.12; EC:2.6.1.2	Alanine--glyoxylate transaminase; Alanine--oxo-acid transaminase; Alanine transaminase
Tcordifilia_13037	282	18	1.2241e-10	69.9	EC:2.7.7	Transferring phosphorus-containing groups
Tcordifilia_13043	283	12	3.37097e-47	89.54	EC:2.7	Transferring phosphorus-containing groups
Tcordifilia_13044	283	6	1.93333e-12	59.04	EC:6.1.1	Forming carbon-oxygen bonds
Tcordifilia_13070	284	20	8.27704e-22	88.8	EC:2.7.11.30	Receptor protein serine/threonine kinase
Tcordifilia_13071	284	20	9.99872e-24	85.42	EC:2.7	Transferring phosphorus-containing groups
Tcordifilia_13083	284	20	8.62885e-23	96.29	EC:1.4.3.21	Primary-amine oxidase
Tcordifilia_13087	284	20	6.8101e-18	79.47	EC:3.2.1.20; EC:2.4; EC:3.2.1.26; EC:3.2.1.48	Alpha-glucosidase; Glycosyltransferases; Beta-fructofuranosidase; Sucrose alpha-glucosidase
Tcordifilia_13090	285	20	7.5221e-12	79.32	EC:3.1.30; EC:3.4.23; EC:2.7.7.49; EC:3.1.26.4	Acting on ester bonds; Acting on peptide bonds (peptidases); RNA-directed DNA polymerase; Ribonuclease H
Tcordifilia_13092	285	20	1.47753e-57	91.61	EC:3.1.3.2	Acid phosphatase
Tcordifilia_13094	285	20	1.07193e-26	69.83	EC:3.4	Acting on peptide bonds (peptidases)
Tcordifilia_13104	285	20	6.36743e-21	77.6	EC:2.7.1	Transferring phosphorus-containing groups
Tcordifilia_13112	286	20	1.14056e-54	80.18	EC:3.1.1.1	Carboxylesterase
Tcordifilia_13114	286	20	5.88496e-33	81.53	EC:7	Translocases
Tcordifilia_13136	287	15	4.94407e-33	78.23	EC:2.7; EC:3	Transferring phosphorus-containing groups; Hydrolases
Tcordifilia_13158	287	18	1.43116e-11	79.75	EC:2	Transferases
Tcordifilia_13162	288	20	1.987e-40	80.04	EC:2.4.1	Glycosyltransferases
Tcordifilia_13163	288	20	2.49944e-43	90.65	EC:3.6.1	Acting on acid anhydrides
Tcordifilia_13169	288	20	2.50319e-42	94.01	EC:1.1.1.37	Malate dehydrogenase
Tcordifilia_13193	289	20	5.08509e-53	85.18	EC:2.7.7.27	Glucose-1-phosphate adenylyltransferase
Tcordifilia_13209	290	20	7.95643e-29	89.46	EC:2; EC:6	Transferases; Ligases
Tcordifilia_13211	290	20	1.50127e-50	91.43	EC:7	Translocases
Tcordifilia_13212	290	20	3.86039e-19	95.75	EC:3.6.1	Acting on acid anhydrides
Tcordifilia_13214	290	20	2.61358e-31	86.91	EC:3.4.22	Acting on peptide bonds (peptidases)
Tcordifilia_13217	290	20	2.21113e-34	74.59	EC:2.7.1.134; EC:2.7.1.159	Inositol-tetrakisphosphate 1-kinase; Inositol-1,3,4-trisphosphate 5/6-kinase
Tcordifilia_13231	290	8	1.08133e-11	96.6	EC:2.4.1.43	Polygalacturonate 4-alpha-galacturonosyltransferase
Tcordifilia_13238	291	20	3.18957e-29	86.74	EC:7	Translocases
Tcordifilia_13239	291	20	1.25007e-19	96.07	EC:2.7.11.17	Calcium/calmodulin-dependent protein kinase
Tcordifilia_13241	291	20	3.65953e-57	93.39	EC:7	Translocases
Tcordifilia_13252	291	20	2.9019e-09	92.31	EC:6.1.1.22	Asparagine--tRNA ligase
Tcordifilia_13259	291	13	3.62284e-07	62.55	EC:2	Transferases
Tcordifilia_13269	291	19	3.6682e-20	80.42	EC:2.7	Transferring phosphorus-containing groups
Tcordifilia_13273	292	20	6.78215e-27	89.84	EC:2.7.12.1	Dual-specificity kinase
Tcordifilia_13282	292	12	1.71938e-17	76.95	EC:3.1.1.1; EC:3.1.1.3	Carboxylesterase; Triacylglycerol lipase
Tcordifilia_13283	292	14	7.78911e-24	61.45	EC:2.7.1	Transferring phosphorus-containing groups
Tcordifilia_13284	292	20	6.46218e-38	78.53	EC:3.1.30; EC:3.4.23; EC:2.7.7.49; EC:3.1.26.4	Acting on ester bonds; Acting on peptide bonds (peptidases); RNA-directed DNA polymerase; Ribonuclease H
Tcordifilia_13289	292	20	5.05976e-31	84.97	EC:3.4.23; EC:3.1; EC:2.7.7.49	Acting on peptide bonds (peptidases); Acting on ester bonds; RNA-directed DNA polymerase
Tcordifilia_13293	292	20	6.28669e-21	54.06	EC:1	Oxidoreductases
Tcordifilia_13296	292	20	2.82455e-31	69.12	EC:2	Transferases
Tcordifilia_13302	293	20	9.23381e-29	71.74	EC:3.1	Acting on ester bonds
Tcordifilia_13303	293	20	1.44226e-16	76.62	EC:3.1.30; EC:3.4.23; EC:2.7.7.49; EC:3.1.26.4	Acting on ester bonds; Acting on peptide bonds (peptidases); RNA-directed DNA polymerase; Ribonuclease H
Tcordifilia_13309	293	20	5.62037e-18	82.83	EC:1.13.11.58	Linoleate 9S-lipoxygenase
Tcordifilia_13310	293	7	1.00326e-09	92.86	EC:2.7.1; EC:7.4.2.4	Transferring phosphorus-containing groups; Chloroplast protein-transporting ATPase
Tcordifilia_13326	293	20	2.6948e-20	77.16	EC:3.2.1.21; EC:3.2.1.14; EC:3.2.1.17	Beta-glucosidase; Chitinase; Lysozyme
Tcordifilia_13331	294	20	9.79819e-30	66.92	EC:1	Oxidoreductases
Tcordifilia_13332	294	20	7.7673e-22	73.42	EC:3.2.1.117; EC:3.2.1.21; EC:3.2.1.25; EC:3.2.1.88; EC:3.2.1.23; EC:3.2.1.39; EC:3.2.1.118; EC:3.2.1.38	Amygdalin beta-glucosidase; Beta-glucosidase; Beta-mannosidase; Non-reducing end beta-L-arabinopyranosidase; Beta-galactosidase; Glucan endo-1,3-beta-D-glucosidase; Prunasin beta-glucosidase; Beta-D-fucosidase
Tcordifilia_13334	294	20	5.29168e-40	91.7	EC:3.6.1	Acting on acid anhydrides
Tcordifilia_13340	294	20	2.32374e-16	83.95	EC:2.3.1.24	Sphingosine N-acyltransferase
Tcordifilia_13346	294	20	3.34063e-10	84.53	EC:2.7.1	Transferring phosphorus-containing groups
Tcordifilia_13381	295	14	1.1976e-17	66.34	EC:3.1.2.1	Acetyl-CoA hydrolase
Tcordifilia_13385	295	19	1.59791e-13	96.13	EC:3.6.1; EC:3.6.4.13; EC:2.7.7.48; EC:2.1.1	Acting on acid anhydrides; RNA helicase; RNA-directed RNA polymerase; Transferring one-carbon groups
Tcordifilia_13386	295	4	2.11676e-07	67.96	EC:2.7.7; EC:2.1.1	Transferring phosphorus-containing groups; Transferring one-carbon groups
Tcordifilia_13392	296	20	3.03072e-39	95.87	EC:1.1.1.34	Hydroxymethylglutaryl-CoA reductase (NADPH)
Tcordifilia_13393	296	14	7.92896e-43	90.82	EC:3.6.1	Acting on acid anhydrides
Tcordifilia_13394	296	20	1.18392e-34	73.42	EC:2.1.1	Transferring one-carbon groups
Tcordifilia_13396	296	20	4.18719e-36	73.26	EC:2.1.1	Transferring one-carbon groups
Tcordifilia_13403	296	20	5.16962e-26	82.84	EC:2.5.1.18; EC:1.11.1	Glutathione transferase; Acting on a peroxide as acceptor
Tcordifilia_13411	296	20	4.32028e-29	93.56	EC:2.6.1.13	Ornithine aminotransferase
Tcordifilia_13419	297	20	1.29461e-34	94.15	EC:3.4.19.12	Ubiquitinyl hydrolase 1
Tcordifilia_13422	297	20	2.99011e-56	75.81	EC:7	Translocases
Tcordifilia_13423	297	20	5.94536e-33	80.9	EC:2.1.1	Transferring one-carbon groups
Tcordifilia_13426	297	20	5.20382e-23	74.81	EC:3.4.22	Acting on peptide bonds (peptidases)
Tcordifilia_13427	297	20	3.75039e-36	73.3	EC:2.4	Glycosyltransferases
Tcordifilia_13429	297	10	2.2589e-17	75.67	EC:3.4.11	Acting on peptide bonds (peptidases)
Tcordifilia_13430	297	20	3.7815e-45	85.86	EC:3.1.3	Acting on ester bonds
Tcordifilia_13433	297	12	6.87602e-14	72.44	EC:3.1.3	Acting on ester bonds
Tcordifilia_13450	297	20	4.79081e-34	70.03	EC:2.7.12.1	Dual-specificity kinase
Tcordifilia_13474	298	20	4.49547e-13	93.89	EC:3.6.1	Acting on acid anhydrides
Tcordifilia_13490	299	10	1.34041e-36	82.82	EC:2	Transferases
Tcordifilia_13497	299	20	3.74365e-30	77.59	EC:7	Translocases
Tcordifilia_13510	299	20	7.48147e-10	84.25	EC:2.7.7.19	Polynucleotide adenylyltransferase
Tcordifilia_13518	300	20	9.13711e-20	81.09	EC:2.7.1	Transferring phosphorus-containing groups
Tcordifilia_13521	300	20	3.93712e-15	64.65	EC:1	Oxidoreductases
Tcordifilia_13522	300	20	7.12935e-59	90.17	EC:3.2.1.14; EC:2.5.1.108	Chitinase; 2-(3-amino-3-carboxypropyl)histidine synthase
Tcordifilia_13524	300	7	3.44463e-14	59.8	EC:2.3	Acyltransferases
Tcordifilia_13527	300	20	2.52612e-28	76.26	EC:3.4.22	Acting on peptide bonds (peptidases)
Tcordifilia_13534	300	20	1.66557e-12	89.23	EC:3.6.4.13	RNA helicase
Tcordifilia_13551	301	11	1.32974e-12	87.85	EC:3.6.1.25	Triphosphatase
Tcordifilia_13555	301	20	3.97386e-22	70.9	EC:2	Transferases
Tcordifilia_13556	301	20	6.85566e-31	72.72	EC:2.3.1.20; EC:2.3.1.75; EC:1.14	Diacylglycerol O-acyltransferase; Long-chain-alcohol O-fatty-acyltransferase; Acting on paired donors, with incorporation or reduction of molecular oxygen. The oxygen incorporated need not be derived from O(2)
Tcordifilia_13584	302	8	1.85027e-28	60.72	EC:2.7.1	Transferring phosphorus-containing groups
Tcordifilia_13587	302	20	6.26037e-59	89.69	EC:6.3.5.5	Carbamoyl-phosphate synthase (glutamine-hydrolyzing)
Tcordifilia_13592	302	20	1.586e-19	90.17	EC:6.6.1.1	Magnesium chelatase
Tcordifilia_13597	302	20	1.39818e-09	87.32	EC:3.2.1.14	Chitinase
Tcordifilia_13609	303	20	4.97207e-39	76.37	EC:2	Transferases
Tcordifilia_13642	304	18	1.50893e-16	76.61	EC:2.7.7.18	Nicotinate-nucleotide adenylyltransferase
Tcordifilia_13646	304	20	9.97466e-18	88.45	EC:2; EC:6	Transferases; Ligases
Tcordifilia_13650	304	20	1.57584e-45	64.85	EC:3.6.1; EC:3.6.4.13	Acting on acid anhydrides; RNA helicase
Tcordifilia_13651	304	20	1.52691e-12	73.39	EC:2.7.7	Transferring phosphorus-containing groups
Tcordifilia_13652	304	20	8.33902e-34	77.35	EC:7	Translocases
Tcordifilia_13672	305	20	2.7528e-28	87.17	EC:7	Translocases
Tcordifilia_13674	305	20	3.49077e-38	67.88	EC:7	Translocases
Tcordifilia_13680	305	20	2.18071e-36	77.25	EC:2.7.1	Transferring phosphorus-containing groups
Tcordifilia_13683	305	20	1.48401e-48	76.75	EC:2.7	Transferring phosphorus-containing groups
Tcordifilia_13695	306	20	1.03683e-21	75.5	EC:3.1; EC:3.4; EC:2.7.7	Acting on ester bonds; Acting on peptide bonds (peptidases); Transferring phosphorus-containing groups
Tcordifilia_13704	306	20	1.52787e-30	72.74	EC:2.4.1	Glycosyltransferases
Tcordifilia_13717	306	20	3.38717e-20	68.39	EC:3.1; EC:2.7.7	Acting on ester bonds; Transferring phosphorus-containing groups
Tcordifilia_13743	307	20	9.36405e-63	87.76	EC:2.4.1.123	Inositol 3-alpha-galactosyltransferase
Tcordifilia_13748	307	14	2.28742e-17	78.18	EC:2.3.1.20; EC:1.14	Diacylglycerol O-acyltransferase; Acting on paired donors, with incorporation or reduction of molecular oxygen. The oxygen incorporated need not be derived from O(2)
Tcordifilia_13753	307	20	2.02161e-27	78.85	EC:3.6.1	Acting on acid anhydrides
Tcordifilia_13760	308	20	5.39043e-46	68.72	EC:1.1.1.3; EC:2.7.2.4	Homoserine dehydrogenase; Aspartate kinase
Tcordifilia_13767	308	7	1.61108e-12	73.12	EC:3.4.22; EC:3.4.19.12	Acting on peptide bonds (peptidases); Ubiquitinyl hydrolase 1
Tcordifilia_13769	308	20	1.23616e-10	64.1	EC:3.4	Acting on peptide bonds (peptidases)
Tcordifilia_13783	309	8	4.42064e-19	85.42	EC:1.11.1.11	L-ascorbate peroxidase
Tcordifilia_13794	309	19	6.64478e-20	57.9	EC:2	Transferases
Tcordifilia_13799	309	15	4.00497e-23	82.14	EC:3.1	Acting on ester bonds
Tcordifilia_13800	309	20	2.72714e-14	91.86	EC:3.4	Acting on peptide bonds (peptidases)
Tcordifilia_13801	309	20	4.35956e-27	92.05	EC:3.1.3.48	Protein-tyrosine-phosphatase
Tcordifilia_13830	310	20	2.51985e-42	76.12	EC:5	Isomerases
Tcordifilia_13840	311	20	1.73631e-59	91.32	EC:4.2.1.3	Aconitate hydratase
Tcordifilia_13841	311	20	5.09481e-54	84.24	EC:2.4	Glycosyltransferases
Tcordifilia_13844	311	20	6.1242e-52	89.27	EC:1.2.4.4	3-methyl-2-oxobutanoate dehydrogenase (2-methylpropanoyl-transferring)
Tcordifilia_13846	311	20	2.07608e-50	78.54	EC:2.3.1	Acyltransferases
Tcordifilia_13847	311	20	5.33408e-40	69.7	EC:3.4.22	Acting on peptide bonds (peptidases)
Tcordifilia_13850	311	7	1.15902e-08	74.57	EC:2.1.1	Transferring one-carbon groups
Tcordifilia_13853	311	20	1.51178e-48	64.75	EC:2.4	Glycosyltransferases
Tcordifilia_13893	313	20	7.14098e-19	89.53	EC:2.3.1.41; EC:2.3.1.85	Beta-ketoacyl-[acyl-carrier-protein] synthase I; Fatty-acid synthase system
Tcordifilia_13894	313	12	5.47006e-16	80.82	EC:7	Translocases
Tcordifilia_13897	313	20	7.02566e-23	91.5	EC:2	Transferases
Tcordifilia_13917	314	20	6.33019e-39	78.96	EC:3.6.1	Acting on acid anhydrides
Tcordifilia_13925	314	20	1.00204e-63	82.22	EC:3.6.1	Acting on acid anhydrides
Tcordifilia_13926	314	20	1.28921e-23	68.46	EC:3; EC:2.7.7	Hydrolases; Transferring phosphorus-containing groups
Tcordifilia_13931	314	17	5.51162e-18	79.35	EC:2.1.1	Transferring one-carbon groups
Tcordifilia_13932	314	20	1.34773e-10	80.99	EC:3.4.22; EC:2.3.1	Acting on peptide bonds (peptidases); Acyltransferases
Tcordifilia_13939	314	20	1.72103e-37	81.52	EC:3.2.1.2	Beta-amylase
Tcordifilia_13943	315	5	1.10809e-12	94.63	EC:2.7.7.50; EC:3.1.3.48; EC:6.5.1.1	mRNA guanylyltransferase; Protein-tyrosine-phosphatase; DNA ligase (ATP)
Tcordifilia_13947	315	20	7.01014e-21	65.65	EC:1	Oxidoreductases
Tcordifilia_13950	315	20	1.80777e-61	86.5	EC:4.1.2.13	Fructose-bisphosphate aldolase
Tcordifilia_13967	316	20	1.42406e-55	86.11	EC:3.1.3.2	Acid phosphatase
Tcordifilia_13974	316	11	8.79803e-43	93.13	EC:2.4; EC:6.3.5.2	Glycosyltransferases; GMP synthase (glutamine-hydrolyzing)
Tcordifilia_13980	316	20	4.61979e-32	80.77	EC:7	Translocases
Tcordifilia_13991	316	17	2.09728e-21	65.7	EC:2.7.7	Transferring phosphorus-containing groups
Tcordifilia_13996	317	20	8.45368e-57	84.47	EC:2.3.1	Acyltransferases
Tcordifilia_13999	317	20	1.00444e-54	84.78	EC:7	Translocases
Tcordifilia_14011	317	20	5.38526e-26	70.67	EC:3.1; EC:2.7.7	Acting on ester bonds; Transferring phosphorus-containing groups
Tcordifilia_14015	317	20	1.22297e-10	100	EC:2.4.1.34	1,3-beta-glucan synthase
Tcordifilia_14022	318	20	3.22941e-35	82.94	EC:1.13.12; EC:1.14.13.122	Acting on single donors with incorporation of molecular oxygen (oxygenases). The oxygen incorporated need not be derived from O(2); Chlorophyllide a oxygenase
Tcordifilia_14027	318	20	6.98343e-59	88.6	EC:1	Oxidoreductases
Tcordifilia_14028	318	20	1.1446e-19	96.56	EC:2.7.1	Transferring phosphorus-containing groups
Tcordifilia_14032	318	20	8.54162e-32	84.62	EC:6.2.1.12	4-coumarate--CoA ligase
Tcordifilia_14037	318	20	2.19754e-69	95.25	EC:1.14.13.81	Magnesium-protoporphyrin IX monomethyl ester (oxidative) cyclase
Tcordifilia_14039	318	20	1.89577e-36	84.81	EC:1.1.1.35; EC:5.3.3.8; EC:4.2.1.17; EC:5.1.2.3	3-hydroxyacyl-CoA dehydrogenase; Delta(3)-Delta(2)-enoyl-CoA isomerase; Enoyl-CoA hydratase; 3-hydroxybutyryl-CoA epimerase
Tcordifilia_14040	318	19	2.89658e-17	78.3	EC:5.3.4.1; EC:3.1	Protein disulfide-isomerase; Acting on ester bonds
Tcordifilia_14061	319	20	7.0139e-67	96.37	EC:2.4.1.34	1,3-beta-glucan synthase
Tcordifilia_14064	319	20	2.13396e-34	81.5	EC:3.4.19.12	Ubiquitinyl hydrolase 1
Tcordifilia_14065	319	20	3.48342e-23	82.38	EC:3.7.1.6	Acetylpyruvate hydrolase
Tcordifilia_14070	319	20	4.84989e-19	82.77	EC:3.2.1.4	Cellulase
Tcordifilia_14081	319	20	8.18165e-25	80.09	EC:1.17.1.4; EC:1.17.3.2	Xanthine dehydrogenase; Xanthine oxidase
Tcordifilia_14085	319	20	4.14e-31	86.55	EC:2.3.3.8; EC:6	ATP citrate synthase; Ligases
Tcordifilia_14095	320	20	2.23652e-61	90.87	EC:7	Translocases
Tcordifilia_14099	320	6	5.58192e-10	90.7	EC:3.4	Acting on peptide bonds (peptidases)
Tcordifilia_14104	320	8	4.5206e-19	88.22	EC:3.1.2.20	Acyl-CoA hydrolase
Tcordifilia_14122	321	20	1.1615e-28	75.04	EC:3.6.1; EC:3.6.4.13; EC:2.7.7.48; EC:2.1.1	Acting on acid anhydrides; RNA helicase; RNA-directed RNA polymerase; Transferring one-carbon groups
Tcordifilia_14123	321	20	4.53186e-49	90.79	EC:3.6.1; EC:3.4; EC:5.6.1.5	Acting on acid anhydrides; Acting on peptide bonds (peptidases); Proteasome ATPase
Tcordifilia_14127	321	20	3.94106e-14	65.19	EC:2.7	Transferring phosphorus-containing groups
Tcordifilia_14148	321	18	2.51869e-30	91.81	EC:1.14.15.21	Zeaxanthin epoxidase
Tcordifilia_14156	322	20	1.33109e-26	79.41	EC:3.1.30; EC:3.4.23; EC:2.7.7.49; EC:3.1.26.4	Acting on ester bonds; Acting on peptide bonds (peptidases); RNA-directed DNA polymerase; Ribonuclease H
Tcordifilia_14158	322	20	9.77085e-47	78.53	EC:1	Oxidoreductases
Tcordifilia_14166	322	20	1.53802e-24	79.44	EC:3.6.1	Acting on acid anhydrides
Tcordifilia_14180	323	20	7.54231e-38	78.67	EC:2; EC:3.1.1.29; EC:3.1.1.1	Transferases; Aminoacyl-tRNA hydrolase; Carboxylesterase
Tcordifilia_14188	323	20	1.61272e-18	72.86	EC:2.4.1.207; EC:3.2.1	Xyloglucan:xyloglucosyl transferase; Glycosylases
Tcordifilia_14193	323	20	5.64542e-48	84.01	EC:3.1.30; EC:3.1.26.11	Acting on ester bonds; Ribonuclease Z
Tcordifilia_14204	323	20	1.13612e-37	85.28	EC:2.4	Glycosyltransferases
Tcordifilia_14211	323	3	8.22901e-07	64.33	EC:2	Transferases
Tcordifilia_14221	324	20	2.64212e-31	76.92	EC:1.14	Acting on paired donors, with incorporation or reduction of molecular oxygen. The oxygen incorporated need not be derived from O(2)
Tcordifilia_14227	324	20	4.67563e-37	82.1	EC:2.4.1	Glycosyltransferases
Tcordifilia_14229	324	20	4.61729e-25	89.76	EC:2.7.1.35	Pyridoxal kinase
Tcordifilia_14238	325	20	8.10888e-32	99.72	EC:3.6.1; EC:2.4	Acting on acid anhydrides; Glycosyltransferases
Tcordifilia_14245	325	20	2.39986e-31	82.71	EC:3.4.24	Acting on peptide bonds (peptidases)
Tcordifilia_14249	325	20	3.19068e-17	66.92	EC:3; EC:7	Hydrolases; Translocases
Tcordifilia_14261	326	20	2.06492e-38	82.99	EC:3.4.19.12	Ubiquitinyl hydrolase 1
Tcordifilia_14262	326	20	1.31854e-52	81.8	EC:3.4.22	Acting on peptide bonds (peptidases)
Tcordifilia_14277	326	20	2.90588e-22	89.7	EC:1.17.1; EC:1.17.7.1; EC:1.17.7.4	Acting on CH or CH(2) groups; (E)-4-hydroxy-3-methylbut-2-enyl-diphosphate synthase (ferredoxin); 4-hydroxy-3-methylbut-2-enyl diphosphate reductase
Tcordifilia_14285	327	20	1.60795e-49	72.96	EC:3.2.1.15	Endo-polygalacturonase
Tcordifilia_14289	327	20	4.72933e-38	72.53	EC:1.8.4	Acting on a sulfur group of donors
Tcordifilia_14290	327	11	6.82599e-30	72.26	EC:2	Transferases
Tcordifilia_14297	327	20	4.42802e-24	57.64	EC:2	Transferases
Tcordifilia_14300	327	20	6.5046e-42	74.86	EC:3.1; EC:2.7.7	Acting on ester bonds; Transferring phosphorus-containing groups
Tcordifilia_14306	327	20	3.76886e-52	76.51	EC:3.4.11	Acting on peptide bonds (peptidases)
Tcordifilia_14319	328	20	6.85151e-10	67.55	EC:2.7.7	Transferring phosphorus-containing groups
Tcordifilia_14327	328	20	3.82361e-14	86.53	EC:1.2.1	Acting on the aldehyde or oxo group of donors
Tcordifilia_14344	328	20	1.20865e-25	94.02	EC:2.7.2.3	Phosphoglycerate kinase
Tcordifilia_14349	328	20	3.59321e-42	79.19	EC:3.2.1.21; EC:3.2.1.6	Beta-glucosidase; Endo-1,3(4)-beta-glucanase
Tcordifilia_14359	329	20	1.23377e-34	81.3	EC:3.6.1; EC:3.4	Acting on acid anhydrides; Acting on peptide bonds (peptidases)
Tcordifilia_14362	329	20	2.44529e-12	98.55	EC:3.6.1	Acting on acid anhydrides
Tcordifilia_14368	329	20	3.2824e-10	85.57	EC:2.3.1.16; EC:2.3.1.9	Acetyl-CoA C-acyltransferase; Acetyl-CoA C-acetyltransferase
Tcordifilia_14369	329	20	1.51054e-25	82.83	EC:6.3.2	Forming carbon-nitrogen bonds
Tcordifilia_14374	329	20	8.24447e-63	74.11	EC:3.1.3.5	5'-nucleotidase
Tcordifilia_14376	329	20	5.41384e-20	65.83	EC:3.5.4.14; EC:3.5.4.5	Acting on carbon-nitrogen bonds, other than peptide bonds; Cytidine deaminase
Tcordifilia_14377	329	8	1.38645e-11	76.98	EC:7	Translocases
Tcordifilia_14397	330	20	4.10431e-13	79.84	EC:1	Oxidoreductases
Tcordifilia_14402	330	20	2.26405e-49	79.91	EC:3.1.13; EC:3.1.15	Acting on ester bonds; Acting on ester bonds
Tcordifilia_14408	330	11	4.53038e-31	69.96	EC:2	Transferases
Tcordifilia_14415	330	12	5.46129e-20	84.45	EC:1.3.1.88	tRNA-dihydrouridine(16/17) synthase (NAD(P)(+))
Tcordifilia_14421	331	7	9.86025e-10	96.83	EC:3.4.21; EC:2.7.7.6	Acting on peptide bonds (peptidases); DNA-directed RNA polymerase
Tcordifilia_14423	331	20	8.0849e-33	75.46	EC:1.3.1.38	Trans-2-enoyl-CoA reductase (NADPH)
Tcordifilia_14424	331	20	1.29127e-35	75.41	EC:3.4.19.12	Ubiquitinyl hydrolase 1
Tcordifilia_14432	331	20	2.93145e-59	84.26	EC:3.2.1.22	Alpha-galactosidase
Tcordifilia_14442	331	12	2.73881e-37	88.59	EC:2.7.1.145	Deoxynucleoside kinase
Tcordifilia_14446	331	20	3.53347e-31	81.17	EC:2.7.7.48	RNA-directed RNA polymerase
Tcordifilia_14452	332	20	2.04313e-54	81.59	EC:2.7.12.1; EC:3	Dual-specificity kinase; Hydrolases
Tcordifilia_14455	332	20	3.59396e-65	91.99	EC:2	Transferases
Tcordifilia_14456	332	20	5.72746e-46	96.28	EC:2.7.1	Transferring phosphorus-containing groups
Tcordifilia_14462	332	20	1.67338e-15	76.17	EC:3.4.23; EC:3.1; EC:2.7.7.49	Acting on peptide bonds (peptidases); Acting on ester bonds; RNA-directed DNA polymerase
Tcordifilia_14469	332	20	2.43077e-32	84.33	EC:3.6.1	Acting on acid anhydrides
Tcordifilia_14475	332	20	9.38561e-11	95.89	EC:4.1.1.35	UDP-glucuronate decarboxylase
Tcordifilia_14481	333	20	4.16372e-50	83.24	EC:2.7.12.1	Dual-specificity kinase
Tcordifilia_14482	333	5	3.54091e-14	83.7	EC:3.6.1	Acting on acid anhydrides
Tcordifilia_14484	333	7	9.22067e-14	77.42	EC:5.2.1.8	Peptidylprolyl isomerase
Tcordifilia_14486	333	20	5.66054e-23	81.78	EC:7	Translocases
Tcordifilia_14488	333	20	4.02544e-22	84.15	EC:1.1.1.34	Hydroxymethylglutaryl-CoA reductase (NADPH)
Tcordifilia_14489	333	20	1.22926e-13	57.44	EC:3	Hydrolases
Tcordifilia_14490	333	20	6.56712e-58	95.27	EC:1.1.1.34	Hydroxymethylglutaryl-CoA reductase (NADPH)
Tcordifilia_14494	333	20	8.36767e-14	68.54	EC:2.7.7	Transferring phosphorus-containing groups
Tcordifilia_14499	333	20	3.34756e-55	75.46	EC:2.6.1.9	Histidinol-phosphate transaminase
Tcordifilia_14511	334	10	1.83164e-18	90.66	EC:5.1.3.15	Glucose-6-phosphate 1-epimerase
Tcordifilia_14514	334	20	9.68377e-46	81.47	EC:7	Translocases
Tcordifilia_14517	334	20	8.73043e-64	84.38	EC:1	Oxidoreductases
Tcordifilia_14518	334	20	1.12599e-67	84.82	EC:2.4	Glycosyltransferases
Tcordifilia_14519	334	15	2.82948e-17	87.41	EC:2.7.7	Transferring phosphorus-containing groups
Tcordifilia_14527	334	20	5.61405e-28	80.42	EC:5.2.1.8	Peptidylprolyl isomerase
Tcordifilia_14528	334	20	4.57781e-57	79.87	EC:3.1.3.16	Protein-serine/threonine phosphatase
Tcordifilia_14541	335	10	4.91637e-52	78.71	EC:2.7	Transferring phosphorus-containing groups
Tcordifilia_14542	335	20	8.90007e-16	71.65	EC:2.4.1	Glycosyltransferases
Tcordifilia_14544	335	20	1.19009e-69	95.55	EC:3.1.3.16	Protein-serine/threonine phosphatase
Tcordifilia_14549	335	19	1.12077e-25	80.22	EC:3.1.13; EC:3.1.15	Acting on ester bonds; Acting on ester bonds
Tcordifilia_14557	335	16	2.27634e-09	62.22	EC:2	Transferases
Tcordifilia_14561	336	20	5.0736e-52	84.66	EC:2.7.3; EC:2.7.13.3	Transferring phosphorus-containing groups; Histidine kinase
Tcordifilia_14564	336	20	3.41131e-62	76.9	EC:3.1.2.6	Hydroxyacylglutathione hydrolase
Tcordifilia_14567	336	20	1.26799e-33	77.68	EC:3.1; EC:3.2.1.51	Acting on ester bonds; Alpha-L-fucosidase
Tcordifilia_14569	336	20	9.03169e-31	64.72	EC:3.1; EC:4.6.1.19	Acting on ester bonds; Ribonuclease T(2)
Tcordifilia_14586	336	20	2.79527e-44	76.11	EC:2.4.1.227	Undecaprenyldiphospho-muramoylpentapeptide beta-N-
Tcordifilia_14588	336	20	2.2064e-59	66.14	EC:5	Isomerases
Tcordifilia_14601	337	20	1.76927e-34	83.19	EC:3.1.3.2	Acid phosphatase
Tcordifilia_14606	337	20	3.99261e-10	73.83	EC:2.4	Glycosyltransferases
Tcordifilia_14626	337	3	6.09035e-07	76.22	EC:2.7.7	Transferring phosphorus-containing groups
Tcordifilia_14627	338	14	5.70288e-23	66.57	EC:7	Translocases
Tcordifilia_14630	338	20	1.94304e-62	87.66	EC:4.99.1.1	Protoporphyrin ferrochelatase
Tcordifilia_14637	338	20	1.98983e-71	95.98	EC:2.7.11.24	Mitogen-activated protein kinase
Tcordifilia_14651	338	20	1.22856e-22	74.06	EC:7.2.2.10	P-type Ca(2+) transporter
Tcordifilia_14652	338	20	2.53833e-45	81.44	EC:3.6.1	Acting on acid anhydrides
Tcordifilia_14659	338	3	5.89772e-12	80.16	EC:2.1.1	Transferring one-carbon groups
Tcordifilia_14691	339	20	1.22207e-44	86.72	EC:2.7.7.27	Glucose-1-phosphate adenylyltransferase
Tcordifilia_14694	339	20	1.07897e-16	77.88	EC:3.1.30; EC:3.4.23; EC:2.7.7.49; EC:3.1.26.4	Acting on ester bonds; Acting on peptide bonds (peptidases); RNA-directed DNA polymerase; Ribonuclease H
Tcordifilia_14698	339	20	5.67875e-35	75.92	EC:2.1.1	Transferring one-carbon groups
Tcordifilia_14738	341	10	1.28445e-52	82.83	EC:2	Transferases
Tcordifilia_14744	341	20	2.48773e-59	65.77	EC:5.1.3.15	Glucose-6-phosphate 1-epimerase
Tcordifilia_14747	341	20	3.70211e-41	80.37	EC:2.1.1	Transferring one-carbon groups
Tcordifilia_14749	341	20	2.4315e-26	79.71	EC:3.1.30; EC:3.1.26.5	Acting on ester bonds; Ribonuclease P
Tcordifilia_14751	341	20	4.2164e-43	87.48	EC:1.14	Acting on paired donors, with incorporation or reduction of molecular oxygen. The oxygen incorporated need not be derived from O(2)
Tcordifilia_14752	341	20	7.65985e-29	68.92	EC:1	Oxidoreductases
Tcordifilia_14769	342	20	4.63901e-43	84.61	EC:2.7.12.1; EC:2.7.11.24	Dual-specificity kinase; Mitogen-activated protein kinase
Tcordifilia_14772	342	20	3.22829e-71	94.82	EC:3.1.3.16	Protein-serine/threonine phosphatase
Tcordifilia_14779	342	6	1.47551e-13	89.41	EC:3.6.1	Acting on acid anhydrides
Tcordifilia_14788	342	20	6.70763e-26	60.23	EC:2	Transferases
Tcordifilia_14791	342	20	3.33226e-16	64.1	EC:3.1	Acting on ester bonds
Tcordifilia_14800	343	20	1.97133e-21	65.15	EC:3.6.1	Acting on acid anhydrides
Tcordifilia_14802	343	20	5.15213e-57	77.19	EC:3.2.1.21	Beta-glucosidase
Tcordifilia_14805	343	20	1.5193e-65	82.59	EC:2.1.1	Transferring one-carbon groups
Tcordifilia_14807	343	17	7.38588e-29	67.64	EC:3; EC:2.7.7	Hydrolases; Transferring phosphorus-containing groups
Tcordifilia_14821	343	20	1.85154e-37	66.02	EC:3	Hydrolases
Tcordifilia_14822	343	20	2.17957e-43	81.95	EC:3.4.23; EC:3.1; EC:2.7.7.49	Acting on peptide bonds (peptidases); Acting on ester bonds; RNA-directed DNA polymerase
Tcordifilia_14832	344	11	1.67888e-11	67.62	EC:5.4	Intramolecular transferases
Tcordifilia_14833	344	20	5.77259e-17	79.95	EC:3.2.2	Glycosylases
Tcordifilia_14834	344	20	1.60356e-45	72.85	EC:1.11.1	Acting on a peroxide as acceptor
Tcordifilia_14835	344	20	1.11274e-54	91.86	EC:1.4.1.3; EC:1.4.1.2	Glutamate dehydrogenase (NAD(P)(+)); Glutamate dehydrogenase
Tcordifilia_14838	344	20	2.54239e-42	71.69	EC:2.4.1	Glycosyltransferases
Tcordifilia_14839	344	10	1.38803e-14	58.57	EC:2	Transferases
Tcordifilia_14841	344	20	1.66276e-08	84.85	EC:2	Transferases
Tcordifilia_14847	344	20	3.54449e-21	88.96	EC:2.4.1.11	Glycogen(starch) synthase
Tcordifilia_14859	345	10	1.299e-08	76.81	EC:7.1.1.2; EC:1.6.5.11; EC:1.6.5.2	NADH:ubiquinone reductase (H(+)-translocating); NADH dehydrogenase (quinone); NAD(P)H dehydrogenase (quinone)
Tcordifilia_14861	345	20	2.38324e-39	83.4	EC:2.1.1	Transferring one-carbon groups
Tcordifilia_14867	345	20	2.31804e-25	68.22	EC:1.13.11	Acting on single donors with incorporation of molecular oxygen (oxygenases). The oxygen incorporated need not be derived from O(2)
Tcordifilia_14878	345	20	7.8912e-42	78.34	EC:3.4.19.12	Ubiquitinyl hydrolase 1
Tcordifilia_14884	345	20	3.00177e-48	87.67	EC:3.1.3.2	Acid phosphatase
Tcordifilia_14888	345	20	3.24987e-58	80.58	EC:2.1.1	Transferring one-carbon groups
Tcordifilia_14915	346	20	1.54207e-32	89.33	EC:3.4.22	Acting on peptide bonds (peptidases)
Tcordifilia_14919	346	13	2.92779e-10	79.61	EC:2	Transferases
Tcordifilia_14928	346	20	4.18411e-22	77.05	EC:3.6.1; EC:3.6.4.13; EC:2.7.7.48; EC:2.1.1	Acting on acid anhydrides; RNA helicase; RNA-directed RNA polymerase; Transferring one-carbon groups
Tcordifilia_14929	347	6	2.30891e-31	93.96	EC:7	Translocases
Tcordifilia_14933	347	20	3.54539e-49	87.87	EC:1.3.5.6; EC:1.14	9,9'-di-cis-zeta-carotene desaturase; Acting on paired donors, with incorporation or reduction of molecular oxygen. The oxygen incorporated need not be derived from O(2)
Tcordifilia_14937	347	20	5.7683e-39	82.57	EC:2.3.1.85; EC:1.1.1.100	Fatty-acid synthase system; 3-oxoacyl-[acyl-carrier-protein] reductase
Tcordifilia_14938	347	20	2.04682e-41	88.11	EC:1.2.4.4	3-methyl-2-oxobutanoate dehydrogenase (2-methylpropanoyl-transferring)
Tcordifilia_14941	347	20	1.91558e-54	83.34	EC:2.7.1	Transferring phosphorus-containing groups
Tcordifilia_14955	347	13	4.68447e-24	72.58	EC:2.7.4.6	Nucleoside-diphosphate kinase
Tcordifilia_14957	347	4	4.1611e-29	54.3	EC:1	Oxidoreductases
Tcordifilia_14984	348	20	1.12274e-08	76.2	EC:2.7.1	Transferring phosphorus-containing groups
Tcordifilia_14987	348	20	8.50352e-31	59.05	EC:2.7.1	Transferring phosphorus-containing groups
Tcordifilia_14988	348	20	1.57365e-63	92.23	EC:7	Translocases
Tcordifilia_14996	348	14	7.2498e-32	65.73	EC:1.1.1.145	3-beta-hydroxy-Delta(5)-steroid dehydrogenase
Tcordifilia_15000	348	20	3.82571e-25	79.62	EC:3.4.22	Acting on peptide bonds (peptidases)
Tcordifilia_15005	349	20	3.2892e-37	80.82	EC:2.1.1	Transferring one-carbon groups
Tcordifilia_15011	349	7	4.44787e-08	92.06	EC:2.1.1	Transferring one-carbon groups
Tcordifilia_15023	349	20	6.25801e-23	83.8	EC:2.8.1.7; EC:4	Cysteine desulfurase; Lyases
Tcordifilia_15026	349	1	3.76177e-08	87.88	EC:1.9; EC:7.1.1.9	Acting on a heme group of donors; Cytochrome-c oxidase
Tcordifilia_15028	349	20	1.17106e-58	92.48	EC:2.7.1.150; EC:3.6.1	1-phosphatidylinositol-3-phosphate 5-kinase; Acting on acid anhydrides
Tcordifilia_15031	350	20	1.01433e-17	70.15	EC:3.1; EC:2.7.7	Acting on ester bonds; Transferring phosphorus-containing groups
Tcordifilia_15048	350	20	5.95437e-39	74.99	EC:2.7.7.6	DNA-directed RNA polymerase
Tcordifilia_15084	351	20	2.91078e-19	98.45	EC:3.6.1	Acting on acid anhydrides
Tcordifilia_15086	351	18	6.13511e-31	73.15	EC:2.7.1	Transferring phosphorus-containing groups
Tcordifilia_15092	352	8	9.1969e-10	52.69	EC:2	Transferases
Tcordifilia_15094	352	20	2.72522e-28	69.89	EC:2.7.12.1	Dual-specificity kinase
Tcordifilia_15098	352	20	2.28887e-30	74.08	EC:5.4.99.5	Chorismate mutase
Tcordifilia_15107	352	20	2.12092e-12	93.57	EC:2.1.1.354	[Histone H3]-lysine(4) N-trimethyltransferase
Tcordifilia_15109	352	20	1.29833e-43	78.25	EC:2.7.1	Transferring phosphorus-containing groups
Tcordifilia_15118	352	20	2.11995e-14	68	EC:2	Transferases
[truncated: 7,261 more rows]

## Sheet: Sheet2
Major Categories
Acting on peptide bonds (peptidases)	1183
Transferring phosphorus-containing groups	1092
Translocases	753
Acting on ester bonds	702
Acting on acid anhydrides	687
Transferases	664
Hydrolases	410
Transferring one-carbon groups	360
Oxidoreductases	286
Glycosyltransferases	240
RNA helicase	213
Acting on paired donors, with incorporation or reduction of molecular oxygen. The oxygen incorporated need not be derived from O(2)	140
RNA-directed DNA polymerase	136
Acyltransferases	136
Dual-specificity kinase	132
RNA-directed RNA polymerase	102
Protein-serine/threonine phosphatase	97
Glycosylases	91
Ligases	85
Ribonuclease H	84
NAD(P)H dehydrogenase (quinone)	81
Carboxylesterase	79
NADH dehydrogenase (quinone)	78
Hydroxymethylglutaryl-CoA synthase	72
DNA-directed RNA polymerase	66
Peptidylprolyl isomerase	66
NADH:ubiquinone reductase (H(+)-translocating)	62
Beta-glucosidase	61
Ubiquitinyl hydrolase 1	56
Lyases	54
Acting on a heme group of donors	49
Cytochrome-c oxidase	49
Glutathione transferase	45
DNA-directed DNA polymerase	37
Acting on the CH-OH group of donors	36
Isomerases	36
H(+)-exporting diphosphatase	34
Acting on a sulfur group of donors	33
Calcium/calmodulin-dependent protein kinase	32
Nucleoside-phosphate kinase	32
DNA helicase	31
H(+)-transporting two-sector ATPase	30
E2 ubiquitin-conjugating enzyme	30
Beta-galactosidase	28
Protein-tyrosine-phosphatase	26
Chitinase	26
Acting on NADH or NADPH	25
Histidine kinase	25
Cellulose synthase (UDP-forming)	25
Acting on the CH-CH group of donors	24
Acid phosphatase	24
Acting on a peroxide as acceptor	23
D-threo-aldose 1-dehydrogenase	23
Fatty-acid synthase system	23
Acting on single donors with incorporation of molecular oxygen (oxygenases). The oxygen incorporated need not be derived from O(2)	22
Glucan endo-1,3-beta-D-glucosidase	22
[Histone H3]-lysine(4) N-trimethyltransferase	21
P-type Ca(2+) transporter	21
Carbon-carbon lyases	21
Intramolecular transferases	20
Acting on carbon-nitrogen bonds, other than peptide bonds	19
Transferring alkyl or aryl groups, other than methyl groups	19
P-type phospholipid transporter	19
Beta-mannosidase	18
Pectinesterase	18
Receptor protein serine/threonine kinase	18
Protein S-acyltransferase	18
Carbon-oxygen lyases	18
4-coumarate--CoA ligase	18
Endo-polygalacturonase	18
1,3-beta-glucan synthase	16
Mitogen-activated protein kinase	16
Phosphoenolpyruvate carboxykinase (GTP)	16
Protein-disulfide reductase	15
Alpha-mannosidase	15
Adenylate kinase	15
NAD(+) kinase	14
[RNA-polymerase]-subunit kinase	14
Cyclin-dependent kinase	14
Proteasome ATPase	14
Nucleotide diphosphatase	14
Glycogen(starch) synthase	13
Glycogen phosphorylase	13
Beta-amylase	13
Lysozyme	13
Polygalacturonate 4-alpha-galacturonosyltransferase	13
Xyloglucan:xyloglucosyl transferase	13
Transferring nitrogenous groups	13
Acyl-CoA oxidase	12
Alpha-glucosidase	12
Aldehyde dehydrogenase (NAD(P)(+))	12
Aldehyde dehydrogenase (NAD(+))	12
Glyceraldehyde-3-phosphate dehydrogenase (NAD(P)(+)) (phosphorylating)	12
Acting on the aldehyde or oxo group of donors	12
Phosphopyruvate hydratase	12
Superoxide dismutase	12
Cellulase	12
Glyceraldehyde-3-phosphate dehydrogenase (phosphorylating)	11
UMP kinase	11
Transferring sulfur-containing groups	11
Acting on the CH-NH group of donors	11
Phosphoinositide 5-phosphatase	11
3-beta-hydroxy-Delta(5)-steroid dehydrogenase	11
Protein disulfide-isomerase	11
2-alkenal reductase (NAD(P)(+))	11
Non-reducing end alpha-L-arabinofuranosidase	11
Xylan 1,4-beta-xylosidase	11
Ribonuclease III	11
Pyruvate kinase	11
Acetyl-CoA carboxylase	10
P-type H(+)-exporting transporter	10
Malate dehydrogenase (oxaloacetate-decarboxylating)	10
Inorganic diphosphatase	10
Malate dehydrogenase	10
Sucrose synthase	10
L-ascorbate peroxidase	10
Polynucleotide adenylyltransferase	10
Hexokinase	10
Fructose-bisphosphate aldolase	10
tRNA pseudouridine(38-40) synthase	10
tRNA pseudouridine(38/39) synthase	10
tRNA pseudouridine(65) synthase	10
tRNA pseudouridine(55) synthase	10
tRNA pseudouridine(32) synthase	10
tRNA pseudouridine(13) synthase	10
tRNA pseudouridine(31) synthase	10
Mitochondrial tRNA pseudouridine(27/28) synthase	10
E1 ubiquitin-activating enzyme	10
Forming carbon-sulfur bonds	10
Acting on diphenols and related substances as donors	9
Starch synthase	9
Beta-fructofuranosidase	9
Sucrose alpha-glucosidase	9
Forming carbon-nitrogen bonds	9
GTP diphosphokinase	9
Diacylglycerol O-acyltransferase	9
Aconitate hydratase	9
Beta-ketoacyl-[acyl-carrier-protein] synthase I	9
6-phosphofructokinase	9
Mannan endo-1,4-beta-mannosidase	9
Glycine hydroxymethyltransferase	9
Phospholipase C	9
Histone deacetylase	9
Phosphoenolpyruvate carboxylase	9
Phenylalanine ammonia-lyase	8
Phenylalanine/tyrosine ammonia-lyase	8
Pyruvate dehydrogenase (acetyl-transferring)	8
Aspartate kinase	8
Malate dehydrogenase (decarboxylating)	8
Flavonoid 3',5'-methyltransferase	8
Thioredoxin-dependent peroxiredoxin	8
Poly(A)-specific ribonuclease	8
Forming carbon-oxygen bonds	8
Cysteine synthase	8
Fructokinase	8
Alanine--glyoxylate transaminase	8
Magnesium chelatase	8
Chlorophyllide a oxygenase	8
Adenosylhomocysteinase	8
Glucuronosyltransferase	8
1-phosphatidylinositol 4-kinase	8
Glutathione-disulfide reductase	8
1,4-alpha-glucan branching enzyme	8
UTP-monosaccharide-1-phosphate uridylyltransferase	7
UTP--glucose-1-phosphate uridylyltransferase	7
Glutamate decarboxylase	7
Chorismate mutase	7
Isoleucine--tRNA ligase	7
Phosphoglycerate dehydrogenase	7
Endo-alpha-N-acetylgalactosaminidase	7
Beta-D-fucosidase	7
Caffeate O-methyltransferase	7
Flavone 3'-O-methyltransferase	7
Quercetin 3-O-methyltransferase	7
1-deoxy-D-xylulose-5-phosphate synthase	7
Geranylgeranyl diphosphate synthase	7
Glutamine synthetase	7
Acylglycerol lipase	7
S-(hydroxymethyl)glutathione dehydrogenase	7
Glutamate synthase (NADH)	7
Cinnamyl-alcohol dehydrogenase	7
DNA topoisomerase (ATP-hydrolyzing)	7
Leucine--tRNA ligase	7
Glucose-6-phosphate 1-epimerase	7
Diacylglycerol kinase (ATP)	7
Alcohol dehydrogenase	7
Alcohol dehydrogenase (NAD(P)(+))	7
NAD(+) ADP-ribosyltransferase	7
Aminoacyl-tRNA hydrolase	7
DNA ligase (ATP)	7
Enoyl-CoA hydratase	7
UDP-arabinopyranose mutase	7
NADPH--hemoprotein reductase	7
Alanine--tRNA ligase	7
Phospholipase D	7
Histidine--tRNA ligase	7
Alpha-amylase	7
Phosphoinositide phospholipase C	7
Aspartate transaminase	7
Sugar-phosphatase	7
Phospholipase A(1)	7
Quinol--cytochrome-c reductase	6
3-deoxy-7-phosphoheptulonate synthase	6
Tryptophan synthase	6
Amygdalin beta-glucosidase	6
Non-reducing end beta-L-arabinopyranosidase	6
Prunasin beta-glucosidase	6
Methionine--tRNA ligase	6
Adenine phosphoribosyltransferase	6
N-acyl-aliphatic-L-amino acid amidohydrolase	6
3-oxoacyl-[acyl-carrier-protein] reductase	6
Acting on CH or CH(2) groups	6
Lysine--tRNA ligase	6
Dipeptidyl-peptidase I	6
Dipeptidyl-peptidase IV	6
Dipeptidyl-peptidase III	6
Dipeptidyl-peptidase II	6
Nucleoside-diphosphate kinase	6
Sucrose-phosphate synthase	6
Aldehyde oxygenase (deformylating)	6
Primary-amine oxidase	6
Glucose-1-phosphate adenylyltransferase	6
Inositol-1,3,4-trisphosphate 5/6-kinase	6
Delta(3)-Delta(2)-enoyl-CoA isomerase	6
UDP-glucuronate decarboxylase	6
Protoporphyrin ferrochelatase	6
Ribonuclease P	6
Phosphoenolpyruvate carboxykinase (ATP)	6
Strictosidine synthase	6
Glucose-6-phosphate dehydrogenase (NADP(+))	6
Glutathione peroxidase	6
Long-chain-fatty-acid--CoA ligase	6
Myosin ATPase	6
Nitrate reductase	6
Valine--tRNA ligase	6
Phenylalanine--tRNA ligase	6
P-type Cu(2+) transporter	6
UDP-glucose 6-dehydrogenase	5
Thioredoxin-disulfide reductase	5
Dihydrolipoyl dehydrogenase	5
Threonine--tRNA ligase	5
Glycine dehydrogenase (aminomethyl-transferring)	5
Phosphoribosylaminoimidazole carboxylase	5
Citrate (Si)-synthase	5
(2E,6E)-farnesyl diphosphate synthase	5
Methionine adenosyltransferase	5
CTP synthase (glutamine hydrolyzing)	5
Mannosyl-oligosaccharide 1,2-alpha-mannosidase	5
Hydroxyisourate hydrolase	5
UDP-N-acetylglucosamine diphosphorylase	5
4-hydroxy-3-methylbut-2-enyl diphosphate reductase	5
(E)-4-hydroxy-3-methylbut-2-enyl-diphosphate synthase (ferredoxin)	5
Adenosine-phosphate deaminase	5
AMP deaminase	5
Glutamate--tRNA ligase	5
Homoserine dehydrogenase	5
Methylthioribulose 1-phosphate dehydratase	5
Acireductone synthase	5
2,3-diketo-5-methylthiopentyl-1-phosphate enolase	5
3-hydroxyisobutyryl-CoA hydrolase	5
DNA topoisomerase	5
Inositol-tetrakisphosphate 1-kinase	5
Triacylglycerol lipase	5
Chloroplast protein-transporting ATPase	5
mRNA guanylyltransferase	5
3-hydroxyacyl-CoA dehydrogenase	5
3-hydroxybutyryl-CoA epimerase	5
Acyl-CoA hydrolase	5
Acetyl-CoA C-acyltransferase	5
Alpha-galactosidase	5
Cysteine desulfurase	5
Histone acetyltransferase	5
Receptor protein-tyrosine kinase	5
Glyoxylate reductase (NADP(+))	5
Cysteine dioxygenase	5
Threonine ammonia-lyase	5
Procollagen-proline 4-dioxygenase	5
Lactoylglutathione lyase	5
[Histone H3]-trimethyl-L-lysine(4) demethylase	5
Nitrate reductase (NAD(P)H)	5
Nitrate reductase (NADH)	5
Carbonic anhydrase	5
Fructose-bisphosphatase	5
Photosystem II	4
Arginine decarboxylase	4
Very-long-chain 3-oxoacyl-CoA synthase	4
Hydroperoxide dehydratase	4
dTDP-glucose 4,6-dehydratase	4
Beta-lactamase	4
Deoxynucleoside kinase	4
Dihydroorotate dehydrogenase (quinone)	4
Ubiquinol oxidase (non-electrogenic)	4
Transketolase	4
Formate dehydrogenase	4
Uracil phosphoribosyltransferase	4
Serine--tRNA ligase	4
Tetrahydrofolate synthase	4
Malate dehydrogenase (oxaloacetate-decarboxylating) (NADP(+))	4
15-cis-phytoene synthase	4
Ferredoxin--NADP(+) reductase	4
Phosphatidate phosphatase	4
Phosphoglucomutase (alpha-D-glucose-1,6-bisphosphate-dependent)	4
Phosphomannomutase	4
9-cis-epoxycarotenoid dioxygenase	4
Glycerol-3-phosphate 1-O-acyltransferase	4
UDP-glucose 4-epimerase	4
ATP citrate synthase	4
Inositol-phosphate phosphatase	4
Anthocyanidin 3-O-glucosyltransferase	4
L-glutamate gamma-semialdehyde dehydrogenase	4
Dihydrolipoyllysine-residue acetyltransferase	4
Aldose reductase	4
Mannokinase	4
Glucokinase	4
Alanine--oxo-acid transaminase	4
Alanine transaminase	4
Sphingosine N-acyltransferase	4
Hydroxymethylglutaryl-CoA reductase (NADPH)	4
Carbamoyl-phosphate synthase (glutamine-hydrolyzing)	4
Inositol 3-alpha-galactosyltransferase	4
3-methyl-2-oxobutanoate dehydrogenase (2-methylpropanoyl-transferring)	4
GMP synthase (glutamine-hydrolyzing)	4
Magnesium-protoporphyrin IX monomethyl ester (oxidative) cyclase	4
Xanthine dehydrogenase	4
Alpha-L-fucosidase	4
1-phosphatidylinositol-3-phosphate 5-kinase	4
Adenylylsulfatase	4
(S)-2-hydroxy-acid oxidase	4
RNA uridylyltransferase	4
Laccase	4
L-arabinokinase	4
1-phosphatidylinositol-4-phosphate 5-kinase	4
Cis-trans-isomerases	4
Phosphatidylserine decarboxylase	4
Glutamine--tRNA ligase	4
Heme oxygenase (biliverdin-producing)	4
Pantothenate kinase	4
Acting on iron-sulfur proteins as donors	4
Carbon-sulfur lyases	4
Galactokinase	4
Aldehyde oxidase	4
Phosphatidate cytidylyltransferase	4
Glutaminyl-tRNA synthase (glutamine-hydrolyzing)	4
Biotin carboxylase	4
Formamidase	4
Flavin-containing monooxygenase	4
Proline--tRNA ligase	4
Guanosine-3',5'-bis(diphosphate) 3'-diphosphatase	4
Xyloglucan 6-xylosyltransferase	4
NADPH dehydrogenase (quinone)	4
Sterol 3-beta-glucosyltransferase	4
Mitogen-activated protein kinase kinase kinase	4
Beta-N-acetylhexosaminidase	4
Spermidine synthase	4
FAD synthase	4
Galactinol--sucrose galactosyltransferase	4
Protein O-GlcNAc transferase	4
Protein N-acetylglucosaminyltransferase	4
Glucose-6-phosphate isomerase	4
DNA-(apurinic or apyrimidinic site) lyase	4
Aspartate--tRNA ligase	4
Tryptophan--tRNA ligase	4
Methenyltetrahydrofolate cyclohydrolase	4
Methylenetetrahydrofolate dehydrogenase (NADP(+))	4
Isoamylase	4
Ribulose-bisphosphate carboxylase	3
Catechol oxidase	3
Prephenate dehydratase	3
Arogenate dehydratase	3
Allene-oxide cyclase	3
Cytokinin dehydrogenase	3
Succinate--CoA ligase (ADP-forming)	3
Succinate--CoA ligase (GDP-forming)	3
Aspartate-semialdehyde dehydrogenase	3
Oxoglutarate dehydrogenase (succinyl-transferring)	3
GDP-Man:Man(3)GlcNAc(2)-PP-dolichol alpha-1,2-mannosyltransferase	3
tRNA-dihydrouridine(16/17) synthase (NAD(P)(+))	3
Ceramidase	3
Xylulokinase	3
Argininosuccinate lyase	3
Triose-phosphate isomerase	3
Glutamate synthase (NADPH)	3
Peptide-methionine (R)-S-oxide reductase	3
Threonine synthase	3
Argininosuccinate synthase	3
GTP 3',8-cyclase	3
Glutamate dehydrogenase (NAD(P)(+))	3
Glutamate dehydrogenase	3
Ribulose-phosphate 3-epimerase	3
Phosphoribosylformylglycinamidine synthase	3
Uroporphyrinogen decarboxylase	3
Ribose-5-phosphate isomerase	3
L-ascorbate oxidase	3
4-hydroxy-7-methoxy-3-oxo-3,4-dihydro-2H-1,4-benzoxazin-2-yl glucoside	3
Glutamyl-tRNA reductase	3
Molybdenum cofactor sulfurtransferase	3
Trans-2-enoyl-CoA reductase (NADPH)	3
N-acetyl-gamma-glutamyl-phosphate reductase	3
Adenylosuccinate lyase	3
E1 NEDD8-activating enzyme	3
[Acyl-carrier-protein] S-acetyltransferase	3
Glutathione synthase	3
Nicotinate-nucleotide adenylyltransferase	3
Asparagine--tRNA ligase	3
Linoleate 9S-lipoxygenase	3
Ornithine aminotransferase	3
Long-chain-alcohol O-fatty-acyltransferase	3
Acetylpyruvate hydrolase	3
Zeaxanthin epoxidase	3
Phosphoglycerate kinase	3
Endo-1,3(4)-beta-glucanase	3
Acetyl-CoA C-acetyltransferase	3
5'-nucleotidase	3
Hydroxyacylglutathione hydrolase	3
Methylcrotonoyl-CoA carboxylase	3
Violaxanthin de-epoxidase	3
Alpha,alpha-trehalose-phosphate synthase (UDP-forming)	3
Mannose-1-phosphate guanylyltransferase	3
NAD(P)H-hydrate epimerase	3
Pyridoxal 5'-phosphate synthase	3
L-2-hydroxyglutarate dehydrogenase	3
Sarcosine oxidase	3
Mannosylglycoprotein endo-beta-mannosidase	3
Asparagine synthase (glutamine-hydrolyzing)	3
Catalase	3
Hydroxypyruvate reductase	3
Inositol-polyphosphate 5-phosphatase	3
Serine O-acetyltransferase	3
1-acylglycerol-3-phosphate O-acyltransferase	3
Ketol-acid reductoisomerase (NADP(+))	3
D-cysteine desulfhydrase	3
Inositol-pentakisphosphate 2-kinase	3
Glycogenin glucosyltransferase	3
Cystathionine gamma-synthase	3
Plus-end-directed kinesin ATPase	3
Polyribonucleotide nucleotidyltransferase	3
Omega-amidase	3
Plastoquinol--plastocyanin reductase	3
Thiol oxidase	3
Shikimate dehydrogenase	3
3-dehydroquinate dehydratase	3
Quinate/shikimate dehydrogenase	3
6-phosphogluconolactonase	3
Glycerol-3-phosphate dehydrogenase (NAD(+))	3
Glycerol-3-phosphate dehydrogenase (NAD(P)(+))	3
Aromatic-amino-acid transaminase	3
Acting on the CH-NH(2) group of donors	3
Diphosphate--fructose-6-phosphate 1-phosphotransferase	3
L-serine-phosphatidylethanolamine phosphatidyltransferase	3
Thymidylate synthase	3
Dihydrofolate reductase	3
Carotene epsilon-hydroxylase	3
Thiosulfate sulfurtransferase	3
Ethanolamine kinase	3
Aryl-aldehyde oxidase	3
Benzaldehyde dehydrogenase (NAD(+))	3
Glycerone kinase	3
Beta-1,4-mannosyl-glycoprotein 4-beta-N-acetylglucosaminyltransferase	3
Sulfate adenylyltransferase	3
Cysteine--tRNA ligase	3
4-alpha-methylsterol monooxygenase	3
Dolichyl-P-Glc:Glc(2)Man(9)GlcNAc(2)-PP-dolichol alpha-1,2-	3
Pectate lyase	3
GTP cyclohydrolase II	3
3,4-dihydroxy-2-butanone-4-phosphate synthase	3
Nicotinate-nucleotide diphosphorylase (carboxylating)	3
Glycerophosphodiester phosphodiesterase	3
S-methyl-5-thioribose-1-phosphate isomerase	3
Transaldolase	3
Stearoyl-[acyl-carrier-protein] 9-desaturase	3
Dolichyl-diphosphooligosaccharide--protein glycotransferase	3
Nucleoside diphosphate phosphatase	3
DNA-3-methyladenine glycosylase II	3
DNA-3-methyladenine glycosylase I	3
Galactosylgalactosylxylosylprotein 3-beta-glucuronosyltransferase	3
Intramolecular oxidoreductases	3
Ethanolamine-phosphate cytidylyltransferase	3
Nitrate reductase (NADPH)	3
Amino-acid racemase	3
N(6)-L-threonylcarbamoyladenine synthase	3
UDP-glucose 4,6-dehydratase	3
Intramolecular lyases	3
Serine C-palmitoyltransferase	3
Adenosylmethionine decarboxylase	3
Glutathione dehydrogenase (ascorbate)	3
Acetolactate synthase	3
Heterotrimeric G-protein GTPase	3
Small monomeric GTPase	3
L-methionine (S)-S-oxide reductase	3
Peptide-methionine (S)-S-oxide reductase	3
Very-long-chain (3R)-3-hydroxyacyl-CoA dehydratase	3
ADP-ribose diphosphatase	3
UMP/CMP kinase	3
Factor independent urate hydroxylase	3
N-methylcoclaurine 3'-monooxygenase	3
Oleoyl-[acyl-carrier-protein] hydrolase	3
Isocitrate dehydrogenase (NAD(+))	3
NAD(P)H oxidase (H(2)O(2)-forming)	2
Streptomycin 3''-adenylyltransferase	2
Guanylate cyclase	2
Thymidine kinase	2
Carbon-nitrogen lyases	2
L-lactate dehydrogenase	2
Dihydrofolate synthase	2
12-oxophytodienoate reductase	2
Isopentenyl-diphosphate Delta-isomerase	2
1-aminocyclopropane-1-carboxylate synthase	2
Ribonucleoside-diphosphate reductase	2
Glucose 1-dehydrogenase (NAD(P)(+))	2
3-methyl-2-oxobutanoate hydroxymethyltransferase	2
Site-specific DNA-methyltransferase (adenine-specific)	2
Persulfide dioxygenase	2
Biotin synthase	2
Glycine--tRNA ligase	2
Coproporphyrinogen oxidase	2
4-hydroxy-tetrahydrodipicolinate reductase	2
Oxaloacetate decarboxylase	2
IMP dehydrogenase	2
UDP-N-acetylglucosamine 1-carboxyvinyltransferase	2
Dihydroxy-acid dehydratase	2
Porphobilinogen synthase	2
Isochorismate synthase	2
Dihydroneopterin aldolase	2
dTMP kinase	2
3-isopropylmalate dehydratase	2
Cytidine deaminase	2
Histidinol-phosphatase	2
Gibberellin 2-beta-dioxygenase	2
Phosphatidylglycerophosphatase	2
Coniferin beta-glucosidase	2
Methanethiol oxidase	2
Phosphoglucan, water dikinase	2
Phospho-N-acetylmuramoyl-pentapeptide-transferase	2
Thiamine phosphate synthase	2
LL-diaminopimelate aminotransferase	2
Glycerol kinase	2
2-C-methyl-D-erythritol 2,4-cyclodiphosphate synthase	2
L-galactose 1-dehydrogenase	2
N-carbamoylputrescine amidase	2
Exo-alpha-sialidase	2
Xanthine oxidase	2
Histidinol-phosphate transaminase	2
Ribonuclease T(2)	2
9,9'-di-cis-zeta-carotene desaturase	2
Homogentisate 1,2-dioxygenase	2
[Acyl-carrier-protein] S-malonyltransferase	2
Nitronate monooxygenase	2
Holo-[acyl-carrier-protein] synthase	2
Methylthioadenosine nucleosidase	2
Glucan 1,3-beta-glucosidase	2
8-oxo-dGTP diphosphatase	2
Glutaminase	2
Glutamate--cysteine ligase	2
4-hydroxy-tetrahydrodipicolinate synthase	2
GTP cyclohydrolase I	2
Amidophosphoribosyltransferase	2
L-allo-threonine aldolase	2
L-threonine aldolase	2
Leucine transaminase	2
Branched-chain-amino-acid transaminase	2
Phosphoribosylanthranilate isomerase	2
Dephospho-CoA kinase	2
Inosine nucleosidase	2
Purine nucleosidase	2
Isocitrate lyase	2
Protein geranylgeranyltransferase type II	2
Amino-acid N-acetyltransferase	2
Type II protein arginine methyltransferase	2
Ribokinase	2
Dolichyl-phosphate beta-glucosyltransferase	2
Beta-ureidopropionase	2
Glutamine--fructose-6-phosphate transaminase (isomerizing)	2
Deoxyhypusine synthase	2
Molybdopterin molybdotransferase	2
Molybdopterin adenylyltransferase	2
Tripeptidyl-peptidase II	2
Tripeptidyl-peptidase I	2
Methylmalonate-semialdehyde dehydrogenase (CoA acylating)	2
Malonate-semialdehyde dehydrogenase (acetylating)	2
Phosphoribosylglycinamide formyltransferase 1	2
Anthranilate synthase	2
Dihydrolipoyllysine-residue succinyltransferase	2
IMP cyclohydrolase	2
Phosphoribosylaminoimidazolecarboxamide formyltransferase	2
Isomerases altering macromolecular conformation	2
Glycylpeptide N-tetradecanoyltransferase	2
Pyruvate, phosphate dikinase	2
ATP phosphoribosyltransferase	2
Protoporphyrinogen oxidase	2
Phosphoribosylaminoimidazolesuccinocarboxamide synthase	2
Phosphoserine phosphatase	2
6-phosphofructo-2-kinase	2
Enoyl-[acyl-carrier-protein] reductase (NADH)	2
3''-deamino-3''-oxonicotianamine reductase	2
[Ribulose-bisphosphate carboxylase]-lysine N-methyltransferase	2
Dihydropteroate synthase	2
2-amino-4-hydroxy-6-hydroxymethyldihydropteridine diphosphokinase	2
D-2-hydroxyglutarate dehydrogenase	2
Acetylornithine transaminase	2
Phosphooxymethylpyrimidine kinase	2
DNA oxidative demethylase	2
Phytanoyl-CoA dioxygenase	2
RNA ligase (ATP)	2
Trehalose-phosphatase	2
Dolichyl-P-Man:Man(8)GlcNAc(2)-PP-dolichol alpha-1,2-mannosyltransferase	2
Dolichyl-P-Man:Man(6)GlcNAc(2)-PP-dolichol alpha-1,2-mannosyltransferase	2
Adenosylmethionine--8-amino-7-oxononanoate transaminase	2
Cyanoalanine nitrilase	2
Nitrilase	2
3,8-divinyl protochlorophyllide a 8-vinyl-reductase (NADPH)	2
Cystathionine beta-lyase	2
Cystathionine gamma-lyase	2
3-demethylubiquinol 3-O-methyltransferase	2
Polyprenyldihydroxybenzoate methyltransferase	2
Phosphoserine transaminase	2
Formyltetrahydrofolate deformylase	2
2-isopropylmalate synthase	2
Phosphodiesterase I	2
(+)-delta-cadinene synthase	2
1-(5-phosphoribosyl)-5-	2
Uroporphyrinogen-III synthase	2
Nicotinate phosphoribosyltransferase	2
Pullulanase	2
Ferroxidase	2
Lipoyl(octanoyl) transferase	2
3-deoxy-manno-octulosonate cytidylyltransferase	2
Uridine/cytidine kinase	2
Phosphopantothenate--cysteine ligase (CTP)	2
Inositol-3-phosphate synthase	2
Sphinganine-1-phosphate aldolase	2
Aldose 1-epimerase	2
CCA tRNA nucleotidyltransferase	2
Apyrase	2
UDP-N-acetylgalactosamine diphosphorylase	2
4a-hydroxytetrahydrobiopterin dehydratase	2
tRNA (guanine(46)-N(7))-methyltransferase	2
Pyruvate decarboxylase	2
Lipoyl synthase	2
Phosphoglycolate phosphatase	2
3-isopropylmalate dehydrogenase	2
Mannosyl-oligosaccharide glucosidase	2
Urease	2
cAMP-dependent protein kinase	2
Inositol oxygenase	2
Fumarate hydratase	2
Arogenate dehydrogenase (NADP(+))	2
Prephenate dehydrogenase	2
Prephenate dehydrogenase (NADP(+))	2
Arogenate dehydrogenase (NAD(P)(+))	2
Methylenetetrahydrofolate reductase (NAD(P)H)	2
dTDP-4-dehydrorhamnose 3,5-epimerase	2
dTDP-4-dehydrorhamnose reductase	2
Glutathione gamma-glutamylcysteinyltransferase	2
Galactinol--raffinose galactosyltransferase	2
Xylogalacturonan beta-1,3-xylosyltransferase	2
Ferredoxin--nitrite reductase	2
Sedoheptulose-bisphosphatase	2
Dolichyl-P-Glc:Man(9)GlcNAc(2)-PP-dolichol alpha-1,3-glucosyltransferase	2
Alcohol dehydrogenase (NADP(+))	2
Digalactosyldiacylglycerol synthase	2
Allantoinase	2
Acireductone dioxygenase (Fe(2+)-requiring)	2
Oxidizing metal ions	2
Heme o synthase	2
tRNA(Phe) (4-demethylwyosine(37)-C(7)) aminocarboxypropyltransferase	2
NAD(+) diphosphatase	2
D-aminoacyl-tRNA deacylase	2
2-phospho-L-lactate transferase	2
Guanosine deaminase	2
Adenosine deaminase	2
Polynucleotide 5'-phosphatase	2
Deoxyribodipyrimidine photo-lyase	2
dCTP diphosphatase	2
Soluble epoxide hydrolase	2
Guanylate kinase	2
Nucleoside-triphosphate--adenylate kinase	2
Ribose-phosphate diphosphokinase	2
Phosphoribosylamine--glycine ligase	2
tRNA dimethylallyltransferase	2
Tyrosine transaminase	2
DNA-formamidopyrimidine glycosylase	2
GDP-D-glucose phosphorylase	2
4-alpha-glucanotransferase	2
Betaine--homocysteine S-methyltransferase	2
Succinate dehydrogenase (quinone)	2
Cytochrome-b5 reductase	2
Protein farnesyltransferase	2
Tyrosine--tRNA ligase	2
Non-specific protein-tyrosine kinase	2
Phosphogluconate dehydrogenase (NADP(+)-dependent, decarboxylating)	2
Isocitrate dehydrogenase (NADP(+))	2
Adenylyl-sulfate reductase (glutathione)	2
Betaine-aldehyde dehydrogenase	1
Choline dehydrogenase	1
Pyruvate, water dikinase	1
Oleate hydratase	1
Galactose-6-phosphate isomerase	1
Hypoxanthine phosphoribosyltransferase	1
Diaminohydroxyphosphoribosylaminopyrimidine deaminase	1
Exopolyphosphatase	1
5-(carboxyamino)imidazole ribonucleotide synthase	1
(S)-2-haloacid dehalogenase	1
UDP-N-acetylmuramoyl-tripeptide--D-alanyl-D-alanine ligase	1
Tagatose-6-phosphate kinase	1
Tagatose-bisphosphate aldolase	1
2-dehydropantoate 2-reductase	1
6-phospho-beta-glucosidase	1
2,3,4,5-tetrahydropyridine-2,6-dicarboxylate N-succinyltransferase	1
Undecaprenyl-diphosphate phosphatase	1
L-aspartate oxidase	1
L-amino-acid oxidase	1
3-dehydro-L-gulonate 2-dehydrogenase	1
D-amino-acid transaminase	1
Phosphate acyltransferase	1
Cyclic-guanylate-specific phosphodiesterase	1
Alpha,alpha-phosphotrehalase	1
Glucan 1,6-alpha-glucosidase	1
Glucosamine-1-phosphate N-acetyltransferase	1
Acetate kinase	1
Phosphatidyl-myo-inositol alpha-mannosyltransferase	1
ABC-type phosphate transporter	1
Alkaline phosphatase	1
Phosphoenolpyruvate--protein phosphotransferase	1
Malate dehydrogenase (quinone)	1
Acetolactate decarboxylase	1
Alcohol dehydrogenase (cytochrome c)	1
(+)-abscisic acid 8'-hydroxylase	1
Pyruvate dehydrogenase (quinone)	1
2-methylisocitrate dehydratase	1
UDP-N-acetylglucosamine 2-epimerase (non-hydrolyzing)	1
Chitin synthase	1
Tripeptide aminopeptidase	1
Purine-nucleoside phosphorylase	1
Dihydroflavanol 4-reductase	1
1-aminocyclopropane-1-carboxylate deaminase	1
Dolichyl-P-Man:Man(5)GlcNAc(2)-PP-dolichol alpha-1,3-mannosyltransferase	1
Acetyl-CoA hydrolase	1
2-(3-amino-3-carboxypropyl)histidine synthase	1
Triphosphatase	1
Ribonuclease Z	1
Pyridoxal kinase	1
Undecaprenyldiphospho-muramoylpentapeptide beta-N-	1
Deacetoxyvindoline 4-hydroxylase	1
Tropinone reductase I	1
Mannose-1-phosphate guanylyltransferase (GDP)	1
Bis(5'-adenosyl)-triphosphatase	1
D-aspartate oxidase	1
D-amino-acid oxidase	1
Lanosterol synthase	1
DNA (cytosine-5-)-methyltransferase	1
Initiation-specific alpha-1,6-mannosyltransferase	1
Glycerol-1-phosphatase	1
Beta-glucuronidase	1
8-oxo-(d)GTP phosphatase	1
13-hydroxylupanine O-tigloyltransferase	1
Electron-transferring-flavoprotein dehydrogenase	1
L-serine ammonia-lyase	1
D-serine ammonia-lyase	1
Glutamate N-acetyltransferase	1
Galacturonokinase	1
CDP-diacylglycerol--serine O-phosphatidyltransferase	1
Homospermidine synthase (spermidine-specific)	1
4-hydroxybenzoate polyprenyltransferase	1
L-tryptophan--pyruvate aminotransferase	1
Protein-secreting ATPase	1
Sulfiredoxin	1
Nitrite reductase (NO-forming)	1
Cycloeucalenol cycloisomerase	1
Bis(5'-nucleosyl)-tetraphosphatase (asymmetrical)	1
[Myosin heavy-chain] kinase	1
[Tau protein] kinase	1
Kynurenine--oxoglutarate transaminase	1
tRNA (guanosine(18)-2'-O)-methyltransferase	1
Acetylglutamate kinase	1
(R)-mandelonitrile lyase	1
Long-chain-alcohol oxidase	1
Protein-S-isoprenylcysteine O-methyltransferase	1
Fructose-2,6-bisphosphate 2-phosphatase	1
Methionine S-methyltransferase	1
2',3'-cyclic-nucleotide 3'-phosphodiesterase	1
Alcohol O-acetyltransferase	1
UDP-N-acetylglucosamine--dolichyl-phosphate	1
Hydroxymethylpyrimidine kinase	1
Phosphoacetylglucosamine mutase	1
Isopentenyl phosphate kinase	1
mRNA (2'-O-methyladenosine-N(6)-)-methyltransferase	1
Dethiobiotin synthase	1
23S rRNA pseudouridine(955/2504/2580) synthase	1
23S rRNA pseudouridine(1911/1915/1917) synthase	1
Pseudouridylate synthase	1
16S rRNA pseudouridine(516) synthase	1
23S rRNA pseudouridine(746) synthase	1
23S rRNA pseudouridine(2457) synthase	1
23S rRNA pseudouridine(2605) synthase	1
23S rRNA pseudouridine(2604) synthase	1
21S rRNA pseudouridine(2819) synthase	1
3'(2'),5'-bisphosphate nucleotidase	1
Gamma-glutamylcyclotransferase	1
6,7-dimethyl-8-ribityllumazine synthase	1
2'-hydroxyisoflavone reductase	1
Methylthioalkylmalate synthase	1
Glucomannan 4-beta-mannosyltransferase	1
Xyloglucan-specific endo-beta-1,4-glucanase	1
Sterol 24-C-methyltransferase	1
Sucrose-phosphate phosphatase	1
3-hydroxyisobutyrate dehydrogenase	1
Peptidoglycan glycosyltransferase	1
2-iminobutanoate/2-iminopropanoate deaminase	1
ABC-type Mn(2+) transporter	1
CDP-diacylglycerol--glycerol-3-phosphate 1-phosphatidyltransferase	1
Phosphomevalonate kinase	1
Alpha-1,3-mannosyl-glycoprotein 2-beta-N-acetylglucosaminyltransferase	1
Glucuronate-1-phosphate uridylyltransferase	1
UTP--xylose-1-phosphate uridylyltransferase	1
UTP--hexose-1-phosphate uridylyltransferase	1
ATP-dependent NAD(P)H-hydrate dehydratase	1
ADP-dependent NAD(P)H-hydrate dehydratase	1
Xaa-Pro dipeptidase	1
mRNA (guanine-N(7)-)-methyltransferase	1
Ceramide cholinephosphotransferase	1
Inositol phosphorylceramide synthase	1
Sphingomyelin synthase	1
N-acetylglucosaminyldiphosphodolichol N-acetylglucosaminyltransferase	1
Alliin lyase	1
Mevalonate kinase	1
(RS)-norcoclaurine 6-O-methyltransferase	1
Asparaginase	1
Beta-galactoside alpha-2,3-sialyltransferase	1
Adrenodoxin-NADP(+) reductase	1
Aminodeoxychorismate lyase	1
Chlorophyll(ide) b reductase	1
(S)-ureidoglycine aminohydrolase	1
Polynucleotide 5'-hydroxyl-kinase	1
Ferredoxin:thioredoxin reductase	1
Adenine glycosylase	1
GDP-L-fucose synthase	1
Thiamine diphosphokinase	1
Racemases and epimerases	1
Sphingolipid 4-desaturase	1
Very-long-chain 3-oxoacyl-CoA reductase	1
Squalene monooxygenase	1
Dihydropyrimidinase	1
Dolichol kinase	1
Allantoate deiminase	1
Peptide-O-fucosyltransferase	1
Aminopyrimidine aminohydrolase	1
Diphosphomevalonate decarboxylase	1
Monogalactosyldiacylglycerol synthase	1
Phosphatidylinositol diacylglycerol-lyase	1
Linoleate 13S-lipoxygenase	1
Momilactone-A synthase	1
Molybdopterin-synthase adenylyltransferase	1
Molybdopterin synthase sulfurtransferase	1
[Pyruvate dehydrogenase (acetyl-transferring)] kinase	1
Pantetheine-phosphate adenylyltransferase	1
5-oxoprolinase (ATP-hydrolyzing)	1
Glucuronosyl-N-acetylglucosaminyl-proteoglycan 4-alpha-N-	1
Mannosyl-glycoprotein endo-beta-N-acetylglucosaminidase	1
Hydroxymethylbilane synthase	1
Riboflavin kinase	1
4-hydroxy-4-methyl-2-oxoglutarate aldolase	1
Microtubule-severing ATPase	1
Phosphopantothenoylcysteine decarboxylase	1
Stizolobate synthase	1
Protein-ribulosamine 3-kinase	1
Hippurate hydrolase	1
Cyanase	1
S-formylglutathione hydrolase	1
Phosphatidylcholine--sterol O-acyltransferase	1
Magnesium protoporphyrin IX methyltransferase	1
Pantoate--beta-alanine ligase (AMP-forming)	1
Fatty-acyl-CoA synthase system	1
Diphthine synthase	1
Medium-chain acyl-CoA ligase	1
Agmatine deiminase	1
Protein-arginine deiminase	1
tRNA (N(6)-L-threonylcarbamoyladenosine(37)-C(2))-methylthiotransferase	1
Dolichyldiphosphatase	1
Chitosanase	1
1,4-dihydroxy-2-naphthoyl-CoA synthase	1
Molybdopterin synthase	1
tRNA-guanosine(34) preQ(1) transglycosylase	1
D-lactate dehydrogenase (cytochrome)	1
Maleylacetoacetate isomerase	1
2-C-methyl-D-erythritol 4-phosphate cytidylyltransferase	1
CDP-glycerol diphosphatase	1
Tetraacyldisaccharide 4'-kinase	1
3-hydroxyacyl-[acyl-carrier-protein] dehydratase	1
Peptide deformylase	1
Xanthoxin dehydrogenase	1
Folate gamma-glutamyl hydrolase	1
Ceramide kinase	1
N(4)-(beta-N-acetylglucosaminyl)-L-asparaginase	1
Arginine--tRNA ligase	1
Thermospermine synthase	1
Malonyl-CoA decarboxylase	1
Ribulose-bisphosphate carboxylase]-lysine N-methyltransferase	1
Sulfite oxidase	1
tRNA 4-demethylwyosine synthase (AdoMet-dependent)	1
Indole-3-acetaldehyde oxidase	1
Phosphoethanolamine/phosphocholine phosphatase	1
Adenylyl-sulfate kinase	1
Caffeoyl-CoA O-methyltransferase	1
Tryptophan synthase (indole-salvaging)	1
tRNA (guanine(37)-N(1))-methyltransferase	1
Phenylpyruvate tautomerase	1
N-acetylglucosaminylphosphatidylinositol deacetylase	1
Phosphatidylinositol-3-phosphatase	1
Diaminopimelate epimerase	1
Chlorophyllase	1
tRNA(His) guanylyltransferase	1
L-3-cyanoalanine synthase	1
Arylformamidase	1
D-arabinono-1,4-lactone oxidase	1
L-gulonolactone oxidase	1
L-galactonolactone dehydrogenase	1
Acylglycerone-phosphate reductase	1
Nicotinamidase	1
2'-phosphotransferase	1
Phosphoribosylformylglycinamidine cyclo-ligase	1
Dolichyl-phosphate-mannose--protein mannosyltransferase	1
Dolichyl-phosphate beta-D-mannosyltransferase	1
Protein-L-isoaspartate(D-aspartate) O-methyltransferase	1
Choline-phosphate cytidylyltransferase	1
4-hydroxyphenylpyruvate dioxygenase	1
4-hydroxyphenylacetate decarboxylase	1
Anthocyanidin reductase ((2R,3R)-flavan-3-ol-forming)	1
Beta-ketoacyl-[acyl-carrier-protein] synthase III	1
CDP-diacylglycerol--inositol 3-phosphatidyltransferase	1
Peptide-N(4)-(N-acetyl-beta-glucosaminyl)asparagine amidase	1
3-oxolaurate decarboxylase	1
Polyneuridine-aldehyde esterase	1
Pyridoxal 5'-phosphate synthase (glutamine hydrolyzing)	1
Deoxyhypusine monooxygenase	1
2-methoxy-6-polyprenyl-1,4-benzoquinol methylase	1
Ornithine carbamoyltransferase	1
NADPH:quinone reductase	1
Aldose-6-phosphate reductase (NADPH)	1
Nitrite reductase (NAD(P)H)	1
5-O-(4-coumaroyl)-D-quinate 3'-monooxygenase	1
Glutaminyl-peptide cyclotransferase	1
4-(cytidine 5'-diphospho)-2-C-methyl-D-erythritol kinase	1
Imidazoleglycerol-phosphate dehydratase	1
UDP-arabinose 4-epimerase	1
Indole-3-glycerol-phosphate synthase	1
Protein geranylgeranyltransferase type I	1
Agmatinase	1
2,4-dienoyl-CoA reductase ((2E)-enoyl-CoA-producing)	1
Biotin--[biotin carboxyl-carrier protein] ligase	1
Nicotianamine synthase	1
Phospholipase A(2)	1
Anthranilate phosphoribosyltransferase	1
All-trans-nonaprenyl-diphosphate synthase (geranylgeranyl-diphosphate	1
Dihydroorotase	1
Fumarylacetoacetase	1
Methylglyoxal synthase	1
Prostaglandin-E synthase	1
[Histone H3]-trimethyl-L-lysine(27) demethylase	1
Chlorophyll synthase	1
Adenylosuccinate synthase	1
Choline kinase	1
Nitrile hydratase	1
GDP-mannose 3,5-epimerase	1
Adenosine kinase	1
Dihydropyrimidine dehydrogenase (NADP(+))	1
Inositol-tetrakisphosphate 5-kinase	1
Inositol-polyphosphate multikinase	1
Inositol-trisphosphate 3-kinase	1
Chalcone synthase	1
Geranylgeranyl diphosphate reductase	1
S-methyl-5-thioribose kinase	1
Aspartate--tRNA(Asn) ligase	1
Geraniol dehydrogenase (NADP(+))	1
Putrescine N-methyltransferase	1
Saccharopine dehydrogenase (NADP(+), L-lysine-forming)	1
Saccharopine dehydrogenase (NAD(+), L-glutamate-forming)	1
Beta-phosphoglucomutase	1
Aminomethyltransferase	1
Histidinol dehydrogenase	1
Phosphatidylinositol 3-kinase	1
Delta(24)-sterol reductase	1
dGTPase	1
Phosphoribosyl-ATP diphosphatase	1
Phosphoribosyl-AMP cyclohydrolase	1
23S rRNA (adenine(1618)-N(6))-methyltransferase	1
Malate dehydrogenase (NADP(+))	1
Phosphoribulokinase	1
Phosphoethanolamine N-methyltransferase	1
Pheophorbide a oxygenase	1
Hydroxymethylglutaryl-CoA lyase	1
Diaminopimelate decarboxylase	1
Glutamate-1-semialdehyde 2,1-aminomutase	1
Protochlorophyllide reductase	1
Methionine gamma-lyase	1
Vanillate monooxygenase	1
Squalene synthase	1
3-phosphoshikimate 1-carboxyvinyltransferase	1
3-dehydroquinate synthase	1
Xylose isomerase	1
Chorismate synthase	1
1-deoxy-D-xylulose-5-phosphate reductoisomerase	1
Trans-cinnamate 4-monooxygenase	1
Acetate--CoA ligase	1
UDP-sulfoquinovose synthase	1
UDP-glucuronate 4-epimerase	1
Assimilatory sulfite reductase (ferredoxin)	1
Succinate-semialdehyde dehydrogenase (NAD(P)(+))	1
Succinate-semialdehyde dehydrogenase (NAD(+))	1
Abieta-7,13-dien-18-ol hydroxylase	1
Nitrogenase	1
Jasmonoyl--L-amino acid ligase	1
Formate--tetrahydrofolate ligase	1
Glutathione gamma-glutamate hydrolase	1
Arachidonate--CoA ligase	1
5-methyltetrahydropteroyltriglutamate--homocysteine S-methyltransferase	1
