# Supplementary material for: TinoTranscriptDB: A Database of Transcripts and Microsatellite Markers of Tinospora cordifolia, an Important Medicinal Plant
Source: Genes (Basel). 2022 Aug 12;13(8):1433. doi: 10.3390/genes13081433 (PMC9407948; doi:10.3390/genes13081433)
Supplement: Supplementary file 1 [file genes-13-01433-s001.zip › Supplementary Table 6.xlsx]

## Sheet: Sheet1
Supplementary Table 6. TF categories their maximum, minimum and average sequence lengths.
TF_category	No.of TFs Present	Min_length	Max_length	Average_length
AP2	22	345	3367	855
ARF	70	233	3266	946
ARR-B	14	212	1126	605
B3	124	238	1820	780
bHLH	448	222	4048	809
C3H	174	227	4442	934
CPP	18	348	1642	778
E2F/DP	27	242	1735	855
FAR1	210	218	2249	774
GRAS	100	254	2776	944
HB-PHD	1	1317	1317	1317
HRT-like	14	420	1025	670
LSD	12	513	1709	837
MYB	145	224	2782	815
NF-X1	16	236	2061	918
NF-YC	48	300	2220	855
S1Fa-like	22	367	1431	689
STAT	37	432	1385	837
Trihelix	104	243	2141	871
WRKY	176	216	2789	904
ZF-HD	38	203	2007	703
BBR-BPC	27	394	1854	1089
bZIP	152	242	2442	859
CAMTA	41	226	2162	905
DBB	24	356	2526	980
EIL	5	647	2544	1131
G2-like	130	263	2354	895
GRF	8	372	829	579
HB-other	60	204	2793	986
HSF	76	296	2277	847
M-type	90	218	1945	826
MYB-related	281	200	2562	846
NF-YA	46	286	2201	906
Nin-like	28	333	1730	793
SBP	24	516	2211	957
TALE	40	250	2751	912
VOZ	7	413	1077	639
Whirly	4	364	922	618
BES1	34	211	1684	790
C2H2	180	201	5865	39
CO-like	27	372	2075	873
Dof	37	287	1419	751
ERF	285	243	3593	830
GATA	71	238	2701	895
GeBP	49	261	2416	949
HD-ZIP	102	260	2313	793
LBD	82	222	3411	936
MIKC	63	251	1979	823
NAC	287	249	2590	896
NF-YB	42	247	1914	833
RAV	7	528	1468	941
SRS	15	286	2741	895
TCP	128	230	3150	796
WOX	12	251	1865	840
YABBY	27	358	1988	958
