# Supplementary material for: TinoTranscriptDB: A Database of Transcripts and Microsatellite Markers of Tinospora cordifolia, an Important Medicinal Plant
Source: Genes (Basel). 2022 Aug 12;13(8):1433. doi: 10.3390/genes13081433 (PMC9407948; doi:10.3390/genes13081433)
Supplement: Supplementary file 1 [file genes-13-01433-s001.zip › Supplementary Table 7.xlsx]

## Sheet: Pfam
Sequence Name	Sequence Length	InterPro Name	InterPro Accession	InterPro Signatures
Tcordifilia_25	339	Cytochrome c oxidase subunit I	IPR000883	PF00115 (PFAM)
Tcordifilia_28	205	Multicopper oxidase, type 1	IPR001117	PF00394 (PFAM)
Tcordifilia_84	337	MarR-type HTH domain	IPR000835	PF13463 (PFAM)
Tcordifilia_202	200	NAD(P)-binding domain superfamily	IPR017930	PF13921 (PFAM)
Tcordifilia_240	201	DOMON domain	IPR005018	PF04526 (PFAM)
Tcordifilia_532	205	ATPase, AAA-type, core	IPR003959	PF00004 (PFAM)
Tcordifilia_612	207	Transketolase, C-terminal domain	IPR033248	PF02780 (PFAM)
Tcordifilia_637	208	Mo25-like	IPR013878	PF08569 (PFAM)
Tcordifilia_707	209	NAD(P)-binding domain	IPR016040	PF16363 (PFAM)
Tcordifilia_750	209	Flagellum site-determining protein YlxH/ Fe-S cluster assembling factor NBP35	IPR033756	PF10609 (PFAM)
Tcordifilia_892	211	Sec63 domain	IPR004179	PF02889 (PFAM)
Tcordifilia_917	212	Peptidase S28	IPR008758	PF05577 (PFAM)
Tcordifilia_936	897	Uncharacterised protein family Ycf2	IPR008543	PF05695 (PFAM)
Tcordifilia_1210	214	Enolase, C-terminal TIM barrel domain	IPR020810	PF00113 (PFAM)
Tcordifilia_1989	220	Zinc finger, CCHC-type	IPR001878	PF00098 (PFAM)
Tcordifilia_2649	231	Dormancy/auxin associated protein	IPR008406	PF05564 (PFAM)
Tcordifilia_2943	235	UspA	IPR006016	PF00582 (PFAM)
Tcordifilia_3214	238	Pyrophosphate-energised proton pump	IPR004131	PF03030 (PFAM)
Tcordifilia_3876	324	Signal recognition particle receptor, alpha subunit, N-terminal	IPR007222	PF04086 (PFAM)
Tcordifilia_3903	246	Pentatricopeptide repeat	IPR002885	PF01535 (PFAM)
Tcordifilia_4399	250	SLC26A/SulP transporter domain	IPR011547	PF00916 (PFAM)
Tcordifilia_4752	250	Peptidase S8/S53 domain superfamily	noIPR	PF02353 (PFAM)
Tcordifilia_4819	323	IQ domain-containing protein IQM	IPR023298	PF00122 (PFAM)
Tcordifilia_5251	253	Cyclophilin-type peptidyl-prolyl cis-trans isomerase domain	IPR002130	PF00160 (PFAM)
Tcordifilia_8800	265	Amino acid transporter, transmembrane domain	IPR013057	PF01490 (PFAM)
Tcordifilia_10649	265	Proteasome/cyclosome repeat	IPR002015	PF01851 (PFAM)
Tcordifilia_10739	266	Calcium-transporting P-type ATPase, N-terminal autoinhibitory domain	IPR024750	PF12515 (PFAM)
Tcordifilia_10776	267	Golgi apparatus membrane protein TVP23-like	IPR008564	PF05832 (PFAM)
Tcordifilia_11321	268	E2F/DP family, winged-helix DNA-binding domain	IPR003316	PF02319 (PFAM)
Tcordifilia_11435	268	Protein of unknown function DUF1348	IPR009783	PF07080 (PFAM)
Tcordifilia_11764	320	Pheophorbide a oxygenase	IPR013626	PF08417 (PFAM)
Tcordifilia_12079	272	Ctr copper transporter	IPR007274	PF04145 (PFAM)
Tcordifilia_12201	274	Signal peptidase complex subunit Spc2/SPCS2	IPR009582	PF06703 (PFAM)
Tcordifilia_12326	276	Glycosyl transferase, family 48	IPR003440	PF02364 (PFAM)
Tcordifilia_12416	278	Metallothionein, family 15, plant	IPR000347	PF01439 (PFAM)
Tcordifilia_12586	279	Xylanase inhibitor, C-terminal	IPR032799	PF14541 (PFAM)
Tcordifilia_12590	279	Alphavirus-like methyltransferase (MT) domain	IPR002588	PF01660 (PFAM)
Tcordifilia_12599	280	Tab2-like	IPR009472	PF06485 (PFAM)
Tcordifilia_12864	282	Serine-threonine/tyrosine-protein kinase, catalytic domain	IPR001245	PF07714 (PFAM)
Tcordifilia_13156	288	ATPase family AAA domain-containing protein 3, N-terminal	IPR021911	PF12037 (PFAM)
Tcordifilia_13163	288	Lactate/malate dehydrogenase, N-terminal	IPR001236	PF00056 (PFAM)
Tcordifilia_13238	288	Proteinase inhibitor I12, Bowman-Birk	IPR000877	PF00228 (PFAM)
Tcordifilia_13273	289	Casparian strip membrane protein domain	IPR006702	PF04535 (PFAM)
Tcordifilia_13289	289	Pentatricopeptide repeat	IPR002885	PF13041 (PFAM)
Tcordifilia_13845	296	RNA recognition motif domain	IPR000504	PF00076 (PFAM)
Tcordifilia_13846	839	Photosynthetic reaction centre, L/M	IPR000484	PF00124 (PFAM)
Tcordifilia_14025	297	Peptidase C13, legumain	IPR001096	PF01650 (PFAM)
Tcordifilia_14026	297	PPM-type phosphatase domain	IPR001932	PF00481 (PFAM)
Tcordifilia_14148	297	Ribosomal protein S25	IPR004977	PF03297 (PFAM)
Tcordifilia_14242	301	RNA recognition motif domain	IPR000504	PF00076 (PFAM)
Tcordifilia_14481	305	Potassium transporter	IPR003855	PF02705 (PFAM)
Tcordifilia_14539	306	Leucine-rich repeat-containing N-terminal, plant-type	IPR013210	PF08263 (PFAM)
Tcordifilia_14559	307	Alpha/Beta hydrolase fold	IPR027417	PF03215 (PFAM)
Tcordifilia_14623	309	Armadillo-type fold	IPR013083	PF13920 (PFAM)
Tcordifilia_14746	310	Aluminum-activated malate transporter	IPR020966	PF11744 (PFAM)
Tcordifilia_14803	313	Ribosomal protein S4/S9, N-terminal	IPR001912	PF00163 (PFAM)
Tcordifilia_14822	314	(+) RNA virus helicase core domain	IPR027351	PF01443 (PFAM)
Tcordifilia_14838	314	Ribosomal RNA processing protein 8	IPR007823	PF05148 (PFAM)
Tcordifilia_14888	316	Glycoside hydrolase superfamily	IPR030182	PF16913 (PFAM)
Tcordifilia_14980	319	Glycosyl transferase, family 48	IPR003440	PF02364 (PFAM)
Tcordifilia_14989	319	Fumarylacetoacetase-like, C-terminal	IPR011234	PF01557 (PFAM)
Tcordifilia_15146	322	Membrane transport protein	IPR004776	PF03547 (PFAM)
Tcordifilia_15179	323	PAM68-like	IPR021855	PF11947 (PFAM)
Tcordifilia_15241	323	GDP-fucose protein O-fucosyltransferase	IPR019378	PF10250 (PFAM)
Tcordifilia_15250	324	Cytochrome P450	IPR001128	PF00067 (PFAM)
Tcordifilia_15292	325	CCB3/YggT	IPR003425	PF02325 (PFAM)
Tcordifilia_15397	327	Oxygen-evolving enhancer protein 3	IPR008797	PF05757 (PFAM)
Tcordifilia_15613	334	Exostosin, GT47 domain	IPR040911	PF03016 (PFAM)
Tcordifilia_15792	336	Ribonuclease T2-like	IPR001568	PF00445 (PFAM)
Tcordifilia_15825	310	Putative F0F1-ATPase subunit, Ca2+/Mg2+ transporter	IPR032820	PF09527 (PFAM)
Tcordifilia_15855	336	Tocopherol cyclase	IPR025893	PF14249 (PFAM)
Tcordifilia_15869	336	Potex/carlavirus coat protein	IPR000052	PF00286 (PFAM)
Tcordifilia_15918	337	Calcineurin-like phosphoesterase domain, ApaH type	IPR004843	PF00149 (PFAM)
Tcordifilia_15971	338	Poly(ADP-ribose) glycohydrolase	IPR007724	PF05028 (PFAM)
Tcordifilia_16164	343	Auxin response factor domain	IPR010525	PF06507 (PFAM)
Tcordifilia_16166	343	Translocase of chloroplast 159/132, membrane anchor domain	IPR024283	PF11886 (PFAM)
Tcordifilia_16279	310	FAD/NAD(P)-binding domain	IPR023753	PF07992 (PFAM)
Tcordifilia_16380	347	Transposon, En/Spm-like	IPR004242	PF02992 (PFAM)
Tcordifilia_16390	348	Bicarbonate transporter, C-terminal	IPR011531	PF00955 (PFAM)
Tcordifilia_16391	348	Protein of unknown function DUF868, plant	IPR008586	PF05910 (PFAM)
Tcordifilia_16402	310	Protein TIC214	IPR008896	PF05758 (PFAM)
Tcordifilia_16476	348	Retrotransposon gag domain	IPR005162	PF03732 (PFAM)
Tcordifilia_16531	350	RNA polymerase Rpb1, domain 5	IPR007081	PF04998 (PFAM)
Tcordifilia_16566	350	Prenylated rab acceptor PRA1	IPR004895	PF03208 (PFAM)
Tcordifilia_16569	350	Plant virus coat protein	IPR001896	PF01307 (PFAM)
Tcordifilia_16611	351	Zinc finger, RanBP2-type	IPR001876	PF00641 (PFAM)
Tcordifilia_16648	352	Potex/carlavirus coat protein	IPR000052	PF00286 (PFAM)
Tcordifilia_16651	352	Armadillo-type fold	noIPR	PF14381 (PFAM)
Tcordifilia_16663	353	Photosystem II Pbs27	IPR025585	PF13326 (PFAM)
Tcordifilia_16687	353	Squalene/phytoene synthase	IPR002060	PF00494 (PFAM)
Tcordifilia_16713	353	Reverse transcriptase zinc-binding domain	IPR026960	PF13966 (PFAM)
Tcordifilia_16737	354	Ribosomal protein L15e	IPR000439	PF00827 (PFAM)
Tcordifilia_16874	355	Homogentisate 1,2-dioxygenase	IPR005708	PF04209 (PFAM)
Tcordifilia_16981	356	Ribosomal protein S8e/ribosomal biogenesis NSA2	IPR022309	PF01201 (PFAM)
Tcordifilia_17004	356	Oligosaccaryltransferase	IPR018943	PF10215 (PFAM)
Tcordifilia_17022	356	Fumarylacetoacetase-like, C-terminal	IPR011234	PF01557 (PFAM)
Tcordifilia_17029	356	Methionyl/Leucyl tRNA synthetase	IPR015413	PF09334 (PFAM)
Tcordifilia_17053	356	Mitochondrial distribution/morphology family 35/apoptosis	IPR007918	PF05254 (PFAM)
Tcordifilia_17084	357	SKP1/BTB/POZ domain superfamily	IPR000297	PF13616 (PFAM)
Tcordifilia_17221	358	Ribosomal protein L35A	IPR001780	PF01247 (PFAM)
Tcordifilia_17284	360	HAUS augmin-like complex subunit 2	IPR028346	PF15003 (PFAM)
Tcordifilia_17358	360	Profilin superfamily	noIPR	PF14223 (PFAM)
Tcordifilia_17422	361	VDE lipocalin domain	IPR010788	PF07137 (PFAM)
Tcordifilia_17441	361	ATP-grasp fold, ATP-dependent carboxylate-amine ligase-type	IPR003135	PF02222 (PFAM)
Tcordifilia_17450	362	Leucine-rich repeat	IPR001611	PF00560 (PFAM)
Tcordifilia_17639	364	Membrane transport protein	IPR004776	PF03547 (PFAM)
Tcordifilia_17699	364	PB1 domain	IPR000270	PF00564 (PFAM)
Tcordifilia_17712	365	Regulator of chromosome condensation, RCC1	IPR000408	PF00415 (PFAM)
Tcordifilia_17845	367	Nucleoside triphosphate pyrophosphatase Maf-like protein	IPR003697	PF02545 (PFAM)
Tcordifilia_17853	367	NADP-dependent oxidoreductase domain	IPR023210	PF00248 (PFAM)
Tcordifilia_17936	368	Protein of unknown function DUF863, plant	IPR008581	PF05904 (PFAM)
Tcordifilia_17975	369	RNA recognition motif domain	IPR000504	PF00076 (PFAM)
Tcordifilia_17978	310	Pyruvate phosphate dikinase, AMP/ATP-binding	IPR002192	PF01326 (PFAM)
Tcordifilia_18012	369	GDP-fucose protein O-fucosyltransferase	IPR019378	PF10250 (PFAM)
Tcordifilia_18030	369	Proton-dependent oligopeptide transporter family	IPR000109	PF00854 (PFAM)
Tcordifilia_18060	370	Leucine-rich repeat	IPR001611	PF13516 (PFAM)
Tcordifilia_18160	370	Glycoside hydrolase family 17	IPR000490	PF00332 (PFAM)
Tcordifilia_18224	371	Ribosomal protein S5, N-terminal	IPR013810	PF00333 (PFAM)
Tcordifilia_18236	372	Tim10-like	IPR004217	PF02953 (PFAM)
Tcordifilia_18268	372	Protein kinase domain	IPR000719	PF00069 (PFAM)
Tcordifilia_18347	373	Thioredoxin-like fold	IPR012336	PF13905 (PFAM)
Tcordifilia_18386	373	Actin-depolymerising factor homology domain	IPR002108	PF00241 (PFAM)
Tcordifilia_18395	374	Protein dehydration-induced 19, C-terminal	IPR027935	PF14571 (PFAM)
Tcordifilia_18397	374	Protein kinase, C-terminal	IPR017892	PF00433 (PFAM)
Tcordifilia_18408	374	ABC-2 type transporter	IPR013525	PF01061 (PFAM)
Tcordifilia_18422	375	Protein of unknown function DUF707	IPR007877	PF05212 (PFAM)
Tcordifilia_18467	375	Potassium channel domain	IPR013099	PF07885 (PFAM)
Tcordifilia_18639	378	Nucleoside-triphosphatase, THEP1 type	IPR004948	PF03266 (PFAM)
Tcordifilia_18664	379	Divalent ion tolerance protein, CutA	IPR004323	PF03091 (PFAM)
Tcordifilia_18676	380	Peptidase S10, serine carboxypeptidase	IPR001563	PF00450 (PFAM)
Tcordifilia_18684	380	Nucleobase cation symporter 2 family	IPR006043	PF00860 (PFAM)
Tcordifilia_18697	380	C2 domain	IPR000008	PF00168 (PFAM)
Tcordifilia_18709	380	Transcription factor MYC/MYB N-terminal	IPR025610	PF14215 (PFAM)
Tcordifilia_18764	381	Rx, N-terminal	IPR041118	PF18052 (PFAM)
Tcordifilia_18793	383	Short-chain dehydrogenase/reductase SDR	IPR002347	PF00106 (PFAM)
Tcordifilia_18828	384	Phosphatidic acid phosphatase type 2/haloperoxidase	IPR000326	PF01569 (PFAM)
Tcordifilia_18836	385	Transposase, Tnp1/En/Spm-like	IPR004264	PF03017 (PFAM)
Tcordifilia_18882	385	IMS import disulfide relay-system, CHCH-CHCH-like Cx9C	IPR031731	PF16860 (PFAM)
Tcordifilia_18976	386	Impact, N-terminal	IPR001498	PF01205 (PFAM)
Tcordifilia_18998	387	MULE transposase domain	noIPR	PF14223 (PFAM)
Tcordifilia_19167	387	Pumilio RNA-binding repeat	IPR001313	PF00806 (PFAM)
Tcordifilia_19204	389	Pex, N-terminal	IPR006845	PF04757 (PFAM)
Tcordifilia_19320	390	Modifying wall lignin-1/2	IPR009606	PF06749 (PFAM)
Tcordifilia_19377	390	Ribosomal protein L38e	IPR002675	PF01781 (PFAM)
Tcordifilia_19380	390	Glycoside hydrolase 35, catalytic domain	IPR031330	PF01301 (PFAM)
Tcordifilia_19404	390	RNA polymerase Rpb1, domain 7	IPR007073	PF04990 (PFAM)
Tcordifilia_19441	392	DNA-directed RNA polymerase, subunit 2, hybrid-binding domain	IPR007120	PF00562 (PFAM)
Tcordifilia_19518	393	Membrane transport protein	IPR004776	PF03547 (PFAM)
Tcordifilia_19592	394	Exportin-1/Importin-beta-like	IPR013598	PF08389 (PFAM)
Tcordifilia_19650	395	Domain of unknown function DUF2431	IPR019446	PF10354 (PFAM)
Tcordifilia_19709	396	SGS domain	IPR007699	PF05002 (PFAM)
Tcordifilia_19719	396	Translationally controlled tumour protein	IPR018105	PF00838 (PFAM)
Tcordifilia_19834	397	WRKY domain	IPR003657	PF03106 (PFAM)
Tcordifilia_19850	399	Plant virus coat protein	IPR001896	PF01307 (PFAM)
Tcordifilia_19863	400	Zinc/iron permease	IPR003689	PF02535 (PFAM)
Tcordifilia_20003	400	Ribosomal protein L2, C-terminal	IPR022669	PF03947 (PFAM)
Tcordifilia_20041	400	Pentatricopeptide repeat-containing protein BIR6-like	IPR011990	PF13424 (PFAM)
Tcordifilia_20075	401	Aconitase/3-isopropylmalate dehydratase large subunit, alpha/beta/alpha domain	IPR001030	PF00330 (PFAM)
Tcordifilia_20120	401	Serine hydroxymethyltransferase-like domain	IPR039429	PF00464 (PFAM)
Tcordifilia_20193	402	Alternative oxidase	IPR002680	PF01786 (PFAM)
Tcordifilia_20274	403	Ribonuclease II/R	IPR001900	PF00773 (PFAM)
Tcordifilia_20386	405	K Homology domain, type 1	IPR004088	PF15985 (PFAM)
Tcordifilia_20399	405	Proteolipid membrane potential modulator	IPR000612	PF01679 (PFAM)
Tcordifilia_20505	406	RNA-binding, CRM domain	IPR001890	PF01985 (PFAM)
Tcordifilia_20508	406	Stomatal closure-related actin-binding protein, actin-binding domain	IPR032012	PF16711 (PFAM)
Tcordifilia_20648	409	Serine-threonine/tyrosine-protein kinase, catalytic domain	IPR001245	PF07714 (PFAM)
Tcordifilia_20732	409	PC-Esterase	IPR026057	PF13839 (PFAM)
Tcordifilia_20771	409	E3 ubiquitin-protein ligase RNF126-like, zinc-ribbon	IPR039525	PF14369 (PFAM)
Tcordifilia_20849	410	Phosphatidylinositol-4-phosphate 5-kinase, core	IPR002498	PF01504 (PFAM)
Tcordifilia_20859	410	Mind bomb, SH3 repeat domain	IPR040847	PF18346 (PFAM)
Tcordifilia_20880	411	DNA2/NAM7 helicase, helicase domain	IPR041677	PF13086 (PFAM)
Tcordifilia_20922	302	RNA recognition motif domain	IPR000504	PF00076 (PFAM)
Tcordifilia_20971	413	Optic atrophy 3-like	IPR010754	PF07047 (PFAM)
Tcordifilia_21054	415	ATP synthase, F0 complex, subunit b/b', bacterial/chloroplast	IPR002146	PF00430 (PFAM)
Tcordifilia_21119	416	Protein of unknown function DUF4079	IPR025067	PF13301 (PFAM)
Tcordifilia_21169	416	von Willebrand factor, type A	IPR002035	PF13519 (PFAM)
Tcordifilia_21175	416	Oxidoreductase-like, N-terminal	IPR019180	PF09791 (PFAM)
Tcordifilia_21217	418	Histone deacetylase complex subunit SAP30, Sin3 binding domain	IPR025718	PF13867 (PFAM)
Tcordifilia_21260	418	YABBY protein	IPR006780	PF04690 (PFAM)
Tcordifilia_21277	419	Ternary complex factor MIP1, leucine-zipper	IPR025757	PF14389 (PFAM)
Tcordifilia_21330	420	Ubiquitin-activating enzyme E1, C-terminal	IPR018965	PF09358 (PFAM)
Tcordifilia_21394	420	Ankyrin repeat-containing domain	IPR020683	PF12796 (PFAM)
Tcordifilia_21439	421	COG complex component, COG2, C-terminal	IPR024603	PF12022 (PFAM)
Tcordifilia_21474	421	Clathrin/coatomer adaptor, adaptin-like, N-terminal	IPR002553	PF01602 (PFAM)
Tcordifilia_21502	422	PB1 domain	IPR000270	PF00564 (PFAM)
Tcordifilia_21538	422	HAT, C-terminal dimerisation domain	IPR008906	PF05699 (PFAM)
Tcordifilia_21606	423	Glycoside hydrolase, family 79	IPR005199	PF03662 (PFAM)
Tcordifilia_21631	423	Peripheral subunit-binding domain	IPR004167	PF02817 (PFAM)
Tcordifilia_21655	424	Phosphatidylserine decarboxylase-related	IPR003817	PF02666 (PFAM)
Tcordifilia_21671	424	SNF2, N-terminal	IPR000330	PF00176 (PFAM)
Tcordifilia_21716	425	Cation efflux protein	IPR002524	PF01545 (PFAM)
Tcordifilia_21792	426	Heat shock protein Hsp90 family	IPR001404	PF00183 (PFAM)
Tcordifilia_21826	426	Phloem protein 2-like	IPR025886	PF14299 (PFAM)
Tcordifilia_21842	427	Alcohol dehydrogenase, N-terminal	IPR013154	PF08240 (PFAM)
Tcordifilia_22058	428	Small GTPase superfamily, ARF/SAR type	IPR006689	PF00025 (PFAM)
Tcordifilia_22075	429	Glycoside hydrolase, family 3, N-terminal	IPR001764	PF00933 (PFAM)
Tcordifilia_22077	429	CYTH domain	IPR023577	PF01928 (PFAM)
Tcordifilia_22101	429	Transposon, En/Spm-like	IPR004242	PF02992 (PFAM)
Tcordifilia_22110	429	Bifunctional inhibitor/plant lipid transfer protein/seed storage helical domain	IPR016140	PF14368 (PFAM)
Tcordifilia_22114	429	Mpv17/PMP22	IPR007248	PF04117 (PFAM)
Tcordifilia_22135	429	O-methyltransferase domain	IPR001077	PF00891 (PFAM)
Tcordifilia_22137	429	Actin-related protein 2/3 complex subunit 5	IPR006789	PF04699 (PFAM)
Tcordifilia_22159	429	N2227-like	IPR012901	PF07942 (PFAM)
Tcordifilia_22216	430	Drought induced 19 protein type, zinc-binding domain	IPR008598	PF05605 (PFAM)
Tcordifilia_22225	430	BURP domain	IPR004873	PF03181 (PFAM)
Tcordifilia_22235	430	Translation initiation factor, beta propellor-like domain	IPR013979	PF08662 (PFAM)
Tcordifilia_22288	431	THO complex, subunit 5	IPR019163	PF09766 (PFAM)
Tcordifilia_22295	431	Peptidase C1A, papain C-terminal	IPR000668	PF00112 (PFAM)
Tcordifilia_22330	432	JmjC domain	IPR003347	PF02373 (PFAM)
Tcordifilia_22365	432	EF-hand domain	IPR002048	PF00036 (PFAM)
Tcordifilia_22368	432	Reverse transcriptase domain	IPR000477	PF00078 (PFAM)
Tcordifilia_22429	432	DNA-directed RNA polymerase, phage-type	IPR002092	PF00940 (PFAM)
Tcordifilia_22445	433	Reverse transcriptase, RNA-dependent DNA polymerase	IPR013103	PF07727 (PFAM)
Tcordifilia_22462	433	Haem oxygenase-like	IPR016053	PF01126 (PFAM)
Tcordifilia_22485	433	GAG-pre-integrase domain	IPR025724	PF13976 (PFAM)
Tcordifilia_22489	433	Reverse transcriptase, RNase H-like domain	IPR041373	PF17917 (PFAM)
Tcordifilia_22555	434	NECAP, PHear domain	IPR012466	PF07933 (PFAM)
Tcordifilia_22559	434	Adenosine/AMP deaminase domain	IPR001365	PF00962 (PFAM)
Tcordifilia_22568	434	WGR domain	IPR008893	PF05406 (PFAM)
Tcordifilia_22591	434	Domain of unknown function DUF4408	IPR025520	PF14364 (PFAM)
Tcordifilia_22634	435	PC-Esterase	IPR026057	PF13839 (PFAM)
Tcordifilia_22659	436	Potex/carlavirus coat protein	IPR000052	PF00286 (PFAM)
Tcordifilia_22715	436	Domain of unknown function DUF547	IPR006869	PF04784 (PFAM)
Tcordifilia_22727	437	Amino acid/polyamine transporter I	IPR002293	PF13520 (PFAM)
Tcordifilia_22786	437	Pectinesterase inhibitor domain	IPR006501	PF04043 (PFAM)
Tcordifilia_22839	437	Domain of unknown function DUF3741	IPR022212	PF12552 (PFAM)
Tcordifilia_22864	437	Helicase, C-terminal	IPR001650	PF00271 (PFAM)
Tcordifilia_22953	438	Damage-control phosphatase ARMT1-like, metal-binding domain	IPR002791	PF01937 (PFAM)
Tcordifilia_22996	439	Ribosomal protein S30	IPR006846	PF04758 (PFAM)
Tcordifilia_23004	439	GAG-pre-integrase domain	IPR025724	PF13976 (PFAM)
Tcordifilia_23005	439	WD40 repeat	IPR001680	PF00400 (PFAM)
Tcordifilia_23006	439	WD40 repeat	IPR001680	PF00400 (PFAM)
Tcordifilia_23016	295	L1 transposable element, dsRBD-like domain	IPR035300	PF17490 (PFAM)
Tcordifilia_23061	295	VWA-Hint protein, Vwaint domain	IPR032838	PF14624 (PFAM)
Tcordifilia_23093	440	Tymovirus, RNA-dependent RNA polymerase	IPR001788	PF00978 (PFAM)
Tcordifilia_23102	441	Initiation factor eIF-4 gamma, MA3	IPR003891	PF02847 (PFAM)
Tcordifilia_23122	441	Alpha crystallin/Hsp20 domain	IPR002068	PF00011 (PFAM)
Tcordifilia_23211	442	Ribosomal protein S8e/ribosomal biogenesis NSA2	IPR022309	PF01201 (PFAM)
Tcordifilia_23248	442	Glutamine amidotransferase type 2 domain	IPR017932	PF13537 (PFAM)
Tcordifilia_23283	443	WD40 repeat	IPR001680	PF00400 (PFAM)
Tcordifilia_23310	443	Thioredoxin domain	IPR013766	PF00085 (PFAM)
Tcordifilia_23361	444	Protein of unknown function DUF863, plant	IPR008581	PF05904 (PFAM)
Tcordifilia_23365	444	Ribosome biogenesis protein Nop53/GLTSCR2	IPR011687	PF07767 (PFAM)
Tcordifilia_23366	444	DEAD/DEAH box helicase domain	IPR011545	PF00270 (PFAM)
Tcordifilia_23374	444	Cupin-like domain 8	IPR041667	PF13621 (PFAM)
Tcordifilia_23389	444	Retrotransposon gag domain	IPR005162	PF03732 (PFAM)
Tcordifilia_23474	444	UVR domain	IPR001943	PF02151 (PFAM)
Tcordifilia_23506	444	Complex 1 LYR protein	IPR008011	PF05347 (PFAM)
Tcordifilia_23528	445	SecA Wing/Scaffold	IPR011116	PF07516 (PFAM)
Tcordifilia_23537	445	Zinc finger, CHCC-type	IPR019401	PF10276 (PFAM)
Tcordifilia_23559	445	GDSL lipase/esterase	IPR001087	PF00657 (PFAM)
Tcordifilia_23590	446	Phosphoribosylaminoimidazole carboxylase, C-terminal domain	IPR040686	PF17769 (PFAM)
Tcordifilia_23662	447	Calcium-dependent channel, 7TM region, putative phosphate	IPR003864	PF02714 (PFAM)
Tcordifilia_23688	447	Wall-associated receptor kinase, galacturonan-binding domain	IPR025287	PF13947 (PFAM)
Tcordifilia_23715	447	Cystatin domain	IPR000010	PF16845 (PFAM)
Tcordifilia_23724	448	EF-hand domain	IPR002048	PF13202 (PFAM)
Tcordifilia_23746	448	Chlorophyll A-B binding protein	IPR022796	PF00504 (PFAM)
Tcordifilia_23764	448	Glycoside hydrolase 35, catalytic domain	IPR031330	PF01301 (PFAM)
Tcordifilia_23774	449	Microtubule-associated protein 70	IPR009768	PF07058 (PFAM)
Tcordifilia_23817	449	UDP-glucuronosyl/UDP-glucosyltransferase	IPR002213	PF00201 (PFAM)
Tcordifilia_23823	449	SAWADEE domain	IPR032001	PF16719 (PFAM)
Tcordifilia_23876	450	YqaJ viral recombinase	IPR019080	PF09588 (PFAM)
Tcordifilia_23910	451	Putative S-adenosyl-L-methionine-dependent methyltransferase	IPR004159	PF03141 (PFAM)
Tcordifilia_23928	451	N-(5'phosphoribosyl) anthranilate isomerase (PRAI) domain	IPR001240	PF00697 (PFAM)
Tcordifilia_23965	451	RNA recognition motif domain	IPR000504	PF00076 (PFAM)
Tcordifilia_23974	451	B3 DNA binding domain	IPR003340	PF02362 (PFAM)
Tcordifilia_23979	293	Sugar-phosphate isomerase, RpiB/LacA/LacB family	IPR003500	PF02502 (PFAM)
Tcordifilia_23980	452	Nmd3, N-terminal	IPR007064	PF04981 (PFAM)
Tcordifilia_23986	293	Transcription factor MYC/MYB N-terminal	IPR025610	PF14215 (PFAM)
Tcordifilia_24070	453	Zinc finger, CCHC-type	IPR001878	PF00098 (PFAM)
Tcordifilia_24103	2758	Uncharacterised protein family Ycf68	IPR022546	PF10839 (PFAM)
Tcordifilia_24104	453	Multicopper oxidase, C-terminal	IPR011706	PF07731 (PFAM)
Tcordifilia_24105	454	Peptidase C19, ubiquitin carboxyl-terminal hydrolase	IPR001394	PF00443 (PFAM)
Tcordifilia_24121	454	FF domain	IPR002713	PF01846 (PFAM)
Tcordifilia_24162	455	Small auxin-up RNA	IPR003676	PF02519 (PFAM)
Tcordifilia_24182	455	Glycosyl transferase, family 8	IPR002495	PF01501 (PFAM)
Tcordifilia_24207	455	Mind bomb, SH3 repeat domain	IPR040847	PF18346 (PFAM)
Tcordifilia_24292	679	Photosystem antenna protein-like	IPR000932	PF00421 (PFAM)
Tcordifilia_24317	457	EF-hand domain	IPR002048	PF13833 (PFAM)
Tcordifilia_24334	457	Wall-associated receptor kinase, galacturonan-binding domain	IPR025287	PF13947 (PFAM)
Tcordifilia_24384	457	PsbP, C-terminal	IPR002683	PF01789 (PFAM)
Tcordifilia_24442	458	CTP synthase, N-terminal	IPR017456	PF06418 (PFAM)
Tcordifilia_24500	459	Phloem protein 2-like	IPR025886	PF14299 (PFAM)
Tcordifilia_24506	460	Tetratricopeptide repeat 1	IPR001440	PF00515 (PFAM)
Tcordifilia_24566	461	Non-haem dioxygenase N-terminal domain	IPR026992	PF14226 (PFAM)
Tcordifilia_24571	461	Proteinase inhibitor I12, Bowman-Birk	IPR000877	PF00228 (PFAM)
Tcordifilia_24578	461	Heavy metal-associated domain, HMA	IPR006121	PF00403 (PFAM)
Tcordifilia_24580	461	Pentatricopeptide repeat	IPR002885	PF13041 (PFAM)
Tcordifilia_24591	462	EF-hand domain	IPR002048	PF00036 (PFAM)
Tcordifilia_24644	462	Reverse transcriptase, RNA-dependent DNA polymerase	IPR013103	PF07727 (PFAM)
Tcordifilia_24654	463	EF-hand domain	IPR002048	PF00036 (PFAM)
Tcordifilia_24734	463	Elongator complex protein 1	IPR039175	PF02466 (PFAM)
Tcordifilia_24752	463	K Homology domain, type 1	IPR004088	PF00013 (PFAM)
Tcordifilia_24778	464	PC-Esterase	IPR026057	PF13839 (PFAM)
Tcordifilia_24781	464	Mechanosensitive ion channel MscS	IPR006685	PF00924 (PFAM)
Tcordifilia_24805	464	Peptidyl-tRNA hydrolase, PTH2	IPR002833	PF01981 (PFAM)
Tcordifilia_24808	464	Pentatricopeptide repeat	IPR002885	PF13041 (PFAM)
Tcordifilia_24831	464	PLAC8 motif-containing protein	IPR006461	PF04749 (PFAM)
Tcordifilia_24892	464	SEC-C motif	IPR004027	PF02810 (PFAM)
Tcordifilia_24928	465	Glutathione S-transferase, N-terminal	IPR004045	PF02798 (PFAM)
Tcordifilia_24929	465	Transcription termination and cleavage factor, C-terminal domain	IPR026896	PF14304 (PFAM)
Tcordifilia_24956	465	Carbon-nitrogen hydrolase	IPR003010	PF00795 (PFAM)
Tcordifilia_24974	465	Reverse transcriptase/retrotransposon-derived protein, RNase H-like domain	IPR041577	PF17919 (PFAM)
Tcordifilia_24994	465	Exocyst complex component Sec10-like	IPR009976	PF07393 (PFAM)
Tcordifilia_25040	465	ATP synthase, F0 complex, subunit G, mitochondrial	IPR006808	PF04718 (PFAM)
Tcordifilia_25043	466	Putative S-adenosyl-L-methionine-dependent methyltransferase	IPR004159	PF03141 (PFAM)
Tcordifilia_25068	466	Plant virus coat protein	IPR001896	PF01307 (PFAM)
Tcordifilia_25087	466	Transcription termination factor, mitochondrial/chloroplastic	IPR003690	PF02536 (PFAM)
Tcordifilia_25101	466	DNA/RNA polymerase superfamily	noIPR	PF12698 (PFAM)
Tcordifilia_25105	466	UPF0113, PUA domain	IPR005155	PF03657 (PFAM)
Tcordifilia_25131	466	GHMP kinase, C-terminal domain	IPR013750	PF08544 (PFAM)
Tcordifilia_25146	467	Nuclear transport factor 2	IPR002075	PF02136 (PFAM)
Tcordifilia_25156	467	Photosystem I reaction centre subunit PsaK superfamily	noIPR	PF02466 (PFAM)
Tcordifilia_25192	290	Ubiquinone biosynthesis protein Coq4	IPR007715	PF05019 (PFAM)
Tcordifilia_25198	290	Semialdehyde dehydrogenase, dimerisation domain	IPR012280	PF02774 (PFAM)
Tcordifilia_25204	467	Ran-interacting Mog1 protein	IPR007681	PF04603 (PFAM)
Tcordifilia_25221	468	Elongation factor P, C-terminal	IPR015365	PF09285 (PFAM)
Tcordifilia_25227	468	Strawberry notch, helicase C domain	IPR026937	PF13871 (PFAM)
Tcordifilia_25238	468	WW domain binding protein 11	IPR019007	PF09429 (PFAM)
Tcordifilia_25267	469	Isopenicillin N synthase-like, Fe(2+) 2OG dioxygenase domain	IPR044861	PF03171 (PFAM)
Tcordifilia_25293	470	RNA polymerase Rpb1, domain 5	IPR007081	PF04998 (PFAM)
Tcordifilia_25327	470	AAA-type ATPase, N-terminal domain	IPR025753	PF14363 (PFAM)
Tcordifilia_25357	661	Phloem protein 2-like	IPR025886	PF14299 (PFAM)
Tcordifilia_25457	471	GAG-pre-integrase domain	IPR025724	PF13976 (PFAM)
Tcordifilia_25480	471	Alpha-N-acetylglucosaminidase, tim-barrel domain	IPR024733	PF05089 (PFAM)
Tcordifilia_25582	472	Diacylglycerol acyltransferase	IPR007130	PF03982 (PFAM)
Tcordifilia_25632	473	Glycosyl transferase, family 35	IPR000811	PF00343 (PFAM)
Tcordifilia_25634	473	Mpv17/PMP22	IPR007248	PF04117 (PFAM)
Tcordifilia_25702	473	Ribonuclease H-like superfamily	IPR021109	PF08284 (PFAM)
Tcordifilia_25706	474	Bifunctional inhibitor/plant lipid transfer protein/seed storage helical domain	IPR016140	PF14368 (PFAM)
Tcordifilia_25787	474	SET domain	IPR001214	PF00856 (PFAM)
Tcordifilia_25832	474	Calcium uniporter protein, C-terminal	IPR006769	PF04678 (PFAM)
Tcordifilia_25843	475	DNAJ-containing protein, X-domain	IPR026894	PF14308 (PFAM)
Tcordifilia_25851	475	Squalene/phytoene synthase	IPR002060	PF00494 (PFAM)
Tcordifilia_25945	475	Protein of unknown function DUF1635	IPR012862	PF07795 (PFAM)
Tcordifilia_25984	475	Tim10-like	IPR004217	PF02953 (PFAM)
Tcordifilia_26001	476	DJ-1/PfpI	IPR002818	PF01965 (PFAM)
Tcordifilia_26003	476	Ribosomal protein L38e	IPR002675	PF01781 (PFAM)
Tcordifilia_26080	476	Pentatricopeptide repeat	IPR002885	PF01535 (PFAM)
Tcordifilia_26113	476	ABC transporter family G domain	IPR043926	PF19055 (PFAM)
Tcordifilia_26164	477	Reverse transcriptase, RNA-dependent DNA polymerase	IPR013103	PF07727 (PFAM)
Tcordifilia_26167	478	Sphingomyelin synthase-like domain	IPR025749	PF14360 (PFAM)
Tcordifilia_26243	478	Serine-threonine/tyrosine-protein kinase, catalytic domain	IPR001245	PF07714 (PFAM)
Tcordifilia_26247	655	Uncharacterised protein family Ycf2	IPR008543	PF05695 (PFAM)
Tcordifilia_26282	479	Anticodon-binding domain	IPR019181	PF09793 (PFAM)
Tcordifilia_26314	479	RNA recognition motif domain	IPR000504	PF00076 (PFAM)
Tcordifilia_26321	479	Gfo/Idh/MocA-like oxidoreductase, N-terminal	IPR000683	PF01408 (PFAM)
Tcordifilia_26325	288	High-affinity nitrate transporter	IPR016605	PF16974 (PFAM)
Tcordifilia_26339	288	NAD(P)H-quinone oxidoreductase subunit O	IPR020905	PF11910 (PFAM)
Tcordifilia_26346	480	RNA recognition motif domain	IPR000504	PF00076 (PFAM)
Tcordifilia_26385	480	GTD-binding domain	IPR007656	PF04576 (PFAM)
Tcordifilia_26420	646	NADH:quinone oxidoreductase/Mrp antiporter, membrane subunit	IPR001750	PF00361 (PFAM)
Tcordifilia_26464	481	Calponin homology domain	IPR001715	PF00307 (PFAM)
Tcordifilia_26505	481	DNA-directed RNA polymerase, subunit 2, hybrid-binding domain	IPR007120	PF00562 (PFAM)
Tcordifilia_26532	482	Reverse transcriptase, RNA-dependent DNA polymerase	IPR013103	PF07727 (PFAM)
Tcordifilia_26549	482	Chloroplast protein import component Tic20	IPR005691	PF16166 (PFAM)
Tcordifilia_26572	482	UDP-glucuronosyl/UDP-glucosyltransferase	IPR002213	PF00201 (PFAM)
Tcordifilia_26655	482	RNA recognition motif domain	IPR000504	PF00076 (PFAM)
Tcordifilia_26679	482	DIRP domain	IPR033471	PF06584 (PFAM)
Tcordifilia_26680	483	Acetamidase/Formamidase	IPR004304	PF03069 (PFAM)
Tcordifilia_26712	483	PI31 proteasome regulator, N-terminal	IPR021625	PF11566 (PFAM)
Tcordifilia_26727	483	Pentatricopeptide repeat	IPR002885	PF01535 (PFAM)
Tcordifilia_26732	483	Integrase, catalytic core	IPR001584	PF13683 (PFAM)
Tcordifilia_26778	483	Reversibly glycosylated polypeptide family	IPR037595	PF03214 (PFAM)
Tcordifilia_26796	484	BRCA1-A complex subunit BRE	IPR008528	PF05664 (PFAM)
Tcordifilia_26839	484	ABC-2 type transporter	IPR013525	PF01061 (PFAM)
Tcordifilia_26859	485	BRCA1-A complex subunit BRE	IPR010358	PF06113 (PFAM)
Tcordifilia_26866	485	ATPase, AAA-type, core	IPR003959	PF00004 (PFAM)
Tcordifilia_26877	485	Arginyl tRNA synthetase N-terminal domain	IPR005148	PF03485 (PFAM)
Tcordifilia_26909	485	ERV/ALR sulfhydryl oxidase domain	IPR017905	PF04777 (PFAM)
Tcordifilia_26922	485	Cyclophilin-type peptidyl-prolyl cis-trans isomerase domain	IPR002130	PF00160 (PFAM)
Tcordifilia_26927	486	RNA polymerase archaeal subunit P/eukaryotic subunit RPABC4	IPR006591	PF03604 (PFAM)
Tcordifilia_26929	486	Serine aminopeptidase, S33	IPR022742	PF12146 (PFAM)
Tcordifilia_26957	486	Integrase, catalytic core	IPR001584	PF00665 (PFAM)
Tcordifilia_26979	486	Peptide chain release factor	IPR005139	PF03462 (PFAM)
Tcordifilia_26991	486	Sucrose-phosphatase-like, N-terminal	IPR006380	PF05116 (PFAM)
Tcordifilia_27053	487	Protein of unknown function DUF423	IPR006696	PF04241 (PFAM)
Tcordifilia_27061	487	Cellulose synthase	IPR005150	PF03552 (PFAM)
Tcordifilia_27086	487	ATPase, AAA-type, core	IPR003959	PF00004 (PFAM)
Tcordifilia_27110	487	Reverse transcriptase, RNA-dependent DNA polymerase	IPR013103	PF07727 (PFAM)
Tcordifilia_27112	487	NB-ARC	IPR002182	PF00931 (PFAM)
Tcordifilia_27128	487	Xylanase inhibitor, N-terminal	IPR032861	PF14543 (PFAM)
Tcordifilia_27164	487	(+) RNA virus helicase core domain	IPR027351	PF01443 (PFAM)
Tcordifilia_27194	488	Heat shock protein Hsp90 family	IPR001404	PF00183 (PFAM)
Tcordifilia_27206	488	PPM-type phosphatase domain	IPR001932	PF00481 (PFAM)
Tcordifilia_27209	488	Glycoside hydrolase family 9	IPR001701	PF00759 (PFAM)
Tcordifilia_27293	489	Beta-adaptin appendage, C-terminal subdomain	IPR015151	PF09066 (PFAM)
Tcordifilia_27319	489	Vacuolar protein sorting protein 11, C-terminal	IPR024763	PF12451 (PFAM)
Tcordifilia_27383	489	Integrase, catalytic core	IPR001584	PF00665 (PFAM)
Tcordifilia_27404	489	Tetratricopeptide repeat	IPR019734	PF13181 (PFAM)
Tcordifilia_27438	489	Interferon-related developmental regulator, N-terminal	IPR007701	PF05004 (PFAM)
Tcordifilia_27496	489	Protein of unknown function DUF760	IPR008479	PF05542 (PFAM)
Tcordifilia_27512	490	Peptidase C19, ubiquitin carboxyl-terminal hydrolase	IPR001394	PF00443 (PFAM)
Tcordifilia_27515	490	Chaperonin Cpn60/TCP-1 family	IPR002423	PF00118 (PFAM)
Tcordifilia_27562	490	Plastid-lipid-associated protein	noIPR	PF08284 (PFAM)
Tcordifilia_27579	490	Pentatricopeptide repeat	IPR002885	PF01535 (PFAM)
Tcordifilia_27593	491	SecA Wing/Scaffold	IPR011116	PF07516 (PFAM)
Tcordifilia_27597	491	Plastid lipid-associated protein/fibrillin conserved domain	IPR006843	PF04755 (PFAM)
Tcordifilia_27631	491	Band 7 domain	IPR001107	PF01145 (PFAM)
Tcordifilia_27643	491	Bromodomain	IPR001487	PF00439 (PFAM)
Tcordifilia_27651	491	Glycoside hydrolase family 1	IPR001360	PF00232 (PFAM)
Tcordifilia_27754	492	Stress-associated endoplasmic reticulum protein	IPR010580	PF06624 (PFAM)
Tcordifilia_27825	492	Retrotransposon gag domain	IPR005162	PF03732 (PFAM)
Tcordifilia_27829	492	Reverse transcriptase, RNase H-like domain	IPR041373	PF17917 (PFAM)
Tcordifilia_27839	493	Glutathione S-transferase, C-terminal	IPR004046	PF00043 (PFAM)
Tcordifilia_27886	493	SDH, C-terminal	IPR041121	PF18317 (PFAM)
Tcordifilia_27895	493	Armadillo	IPR000225	PF00514 (PFAM)
Tcordifilia_27938	617	Ribosomal protein S13	IPR001892	PF00416 (PFAM)
Tcordifilia_27940	494	Methyltransferase domain 25	IPR041698	PF13649 (PFAM)
Tcordifilia_27956	494	Potex/carlavirus coat protein	IPR000052	PF00286 (PFAM)
Tcordifilia_27967	495	BING4, C-terminal domain	IPR012952	PF08149 (PFAM)
Tcordifilia_27985	495	Carbohydrate binding module family 25	IPR005085	PF16760 (PFAM)
Tcordifilia_27989	495	Domain of unknown function DUF4378	IPR025486	PF14309 (PFAM)
Tcordifilia_28005	495	Glycosyl transferase, family 14	IPR003406	PF02485 (PFAM)
Tcordifilia_28037	496	Methylglyoxal synthase-like domain	IPR011607	PF02142 (PFAM)
Tcordifilia_28058	496	Transcription factor, enhancer of yellow 2	IPR018783	PF10163 (PFAM)
Tcordifilia_28060	496	UV-B-induced protein At3g17800-like	noIPR	PF14223 (PFAM)
Tcordifilia_28062	496	Zinc finger, CCCH-type	IPR000571	PF00642 (PFAM)
Tcordifilia_28071	496	Transcription factor TGA like domain	IPR025422	PF14144 (PFAM)
Tcordifilia_28079	497	Fatty acid hydroxylase	IPR006694	PF04116 (PFAM)
Tcordifilia_28107	612	RNA polymerase, beta subunit, protrusion	IPR007644	PF04563 (PFAM)
Tcordifilia_28185	497	MICOS complex subunit Mic10	IPR011990	PF13424 (PFAM)
Tcordifilia_28231	498	Protein of unknown function DUF707	IPR007877	PF05212 (PFAM)
Tcordifilia_28269	499	Peptidase S54, rhomboid domain	IPR022764	PF01694 (PFAM)
Tcordifilia_28276	499	FAD-binding domain	IPR002938	PF01494 (PFAM)
Tcordifilia_28320	499	Membrane transport protein	IPR004776	PF03547 (PFAM)
Tcordifilia_28325	499	AMP-dependent synthetase/ligase	IPR000873	PF00501 (PFAM)
Tcordifilia_28326	285	PBP-dependent ABC transporters TM subunit, N-terminal	IPR032550	PF16296 (PFAM)
Tcordifilia_28331	499	Ribosome biogenesis protein BMS1/TSR1, C-terminal	IPR007034	PF04950 (PFAM)
Tcordifilia_28369	499	DnaJ domain	IPR001623	PF00226 (PFAM)
Tcordifilia_28390	500	Hypoxia induced protein, domain	IPR007667	PF04588 (PFAM)
Tcordifilia_28440	500	Protein of unknown function DUF212	IPR003832	PF02681 (PFAM)
Tcordifilia_28478	500	Microspherule protein, N-terminal domain	IPR025999	PF13325 (PFAM)
Tcordifilia_28502	500	YqaJ viral recombinase	IPR019080	PF09588 (PFAM)
Tcordifilia_28515	501	INO80 complex subunit B-like conserved region	IPR006880	PF04795 (PFAM)
Tcordifilia_28567	501	AMP-dependent synthetase/ligase	IPR000873	PF00501 (PFAM)
Tcordifilia_28589	501	Ubiquitin-like protein Atg12	IPR007242	PF04110 (PFAM)
Tcordifilia_28617	502	Trafficking protein particle complex subunit 2	IPR006722	PF04628 (PFAM)
Tcordifilia_28647	502	Smr domain	IPR002625	PF01713 (PFAM)
Tcordifilia_28686	502	PDZ-like domain	IPR025926	PF12812 (PFAM)
Tcordifilia_28698	502	Oxysterol-binding protein	IPR000648	PF01237 (PFAM)
Tcordifilia_28712	502	Rapid ALkalinization Factor	IPR008801	PF05498 (PFAM)
Tcordifilia_28796	503	UbiB domain	IPR004147	PF03109 (PFAM)
Tcordifilia_28837	503	Putative S-adenosyl-L-methionine-dependent methyltransferase	IPR004159	PF03141 (PFAM)
Tcordifilia_28886	503	The fantastic four family	IPR021410	PF11250 (PFAM)
Tcordifilia_28888	504	Cytochrome P450	IPR001128	PF00067 (PFAM)
Tcordifilia_28900	504	UPF3 domain	IPR005120	PF03467 (PFAM)
Tcordifilia_28914	504	Glycoside hydrolase, family 28	IPR000743	PF00295 (PFAM)
Tcordifilia_28978	505	Reverse transcriptase domain	IPR000477	PF00078 (PFAM)
Tcordifilia_28994	506	Zinc finger, double-stranded RNA binding	IPR022755	PF12171 (PFAM)
Tcordifilia_29013	506	PLAC8 motif-containing protein	IPR006461	PF04749 (PFAM)
Tcordifilia_29037	506	Oleosin	IPR000136	PF01277 (PFAM)
Tcordifilia_29050	602	Ribosomal protein L2, C-terminal	IPR022669	PF03947 (PFAM)
Tcordifilia_29081	284	GTP-binding protein TrmE, N-terminal	IPR018948	PF10396 (PFAM)
Tcordifilia_29084	506	Glutamate synthase, alpha subunit, C-terminal	IPR002489	PF01493 (PFAM)
Tcordifilia_29108	506	Phosphatidyl serine synthase	IPR004277	PF03034 (PFAM)
Tcordifilia_29119	507	DET1- and DDB1-associated protein 1, N-terminal	IPR018276	PF10172 (PFAM)
Tcordifilia_29148	507	Translation initiation factor, beta propellor-like domain	IPR013979	PF08662 (PFAM)
Tcordifilia_29150	507	Cystatin domain	IPR000010	PF16845 (PFAM)
Tcordifilia_29159	284	Excalibur calcium-binding domain	IPR008613	PF05901 (PFAM)
Tcordifilia_29173	507	Reverse transcriptase, RNA-dependent DNA polymerase	IPR013103	PF07727 (PFAM)
Tcordifilia_29215	507	Zinc knuckle CX2CX4HX4C	IPR025836	PF14392 (PFAM)
Tcordifilia_29218	507	Nitrogen regulatory protein areA, GATA-like domain	IPR013860	PF08550 (PFAM)
Tcordifilia_29222	507	WEB family	IPR008545	PF05701 (PFAM)
Tcordifilia_29244	507	Amino acid/polyamine transporter 2	IPR018227	PF03222 (PFAM)
Tcordifilia_29266	507	Exoribonuclease, phosphorolytic domain 1	IPR001247	PF01138 (PFAM)
Tcordifilia_29300	507	Reverse transcriptase, RNA-dependent DNA polymerase	IPR013103	PF07727 (PFAM)
Tcordifilia_29302	508	Bifunctional inhibitor/plant lipid transfer protein/seed storage helical domain	IPR016140	PF14368 (PFAM)
Tcordifilia_29303	508	Reverse transcriptase, RNA-dependent DNA polymerase	IPR013103	PF07727 (PFAM)
Tcordifilia_29311	508	Leucine-rich repeat	IPR001611	PF13855 (PFAM)
Tcordifilia_29328	508	Reverse transcriptase zinc-binding domain	IPR026960	PF13966 (PFAM)
Tcordifilia_29348	508	Domain of unknown function DUF632	IPR006867	PF04782 (PFAM)
Tcordifilia_29366	509	WD40 repeat	IPR001680	PF00400 (PFAM)
Tcordifilia_29375	509	Domain of unknown function DUF4408	IPR025520	PF14364 (PFAM)
Tcordifilia_29382	509	Senescence regulator S40	IPR007608	PF04520 (PFAM)
Tcordifilia_29402	509	PC-Esterase	IPR026057	PF13839 (PFAM)
Tcordifilia_29409	510	Rapid ALkalinization Factor	IPR008801	PF05498 (PFAM)
Tcordifilia_29476	510	Protein kinase domain	IPR000719	PF00069 (PFAM)
Tcordifilia_29490	510	Exocyst complex component Sec3, PIP2-binding N-terminal domain	IPR028258	PF15277 (PFAM)
Tcordifilia_29549	511	AMP-dependent synthetase/ligase	IPR000873	PF00501 (PFAM)
Tcordifilia_29552	511	Cofactor assembly of complex C subunit B, CCB2/CCB4	IPR021325	PF11152 (PFAM)
Tcordifilia_29553	511	Helicase, C-terminal	IPR001650	PF00271 (PFAM)
Tcordifilia_29591	511	Glycosyl transferase, family 14	IPR003406	PF02485 (PFAM)
Tcordifilia_29609	283	Domain X	IPR024937	PF01348 (PFAM)
Tcordifilia_29690	512	RWP-RK domain	IPR003035	PF02042 (PFAM)
Tcordifilia_29714	513	Acyl-CoA dehydrogenase/oxidase, N-terminal	IPR013786	PF02771 (PFAM)
Tcordifilia_29738	513	MoaB/Mog domain	IPR001453	PF00994 (PFAM)
Tcordifilia_29741	513	IBR domain	IPR002867	PF01485 (PFAM)
Tcordifilia_29758	513	Domain of unknown function DUF4283	IPR025558	PF14111 (PFAM)
Tcordifilia_29788	514	RNA recognition motif domain	IPR000504	PF00076 (PFAM)
Tcordifilia_29791	514	Ribosomal biogenesis regulatory protein	IPR007023	PF04939 (PFAM)
Tcordifilia_29812	514	Isopenicillin N synthase-like, Fe(2+) 2OG dioxygenase domain	IPR044861	PF03171 (PFAM)
Tcordifilia_29862	514	Yippee/Mis18/Cereblon	IPR004910	PF03226 (PFAM)
Tcordifilia_29881	514	Reverse transcriptase, RNA-dependent DNA polymerase	IPR013103	PF07727 (PFAM)
Tcordifilia_29893	514	WASH complex, subunit strumpellin	IPR019393	PF10266 (PFAM)
Tcordifilia_29927	515	YrdC-like domain	IPR006070	PF01300 (PFAM)
Tcordifilia_29937	515	Amino acid/polyamine transporter I	IPR002293	PF13520 (PFAM)
Tcordifilia_29957	515	Uncharacterised protein family UPF0114	IPR005134	PF03350 (PFAM)
Tcordifilia_29993	515	Retrotransposon gag domain	IPR015915	PF13418 (PFAM)
Tcordifilia_30022	515	Sec23/Sec24, trunk domain	IPR006896	PF04811 (PFAM)
Tcordifilia_30079	516	Rad60/SUMO-like domain	IPR022617	PF11976 (PFAM)
Tcordifilia_30128	516	E2F-associated phosphoprotein	IPR019370	PF10238 (PFAM)
Tcordifilia_30135	516	Protein kinase domain	IPR000719	PF00069 (PFAM)
Tcordifilia_30145	516	Coenzyme Q-binding protein COQ10, START domain	IPR005031	PF03364 (PFAM)
Tcordifilia_30160	516	Glycolipid transfer protein domain	IPR014830	PF08718 (PFAM)
Tcordifilia_30185	516	TB2/DP1/HVA22-related protein	IPR004345	PF03134 (PFAM)
Tcordifilia_30218	516	Histidine phosphatase superfamily, clade-1	IPR013078	PF00300 (PFAM)
Tcordifilia_30219	517	Metallothionein, family 15, plant	IPR000347	PF01439 (PFAM)
Tcordifilia_30231	517	Thioredoxin domain	IPR013766	PF00085 (PFAM)
Tcordifilia_30237	517	Costars domain	IPR027817	PF14705 (PFAM)
Tcordifilia_30239	517	CBS domain	IPR000644	PF00571 (PFAM)
Tcordifilia_30250	517	Domain of unknown function DUF3444	IPR024593	PF11926 (PFAM)
Tcordifilia_30271	517	Retrotransposon gag domain	IPR005162	PF03732 (PFAM)
Tcordifilia_30313	518	Histidine phosphatase superfamily, clade-1	IPR013078	PF00300 (PFAM)
Tcordifilia_30333	518	Domain of unknown function DUF632	IPR006867	PF04782 (PFAM)
Tcordifilia_30336	518	Heat shock protein 70 family	IPR013126	PF00012 (PFAM)
Tcordifilia_30375	518	Reverse transcriptase, RNA-dependent DNA polymerase	IPR013103	PF07727 (PFAM)
Tcordifilia_30414	519	Ribosomal protein L13	IPR005822	PF00572 (PFAM)
Tcordifilia_30422	519	Glycoside hydrolase superfamily	IPR013083	PF14570 (PFAM)
Tcordifilia_30442	519	Conserved hypothetical protein CHP01589, plant	IPR006476	PF09713 (PFAM)
Tcordifilia_30457	519	Domain of unknown function DUF569	IPR007679	PF04601 (PFAM)
Tcordifilia_30469	519	Ribosomal protein S15	IPR000589	PF00312 (PFAM)
Tcordifilia_30496	520	Splicing factor 3B subunit 1	IPR015016	PF08920 (PFAM)
Tcordifilia_30519	520	Nucleotide-sugar transporter	IPR007271	PF04142 (PFAM)
Tcordifilia_30521	520	Protein BRAWNIN	IPR027858	PF14990 (PFAM)
Tcordifilia_30524	520	Ribosomal protein L13 superfamily	IPR011989	PF04078 (PFAM)
Tcordifilia_30528	520	SecA DEAD-like, N-terminal	IPR011115	PF07517 (PFAM)
Tcordifilia_30539	520	Large ribosomal RNA subunit accumulation protein YceD	IPR003772	PF02620 (PFAM)
Tcordifilia_30572	521	Zinc finger, CHY-type	IPR008913	PF05495 (PFAM)
Tcordifilia_30582	521	Putative S-adenosyl-L-methionine-dependent methyltransferase	IPR004159	PF03141 (PFAM)
Tcordifilia_30584	521	GNAT domain	IPR000182	PF00583 (PFAM)
Tcordifilia_30602	521	Alcohol dehydrogenase, C-terminal	IPR013149	PF00107 (PFAM)
Tcordifilia_30622	521	Protein of unknown function DUF789	IPR008507	PF05623 (PFAM)
Tcordifilia_30623	521	TRAM/LAG1/CLN8 homology domain	IPR006634	PF03798 (PFAM)
Tcordifilia_30627	522	Transcription factor, K-box	IPR002487	PF01486 (PFAM)
Tcordifilia_30641	522	Casparian strip membrane protein domain	IPR006702	PF04535 (PFAM)
Tcordifilia_30646	522	Pectinesterase, catalytic	IPR000070	PF01095 (PFAM)
Tcordifilia_30650	522	BURP domain	IPR004873	PF03181 (PFAM)
Tcordifilia_30666	522	RNA recognition motif domain	IPR000504	PF00076 (PFAM)
Tcordifilia_30672	522	CLU central domain	IPR033646	PF12807 (PFAM)
Tcordifilia_30725	523	Phosphoribosyltransferase domain	IPR000836	PF00156 (PFAM)
Tcordifilia_30736	523	Photosystem II PsbR	IPR006814	PF04725 (PFAM)
Tcordifilia_30794	524	GTP binding domain	IPR006073	PF01926 (PFAM)
Tcordifilia_30799	524	Transcription factor IIIC subunit 5, HTH domain	IPR019136	PF09734 (PFAM)
Tcordifilia_30819	524	Replication protein A, OB domain	IPR031657	PF16900 (PFAM)
Tcordifilia_30849	525	Glycosyl transferase, family 4	IPR000715	PF00953 (PFAM)
Tcordifilia_30856	525	Protein SOSEKI	IPR010369	PF06136 (PFAM)
Tcordifilia_30858	525	Ancestral coatomer element 1, Sec16/Sec31	IPR024298	PF12931 (PFAM)
Tcordifilia_30864	525	Splicing factor 45	IPR011990	PF13424 (PFAM)
Tcordifilia_30867	281	DNA-directed RNA polymerase, RpoA/D/Rpb3-type	IPR011263	PF01193 (PFAM)
Tcordifilia_30889	526	Light regulated Lir1	IPR009856	PF07207 (PFAM)
Tcordifilia_30926	281	Protein TAR1	IPR021109	PF13650 (PFAM)
Tcordifilia_30968	526	Thiamine phosphate synthase/TenI	IPR022998	PF02581 (PFAM)
Tcordifilia_30978	526	Domain of unknown function DUF4057	IPR025131	PF13266 (PFAM)
Tcordifilia_30986	526	Domain of unknown function DUF632	IPR006867	PF04782 (PFAM)
Tcordifilia_30993	527	DREPP family	IPR008469	PF05558 (PFAM)
Tcordifilia_31012	527	Mind bomb, SH3 repeat domain	IPR040847	PF18346 (PFAM)
Tcordifilia_31013	527	Pectinacetylesterase/NOTUM	IPR004963	PF03283 (PFAM)
Tcordifilia_31037	528	Metallothionein, family 15, plant	IPR000347	PF01439 (PFAM)
Tcordifilia_31045	528	Amino acid transporter, transmembrane domain	IPR013057	PF01490 (PFAM)
Tcordifilia_31084	528	DEAD/DEAH box helicase domain	IPR011545	PF00270 (PFAM)
Tcordifilia_31101	528	Protein MIZU-KUSSEI 1-like, plant	IPR006460	PF04759 (PFAM)
Tcordifilia_31125	529	Mitochondrial import receptor subunit Tom22	IPR005683	PF04281 (PFAM)
Tcordifilia_31127	529	Multi antimicrobial extrusion protein	IPR002528	PF01554 (PFAM)
Tcordifilia_31142	529	Calcineurin-like phosphoesterase domain, ApaH type	IPR004843	PF00149 (PFAM)
Tcordifilia_31145	529	Transcription termination factor, mitochondrial/chloroplastic	IPR003690	PF02536 (PFAM)
Tcordifilia_31178	529	Isopenicillin N synthase-like superfamily	noIPR	PF14223 (PFAM)
Tcordifilia_31179	529	Putative membrane protein insertion efficiency factor	IPR002696	PF01809 (PFAM)
Tcordifilia_31187	529	Protein of unknown function DUF1685	IPR012881	PF07939 (PFAM)
Tcordifilia_31203	530	Organic solute transporter subunit alpha/Transmembrane protein 184	IPR005178	PF03619 (PFAM)
Tcordifilia_31214	530	WD40-repeat-containing domain superfamily	IPR015915	PF13418 (PFAM)
Tcordifilia_31260	531	Brix domain	IPR007109	PF04427 (PFAM)
Tcordifilia_31265	531	Kunitz inhibitor STI-like superfamily	IPR036291	PF13561 (PFAM)
Tcordifilia_31267	531	Ribosomal protein L21-like	IPR028909	PF00829 (PFAM)
Tcordifilia_31292	531	Protein of unknown function DUF3245	IPR021641	PF11595 (PFAM)
Tcordifilia_31311	532	Protein of unknown function DUF3511	IPR021899	PF12023 (PFAM)
Tcordifilia_31317	532	DREPP family	IPR008469	PF05558 (PFAM)
Tcordifilia_31321	532	DNA-directed RNA polymerase, M/15kDa subunit	IPR001529	PF02150 (PFAM)
Tcordifilia_31336	532	Exostosin, GT47 domain	IPR040911	PF03016 (PFAM)
Tcordifilia_31368	532	Uncharacterised protein family SERF, N-terminal	IPR007513	PF04419 (PFAM)
Tcordifilia_31397	532	Ternary complex factor MIP1, leucine-zipper	IPR025757	PF14389 (PFAM)
Tcordifilia_31422	532	M-phase phosphoprotein 6	IPR019324	PF10175 (PFAM)
Tcordifilia_31445	533	Plant specific eukaryotic initiation factor 4B	IPR010433	PF06273 (PFAM)
Tcordifilia_31447	533	Cwf19-like protein, C-terminal domain-2	IPR006767	PF04676 (PFAM)
Tcordifilia_31452	533	DYW domain	IPR032867	PF14432 (PFAM)
Tcordifilia_31487	533	Regulator of chromosome condensation, RCC1	IPR000408	PF00415 (PFAM)
Tcordifilia_31492	534	Proteinase inhibitor I3, Kunitz legume	IPR002160	PF00197 (PFAM)
Tcordifilia_31496	534	NAD(P)-binding domain superfamily	IPR014720	PF14709 (PFAM)
Tcordifilia_31497	534	Transposase-associated domain	IPR029480	PF13963 (PFAM)
Tcordifilia_31501	534	ABC transporter-like, ATP-binding domain	IPR003439	PF00005 (PFAM)
Tcordifilia_31514	534	Citrate synthase	IPR002020	PF00285 (PFAM)
Tcordifilia_31543	534	Helicase, C-terminal	IPR001650	PF00271 (PFAM)
Tcordifilia_31548	534	ATPase, AAA-type, core	IPR003959	PF07724 (PFAM)
Tcordifilia_31553	534	Reticulon	IPR003388	PF02453 (PFAM)
Tcordifilia_31556	535	Zinc finger, CCHC-type	IPR001878	PF00098 (PFAM)
Tcordifilia_31565	535	Remorin, C-terminal	IPR005516	PF03763 (PFAM)
Tcordifilia_31684	536	Protein of unknown function DUF599	IPR006747	PF04654 (PFAM)
Tcordifilia_31686	536	Helicase, C-terminal	IPR001650	PF00271 (PFAM)
Tcordifilia_31695	536	WD40-repeat-containing domain superfamily	IPR029063	PF02353 (PFAM)
Tcordifilia_31705	536	Mind bomb, SH3 repeat domain	IPR040847	PF18346 (PFAM)
Tcordifilia_31722	537	RNA recognition motif domain	IPR000504	PF00076 (PFAM)
Tcordifilia_31755	537	Helicase/UvrB, N-terminal	IPR006935	PF04851 (PFAM)
Tcordifilia_31761	537	Casparian strip membrane protein domain	IPR006702	PF04535 (PFAM)
Tcordifilia_31789	538	K Homology domain, type 1	IPR004088	PF00013 (PFAM)
Tcordifilia_31795	538	Non-haem dioxygenase N-terminal domain	IPR026992	PF14226 (PFAM)
Tcordifilia_31806	538	Translation initiation factor IF2/IF5	IPR002735	PF01873 (PFAM)
Tcordifilia_31837	538	DNA helicase Pif1-like	IPR010285	PF05970 (PFAM)
Tcordifilia_31866	539	Copine, C-terminal	IPR010734	PF07002 (PFAM)
Tcordifilia_31894	540	SAM-dependent methyltransferase RsmB/NOP2-type	IPR001678	PF01189 (PFAM)
Tcordifilia_31914	540	Protein of unknown function DUF1350	IPR010765	PF07082 (PFAM)
Tcordifilia_31927	540	DYW domain	IPR013083	PF14570 (PFAM)
Tcordifilia_31933	540	Serine-threonine protein kinase 19	IPR018865	PF10494 (PFAM)
Tcordifilia_31958	540	Aminotransferase-like, plant mobile domain	IPR019557	PF10536 (PFAM)
Tcordifilia_31970	541	Ulp1 protease family, C-terminal catalytic domain	IPR003653	PF02902 (PFAM)
Tcordifilia_31982	541	Wings apart-like protein, C-terminal	IPR022771	PF07814 (PFAM)
Tcordifilia_31999	541	Peptide chain release factor class I	IPR000352	PF00472 (PFAM)
Tcordifilia_32055	542	Glycosyl transferase, family 20	IPR001830	PF00982 (PFAM)
Tcordifilia_32097	543	NAC domain	IPR003441	PF02365 (PFAM)
Tcordifilia_32098	543	Cys/Met metabolism, pyridoxal phosphate-dependent enzyme	IPR000277	PF01053 (PFAM)
Tcordifilia_32100	543	Glutathione-specific gamma-glutamylcyclotransferase	IPR006840	PF04752 (PFAM)
Tcordifilia_32109	543	Adenylate kinase, active site lid domain	IPR007862	PF05191 (PFAM)
Tcordifilia_32134	543	Bacterial surface antigen (D15)	IPR000184	PF01103 (PFAM)
Tcordifilia_32138	543	Protein kinase domain	IPR000719	PF00069 (PFAM)
Tcordifilia_32139	544	SUZ domain	IPR024771	PF12752 (PFAM)
Tcordifilia_32148	544	Protein of unknown function DUF3675	IPR022143	PF12428 (PFAM)
Tcordifilia_32183	544	Ferrochelatase	IPR001015	PF00762 (PFAM)
Tcordifilia_32188	544	PLATZ transcription factor	IPR006734	PF04640 (PFAM)
Tcordifilia_32201	544	S-locus glycoprotein domain	IPR000858	PF00954 (PFAM)
Tcordifilia_32225	544	Late embryogenesis abundant protein, LEA_3 subgroup	IPR004926	PF03242 (PFAM)
Tcordifilia_32265	544	Vps72/YL1, C-terminal	IPR013272	PF08265 (PFAM)
Tcordifilia_32273	544	Myb domain	IPR017930	PF00249 (PFAM)
Tcordifilia_32282	544	MATH/TRAF domain	IPR036875	PF14223 (PFAM)
Tcordifilia_32285	545	PspA/IM30	IPR007157	PF04012 (PFAM)
Tcordifilia_32294	545	Glycosyl transferase, family 8	IPR002495	PF01501 (PFAM)
Tcordifilia_32295	545	Oligopeptide transporter, OPT superfamily	IPR004813	PF03169 (PFAM)
Tcordifilia_32296	545	Subtilisin-like protease, fibronectin type-III domain	IPR041469	PF17766 (PFAM)
Tcordifilia_32299	545	Cation-transporting P-type ATPase, C-terminal	IPR006068	PF00689 (PFAM)
Tcordifilia_32318	545	PsbP, C-terminal	IPR002683	PF01789 (PFAM)
Tcordifilia_32322	546	ATP synthase, F0 complex, subunit G, mitochondrial	IPR006808	PF04718 (PFAM)
Tcordifilia_32343	546	At2g23090-like, zinc-binding domain	IPR039438	PF12907 (PFAM)
Tcordifilia_32356	546	ABC transporter-like, ATP-binding domain	IPR003439	PF00005 (PFAM)
Tcordifilia_32376	546	Pentatricopeptide repeat	IPR002885	PF13041 (PFAM)
Tcordifilia_32394	546	Complex 1 LYR protein	IPR008011	PF05347 (PFAM)
Tcordifilia_32410	547	Alpha/beta hydrolase fold-1	IPR000073	PF00561 (PFAM)
Tcordifilia_32416	547	Protein of unknown function DUF707	IPR007877	PF05212 (PFAM)
Tcordifilia_32427	547	Pre-SET domain	IPR007728	PF05033 (PFAM)
Tcordifilia_32445	547	Phosphatidyl serine synthase	IPR004277	PF03034 (PFAM)
Tcordifilia_32489	547	Kelch repeat type 1	IPR006652	PF01344 (PFAM)
Tcordifilia_32493	547	Non-structural maintenance of chromosome element 4, C-terminal	IPR014854	PF08743 (PFAM)
Tcordifilia_32498	547	SNF2, N-terminal	IPR000330	PF00176 (PFAM)
Tcordifilia_32503	548	Lumazine/riboflavin synthase	IPR002180	PF00885 (PFAM)
Tcordifilia_32531	548	Translation elongation factor EFTu/EF1A, C-terminal	IPR004160	PF03143 (PFAM)
Tcordifilia_32533	548	Prolyl 4-hydroxylase alpha subunit, Fe(2+) 2OG dioxygenase domain	IPR044862	PF13640 (PFAM)
Tcordifilia_32552	548	G-patch domain	IPR000467	PF01585 (PFAM)
Tcordifilia_32556	549	Domain of unknown function DUF1995	IPR018962	PF09353 (PFAM)
Tcordifilia_32574	549	Late embryogenesis abundant protein, LEA_2 subgroup	IPR004864	PF03168 (PFAM)
Tcordifilia_32607	549	DEAD/DEAH box helicase domain	IPR011545	PF00270 (PFAM)
Tcordifilia_32633	549	Myc-type, basic helix-loop-helix (bHLH) domain	IPR011598	PF00010 (PFAM)
Tcordifilia_32636	550	Aminotransferase, class I/classII	IPR004839	PF00155 (PFAM)
Tcordifilia_32638	550	Phloem protein 2-like	IPR025886	PF14299 (PFAM)
Tcordifilia_32652	550	Serine-threonine/tyrosine-protein kinase, catalytic domain	IPR001245	PF07714 (PFAM)
Tcordifilia_32680	550	Amine oxidase	IPR002937	PF01593 (PFAM)
Tcordifilia_32688	550	Helicase, C-terminal	IPR001650	PF00271 (PFAM)
Tcordifilia_32697	550	Glycoside hydrolase 35, catalytic domain	IPR031330	PF01301 (PFAM)
Tcordifilia_32699	551	PLATZ transcription factor	IPR006734	PF04640 (PFAM)
Tcordifilia_32703	551	Lon, substrate-binding domain	IPR003111	PF02190 (PFAM)
Tcordifilia_32706	551	Mu homology domain	IPR028565	PF00928 (PFAM)
Tcordifilia_32709	551	Protein kinase domain	IPR000719	PF00069 (PFAM)
Tcordifilia_32710	551	PA domain	IPR003137	PF02225 (PFAM)
Tcordifilia_32715	552	JAB1/MPN/MOV34 metalloenzyme domain	IPR000555	PF01398 (PFAM)
Tcordifilia_32730	552	Alpha crystallin/Hsp20 domain	IPR002068	PF00011 (PFAM)
Tcordifilia_32732	552	Clathrin/coatomer adaptor, adaptin-like, N-terminal	IPR002553	PF01602 (PFAM)
Tcordifilia_32736	552	Putative S-adenosyl-L-methionine-dependent methyltransferase	IPR004159	PF03141 (PFAM)
Tcordifilia_32773	553	Chromate transporter	IPR003370	PF02417 (PFAM)
Tcordifilia_32814	554	BRCA1-A complex subunit BRE	IPR010358	PF06113 (PFAM)
Tcordifilia_32828	554	Glycosyl transferase, family 17	IPR006813	PF04724 (PFAM)
Tcordifilia_32857	555	Mitochondrial substrate/solute carrier	IPR018108	PF00153 (PFAM)
Tcordifilia_32865	555	Histidine phosphatase superfamily, clade-2	IPR000560	PF00328 (PFAM)
Tcordifilia_32868	555	Aminotransferase, class I/classII	IPR004839	PF00155 (PFAM)
Tcordifilia_32883	555	IGR protein motif	IPR019083	PF09597 (PFAM)
Tcordifilia_32893	555	Pentatricopeptide repeat	IPR002885	PF01535 (PFAM)
Tcordifilia_32922	556	High mobility group box domain	IPR009071	PF00505 (PFAM)
Tcordifilia_32953	277	Thioredoxin domain	IPR013766	PF00085 (PFAM)
Tcordifilia_32980	557	Nrap protein, domain 6	IPR035371	PF17407 (PFAM)
Tcordifilia_32982	557	AP complex, mu/sigma subunit	IPR022775	PF01217 (PFAM)
Tcordifilia_32992	557	Vacuolar (H+)-ATPase G subunit	IPR005124	PF03179 (PFAM)
Tcordifilia_33004	557	Endoplasmic reticulum vesicle transporter, C-terminal	IPR012936	PF07970 (PFAM)
Tcordifilia_33020	557	Protein dehydration-induced 19, C-terminal	IPR027935	PF14571 (PFAM)
Tcordifilia_33025	557	Calcium permeable stress-gated cation channel 1, N-terminal transmembrane domain	IPR032880	PF13967 (PFAM)
Tcordifilia_33026	557	Aromatic amino acid beta-eliminating lyase/threonine aldolase	IPR001597	PF01212 (PFAM)
Tcordifilia_33044	557	S-locus glycoprotein domain	IPR000858	PF00954 (PFAM)
Tcordifilia_33046	558	K Homology domain, type 1	IPR004088	PF00013 (PFAM)
Tcordifilia_33047	558	Glycine cleavage system H-protein/Simiate	IPR033753	PF01597 (PFAM)
Tcordifilia_33074	558	Sugar phosphate transporter domain	IPR004853	PF03151 (PFAM)
Tcordifilia_33080	558	HAUS augmin-like complex subunit 3, N-terminal	IPR032733	PF14932 (PFAM)
Tcordifilia_33082	558	WD40-repeat-containing domain superfamily	IPR019142	PF09742 (PFAM)
Tcordifilia_33110	559	Uncharacterised protein family UPF0220	IPR007919	PF05255 (PFAM)
Tcordifilia_33121	559	Ribosomal protein S27	IPR000592	PF01667 (PFAM)
Tcordifilia_33124	559	Sugar phosphate transporter domain	IPR004853	PF03151 (PFAM)
Tcordifilia_33143	560	Protein of unknown function DUF1644	IPR012866	PF07800 (PFAM)
Tcordifilia_33170	560	WD40 repeat	IPR001680	PF00400 (PFAM)
Tcordifilia_33192	561	Domain of unknown function DUF2470	IPR019595	PF10615 (PFAM)
Tcordifilia_33199	561	BTB/POZ domain	IPR000210	PF00651 (PFAM)
Tcordifilia_33218	561	Transcriptional coactivator Hfi1/Transcriptional adapter 1	IPR024738	PF12767 (PFAM)
Tcordifilia_33222	277	ALG11 mannosyltransferase, N-terminal	IPR031814	PF15924 (PFAM)
Tcordifilia_33226	562	Zinc finger, RING-type	IPR001841	PF13639 (PFAM)
Tcordifilia_33228	562	WD40 repeat	IPR001680	PF00400 (PFAM)
Tcordifilia_33242	562	Xylanase inhibitor, N-terminal	IPR032861	PF14543 (PFAM)
Tcordifilia_33243	562	Thiolase, N-terminal	IPR020616	PF00108 (PFAM)
Tcordifilia_33245	562	Vesicle transport protein, Got1/SFT2-like	IPR007305	PF04178 (PFAM)
Tcordifilia_33246	562	NB-ARC	IPR002182	PF00931 (PFAM)
Tcordifilia_33266	563	Lsm14-like, N-terminal	IPR025609	PF12701 (PFAM)
Tcordifilia_33268	563	Alpha crystallin/Hsp20 domain	IPR002068	PF00011 (PFAM)
Tcordifilia_33281	563	SBP domain	IPR004333	PF03110 (PFAM)
Tcordifilia_33290	563	Coatomer, WD associated region	IPR006692	PF04053 (PFAM)
Tcordifilia_33303	564	Organic solute transporter subunit alpha/Transmembrane protein 184	IPR005178	PF03619 (PFAM)
Tcordifilia_33306	564	Aspartate/glutamate/uridylate kinase	IPR001048	PF00696 (PFAM)
Tcordifilia_33332	2344	ATP synthase, alpha subunit, C-terminal	IPR000793	PF00306 (PFAM)
Tcordifilia_33349	564	Gamma-secretase subunit Aph-1	IPR009294	PF06105 (PFAM)
Tcordifilia_33368	564	Protein of unknown function DUF707	IPR007877	PF05212 (PFAM)
Tcordifilia_33373	565	GUN4-like	IPR008629	PF05419 (PFAM)
Tcordifilia_33382	565	Nascent polypeptide-associated complex subunit alpha-like, UBA domain	IPR044034	PF19026 (PFAM)
Tcordifilia_33385	565	PRKR-interacting protein 1	IPR009548	PF06658 (PFAM)
Tcordifilia_33391	565	Zinc finger, Dof-type	IPR003851	PF02701 (PFAM)
Tcordifilia_33420	565	Vesicle transport protein, Got1/SFT2-like	IPR007305	PF04178 (PFAM)
Tcordifilia_33421	565	Protein SCAI	IPR022709	PF12070 (PFAM)
Tcordifilia_33426	565	Transcription initiation factor TFIID component TAF4, C-terminal	IPR007900	PF05236 (PFAM)
Tcordifilia_33428	565	Phosphoadenosine phosphosulphate reductase	IPR002500	PF01507 (PFAM)
Tcordifilia_33438	566	Proteasome/cyclosome repeat	IPR002015	PF01851 (PFAM)
Tcordifilia_33442	566	MENTAL domain	IPR019498	PF10457 (PFAM)
Tcordifilia_33444	566	Methyltransferase type 11	IPR013216	PF08241 (PFAM)
Tcordifilia_33448	566	Amino acid transporter, transmembrane domain	IPR013057	PF01490 (PFAM)
Tcordifilia_33457	566	Pentatricopeptide repeat	IPR002885	PF01535 (PFAM)
Tcordifilia_33480	566	Major facilitator superfamily	IPR011701	PF07690 (PFAM)
Tcordifilia_33485	566	Serine/threonine-protein kinase, C-terminal	IPR022708	PF12063 (PFAM)
Tcordifilia_33507	566	Pentatricopeptide repeat	IPR002885	PF13041 (PFAM)
Tcordifilia_33516	567	WD40 repeat	IPR001680	PF00400 (PFAM)
Tcordifilia_33550	567	Adenosine/AMP deaminase domain	IPR001365	PF00962 (PFAM)
Tcordifilia_33589	567	NADH:ubiquinone oxidoreductase intermediate-associated protein 30	IPR013857	PF08547 (PFAM)
Tcordifilia_33601	568	NADPH-dependent FMN reductase-like	IPR005025	PF03358 (PFAM)
Tcordifilia_33608	568	ARID DNA-binding domain	IPR001606	PF01388 (PFAM)
Tcordifilia_33610	568	Chlorophyll A-B binding protein	IPR022796	PF00504 (PFAM)
Tcordifilia_33612	568	Zinc finger, RING-CH-type	IPR011016	PF12906 (PFAM)
Tcordifilia_33628	568	Serine-threonine/tyrosine-protein kinase, catalytic domain	IPR001245	PF07714 (PFAM)
Tcordifilia_33692	568	Diacylglycerol kinase, catalytic domain	IPR001206	PF00781 (PFAM)
Tcordifilia_33712	569	Phloem protein 2-like	IPR025886	PF14299 (PFAM)
Tcordifilia_33716	569	Protein kinase domain	IPR000719	PF00069 (PFAM)
Tcordifilia_33723	569	Heavy metal-associated domain, HMA	IPR006121	PF00403 (PFAM)
Tcordifilia_33748	569	Serine-tRNA synthetase, type1, N-terminal	IPR015866	PF02403 (PFAM)
Tcordifilia_33752	569	Probable peptidoglycan glycosyltransferase FtsW/RodA	IPR001182	PF01098 (PFAM)
Tcordifilia_33784	570	FKBP-type peptidyl-prolyl cis-trans isomerase domain	IPR001179	PF00254 (PFAM)
Tcordifilia_33803	570	Pyridoxal-phosphate dependent enzyme	IPR001926	PF00291 (PFAM)
Tcordifilia_33838	571	Brf1, TBP-binding domain	IPR011665	PF07741 (PFAM)
Tcordifilia_33859	571	Guanine nucleotide exchange factor, N-terminal	IPR032691	PF12783 (PFAM)
Tcordifilia_33880	572	NAD(P)H-quinone oxidoreductase subunit L	IPR019654	PF10716 (PFAM)
Tcordifilia_33915	572	AMP-dependent synthetase/ligase	IPR000873	PF00501 (PFAM)
Tcordifilia_33931	572	EF-hand domain	IPR002048	PF13833 (PFAM)
Tcordifilia_33942	572	Protein of unknown function DUF599	IPR006747	PF04654 (PFAM)
Tcordifilia_33948	572	E3 ubiquitin ligase, domain of unknown function DUF908	IPR010309	PF06012 (PFAM)
Tcordifilia_33973	572	AARP2CN	IPR012948	PF08142 (PFAM)
Tcordifilia_34001	573	Ubiquitin-conjugating enzyme E2	IPR000608	PF00179 (PFAM)
Tcordifilia_34007	573	Katanin p80 subunit, C-terminal	IPR028021	PF13925 (PFAM)
Tcordifilia_34008	573	Glycoside hydrolase family 17	IPR000490	PF00332 (PFAM)
Tcordifilia_34022	573	TRAM/LAG1/CLN8 homology domain	IPR006634	PF03798 (PFAM)
Tcordifilia_34029	573	Prefoldin beta-like	IPR002777	PF01920 (PFAM)
Tcordifilia_34041	573	Rx, N-terminal	IPR041118	PF18052 (PFAM)
Tcordifilia_34050	573	Peptidase C19, ubiquitin carboxyl-terminal hydrolase	IPR001394	PF00443 (PFAM)
Tcordifilia_34060	574	Glycosyl hydrolases family 38, C-terminal beta sandwich domain	IPR041147	PF17677 (PFAM)
Tcordifilia_34098	574	Polyadenylate-binding protein/Hyperplastic disc protein	IPR002004	PF00658 (PFAM)
Tcordifilia_34101	574	Survival protein SurE-like phosphatase/nucleotidase	IPR002828	PF01975 (PFAM)
Tcordifilia_34117	574	Ribonuclease II/R	IPR001900	PF00773 (PFAM)
Tcordifilia_34123	574	Zinc finger, RING-type	IPR001841	PF13639 (PFAM)
Tcordifilia_34130	574	Peptidase M24, C-terminal domain	IPR032416	PF16188 (PFAM)
Tcordifilia_34145	575	UBL3-like, ubiquitin domain	IPR039540	PF13881 (PFAM)
Tcordifilia_34184	575	Radical SAM	IPR007197	PF04055 (PFAM)
Tcordifilia_34217	575	Tail specific protease	IPR005151	PF03572 (PFAM)
Tcordifilia_34229	575	Plastid lipid-associated protein/fibrillin conserved domain	IPR006843	PF04755 (PFAM)
Tcordifilia_34235	575	Potex/carlavirus coat protein	IPR000052	PF00286 (PFAM)
Tcordifilia_34239	576	Cytochrome C biogenesis protein, transmembrane domain	IPR003834	PF02683 (PFAM)
Tcordifilia_34245	576	Uncharacterised protein family SERF, N-terminal	IPR007513	PF04419 (PFAM)
Tcordifilia_34257	576	SecY/SEC61-alpha family	IPR002208	PF00344 (PFAM)
Tcordifilia_34286	576	Cation efflux protein	IPR002524	PF01545 (PFAM)
Tcordifilia_34287	576	Transmembrane protein GPR107/GPR108-like	IPR009637	PF06814 (PFAM)
Tcordifilia_34293	576	Protein kinase domain	IPR000719	PF00069 (PFAM)
Tcordifilia_34306	576	AMP-dependent synthetase/ligase	IPR000873	PF00501 (PFAM)
Tcordifilia_34319	577	Ribosomal protein L17	IPR000456	PF01196 (PFAM)
Tcordifilia_34321	577	Uncharacterised protein family Ycf33	IPR008470	PF05421 (PFAM)
Tcordifilia_34323	577	Exocyst complex component EXOC2/Sec5, N-terminal domain	IPR039481	PF15469 (PFAM)
Tcordifilia_34333	577	Reverse transcriptase/retrotransposon-derived protein, RNase H-like domain	IPR041577	PF17919 (PFAM)
Tcordifilia_34357	577	Serine-threonine/tyrosine-protein kinase, catalytic domain	IPR001245	PF07714 (PFAM)
Tcordifilia_34359	577	RAP domain	IPR013584	PF08373 (PFAM)
Tcordifilia_34375	578	Cation-transporting P-type ATPase, C-terminal	IPR006068	PF00689 (PFAM)
Tcordifilia_34397	578	Cytochrome P450	IPR001128	PF00067 (PFAM)
Tcordifilia_34417	578	Acriflavin resistance protein	IPR001036	PF00873 (PFAM)
Tcordifilia_34441	579	NOG, C-terminal	IPR012973	PF08155 (PFAM)
Tcordifilia_34443	579	Gibberellin regulated protein	IPR003854	PF02704 (PFAM)
Tcordifilia_34452	579	EamA domain	IPR000620	PF00892 (PFAM)
Tcordifilia_34506	580	Protein of unknown function DUF616	IPR006852	PF04765 (PFAM)
Tcordifilia_34512	580	B3 DNA binding domain	IPR003340	PF02362 (PFAM)
Tcordifilia_34514	580	Phospholipid/glycerol acyltransferase	IPR002123	PF01553 (PFAM)
Tcordifilia_34518	580	PHP domain	IPR004013	PF02811 (PFAM)
Tcordifilia_34532	580	SET domain	IPR001214	PF00856 (PFAM)
Tcordifilia_34534	580	Protein of unknown function DUF829, TMEM53	IPR008547	PF05705 (PFAM)
Tcordifilia_34547	581	Polyphenol oxidase, C-terminal	IPR022740	PF12143 (PFAM)
Tcordifilia_34557	581	MYB-CC type transcription factor, LHEQLE-containing domain	IPR025756	PF14379 (PFAM)
Tcordifilia_34560	581	Serine-threonine/tyrosine-protein kinase, catalytic domain	IPR001245	PF07714 (PFAM)
Tcordifilia_34576	581	Potex/carlavirus coat protein	IPR000052	PF00286 (PFAM)
Tcordifilia_34581	582	Organ specific protein	IPR024489	PF10950 (PFAM)
Tcordifilia_34592	582	Ribosomal protein S5, C-terminal	IPR005324	PF03719 (PFAM)
Tcordifilia_34614	582	Tim10-like	IPR004217	PF02953 (PFAM)
Tcordifilia_34622	583	NIF system FeS cluster assembly, NifU, C-terminal	IPR001075	PF01106 (PFAM)
Tcordifilia_34649	583	Aminoglycoside phosphotransferase	IPR002575	PF01636 (PFAM)
Tcordifilia_34665	584	LIS1 homology motif	IPR006594	PF08513 (PFAM)
Tcordifilia_34725	584	Phospholipid methyltransferase	IPR007318	PF04191 (PFAM)
Tcordifilia_34730	585	Vps52	IPR007258	PF04129 (PFAM)
Tcordifilia_34736	585	NPH3 domain	IPR027356	PF03000 (PFAM)
Tcordifilia_34763	585	SET domain	IPR001214	PF00856 (PFAM)
Tcordifilia_34795	587	Reverse transcriptase, RNA-dependent DNA polymerase	IPR013103	PF07727 (PFAM)
Tcordifilia_34798	587	Peptidase M14, carboxypeptidase A	IPR000834	PF00246 (PFAM)
Tcordifilia_34813	587	Pyridoxal-phosphate dependent enzyme	IPR001926	PF00291 (PFAM)
Tcordifilia_34821	587	Amino acid transporter, transmembrane domain	IPR013057	PF01490 (PFAM)
Tcordifilia_34826	587	Vacuolar protein sorting-associated protein 62	IPR009291	PF06101 (PFAM)
Tcordifilia_34835	587	AMP-activated protein kinase, glycogen-binding domain	IPR032640	PF16561 (PFAM)
Tcordifilia_34838	274	AdipoR/Haemolysin-III-related	IPR004254	PF03006 (PFAM)
Tcordifilia_34843	587	Programmed cell death protein 2, C-terminal	IPR007320	PF04194 (PFAM)
Tcordifilia_34861	587	Protein kinase domain	IPR000719	PF00069 (PFAM)
Tcordifilia_34885	588	ATP-sulfurylase PUA-like domain	IPR025980	PF14306 (PFAM)
Tcordifilia_34901	588	S1 domain	IPR003029	PF00575 (PFAM)
Tcordifilia_34911	588	Protein of unknown function DUF3675	IPR022143	PF12428 (PFAM)
Tcordifilia_34917	588	Plant virus coat protein	IPR001896	PF01307 (PFAM)
Tcordifilia_34918	589	Casein kinase substrate, phosphoprotein PP28	IPR019380	PF10252 (PFAM)
Tcordifilia_34955	589	Glyoxalase/fosfomycin resistance/dioxygenase domain	IPR004360	PF00903 (PFAM)
Tcordifilia_34966	589	GNAT domain	IPR000182	PF00583 (PFAM)
Tcordifilia_34968	589	Reverse transcriptase zinc-binding domain	IPR026960	PF13966 (PFAM)
Tcordifilia_34972	590	Chloroplast envelope membrane protein, CemA	IPR004282	PF03040 (PFAM)
Tcordifilia_34977	590	Ubiquitin-like domain	IPR000626	PF00240 (PFAM)
Tcordifilia_34998	590	Protein of unknown function DUF3326	IPR021763	PF11805 (PFAM)
Tcordifilia_35018	591	(+) RNA virus helicase core domain	IPR027351	PF01443 (PFAM)
Tcordifilia_35027	591	WD40 repeat	IPR001680	PF00400 (PFAM)
Tcordifilia_35028	591	Partial AB-hydrolase lipase domain	IPR006693	PF04083 (PFAM)
Tcordifilia_35042	591	Pentatricopeptide repeat	IPR002885	PF01535 (PFAM)
Tcordifilia_35044	591	Conserved hypothetical protein CHP01589, plant	IPR006476	PF09713 (PFAM)
Tcordifilia_35047	591	Coiled-coil domain-containing protein 90-like	IPR024461	PF07798 (PFAM)
Tcordifilia_35068	592	Zinc finger, RING-type	IPR001841	PF13639 (PFAM)
Tcordifilia_35116	593	Zinc finger, RING-type	IPR038716	PF00428 (PFAM)
Tcordifilia_35136	593	Glycerophosphodiester phosphodiesterase domain	IPR030395	PF03009 (PFAM)
Tcordifilia_35181	594	Tapt1 family	IPR008010	PF05346 (PFAM)
Tcordifilia_35183	594	Cellulose synthase	IPR005150	PF03552 (PFAM)
Tcordifilia_35187	594	Domain of unknown function DUF4005	IPR025064	PF13178 (PFAM)
Tcordifilia_35208	595	SAP domain	IPR003034	PF02037 (PFAM)
Tcordifilia_35217	595	Cell division protein FtsZ, C-terminal	IPR024757	PF12327 (PFAM)
Tcordifilia_35220	595	DYW domain	IPR032867	PF14432 (PFAM)
Tcordifilia_35224	595	Protein transport protein SecG/Sec61-beta/Sbh	IPR016482	PF03911 (PFAM)
Tcordifilia_35237	596	UDP-glucose:Glycoprotein Glucosyltransferase	IPR009448	PF06427 (PFAM)
Tcordifilia_35263	596	NPH3 domain	IPR027356	PF03000 (PFAM)
Tcordifilia_35285	596	Potex/carlavirus coat protein	IPR000052	PF00286 (PFAM)
Tcordifilia_35313	597	Protein of unknown function DUF1685	IPR012881	PF07939 (PFAM)
Tcordifilia_35334	597	PRELI/MSF1 domain	IPR006797	PF04707 (PFAM)
Tcordifilia_35345	598	Nucleoplasmin-like domain	IPR041232	PF17800 (PFAM)
Tcordifilia_35354	598	Protein phosphatase inhibitor 2 (IPP-2)	IPR007062	PF04979 (PFAM)
Tcordifilia_35356	598	Profilin	IPR005455	PF00235 (PFAM)
Tcordifilia_35368	598	NAC domain	IPR003441	PF02365 (PFAM)
Tcordifilia_35372	598	Leucine-rich repeat	IPR001611	PF13855 (PFAM)
Tcordifilia_35375	599	WD40 repeat	IPR001680	PF00400 (PFAM)
Tcordifilia_35386	531	Phloem protein 2-like	IPR025886	PF14299 (PFAM)
Tcordifilia_35404	600	Peroxisome membrane protein, Pex16	IPR013919	PF08610 (PFAM)
Tcordifilia_35427	601	NUDIX hydrolase domain	IPR000086	PF00293 (PFAM)
Tcordifilia_35432	601	Plastid lipid-associated protein/fibrillin conserved domain	IPR006843	PF04755 (PFAM)
Tcordifilia_35453	601	Diacylglycerol kinase, accessory domain	IPR000756	PF00609 (PFAM)
Tcordifilia_35454	601	Reverse transcriptase zinc-binding domain	IPR026960	PF13966 (PFAM)
Tcordifilia_35457	601	Cornichon	IPR003377	PF03311 (PFAM)
Tcordifilia_35507	602	Initiation factor 2B-related	IPR000649	PF01008 (PFAM)
Tcordifilia_35526	602	tRNA (adenine(58)-N(1))-methyltransferase non-catalytic subunit TRM6	IPR017423	PF04189 (PFAM)
Tcordifilia_35532	602	Protein of unknown function DUF1442	IPR009902	PF07279 (PFAM)
Tcordifilia_35561	603	Inositol-tetrakisphosphate 1-kinase, N-terminal	IPR041429	PF17927 (PFAM)
Tcordifilia_35562	603	AUX/IAA domain	IPR033389	PF02309 (PFAM)
Tcordifilia_35563	603	RNA recognition motif domain	IPR000504	PF00076 (PFAM)
Tcordifilia_35565	603	Kelch repeat type 1	IPR006652	PF01344 (PFAM)
Tcordifilia_35597	603	Glycoside hydrolase, family 28	IPR000743	PF00295 (PFAM)
Tcordifilia_35613	604	Nucleotidyl transferase domain	IPR005835	PF00483 (PFAM)
Tcordifilia_35619	604	Peptidase C19, ubiquitin carboxyl-terminal hydrolase	IPR001394	PF00443 (PFAM)
Tcordifilia_35643	604	Deoxyhypusine synthase	IPR002773	PF01916 (PFAM)
Tcordifilia_35644	605	LysM domain	IPR018392	PF01476 (PFAM)
Tcordifilia_35722	606	Mur ligase, C-terminal	IPR004101	PF02875 (PFAM)
Tcordifilia_35731	607	HhH-GPD domain	IPR003265	PF00730 (PFAM)
Tcordifilia_35745	607	Phytocyanin domain	IPR003245	PF02298 (PFAM)
Tcordifilia_35754	607	Cytochrome P450	IPR001128	PF00067 (PFAM)
Tcordifilia_35765	607	Plant virus coat protein	IPR001896	PF01307 (PFAM)
Tcordifilia_35769	608	NADH dehydrogenase ubiquinone Fe-S protein 4, mitochondrial	IPR006885	PF04800 (PFAM)
Tcordifilia_35771	608	Ribosomal protein S28e	IPR000289	PF01200 (PFAM)
Tcordifilia_35794	608	GH3 family	IPR004993	PF03321 (PFAM)
Tcordifilia_35831	609	RNA recognition motif domain	IPR000504	PF00076 (PFAM)
Tcordifilia_35832	609	Zf-FLZ domain	IPR007650	PF04570 (PFAM)
Tcordifilia_35853	609	Aminoglycoside phosphotransferase	IPR002575	PF01636 (PFAM)
Tcordifilia_35865	529	NADPH oxidase Respiratory burst	IPR013623	PF08414 (PFAM)
Tcordifilia_35896	610	SWIB/MDM2 domain	IPR003121	PF02201 (PFAM)
Tcordifilia_35902	610	FAR1 DNA binding domain	IPR004330	PF03101 (PFAM)
Tcordifilia_35905	610	Isopenicillin N synthase-like, Fe(2+) 2OG dioxygenase domain	IPR044861	PF03171 (PFAM)
Tcordifilia_35906	610	Ion transport domain	IPR005821	PF00520 (PFAM)
Tcordifilia_35910	610	UBL3-like, ubiquitin domain	IPR039540	PF13881 (PFAM)
Tcordifilia_36030	612	GAG-pre-integrase domain	IPR025724	PF13976 (PFAM)
Tcordifilia_36032	612	Myb/SANT-like DNA-binding domain 4	IPR044822	PF13837 (PFAM)
Tcordifilia_36038	612	Copine, C-terminal	IPR010734	PF07002 (PFAM)
Tcordifilia_36039	612	Molybdate transporter 1/2	IPR031563	PF16983 (PFAM)
Tcordifilia_36062	612	TPX2, C-terminal	IPR027329	PF06886 (PFAM)
Tcordifilia_36066	612	Cas1p 10 TM acyl transferase domain	IPR012419	PF07779 (PFAM)
Tcordifilia_36072	612	Beta-galactosidase, domain 4	IPR032312	PF16353 (PFAM)
Tcordifilia_36114	613	Golgin subfamily A member 5	IPR019177	PF09787 (PFAM)
Tcordifilia_36116	613	Activator of Hsp90 ATPase, N-terminal	IPR015310	PF09229 (PFAM)
Tcordifilia_36128	613	Peptide-N4-(N-acetyl-beta-glucosaminyl)asparagine amidase A	IPR021102	PF12222 (PFAM)
Tcordifilia_36150	614	Vacuolar protein sorting-associated protein 62	IPR009291	PF06101 (PFAM)
Tcordifilia_36151	614	GAF domain	IPR003018	PF01590 (PFAM)
Tcordifilia_36153	614	Oligosaccharyl transferase, STT3 subunit	IPR003674	PF02516 (PFAM)
Tcordifilia_36154	614	Protein of unknown function DUF4228, plant	IPR025322	PF14009 (PFAM)
Tcordifilia_36158	615	Glycoside hydrolase family 18, catalytic domain	IPR001223	PF00704 (PFAM)
Tcordifilia_36159	615	Embryo-specific ATS3	IPR010417	PF06232 (PFAM)
Tcordifilia_36162	615	Histidine triad (HIT) protein	IPR001310	PF01230 (PFAM)
Tcordifilia_36167	615	Protein ENHANCED DISEASE RESISTANCE 2, C-terminal	IPR009769	PF07059 (PFAM)
Tcordifilia_36211	617	Snf8/Vps36 family	IPR040608	PF04157 (PFAM)
Tcordifilia_36218	617	Nodulin-like	IPR010658	PF06813 (PFAM)
Tcordifilia_36220	617	Proton-dependent oligopeptide transporter family	IPR000109	PF00854 (PFAM)
Tcordifilia_36225	617	Thioredoxin-like superfamily	noIPR	PF08284 (PFAM)
Tcordifilia_36242	618	Heat shock protein 70 family	IPR013126	PF00012 (PFAM)
Tcordifilia_36248	618	Ubiquitin-conjugating enzyme E2	IPR000608	PF00179 (PFAM)
Tcordifilia_36250	618	KN17, SH3-like C-terminal domain	IPR041330	PF18131 (PFAM)
Tcordifilia_36251	618	Xylanase inhibitor, N-terminal	IPR032861	PF14543 (PFAM)
Tcordifilia_36304	619	Domain of unknown function DUF630	IPR006868	PF04783 (PFAM)
Tcordifilia_36307	619	Protein of unknown function DUF1645, plant	IPR012442	PF07816 (PFAM)
Tcordifilia_36342	620	Nucleolar protein 12	IPR019186	PF09805 (PFAM)
Tcordifilia_36359	620	Sugar phosphate transporter domain	IPR004853	PF03151 (PFAM)
Tcordifilia_36367	620	STAS domain	IPR002645	PF01740 (PFAM)
Tcordifilia_36369	620	Proton-dependent oligopeptide transporter family	IPR000109	PF00854 (PFAM)
Tcordifilia_36379	620	Ribosomal RNA methyltransferase FtsJ domain	IPR002877	PF01728 (PFAM)
Tcordifilia_36386	621	Reverse transcriptase zinc-binding domain	IPR026960	PF13966 (PFAM)
Tcordifilia_36397	621	Radical SAM	IPR007197	PF04055 (PFAM)
Tcordifilia_36401	621	Elongator complex protein 4	IPR008728	PF05625 (PFAM)
Tcordifilia_36403	621	Yip1 domain	IPR006977	PF04893 (PFAM)
Tcordifilia_36405	621	LSM domain, eukaryotic/archaea-type	IPR001163	PF01423 (PFAM)
Tcordifilia_36412	621	RNA polymerase Rpb2, domain 3	IPR007645	PF04565 (PFAM)
Tcordifilia_36421	621	COBRA, plant	IPR006918	PF04833 (PFAM)
Tcordifilia_36426	622	Transposase-associated domain	IPR029480	PF13963 (PFAM)
Tcordifilia_36427	622	Retrotransposon gag domain	IPR005162	PF03732 (PFAM)
Tcordifilia_36432	622	TMEM85/ER membrane protein complex subunit 4	IPR009445	PF06417 (PFAM)
Tcordifilia_36447	622	Transferase	IPR003480	PF02458 (PFAM)
Tcordifilia_36452	622	Initiation factor 2B-related	IPR000649	PF01008 (PFAM)
Tcordifilia_36454	622	Double-stranded RNA-binding domain	IPR014720	PF00035 (PFAM)
Tcordifilia_36470	623	CDC48, domain 2	IPR004201	PF02933 (PFAM)
Tcordifilia_36478	623	Protein of unknown function DUF677	IPR007749	PF05055 (PFAM)
Tcordifilia_36509	623	Exostosin, GT47 domain	IPR040911	PF03016 (PFAM)
Tcordifilia_36519	623	AP180 N-terminal homology (ANTH) domain	IPR011417	PF07651 (PFAM)
Tcordifilia_36525	624	AP2/ERF domain	IPR001471	PF00847 (PFAM)
Tcordifilia_36537	624	Ribosomal protein S17e	IPR001210	PF00833 (PFAM)
Tcordifilia_36562	625	Zinc finger, CCHC-type	IPR001878	PF00098 (PFAM)
Tcordifilia_36576	625	GDP-fucose protein O-fucosyltransferase	IPR019378	PF10250 (PFAM)
Tcordifilia_36583	625	Conserved hypothetical protein CHP02058	IPR011719	PF09585 (PFAM)
Tcordifilia_36622	626	AP2/ERF domain	IPR001471	PF00847 (PFAM)
Tcordifilia_36639	626	Photosystem II PsbW, class 2	IPR009806	PF07123 (PFAM)
Tcordifilia_36641	626	Peptidase T2, asparaginase 2	IPR000246	PF01112 (PFAM)
Tcordifilia_36659	626	Mediator complex, subunit Med10	IPR019145	PF09748 (PFAM)
Tcordifilia_36678	626	NAD-dependent epimerase/dehydratase	IPR001509	PF01370 (PFAM)
Tcordifilia_36679	626	Glycosyl transferase, family 8	IPR002495	PF01501 (PFAM)
Tcordifilia_36692	626	Cleavage/polyadenylation specificity factor, A subunit, C-terminal	IPR006510	PF05142 (PFAM)
Tcordifilia_36696	626	Alphavirus-like methyltransferase (MT) domain	IPR002588	PF01660 (PFAM)
Tcordifilia_36710	627	Ribosomal protein S13	IPR001892	PF00416 (PFAM)
Tcordifilia_36717	627	Protein kinase domain	IPR000719	PF00069 (PFAM)
Tcordifilia_36725	627	Protein of unknown function DUF616	IPR006852	PF04765 (PFAM)
Tcordifilia_36727	627	Inositol-pentakisphosphate 2-kinase	IPR009286	PF06090 (PFAM)
Tcordifilia_36736	628	Mitochondrial substrate/solute carrier	IPR018108	PF00153 (PFAM)
Tcordifilia_36740	628	Surfeit locus 1/Shy1	IPR002994	PF02104 (PFAM)
Tcordifilia_36753	629	Putative S-adenosyl-L-methionine-dependent methyltransferase	IPR004159	PF03141 (PFAM)
Tcordifilia_36773	629	FKBP-type peptidyl-prolyl cis-trans isomerase domain	IPR001179	PF00254 (PFAM)
Tcordifilia_36786	629	Pentatricopeptide repeat	IPR002885	PF01535 (PFAM)
Tcordifilia_36793	629	Phosphatidylinositol 3-/4-kinase, catalytic domain	IPR000403	PF00454 (PFAM)
Tcordifilia_36803	630	C2 domain	IPR000008	PF00168 (PFAM)
Tcordifilia_36819	630	Survival protein SurE-like phosphatase/nucleotidase	IPR002828	PF01975 (PFAM)
Tcordifilia_36822	630	Auxin response factor domain	IPR010525	PF06507 (PFAM)
Tcordifilia_36836	630	Plant virus coat protein	IPR001896	PF01307 (PFAM)
Tcordifilia_36837	630	C2 domain	IPR000008	PF00168 (PFAM)
Tcordifilia_36939	631	Beta-catenin-like protein 1, N-terminal	IPR013180	PF08216 (PFAM)
Tcordifilia_36971	631	COBRA, plant	IPR006918	PF04833 (PFAM)
Tcordifilia_36974	632	Mitochondrial pyruvate carrier	IPR005336	PF03650 (PFAM)
Tcordifilia_36981	632	Ankyrin repeat-containing domain	IPR020683	PF12796 (PFAM)
Tcordifilia_36993	632	MULE transposase domain	IPR011990	PF13374 (PFAM)
Tcordifilia_37000	632	Snf2, ATP coupling domain	IPR029295	PF14619 (PFAM)
Tcordifilia_37003	633	Translocase of chloroplast 159/132, membrane anchor domain	IPR024283	PF11886 (PFAM)
Tcordifilia_37004	633	PsbP, C-terminal	IPR002683	PF01789 (PFAM)
Tcordifilia_37010	633	Xrn1, helical domain	IPR041412	PF17846 (PFAM)
Tcordifilia_37014	633	Ribosomal protein S7e	IPR000554	PF01251 (PFAM)
Tcordifilia_37020	270	LacI-type HTH domain	IPR000843	PF00356 (PFAM)
Tcordifilia_37033	634	Glycosyl hydrolase family 81, C-terminal domain	IPR040720	PF17652 (PFAM)
Tcordifilia_37035	634	Transmembrane protein 230/134	IPR008590	PF05915 (PFAM)
Tcordifilia_37095	636	WD40 repeat	IPR001680	PF00400 (PFAM)
Tcordifilia_37101	636	EXS, C-terminal	IPR004342	PF03124 (PFAM)
Tcordifilia_37110	636	Clp1, N-terminal beta-sandwich domain	IPR032324	PF16573 (PFAM)
Tcordifilia_37118	637	Galactose-1-phosphate uridyl transferase, N-terminal	IPR005849	PF01087 (PFAM)
Tcordifilia_37121	638	Translation Initiation factor eIF- 4e	IPR001040	PF01652 (PFAM)
Tcordifilia_37123	638	Beta-ketoacyl synthase, N-terminal	IPR014030	PF00109 (PFAM)
Tcordifilia_37135	639	Magnesium-dependent phosphatase-1, eukaryotic/archaeal-type	IPR010036	PF12689 (PFAM)
Tcordifilia_37138	639	Reverse transcriptase, RNase H-like domain	IPR041373	PF17917 (PFAM)
Tcordifilia_37142	639	Protein FAM210A/B-like domain	IPR009688	PF06916 (PFAM)
Tcordifilia_37174	639	Hyccin	IPR018619	PF09790 (PFAM)
Tcordifilia_37183	639	Luc7-related	IPR004882	PF03194 (PFAM)
Tcordifilia_37192	639	Mpv17/PMP22	IPR007248	PF04117 (PFAM)
Tcordifilia_37198	639	Cytochrome c-type biogenesis protein CcmF, C-terminal	IPR032523	PF16327 (PFAM)
Tcordifilia_37201	640	Ribosomal protein/NADH dehydrogenase domain	IPR007741	PF05047 (PFAM)
Tcordifilia_37207	640	B-box-type zinc finger	IPR000315	PF00643 (PFAM)
Tcordifilia_37217	640	Ankyrin repeat-containing domain superfamily	noIPR	PF02389 (PFAM)
Tcordifilia_37253	640	Nucleotide-diphospho-sugar transferases	IPR001757	PF00122 (PFAM)
Tcordifilia_37280	641	Bifunctional inhibitor/plant lipid transfer protein/seed storage helical domain	IPR016140	PF14368 (PFAM)
Tcordifilia_37304	641	Fatty acid desaturase domain	IPR005804	PF00487 (PFAM)
Tcordifilia_37323	641	Vacuolar protein sorting-associated protein Ist1	IPR005061	PF03398 (PFAM)
Tcordifilia_37324	641	Ribosomal protein S8	IPR000630	PF00410 (PFAM)
Tcordifilia_37384	643	Transcription termination factor, mitochondrial/chloroplastic	IPR003690	PF02536 (PFAM)
Tcordifilia_37434	644	Stress responsive alpha-beta barrel	IPR013097	PF07876 (PFAM)
Tcordifilia_37439	645	Peptidase S9, prolyl oligopeptidase, catalytic domain	IPR001375	PF00326 (PFAM)
Tcordifilia_37446	645	Domain of unknown function DUF2431	IPR019446	PF10354 (PFAM)
Tcordifilia_37449	645	Nucleotide-diphospho-sugar transferases	IPR006041	PF01190 (PFAM)
Tcordifilia_37453	645	Apoptosis-antagonizing transcription factor, C-terminal	IPR012617	PF08164 (PFAM)
Tcordifilia_37459	645	Transmembrane protein 18	IPR026721	PF14770 (PFAM)
Tcordifilia_37476	645	ACT domain	IPR002912	PF01842 (PFAM)
Tcordifilia_37486	646	Reverse transcriptase domain	IPR000477	PF00078 (PFAM)
Tcordifilia_37497	646	Polysaccharide biosynthesis domain	IPR021148	PF04669 (PFAM)
Tcordifilia_37500	646	Vacuolar ATPase assembly integral membrane protein Vma21	IPR019013	PF09446 (PFAM)
Tcordifilia_37504	646	Keratinocyte-associated protein 2	IPR018614	PF09775 (PFAM)
Tcordifilia_37519	646	Serine-threonine/tyrosine-protein kinase, catalytic domain	IPR001245	PF07714 (PFAM)
Tcordifilia_37533	646	Vacuolar protein sorting-associated protein 62	IPR009291	PF06101 (PFAM)
Tcordifilia_37557	647	Plectin/S10, N-terminal	IPR005326	PF03501 (PFAM)
Tcordifilia_37574	647	Formin, FH2 domain	IPR015425	PF02181 (PFAM)
Tcordifilia_37582	647	Squalene/phytoene synthase	IPR002060	PF00494 (PFAM)
Tcordifilia_37587	648	Thioredoxin-like fold	IPR012336	PF13905 (PFAM)
Tcordifilia_37592	648	Pentatricopeptide repeat	IPR002885	PF13041 (PFAM)
Tcordifilia_37593	648	P-type ATPase, N-terminal	IPR032631	PF16209 (PFAM)
Tcordifilia_37604	648	Plant virus coat protein	IPR001896	PF01307 (PFAM)
Tcordifilia_37635	649	Cobalamin (vitamin B12) biosynthesis CobW-like, C-terminal	IPR011629	PF07683 (PFAM)
Tcordifilia_37647	649	NHL repeat	IPR001258	PF01436 (PFAM)
Tcordifilia_37664	649	Oligopeptide transporter, OPT superfamily	IPR004813	PF03169 (PFAM)
Tcordifilia_37674	650	Exocyst complex component Sec10-like	IPR009976	PF07393 (PFAM)
Tcordifilia_37677	650	FAD-linked oxidase, C-terminal	IPR004113	PF02913 (PFAM)
Tcordifilia_37679	650	Biopterin transporter family	IPR039309	PF03092 (PFAM)
Tcordifilia_37708	651	Protein of unknown function DUF1685	IPR012881	PF07939 (PFAM)
Tcordifilia_37709	651	CCB3/YggT	IPR003425	PF02325 (PFAM)
Tcordifilia_37717	651	Cytidine and deoxycytidylate deaminase domain	IPR002125	PF00383 (PFAM)
Tcordifilia_37743	652	Zinc finger, CCCH-type	IPR000571	PF00642 (PFAM)
Tcordifilia_37745	652	DNA replication factor RFC1, C-terminal	IPR013725	PF08519 (PFAM)
Tcordifilia_37761	652	EamA domain	IPR000620	PF00892 (PFAM)
Tcordifilia_37762	652	2-oxoglutarate dehydrogenase E1 component, N-terminal domain	IPR032106	PF16078 (PFAM)
Tcordifilia_37777	652	Cytochrome P450	IPR001128	PF00067 (PFAM)
Tcordifilia_37780	652	Terpene synthase, N-terminal domain	IPR001906	PF01397 (PFAM)
Tcordifilia_37789	653	GRIM-19	IPR009346	PF06212 (PFAM)
Tcordifilia_37827	653	Proton-dependent oligopeptide transporter family	IPR000109	PF00854 (PFAM)
Tcordifilia_37837	653	GDP-fucose protein O-fucosyltransferase	IPR019378	PF10250 (PFAM)
Tcordifilia_37848	653	Myb domain	IPR017930	PF00249 (PFAM)
Tcordifilia_37849	653	Nucleoside phosphorylase domain	IPR000845	PF01048 (PFAM)
Tcordifilia_37850	653	Mitochondrial substrate/solute carrier	IPR018108	PF00153 (PFAM)
Tcordifilia_37861	654	Ribosomal protein L7Ae/L30e/S12e/Gadd45	IPR004038	PF01248 (PFAM)
Tcordifilia_37866	654	Protein of unknown function DUF3611	IPR022051	PF12263 (PFAM)
Tcordifilia_37916	654	Copper amine oxidase, catalytic domain	IPR015798	PF01179 (PFAM)
Tcordifilia_37953	654	Threonine dehydratase, ACT-like domain	IPR001721	PF00585 (PFAM)
Tcordifilia_37967	655	Protein of unknown function DUF707	IPR007877	PF05212 (PFAM)
Tcordifilia_37968	655	AUX/IAA domain	IPR033389	PF02309 (PFAM)
Tcordifilia_37987	655	SAC domain	IPR002013	PF02383 (PFAM)
Tcordifilia_38000	655	Reverse transcriptase zinc-binding domain	IPR026960	PF13966 (PFAM)
Tcordifilia_38024	656	Ankyrin repeat-containing domain superfamily	IPR013083	PF13920 (PFAM)
Tcordifilia_38032	656	Glycosyl hydrolase family 63, C-terminal	IPR031335	PF03200 (PFAM)
Tcordifilia_38034	656	D-isomer specific 2-hydroxyacid dehydrogenase, NAD-binding domain	IPR006140	PF02826 (PFAM)
Tcordifilia_38037	656	Peroxisomal biogenesis factor 11	IPR008733	PF05648 (PFAM)
Tcordifilia_38064	657	Ribosomal protein S16	IPR000307	PF00886 (PFAM)
Tcordifilia_38070	657	LRAT domain	IPR007053	PF04970 (PFAM)
Tcordifilia_38088	657	Prolyl 4-hydroxylase alpha subunit, Fe(2+) 2OG dioxygenase domain	IPR044862	PF13640 (PFAM)
Tcordifilia_38098	657	Transcriptional coactivator Hfi1/Transcriptional adapter 1	IPR024738	PF12767 (PFAM)
Tcordifilia_38105	658	Survival protein SurE-like phosphatase/nucleotidase	IPR002828	PF01975 (PFAM)
Tcordifilia_38116	658	Oberon, PHD finger domain	IPR032881	PF07227 (PFAM)
Tcordifilia_38122	659	CRAL-TRIO lipid binding domain	IPR001251	PF13716 (PFAM)
Tcordifilia_38131	659	Ubiquitin-fold modifier-conjugating enzyme 1	IPR014806	PF08694 (PFAM)
Tcordifilia_38162	659	FKBP-type peptidyl-prolyl cis-trans isomerase domain	IPR001179	PF00254 (PFAM)
Tcordifilia_38173	660	PapD-like superfamily	IPR006041	PF01190 (PFAM)
Tcordifilia_38194	661	Chlorophyll A-B binding protein	IPR022796	PF00504 (PFAM)
Tcordifilia_38199	661	Ribosomal protein L23/L25, N-terminal	IPR005633	PF03939 (PFAM)
Tcordifilia_38217	662	Reverse transcriptase zinc-binding domain	IPR026960	PF13966 (PFAM)
Tcordifilia_38233	662	Snf7 family	IPR005024	PF03357 (PFAM)
Tcordifilia_38237	662	Tetratricopeptide repeat	IPR019734	PF13181 (PFAM)
Tcordifilia_38249	662	FAD/NAD(P)-binding domain	IPR023753	PF07992 (PFAM)
Tcordifilia_38265	663	Alfin, N-terminal	IPR021998	PF12165 (PFAM)
Tcordifilia_38287	663	Glycosyl transferase, family 8	IPR002495	PF01501 (PFAM)
Tcordifilia_38295	663	Domain of unknown function DUF1221	IPR010632	PF06760 (PFAM)
Tcordifilia_38305	663	Pentatricopeptide repeat	IPR002885	PF01535 (PFAM)
Tcordifilia_38306	268	EDS1, EP domain	IPR041266	PF18117 (PFAM)
Tcordifilia_38308	663	Protein ENHANCED DISEASE RESISTANCE 2, C-terminal	IPR009769	PF07059 (PFAM)
Tcordifilia_38309	663	DNA binding protein S1FA	IPR006779	PF04689 (PFAM)
Tcordifilia_38317	664	Ribosomal protein S24e	IPR001976	PF01282 (PFAM)
Tcordifilia_38323	664	NPH3 domain	IPR027356	PF03000 (PFAM)
Tcordifilia_38348	664	Protein-lysine N-methyltransferase Efm5/EEF1AKMT1	IPR011990	PF14559 (PFAM)
Tcordifilia_38373	665	Mitochondrial fission protein ELM1-like	IPR009367	PF06258 (PFAM)
Tcordifilia_38389	268	Ead/Ea22-like protein	IPR025153	PF13935 (PFAM)
Tcordifilia_38406	665	Domain of unknown function DUF668	IPR007700	PF05003 (PFAM)
Tcordifilia_38408	665	(+) RNA virus helicase core domain	IPR027351	PF01443 (PFAM)
Tcordifilia_38412	666	Signal recognition particle, SRP54 subunit, M-domain	IPR004125	PF02978 (PFAM)
Tcordifilia_38414	666	Cystatin domain	IPR000010	PF16845 (PFAM)
Tcordifilia_38419	666	GNAT domain	IPR000182	PF00583 (PFAM)
Tcordifilia_38425	666	P-type ATPase, C-terminal	IPR011990	PF14559 (PFAM)
Tcordifilia_38426	666	ATPase, AAA-type, core	IPR003959	PF00004 (PFAM)
Tcordifilia_38451	667	Nodulin-like	IPR010658	PF06813 (PFAM)
Tcordifilia_38453	667	Amine oxidase	IPR002937	PF01593 (PFAM)
Tcordifilia_38457	667	U3 small nucleolar RNA-associated protein 25	IPR010678	PF06862 (PFAM)
Tcordifilia_38479	667	Cdc23	IPR007192	PF04049 (PFAM)
Tcordifilia_38489	667	Putative S-adenosyl-L-methionine-dependent methyltransferase	IPR004159	PF03141 (PFAM)
Tcordifilia_38492	667	Metallothionein, family 15, plant	IPR000347	PF01439 (PFAM)
Tcordifilia_38498	667	Cation-transporting P-type ATPase, C-terminal	IPR006068	PF00689 (PFAM)
Tcordifilia_38519	668	Inositol oxygenase	IPR007828	PF05153 (PFAM)
Tcordifilia_38541	668	Membrane-associated, eicosanoid/glutathione metabolism (MAPEG) protein	IPR001129	PF01124 (PFAM)
Tcordifilia_38572	669	Mitotic-spindle organizing protein 1	IPR022214	PF12554 (PFAM)
Tcordifilia_38575	669	WD40 repeat	IPR001680	PF00400 (PFAM)
Tcordifilia_38577	670	Fumarase C, C-terminal	IPR018951	PF10415 (PFAM)
Tcordifilia_38586	268	Reverse transcriptase domain	IPR000477	PF00078 (PFAM)
Tcordifilia_38591	670	(+) RNA virus helicase core domain	IPR027351	PF01443 (PFAM)
Tcordifilia_38593	670	Arginine and glutamate-rich protein 1	noIPR	PF14223 (PFAM)
Tcordifilia_38597	671	Reverse transcriptase, RNase H-like domain	IPR041373	PF17917 (PFAM)
Tcordifilia_38598	671	Mvd1, C-terminal	IPR041431	PF18376 (PFAM)
Tcordifilia_38611	671	LIM-domain binding protein/SEUSS	IPR029005	PF01803 (PFAM)
Tcordifilia_38616	671	Prephenate dehydrogenase	IPR003099	PF02153 (PFAM)
Tcordifilia_38618	671	Leucine zipper, homeobox-associated	IPR003106	PF02183 (PFAM)
Tcordifilia_38629	2103	NADH:ubiquinone oxidoreductase, subunit 1/F420H2 oxidoreductase subunit H	IPR001694	PF00146 (PFAM)
Tcordifilia_38632	671	Glucose-6-phosphate dehydrogenase, NAD-binding	IPR022674	PF00479 (PFAM)
Tcordifilia_38647	672	Zinc finger, CCHC-type	IPR001878	PF00098 (PFAM)
Tcordifilia_38652	672	UNC-50	IPR007881	PF05216 (PFAM)
Tcordifilia_38655	672	Bet v I/Major latex protein	IPR000916	PF00407 (PFAM)
Tcordifilia_38657	672	Nucleophile aminohydrolases, N-terminal	IPR013083	PF13920 (PFAM)
Tcordifilia_38676	672	DJ-1/PfpI	IPR002818	PF01965 (PFAM)
Tcordifilia_38692	672	Pentatricopeptide repeat	IPR002885	PF01535 (PFAM)
Tcordifilia_38702	672	TraB/PrgY/GumN family	IPR002816	PF01963 (PFAM)
Tcordifilia_38726	673	Mitochondrial substrate/solute carrier	IPR018108	PF00153 (PFAM)
Tcordifilia_38733	673	Non-haem dioxygenase N-terminal domain	IPR026992	PF14226 (PFAM)
Tcordifilia_38738	673	Protein of unknown function DUF4228, plant	IPR025322	PF14009 (PFAM)
Tcordifilia_38750	673	Mlo-related protein	IPR004326	PF03094 (PFAM)
Tcordifilia_38760	673	Zinc finger, TFIIS-type	IPR001222	PF01096 (PFAM)
Tcordifilia_38761	673	Domain of unknown function DUF1990	IPR018960	PF09348 (PFAM)
Tcordifilia_38764	674	Ubiquitin-conjugating enzyme E2	IPR000608	PF00179 (PFAM)
Tcordifilia_38771	674	Cellulose synthase	IPR005150	PF03552 (PFAM)
Tcordifilia_38787	674	Major facilitator, sugar transporter-like	IPR005828	PF00083 (PFAM)
Tcordifilia_38792	268	Periplasmic solute binding protein, ZnuA-like	IPR006127	PF01297 (PFAM)
Tcordifilia_38800	675	(+) RNA virus helicase core domain	IPR016720	PF01148 (PFAM)
Tcordifilia_38801	675	Myb domain	IPR017930	PF00249 (PFAM)
Tcordifilia_38818	675	Tymovirus, RNA-dependent RNA polymerase	IPR001788	PF00978 (PFAM)
Tcordifilia_38820	676	Zinc finger, DNL-type	IPR007853	PF05180 (PFAM)
Tcordifilia_38823	676	DnaJ homologue, subfamily C, member 28, conserved domain	IPR018961	PF09350 (PFAM)
Tcordifilia_38860	678	Protein of unknown function DUF1635	IPR012862	PF07795 (PFAM)
Tcordifilia_38865	678	PHF5-like	IPR005345	PF03660 (PFAM)
Tcordifilia_38875	678	Mak16 protein	IPR006958	PF04874 (PFAM)
Tcordifilia_38878	678	Dilute domain	IPR002710	PF01843 (PFAM)
Tcordifilia_38900	678	Chaperone DnaJ, C-terminal	IPR002939	PF01556 (PFAM)
Tcordifilia_38910	679	AdipoR/Haemolysin-III-related	IPR004254	PF03006 (PFAM)
Tcordifilia_38925	679	Symplekin C-terminal	IPR022075	PF12295 (PFAM)
Tcordifilia_38939	679	Thioesterase domain	IPR006683	PF03061 (PFAM)
Tcordifilia_38956	679	Purple acid phosphatase, N-terminal	IPR015914	PF16656 (PFAM)
Tcordifilia_38957	680	Nascent polypeptide-associated complex subunit alpha-like, UBA domain	IPR044034	PF19026 (PFAM)
Tcordifilia_38968	680	THO1_MOS11, C-terminal domain	IPR040746	PF18592 (PFAM)
Tcordifilia_38970	680	GNAT domain	IPR000182	PF00583 (PFAM)
Tcordifilia_38984	680	Zinc finger, DNL-type	IPR007853	PF05180 (PFAM)
Tcordifilia_38997	680	Signal transduction response regulator, receiver domain	IPR001789	PF00072 (PFAM)
Tcordifilia_39005	681	Trigger factor, ribosome-binding, bacterial	IPR008881	PF05697 (PFAM)
Tcordifilia_39034	681	Flavin monooxygenase-like	IPR020946	PF00743 (PFAM)
Tcordifilia_39038	682	Peptidase S8/S53 domain	IPR000209	PF00082 (PFAM)
Tcordifilia_39055	682	Ribonuclease II/R	IPR001900	PF00773 (PFAM)
Tcordifilia_39063	683	FAR1 DNA binding domain	IPR004330	PF03101 (PFAM)
Tcordifilia_39077	683	GCF, C-terminal	IPR022783	PF07842 (PFAM)
Tcordifilia_39091	684	C2 domain	IPR000008	PF00168 (PFAM)
Tcordifilia_39116	685	Phosphatidylethanolamine-binding protein	IPR008914	PF01161 (PFAM)
Tcordifilia_39122	685	THH1/TOM1/TOM3 domain	IPR009457	PF06454 (PFAM)
Tcordifilia_39133	685	Mitochondrial degradasome RNA helicase subunit, C-terminal domain	IPR022192	PF12513 (PFAM)
Tcordifilia_39134	685	Multi antimicrobial extrusion protein	IPR002528	PF01554 (PFAM)
Tcordifilia_39139	685	SRA-YDG	IPR003105	PF02182 (PFAM)
Tcordifilia_39142	685	Wax synthase domain	IPR032805	PF13813 (PFAM)
Tcordifilia_39159	686	Nucleotide-diphospho-sugar transferase	IPR005069	PF03407 (PFAM)
Tcordifilia_39160	687	SET domain	IPR001214	PF00856 (PFAM)
Tcordifilia_39164	687	Thioredoxin domain	IPR013766	PF00085 (PFAM)
Tcordifilia_39168	687	Pre-SET CXC domain	IPR041355	PF18264 (PFAM)
Tcordifilia_39179	687	Peptidase C1A, papain C-terminal	IPR000668	PF00112 (PFAM)
Tcordifilia_39183	687	PPM-type phosphatase domain	IPR001932	PF00481 (PFAM)
Tcordifilia_39218	688	Origin recognition complex, subunit 2	IPR007220	PF04084 (PFAM)
Tcordifilia_39227	688	Ribophorin I	IPR007676	PF04597 (PFAM)
Tcordifilia_39234	689	Ham1-like protein	IPR002637	PF01725 (PFAM)
Tcordifilia_39256	689	Protein kinase domain	IPR000719	PF00069 (PFAM)
Tcordifilia_39258	689	Isopenicillin N synthase-like, Fe(2+) 2OG dioxygenase domain	IPR030182	PF16913 (PFAM)
Tcordifilia_39259	690	Cas1p 10 TM acyl transferase domain	IPR012419	PF07779 (PFAM)
Tcordifilia_39273	691	Fungal lipase-like domain	IPR002921	PF01764 (PFAM)
Tcordifilia_39293	691	Potassium transporter	IPR003855	PF02705 (PFAM)
Tcordifilia_39295	691	DEAD/DEAH box helicase domain	IPR011545	PF00270 (PFAM)
Tcordifilia_39299	691	P-type ATPase, C-terminal	IPR032630	PF16212 (PFAM)
Tcordifilia_39307	692	Aminotransferase, class I/classII	IPR004839	PF00155 (PFAM)
Tcordifilia_39308	692	Ribosomal protein L11, C-terminal	IPR020783	PF00298 (PFAM)
Tcordifilia_39310	692	AAA ATPase, AAA+ lid domain	IPR041569	PF17862 (PFAM)
Tcordifilia_39313	692	Kelch repeat type 1	IPR006652	PF01344 (PFAM)
Tcordifilia_39325	693	Mediator complex, subunit Med7	IPR009244	PF05983 (PFAM)
Tcordifilia_39390	695	Membrane transport protein	IPR004776	PF03547 (PFAM)
Tcordifilia_39396	695	F-box domain	IPR001810	PF00646 (PFAM)
Tcordifilia_39404	696	Iron/zinc purple acid phosphatase-like C-terminal domain	IPR025733	PF14008 (PFAM)
Tcordifilia_39411	696	Apoptosis inhibitory 5	IPR008383	PF05918 (PFAM)
Tcordifilia_39419	696	(S)-ureidoglycine aminohydrolase, cupin-3 domain	IPR008579	PF05899 (PFAM)
Tcordifilia_39420	696	Conserved hypothetical protein CHP01589, plant	IPR006476	PF09713 (PFAM)
Tcordifilia_39421	696	Phosphatidate cytidylyltransferase, mitochondrial	IPR015222	PF09139 (PFAM)
Tcordifilia_39423	696	GAG-pre-integrase domain	IPR025724	PF13976 (PFAM)
Tcordifilia_39425	697	Exportin-2, C-terminal	IPR005043	PF03378 (PFAM)
Tcordifilia_39428	697	Small-subunit processome, Utp12	IPR007148	PF04003 (PFAM)
Tcordifilia_39429	697	RNA recognition motif domain	IPR000504	PF00076 (PFAM)
Tcordifilia_39433	697	Gcp-like domain	IPR000905	PF00814 (PFAM)
Tcordifilia_39443	697	WRKY domain	IPR003657	PF03106 (PFAM)
Tcordifilia_39446	698	Domain of unknown function DUF1115	IPR010541	PF06544 (PFAM)
Tcordifilia_39461	699	Armadillo	IPR000225	PF00514 (PFAM)
Tcordifilia_39463	699	EamA domain	IPR000620	PF00892 (PFAM)
Tcordifilia_39468	699	Exostosin, GT47 domain	IPR040911	PF03016 (PFAM)
Tcordifilia_39469	700	Glycoside hydrolase family 1	IPR001360	PF00232 (PFAM)
Tcordifilia_39490	700	Lanthionine synthetase C-like	IPR007822	PF05147 (PFAM)
Tcordifilia_39494	700	(+) RNA virus helicase core domain	IPR027351	PF01443 (PFAM)
Tcordifilia_39514	701	Centromere protein O	IPR018464	PF09496 (PFAM)
Tcordifilia_39527	701	Protein of unknown function DUF502	IPR007462	PF04367 (PFAM)
Tcordifilia_39533	702	Vacuolar protein sorting-associated protein 35	IPR005378	PF03635 (PFAM)
Tcordifilia_39553	702	Pentatricopeptide repeat	IPR002885	PF01535 (PFAM)
Tcordifilia_39556	703	DC1	IPR004146	PF03107 (PFAM)
Tcordifilia_39568	703	Alkyl hydroperoxide reductase subunit C/ Thiol specific antioxidant	IPR000866	PF00578 (PFAM)
Tcordifilia_39584	704	Iron hydrogenase, large subunit, C-terminal	IPR004108	PF02906 (PFAM)
Tcordifilia_39590	704	Multi antimicrobial extrusion protein	IPR002528	PF01554 (PFAM)
Tcordifilia_39607	705	3-oxo-5-alpha-steroid 4-dehydrogenase, C-terminal	IPR001104	PF02544 (PFAM)
Tcordifilia_39616	705	Modifier of rudimentary, Modr	IPR009851	PF07200 (PFAM)
Tcordifilia_39631	705	Harbinger transposase-derived nuclease domain	IPR027806	PF13359 (PFAM)
Tcordifilia_39634	705	Rmd5, degenerated RING (dRING) finger	IPR030182	PF16913 (PFAM)
Tcordifilia_39637	706	Tetratricopeptide-like helical domain superfamily	IPR039175	PF02466 (PFAM)
Tcordifilia_39652	707	SNARE associated Golgi protein	IPR032816	PF09335 (PFAM)
Tcordifilia_39656	707	Glycoside hydrolase family 1	IPR001360	PF00232 (PFAM)
Tcordifilia_39665	707	UDP-glucuronosyl/UDP-glucosyltransferase	IPR002213	PF00201 (PFAM)
Tcordifilia_39707	709	Cleavage/polyadenylation specificity factor, A subunit, C-terminal	IPR004871	PF03178 (PFAM)
Tcordifilia_39724	709	Urease accessory protein UreD	IPR002669	PF01774 (PFAM)
Tcordifilia_39745	710	Riboflavin kinase domain, bacterial/eukaryotic	IPR015865	PF01687 (PFAM)
Tcordifilia_39747	710	Cold-regulated 413 protein	IPR008892	PF05562 (PFAM)
Tcordifilia_39751	710	Domain of unknown function DUF1995	IPR018962	PF09353 (PFAM)
Tcordifilia_39768	711	Ribonuclease E inhibitor RraA/RraA-like protein	IPR005493	PF03737 (PFAM)
Tcordifilia_39775	711	CNNM, transmembrane domain	IPR002550	PF01595 (PFAM)
Tcordifilia_39778	711	ATPase, AAA-type, core	IPR003959	PF00004 (PFAM)
Tcordifilia_39785	266	Peptidase M3A/M3B catalytic domain	IPR001567	PF01432 (PFAM)
Tcordifilia_39799	712	Aldose 1-/Glucose-6-phosphate 1-epimerase	IPR008183	PF01263 (PFAM)
Tcordifilia_39801	712	IBR domain	IPR002867	PF01485 (PFAM)
Tcordifilia_39802	712	Filament-like plant protein	IPR008587	PF05911 (PFAM)
Tcordifilia_39817	712	Retrotransposon gag domain	IPR005162	PF03732 (PFAM)
Tcordifilia_39839	712	CNNM, transmembrane domain	IPR002550	PF01595 (PFAM)
Tcordifilia_39841	713	Harbinger transposase-derived nuclease domain	IPR027806	PF13359 (PFAM)
Tcordifilia_39844	714	OB-fold nucleic acid binding domain, AA-tRNA synthetase-type	IPR004365	PF01336 (PFAM)
Tcordifilia_39846	714	Mitochondrial substrate/solute carrier	IPR018108	PF00153 (PFAM)
Tcordifilia_39855	714	Bifunctional inhibitor/plant lipid transfer protein/seed storage helical domain	IPR016140	PF14368 (PFAM)
Tcordifilia_39872	714	Glycoside hydrolase, family 3, N-terminal	IPR001764	PF00933 (PFAM)
Tcordifilia_39879	715	Protein of unknown function DUF2358	IPR018790	PF10184 (PFAM)
Tcordifilia_39882	715	AMP-dependent synthetase/ligase	IPR000873	PF00501 (PFAM)
Tcordifilia_39888	715	Rieske [2Fe-2S] iron-sulphur domain superfamily	noIPR	PF14381 (PFAM)
Tcordifilia_39889	715	Amidohydrolase 3	IPR013108	PF07969 (PFAM)
Tcordifilia_39894	715	Glycoside hydrolase, family 14	IPR001554	PF01373 (PFAM)
Tcordifilia_39897	715	Zinc finger, BED-type	IPR003656	PF02892 (PFAM)
Tcordifilia_39903	716	Protein kinase domain	IPR000719	PF00069 (PFAM)
Tcordifilia_39905	716	GDSL lipase/esterase	IPR001087	PF00657 (PFAM)
Tcordifilia_39911	266	4Fe-4S ferredoxin-type, iron-sulphur binding domain	IPR017896	PF00037 (PFAM)
Tcordifilia_39924	717	Peptidase C1A, papain C-terminal	IPR000668	PF00112 (PFAM)
Tcordifilia_39940	717	Nop domain	IPR002687	PF01798 (PFAM)
Tcordifilia_39956	718	Chalcone isomerase	IPR016087	PF02431 (PFAM)
Tcordifilia_39959	718	ATPase, AAA-type, core	IPR003959	PF00004 (PFAM)
Tcordifilia_39968	718	Rhodanese-like domain	IPR001763	PF00581 (PFAM)
Tcordifilia_39972	718	Nas2, N-terminal	IPR040815	PF18265 (PFAM)
Tcordifilia_39999	719	Threonine dehydratase, ACT-like domain	IPR001721	PF00585 (PFAM)
Tcordifilia_40017	719	Glycosyl hydrolase family 32, C-terminal	IPR013189	PF08244 (PFAM)
Tcordifilia_40024	719	ABC transporter-like, ATP-binding domain	IPR003439	PF00005 (PFAM)
Tcordifilia_40068	720	Beta-adaptin appendage, C-terminal subdomain	IPR015151	PF09066 (PFAM)
Tcordifilia_40079	720	Pre-mRNA-processing-splicing factor 8, U5-snRNA-binding	IPR019581	PF10597 (PFAM)
Tcordifilia_40081	720	CHASE domain	IPR006189	PF03924 (PFAM)
Tcordifilia_40090	720	RNA recognition motif domain	IPR000504	PF00076 (PFAM)
Tcordifilia_40095	721	TRAPP II complex TRAPPC10, C-terminal	IPR022233	PF12584 (PFAM)
Tcordifilia_40098	721	NADH dehydrogenase [ubiquinone] (complex I), alpha subcomplex subunit 1	IPR017384	PF15879 (PFAM)
Tcordifilia_40120	721	Bifunctional kinase-pyrophosphorylase	IPR005177	PF03618 (PFAM)
Tcordifilia_40130	721	ABC transporter family G domain	IPR043926	PF19055 (PFAM)
Tcordifilia_40145	722	Vacuolar protein sorting-associated Vps28	IPR007143	PF03997 (PFAM)
Tcordifilia_40148	722	Chromatid cohesion factor MAU2	IPR019440	PF10345 (PFAM)
Tcordifilia_40173	722	ABC-2 type transporter	IPR013525	PF01061 (PFAM)
Tcordifilia_40212	723	SUF system FeS cluster assembly, SufBD	IPR000825	PF01458 (PFAM)
Tcordifilia_40240	724	Chalcone isomerase superfamily	IPR011990	PF13432 (PFAM)
Tcordifilia_40242	724	Protein of unknown function DUF538	IPR007493	PF04398 (PFAM)
Tcordifilia_40250	724	Transcription factor TCP subgroup	IPR017887	PF03634 (PFAM)
Tcordifilia_40252	724	Seven-in-absentia protein, TRAF-like domain	IPR018121	PF03145 (PFAM)
Tcordifilia_40255	724	Magnesium chelatase, subunit H, N-terminal	IPR022571	PF11965 (PFAM)
Tcordifilia_40257	724	AAA ATPase, AAA+ lid domain	IPR041569	PF17862 (PFAM)
Tcordifilia_40259	724	Histidine phosphatase superfamily, clade-1	IPR013078	PF00300 (PFAM)
Tcordifilia_40263	725	Protein kinase domain	IPR000719	PF00069 (PFAM)
Tcordifilia_40264	725	AMP-activated protein kinase, glycogen-binding domain	IPR032640	PF16561 (PFAM)
Tcordifilia_40271	725	BES1/BZR1 plant transcription factor, N-terminal	IPR008540	PF05687 (PFAM)
Tcordifilia_40278	726	Ribosome biogenesis protein Slx9-like	IPR028160	PF15341 (PFAM)
Tcordifilia_40282	726	Staygreen protein	IPR024438	PF12638 (PFAM)
Tcordifilia_40284	726	Oligopeptide transporter, OPT superfamily	IPR004813	PF03169 (PFAM)
Tcordifilia_40302	727	Brix domain	IPR007109	PF04427 (PFAM)
Tcordifilia_40308	727	Protein of unknown function DUF2854	IPR021275	PF11016 (PFAM)
Tcordifilia_40321	728	RNA recognition motif domain	IPR000504	PF00076 (PFAM)
Tcordifilia_40337	729	Ribosomal protein L18e/L15P	IPR021131	PF17135 (PFAM)
Tcordifilia_40345	729	Beta-carotene isomerase D27-like, C-terminal	IPR025114	PF13225 (PFAM)
Tcordifilia_40352	729	ATP synthase, F0 complex, subunit b/b', bacterial/chloroplast	IPR002146	PF00430 (PFAM)
Tcordifilia_40397	730	Wall-associated receptor kinase, C-terminal	IPR032872	PF14380 (PFAM)
Tcordifilia_40404	731	GAT domain	IPR004152	PF03127 (PFAM)
Tcordifilia_40405	731	Armadillo	IPR000225	PF00514 (PFAM)
Tcordifilia_40408	731	Phloem protein 2-like	IPR025886	PF14299 (PFAM)
Tcordifilia_40409	731	Inositol-pentakisphosphate 2-kinase	IPR009286	PF06090 (PFAM)
Tcordifilia_40414	731	Pectinesterase, catalytic	IPR000070	PF01095 (PFAM)
Tcordifilia_40416	732	Glycoside hydrolase, family 5	IPR001547	PF00150 (PFAM)
Tcordifilia_40420	732	Sodium/calcium exchanger membrane region	IPR004837	PF01699 (PFAM)
Tcordifilia_40421	732	Peptidase M20, dimerisation domain	IPR011650	PF07687 (PFAM)
Tcordifilia_40425	732	PC-Esterase	IPR026057	PF13839 (PFAM)
Tcordifilia_40427	732	FAD/NAD(P)-binding domain	IPR023753	PF07992 (PFAM)
Tcordifilia_40458	734	Nucleic acid binding NABP	IPR012940	PF07990 (PFAM)
Tcordifilia_40460	497	Integrase zinc-binding domain	IPR041588	PF17921 (PFAM)
Tcordifilia_40488	735	RCHY1, zinc-ribbon	IPR039512	PF14599 (PFAM)
Tcordifilia_40491	735	DC1	IPR004146	PF03107 (PFAM)
Tcordifilia_40505	736	Reverse transcriptase, RNA-dependent DNA polymerase	IPR013103	PF07727 (PFAM)
Tcordifilia_40520	736	Plant virus coat protein	IPR001896	PF01307 (PFAM)
Tcordifilia_40526	737	Enoyl-CoA hydratase/isomerase domain	IPR045004	PF16113 (PFAM)
Tcordifilia_40536	737	Esterase-like	IPR000801	PF00756 (PFAM)
Tcordifilia_40550	737	Plant virus coat protein	IPR001896	PF01307 (PFAM)
Tcordifilia_40555	738	GBF-interacting protein 1, N-terminal	IPR009719	PF06972 (PFAM)
Tcordifilia_40557	738	Photosystem I PsaH, reaction centre subunit VI	IPR004928	PF03244 (PFAM)
Tcordifilia_40559	738	NPH3 domain	IPR027356	PF03000 (PFAM)
Tcordifilia_40564	738	NAC domain	IPR003441	PF02365 (PFAM)
Tcordifilia_40570	738	Zf-FLZ domain	IPR007650	PF04570 (PFAM)
Tcordifilia_40574	739	ODR-4-like	IPR029454	PF14778 (PFAM)
Tcordifilia_40576	739	Xylanase inhibitor, C-terminal	IPR032799	PF14541 (PFAM)
Tcordifilia_40585	739	ABC transporter-like, ATP-binding domain	IPR003439	PF00005 (PFAM)
Tcordifilia_40599	739	Glutathione S-transferase, C-terminal	IPR004046	PF00043 (PFAM)
Tcordifilia_40614	740	Protein of unknown function DUF3593	IPR021995	PF12159 (PFAM)
Tcordifilia_40626	740	Next to BRCA1, central domain	IPR032350	PF16158 (PFAM)
Tcordifilia_40644	741	Threonyl/alanyl tRNA synthetase, SAD	IPR012947	PF07973 (PFAM)
Tcordifilia_40645	741	Rab5-interacting protein family	IPR029008	PF07019 (PFAM)
Tcordifilia_40647	741	RNA polymerase I specific transcription initiation factor RRN3	IPR007991	PF05327 (PFAM)
Tcordifilia_40657	741	Stomatal closure-related actin-binding protein, PH domain	IPR041144	PF17684 (PFAM)
Tcordifilia_40662	741	Reversibly glycosylated polypeptide family	IPR037595	PF03214 (PFAM)
Tcordifilia_40676	741	Reversibly glycosylated polypeptide family	IPR037595	PF03214 (PFAM)
Tcordifilia_40677	742	SAM-dependent methyltransferase TRM5/TYW2-type	IPR030382	PF02475 (PFAM)
Tcordifilia_40681	742	C-5 cytosine methyltransferase	IPR001525	PF00145 (PFAM)
Tcordifilia_40697	743	SET domain	IPR001214	PF00856 (PFAM)
Tcordifilia_40698	743	DNA polymerase epsilon, catalytic subunit A, C-terminal	IPR013697	PF08490 (PFAM)
Tcordifilia_40700	743	Sodium/calcium exchanger membrane region	IPR004837	PF01699 (PFAM)
Tcordifilia_40709	744	Glycoside hydrolase family 38, N-terminal domain	IPR000602	PF01074 (PFAM)
Tcordifilia_40713	744	Pentacotripeptide-repeat region of PRORP	IPR033443	PF17177 (PFAM)
Tcordifilia_40719	745	Retrotransposon gag domain	IPR005162	PF03732 (PFAM)
Tcordifilia_40731	745	Pyruvate carboxyltransferase	IPR000891	PF00682 (PFAM)
Tcordifilia_40734	745	GOLD domain	IPR009038	PF01105 (PFAM)
Tcordifilia_40735	745	NAD-dependent epimerase/dehydratase	IPR001509	PF01370 (PFAM)
Tcordifilia_40745	745	Nucleotide-diphospho-sugar transferase	IPR005069	PF03407 (PFAM)
Tcordifilia_40755	746	Serine-threonine/tyrosine-protein kinase, catalytic domain	IPR001245	PF07714 (PFAM)
Tcordifilia_40763	746	Mut7-C RNAse domain	IPR002782	PF01927 (PFAM)
Tcordifilia_40770	746	D-aminoacyl-tRNA deacylase-like superfamily	IPR029057	PF14681 (PFAM)
Tcordifilia_40789	747	Cell division control protein 24, OB domain 3	IPR035203	PF17244 (PFAM)
Tcordifilia_40792	747	Leucine-rich repeat-containing N-terminal, plant-type	IPR013210	PF08263 (PFAM)
Tcordifilia_40794	265	CobN/magnesium chelatase	IPR003672	PF02514 (PFAM)
Tcordifilia_40811	748	Vps72/YL1 family	IPR008895	PF05764 (PFAM)
Tcordifilia_40814	749	Exonuclease, RNase T/DNA polymerase III	IPR013520	PF00929 (PFAM)
Tcordifilia_40829	749	Major intrinsic protein	IPR000425	PF00230 (PFAM)
Tcordifilia_40831	750	Serine-threonine/tyrosine-protein kinase, catalytic domain	IPR001245	PF07714 (PFAM)
Tcordifilia_40832	750	Retrotransposon gag domain	IPR005162	PF03732 (PFAM)
Tcordifilia_40837	750	Reverse transcriptase, RNA-dependent DNA polymerase	IPR013103	PF07727 (PFAM)
Tcordifilia_40838	751	Pentatricopeptide repeat	IPR002885	PF13041 (PFAM)
Tcordifilia_40839	751	Pex19 protein	IPR006708	PF04614 (PFAM)
Tcordifilia_40852	751	Brix domain	IPR007109	PF04427 (PFAM)
Tcordifilia_40853	752	Leucine-rich repeat	IPR001611	PF00560 (PFAM)
Tcordifilia_40855	752	Protein kinase domain	IPR000719	PF00069 (PFAM)
Tcordifilia_40866	753	Nucleolar protein 14	IPR007276	PF04147 (PFAM)
Tcordifilia_40867	753	Casparian strip membrane protein domain	IPR006702	PF04535 (PFAM)
Tcordifilia_40872	753	Ribonuclease H domain	IPR002156	PF13456 (PFAM)
Tcordifilia_40875	753	KNOX1	IPR005540	PF03790 (PFAM)
Tcordifilia_40879	753	(+) RNA virus helicase core domain	IPR027351	PF01443 (PFAM)
Tcordifilia_40891	754	NEMP family	IPR019358	PF10225 (PFAM)
Tcordifilia_40895	754	EamA domain	IPR000620	PF00892 (PFAM)
Tcordifilia_40897	755	MOB kinase activator family	IPR005301	PF03637 (PFAM)
Tcordifilia_40898	755	Zinc finger, NF-X1-type	IPR000967	PF01422 (PFAM)
Tcordifilia_40902	755	WD40 repeat	IPR001680	PF00400 (PFAM)
Tcordifilia_40916	757	RNase L inhibitor RLI-like, possible metal-binding domain	IPR007209	PF04068 (PFAM)
Tcordifilia_40928	757	Transcription factor MYC/MYB N-terminal	IPR025610	PF14215 (PFAM)
Tcordifilia_40933	757	Phytanoyl-CoA dioxygenase	IPR008775	PF05721 (PFAM)
Tcordifilia_40949	759	Double-stranded RNA-binding domain	IPR014720	PF00035 (PFAM)
Tcordifilia_40963	760	Helicase, C-terminal	IPR001650	PF00271 (PFAM)
Tcordifilia_40970	761	PPM-type phosphatase domain	IPR001932	PF00481 (PFAM)
Tcordifilia_40983	761	Glycoside hydrolase, family 28	IPR000743	PF00295 (PFAM)
Tcordifilia_40989	762	Expansin, cellulose-binding-like domain superfamily	noIPR	PF12298 (PFAM)
Tcordifilia_41004	763	Symplekin/Pta1, N-terminal	IPR032460	PF11935 (PFAM)
Tcordifilia_41014	264	Reverse transcriptase domain	IPR000477	PF00078 (PFAM)
Tcordifilia_41019	764	Glucosyltransferase 24, catalytic domain	IPR040497	PF18404 (PFAM)
Tcordifilia_41026	764	Non-haem dioxygenase N-terminal domain	IPR026992	PF14226 (PFAM)
Tcordifilia_41028	764	BURP domain	IPR004873	PF03181 (PFAM)
Tcordifilia_41036	764	Peptidase M16, C-terminal	IPR007863	PF05193 (PFAM)
Tcordifilia_41043	764	Potex/carlavirus coat protein	IPR000052	PF00286 (PFAM)
Tcordifilia_41052	765	Protein CHAPERONE-LIKE PROTEIN OF POR1-like	IPR021788	PF11833 (PFAM)
Tcordifilia_41053	765	CRAL-TRIO lipid binding domain	IPR001251	PF00650 (PFAM)
Tcordifilia_41056	765	Protein of unknown function DUF4228, plant	IPR025322	PF14009 (PFAM)
Tcordifilia_41058	765	Protein of unknown function DUF4504	IPR027850	PF14953 (PFAM)
Tcordifilia_41068	766	Leucine-rich repeat-containing N-terminal, plant-type	IPR013210	PF08263 (PFAM)
Tcordifilia_41070	766	Magnesium transporter NIPA	IPR008521	PF05653 (PFAM)
Tcordifilia_41085	767	Protein of unknown function DUF3527	IPR021916	PF12043 (PFAM)
Tcordifilia_41093	767	Domain of unknown function DUF625	IPR006887	PF04802 (PFAM)
Tcordifilia_41097	767	Armadillo	IPR000225	PF00514 (PFAM)
Tcordifilia_41098	768	Thiamine pyrophosphate enzyme, C-terminal TPP-binding	IPR011766	PF02775 (PFAM)
Tcordifilia_41100	768	Thioredoxin domain	IPR013766	PF00085 (PFAM)
Tcordifilia_41106	768	Helicase, C-terminal	IPR001650	PF00271 (PFAM)
Tcordifilia_41136	770	K Homology domain, type 1	IPR004088	PF00013 (PFAM)
Tcordifilia_41140	770	Plant specific eukaryotic initiation factor 4B	IPR010433	PF06273 (PFAM)
Tcordifilia_41141	770	Glutamate/phenylalanine/leucine/valine dehydrogenase, dimerisation domain	IPR006097	PF02812 (PFAM)
Tcordifilia_41152	771	Polyphenol oxidase, C-terminal	IPR022740	PF12143 (PFAM)
Tcordifilia_41166	771	Ribulose-phosphate 3-epimerase-like	IPR000056	PF00834 (PFAM)
Tcordifilia_41167	771	Photosystem I PsaD	IPR003685	PF02531 (PFAM)
Tcordifilia_41174	772	EF-hand domain	IPR002048	PF13499 (PFAM)
Tcordifilia_41182	772	Magnesium transporter NIPA	IPR008521	PF05653 (PFAM)
Tcordifilia_41184	772	Haloacid dehalogenase-like hydrolase	IPR041492	PF13419 (PFAM)
Tcordifilia_41189	772	Protein of unknown function DUF2343	IPR018786	PF10173 (PFAM)
Tcordifilia_41193	772	GH3 family	IPR004993	PF03321 (PFAM)
Tcordifilia_41205	773	Protein of unknown function DUF4336	IPR025638	PF14234 (PFAM)
Tcordifilia_41233	773	Plant AUGMIN subunit 7	IPR010604	PF06694 (PFAM)
Tcordifilia_41241	773	DNA-directed DNA polymerase, family B, multifunctional domain	IPR006134	PF00136 (PFAM)
Tcordifilia_41247	773	UbiB domain	IPR004147	PF03109 (PFAM)
Tcordifilia_41249	773	Bicarbonate transporter, C-terminal	IPR011531	PF00955 (PFAM)
Tcordifilia_41259	774	STAS domain	IPR002645	PF01740 (PFAM)
Tcordifilia_41263	774	Ethylene-responsive binding factor-associated repression	IPR012463	PF07897 (PFAM)
Tcordifilia_41269	774	Protein EARLY FLOWERING 4 domain	IPR009741	PF07011 (PFAM)
Tcordifilia_41270	774	PB1 domain	IPR000270	PF00564 (PFAM)
Tcordifilia_41276	775	Phosphatidylinositol 3-/4-kinase, catalytic domain	IPR000403	PF00454 (PFAM)
Tcordifilia_41282	775	Phosphatidic acid phosphatase type 2/haloperoxidase	IPR000326	PF01569 (PFAM)
Tcordifilia_41291	777	X8 domain	IPR012946	PF07983 (PFAM)
Tcordifilia_41322	779	Potex/carlavirus coat protein	IPR000052	PF00286 (PFAM)
Tcordifilia_41329	780	TMEM192 family	IPR029399	PF14802 (PFAM)
Tcordifilia_41341	780	E2F/DP family, winged-helix DNA-binding domain	IPR003316	PF02319 (PFAM)
Tcordifilia_41342	780	Heat shock protein 70 family	IPR013126	PF00012 (PFAM)
Tcordifilia_41351	781	Leucine-rich repeat	IPR001611	PF13855 (PFAM)
Tcordifilia_41355	781	Pentatricopeptide repeat	IPR002885	PF13041 (PFAM)
Tcordifilia_41358	781	Major facilitator, sugar transporter-like	IPR005828	PF00083 (PFAM)
Tcordifilia_41362	781	Biopterin transporter family	IPR039309	PF03092 (PFAM)
Tcordifilia_41364	781	GPI ethanolamine phosphate transferase 1, C-terminal	IPR017852	PF04987 (PFAM)
Tcordifilia_41370	781	Integrase, catalytic core	IPR001584	PF00665 (PFAM)
Tcordifilia_41371	782	Zinc finger, HIT-type	IPR007529	PF04438 (PFAM)
Tcordifilia_41383	782	Leucine-rich repeat	IPR001611	PF13516 (PFAM)
Tcordifilia_41387	782	RPN1, N-terminal	IPR040892	PF17781 (PFAM)
Tcordifilia_41388	782	Cell division cycle protein 123	IPR009772	PF07065 (PFAM)
Tcordifilia_41410	783	Potex/carlavirus coat protein	IPR000052	PF00286 (PFAM)
Tcordifilia_41416	784	Photosystem I, reaction centre subunit PsaD superfamily	IPR030182	PF16913 (PFAM)
Tcordifilia_41417	784	Plastid lipid-associated protein/fibrillin conserved domain	IPR006843	PF04755 (PFAM)
Tcordifilia_41418	784	Polyprenyl synthetase	IPR000092	PF00348 (PFAM)
Tcordifilia_41424	784	Cyanobacterial aminoacyl-tRNA synthetase, CAAD domain	IPR025564	PF14159 (PFAM)
Tcordifilia_41434	784	Multi antimicrobial extrusion protein	IPR002528	PF01554 (PFAM)
Tcordifilia_41451	784	Mitochondrial substrate/solute carrier	IPR018108	PF00153 (PFAM)
Tcordifilia_41456	785	Protein of unknown function DUF2039	IPR019351	PF10217 (PFAM)
Tcordifilia_41463	785	Molybdopterin biosynthesis MoaE	IPR003448	PF02391 (PFAM)
Tcordifilia_41467	785	Cytochrome P450	IPR001128	PF00067 (PFAM)
Tcordifilia_41469	785	Glycoside hydrolase family 31	IPR000322	PF01055 (PFAM)
Tcordifilia_41472	785	Potassium transporter	IPR003855	PF02705 (PFAM)
Tcordifilia_41476	786	RNA recognition motif domain	IPR000504	PF00076 (PFAM)
Tcordifilia_41483	786	Cytidine and deoxycytidylate deaminase domain	IPR002125	PF00383 (PFAM)
Tcordifilia_41498	787	YAP-binding/ALF4/Glomulin	IPR013877	PF08568 (PFAM)
Tcordifilia_41507	787	Glycosyl transferase, family 48	IPR003440	PF02364 (PFAM)
Tcordifilia_41519	788	ATP synthase, F0 complex, subunit D, mitochondrial	IPR008689	PF05873 (PFAM)
Tcordifilia_41520	788	Ctr copper transporter	IPR007274	PF04145 (PFAM)
Tcordifilia_41532	788	Methyltransferase type 11	IPR013216	PF08241 (PFAM)
Tcordifilia_41534	789	Glycoside hydrolase family 16	IPR000757	PF00722 (PFAM)
Tcordifilia_41542	789	AMP-dependent synthetase/ligase	IPR000873	PF00501 (PFAM)
Tcordifilia_41549	789	Ribonuclease II/R	IPR001900	PF00773 (PFAM)
Tcordifilia_41554	789	Serine-threonine/tyrosine-protein kinase, catalytic domain	IPR001245	PF07714 (PFAM)
Tcordifilia_41559	790	Serine hydroxymethyltransferase-like domain	IPR039429	PF00464 (PFAM)
Tcordifilia_41565	790	MIF4G-like, type 3	IPR003890	PF02854 (PFAM)
Tcordifilia_41576	791	PIK-related kinase	IPR036875	PF14223 (PFAM)
Tcordifilia_41582	792	TMEM222/RTE1	IPR008496	PF05608 (PFAM)
Tcordifilia_41584	792	Putative pre-16S rRNA nuclease	IPR005227	PF03652 (PFAM)
Tcordifilia_41593	792	Leucine-rich repeat	IPR001611	PF13855 (PFAM)
Tcordifilia_41599	793	Mitochondrial inner membrane protein Mitofilin	IPR019133	PF09731 (PFAM)
Tcordifilia_41600	794	Phloem protein 2-like	IPR025886	PF14299 (PFAM)
Tcordifilia_41602	794	Ribosomal protein L3	IPR000597	PF00297 (PFAM)
Tcordifilia_41604	794	PIK-related kinase, FAT	IPR003151	PF02259 (PFAM)
Tcordifilia_41607	794	Alpha/beta hydrolase fold-1	IPR000073	PF12697 (PFAM)
Tcordifilia_41618	795	Nucleolar GTP-binding protein 1, Rossman-fold domain	IPR010674	PF06858 (PFAM)
Tcordifilia_41622	795	Carbohydrate kinase PfkB	IPR011611	PF00294 (PFAM)
Tcordifilia_41644	796	Glycosyl transferase CAP10 domain	IPR006598	PF05686 (PFAM)
Tcordifilia_41647	796	Protein kinase domain	IPR000719	PF00069 (PFAM)
Tcordifilia_41650	796	FYVE zinc finger	IPR000306	PF01363 (PFAM)
Tcordifilia_41661	797	Sodium/solute symporter	IPR001734	PF00474 (PFAM)
Tcordifilia_41663	797	SAP domain	IPR003034	PF02037 (PFAM)
Tcordifilia_41664	797	Zinc finger, RanBP2-type	IPR001876	PF00641 (PFAM)
Tcordifilia_41667	797	Palmitoyltransferase, DHHC domain	IPR001594	PF01529 (PFAM)
Tcordifilia_41668	797	Cystatin domain	IPR000010	PF16845 (PFAM)
Tcordifilia_41680	797	CCB3/YggT	IPR003425	PF02325 (PFAM)
Tcordifilia_41681	797	N2227-like	IPR012901	PF07942 (PFAM)
Tcordifilia_41686	797	Serine-threonine/tyrosine-protein kinase, catalytic domain	IPR001245	PF07714 (PFAM)
Tcordifilia_41687	797	Bulb-type lectin domain	IPR001480	PF01453 (PFAM)
Tcordifilia_41693	797	Protein kinase domain	IPR000719	PF00069 (PFAM)
Tcordifilia_41696	797	Phosphatidylinositol anchor biosynthesis protein PIGW/GWT1	IPR009447	PF06423 (PFAM)
Tcordifilia_41707	797	Ribonuclease H domain	IPR002156	PF13456 (PFAM)
Tcordifilia_41710	798	Chlorophyll A-B binding protein	IPR022796	PF00504 (PFAM)
Tcordifilia_41712	798	FAE1/Type III polyketide synthase-like protein	IPR013601	PF08392 (PFAM)
Tcordifilia_41713	798	Reverse transcriptase domain	IPR000477	PF00078 (PFAM)
Tcordifilia_41714	799	Cys/Met metabolism, pyridoxal phosphate-dependent enzyme	IPR000277	PF01053 (PFAM)
Tcordifilia_41721	799	PQ-loop repeat	IPR006603	PF04193 (PFAM)
Tcordifilia_41723	799	Protein-tyrosine phosphatase-like, PTPLA	IPR007482	PF04387 (PFAM)
Tcordifilia_41731	800	Ribosomal protein 50S-L18Ae/60S-L20/60S-L18A	IPR023573	PF01775 (PFAM)
Tcordifilia_41732	800	Protein kinase domain	IPR000719	PF00069 (PFAM)
Tcordifilia_41743	801	Protein of unknown function UPF0301	IPR003774	PF02622 (PFAM)
Tcordifilia_41763	804	Cytidylyltransferase IspD/TarI	IPR034683	PF01128 (PFAM)
Tcordifilia_41765	804	Small auxin-up RNA	IPR003676	PF02519 (PFAM)
Tcordifilia_41791	806	RAI1-like	IPR013961	PF08652 (PFAM)
Tcordifilia_41798	806	Photosystem I PsaH, reaction centre subunit VI	IPR004928	PF03244 (PFAM)
Tcordifilia_41808	807	Reverse transcriptase zinc-binding domain	IPR026960	PF13966 (PFAM)
Tcordifilia_41809	807	SWIB/MDM2 domain	IPR003121	PF02201 (PFAM)
Tcordifilia_41816	807	Alcohol dehydrogenase, C-terminal	IPR013149	PF00107 (PFAM)
Tcordifilia_41821	807	RNA recognition motif domain	IPR000504	PF00076 (PFAM)
Tcordifilia_41825	807	Coilin, N-terminal domain	IPR031722	PF15862 (PFAM)
Tcordifilia_41830	807	Major facilitator, sugar transporter-like	IPR005828	PF00083 (PFAM)
Tcordifilia_41832	808	Heavy metal-associated domain superfamily	IPR023214	PF08282 (PFAM)
Tcordifilia_41837	263	S-adenosylmethionine synthetase, central domain	IPR022629	PF02772 (PFAM)
Tcordifilia_41841	809	AP complex, mu/sigma subunit	IPR022775	PF01217 (PFAM)
Tcordifilia_41850	810	Cas1p 10 TM acyl transferase domain	IPR012419	PF07779 (PFAM)
Tcordifilia_41854	810	Protein of unknown function DUF1365	IPR010775	PF07103 (PFAM)
Tcordifilia_41892	812	Phospholipid/glycerol acyltransferase	IPR002123	PF01553 (PFAM)
Tcordifilia_41895	812	Hyaluronan/mRNA-binding protein	IPR006861	PF04774 (PFAM)
Tcordifilia_41909	813	RNA recognition motif domain	IPR000504	PF00076 (PFAM)
Tcordifilia_41910	813	TB2/DP1/HVA22-related protein	IPR004345	PF03134 (PFAM)
Tcordifilia_41911	813	Initiation factor eIF-4 gamma, MA3	IPR003891	PF02847 (PFAM)
Tcordifilia_41920	813	Exostosin-like	noIPR	PF13398 (PFAM)
Tcordifilia_41927	813	Transcription factor MYC/MYB N-terminal	IPR025610	PF14215 (PFAM)
Tcordifilia_41928	813	Lecithin:cholesterol/phospholipid:diacylglycerol acyltransferase	IPR003386	PF02450 (PFAM)
Tcordifilia_41930	814	Prp31 C-terminal	IPR019175	PF09785 (PFAM)
Tcordifilia_41936	814	NAC domain	IPR003441	PF02365 (PFAM)
Tcordifilia_41950	815	Peptidase S54, rhomboid domain	IPR022764	PF01694 (PFAM)
Tcordifilia_41954	815	Berberine/berberine-like	IPR012951	PF08031 (PFAM)
Tcordifilia_41955	816	Ribose 5-phosphate isomerase, type A	IPR004788	PF06026 (PFAM)
Tcordifilia_41963	816	Domain of unknown function DUF668	IPR016639	PF13410 (PFAM)
Tcordifilia_41967	817	Type II CAAX prenyl endopeptidase Rce1-like	IPR003675	PF02517 (PFAM)
Tcordifilia_41983	818	Protein of unknown function DUF1295	IPR010721	PF06966 (PFAM)
Tcordifilia_41985	818	Putative zinc-RING and/or ribbon	IPR025258	PF13901 (PFAM)
Tcordifilia_41986	818	Cofactor assembly of complex C subunit B, CCB1	IPR021919	PF12046 (PFAM)
Tcordifilia_42001	818	Retrieval of early ER protein Rer1	IPR004932	PF03248 (PFAM)
Tcordifilia_42007	818	Chromo-like domain superfamily	IPR039175	PF02466 (PFAM)
Tcordifilia_42013	818	Domain of unknown function DUF668	IPR007700	PF05003 (PFAM)
Tcordifilia_42018	818	Trehalose-phosphatase	IPR003337	PF02358 (PFAM)
Tcordifilia_42023	819	Activator of Hsp90 ATPase, N-terminal	IPR015310	PF09229 (PFAM)
Tcordifilia_42029	820	Domain of unknown function DUF547	IPR006869	PF04784 (PFAM)
Tcordifilia_42031	821	LPS-induced tumour necrosis factor alpha factor	IPR006629	PF10601 (PFAM)
Tcordifilia_42040	822	Zinc finger, RING-type	IPR001841	PF13639 (PFAM)
Tcordifilia_42045	822	Beta-hydroxydecanoyl thiol ester dehydrase, FabA/FabZ	IPR013114	PF07977 (PFAM)
Tcordifilia_42053	823	RINT-1/Tip20	IPR036869	PF13370 (PFAM)
Tcordifilia_42057	824	Lon, substrate-binding domain	IPR003111	PF02190 (PFAM)
Tcordifilia_42061	825	Proteasome/cyclosome repeat	IPR002015	PF01851 (PFAM)
Tcordifilia_42063	825	RNA polymerase I associated factor, A49-like	IPR009668	PF06870 (PFAM)
Tcordifilia_42064	825	SLC26A/SulP transporter domain	IPR011547	PF00916 (PFAM)
Tcordifilia_42071	825	(+) RNA virus helicase core domain	IPR027351	PF01443 (PFAM)
Tcordifilia_42074	826	PPPDE peptidase domain	IPR008580	PF05903 (PFAM)
Tcordifilia_42076	826	Phloem protein 2-like	IPR025886	PF14299 (PFAM)
Tcordifilia_42083	827	Magnesium transporter NIPA	IPR008521	PF05653 (PFAM)
Tcordifilia_42085	827	Peptidase M16, C-terminal	IPR007863	PF05193 (PFAM)
Tcordifilia_42109	828	Phloem protein 2-like	IPR025886	PF14299 (PFAM)
Tcordifilia_42113	828	Proton-dependent oligopeptide transporter family	IPR000109	PF00854 (PFAM)
Tcordifilia_42115	828	Ribosomal protein L7/L12, oligomerisation	IPR008932	PF16320 (PFAM)
Tcordifilia_42116	829	EGF-like domain, extracellular	IPR013111	PF07974 (PFAM)
Tcordifilia_42119	829	Pentatricopeptide repeat	IPR002885	PF01535 (PFAM)
Tcordifilia_42150	831	HD domain	IPR006674	PF01966 (PFAM)
Tcordifilia_42151	831	SLC26A/SulP transporter domain	IPR011547	PF00916 (PFAM)
Tcordifilia_42162	832	(+) RNA virus helicase core domain	IPR027351	PF01443 (PFAM)
Tcordifilia_42171	833	AAA ATPase, AAA+ lid domain	IPR041569	PF17862 (PFAM)
Tcordifilia_42181	834	Peptidase M41, FtsH extracellular	IPR011546	PF06480 (PFAM)
Tcordifilia_42183	834	Glycosyl transferase, family 8	IPR002495	PF01501 (PFAM)
Tcordifilia_42185	834	Ammonium transporter AmtB-like domain	IPR024041	PF00909 (PFAM)
Tcordifilia_42194	835	Zinc finger, RING-type	IPR001841	PF13639 (PFAM)
Tcordifilia_42197	835	Serine-threonine/tyrosine-protein kinase, catalytic domain	IPR001245	PF07714 (PFAM)
Tcordifilia_42205	262	Domain X	IPR024937	PF01348 (PFAM)
Tcordifilia_42217	837	Transcription elongation factor S-II, central domain	IPR003618	PF07500 (PFAM)
Tcordifilia_42218	837	Domain of unknown function DUF1605	IPR011709	PF07717 (PFAM)
Tcordifilia_42221	837	LETM1-like	IPR011685	PF07766 (PFAM)
Tcordifilia_42226	837	K Homology domain, type 1	IPR004088	PF00013 (PFAM)
Tcordifilia_42231	838	Protein of unknown function DUF1685	IPR012881	PF07939 (PFAM)
Tcordifilia_42235	838	Cyclic nucleotide-binding domain	IPR000595	PF00027 (PFAM)
Tcordifilia_42256	838	Reverse transcriptase, RNA-dependent DNA polymerase	IPR013103	PF07727 (PFAM)
Tcordifilia_42262	838	Palmitoyltransferase, DHHC domain	IPR001594	PF01529 (PFAM)
Tcordifilia_42266	839	Aldose 1-/Glucose-6-phosphate 1-epimerase	IPR008183	PF01263 (PFAM)
Tcordifilia_42277	840	Domain of unknown function DUF4217	IPR025313	PF13959 (PFAM)
Tcordifilia_42281	262	Lipin/Ned1/Smp2 (LNS2)	IPR013209	PF08235 (PFAM)
Tcordifilia_42295	841	Ribosomal protein L13e	IPR001380	PF01294 (PFAM)
Tcordifilia_42296	841	Domain of unknown function DUF4378	IPR025486	PF14309 (PFAM)
Tcordifilia_42299	841	Alpha/beta hydrolase fold-3	IPR013094	PF07859 (PFAM)
Tcordifilia_42305	842	Mediator of RNA polymerase II transcription subunit 25, von Willebrand factor type A domain	IPR021419	PF11265 (PFAM)
Tcordifilia_42308	842	THIF-type NAD/FAD binding fold	IPR000594	PF00899 (PFAM)
Tcordifilia_42327	843	Seven-in-absentia protein, TRAF-like domain	IPR018121	PF03145 (PFAM)
Tcordifilia_42330	843	WD40 repeat	IPR001680	PF00400 (PFAM)
Tcordifilia_42336	843	Ribosomal protein S7e	IPR000554	PF01251 (PFAM)
Tcordifilia_42337	262	Domain of unknown function DUF4503	IPR028032	PF14951 (PFAM)
Tcordifilia_42347	844	Transcription initiation factor IIF, alpha subunit	IPR008851	PF05793 (PFAM)
Tcordifilia_42355	844	WEB family	IPR008545	PF05701 (PFAM)
Tcordifilia_42358	846	TAFII55 protein, conserved region	IPR006751	PF04658 (PFAM)
Tcordifilia_42360	846	CRAL-TRIO lipid binding domain	IPR001251	PF00650 (PFAM)
Tcordifilia_42363	846	EF-hand domain	IPR002048	PF13202 (PFAM)
Tcordifilia_42365	846	Ankyrin repeat-containing domain	IPR020683	PF12796 (PFAM)
Tcordifilia_42379	847	Ubiquitin conjugation factor E4, core	IPR019474	PF10408 (PFAM)
Tcordifilia_42382	848	Bromo adjacent homology (BAH) domain	IPR001025	PF01426 (PFAM)
Tcordifilia_42387	848	Xylanase inhibitor, C-terminal	IPR032799	PF14541 (PFAM)
Tcordifilia_42394	849	Ubiquitin-like domain	IPR000626	PF00240 (PFAM)
Tcordifilia_42401	850	AMP-dependent synthetase/ligase	IPR000873	PF00501 (PFAM)
Tcordifilia_42411	851	Ribosomal protein L6, alpha-beta domain superfamily	IPR036188	PF05834 (PFAM)
Tcordifilia_42412	851	Reverse transcriptase zinc-binding domain	IPR026960	PF13966 (PFAM)
Tcordifilia_42426	852	Phloem protein 2-like	IPR013083	PF13920 (PFAM)
Tcordifilia_42430	852	S-adenosyl-L-homocysteine hydrolase, NAD binding domain	IPR015878	PF00670 (PFAM)
Tcordifilia_42432	852	Heavy metal-associated domain, HMA	IPR006121	PF00403 (PFAM)
Tcordifilia_42434	853	Dynamin GTPase effector	IPR003130	PF02212 (PFAM)
Tcordifilia_42439	853	Protein of unknown function DUF2996	IPR021374	PF11210 (PFAM)
Tcordifilia_42443	853	Ysc84 actin-binding domain	IPR007461	PF04366 (PFAM)
Tcordifilia_42451	853	ATPase, AAA-type, core	IPR003959	PF00004 (PFAM)
Tcordifilia_42458	853	K homology domain superfamily, prokaryotic type	noIPR	PF14223 (PFAM)
Tcordifilia_42459	853	Peptidase T2, asparaginase 2	IPR000246	PF01112 (PFAM)
Tcordifilia_42468	854	Target SNARE coiled-coil homology domain	IPR000727	PF05739 (PFAM)
Tcordifilia_42478	855	Zinc finger, RING-type	IPR001841	PF17123 (PFAM)
Tcordifilia_42482	856	DALR anticodon binding	IPR008909	PF05746 (PFAM)
Tcordifilia_42489	857	Phloem protein 2-like	IPR025886	PF14299 (PFAM)
Tcordifilia_42498	858	Mediator complex, subunit Med6	IPR007018	PF04934 (PFAM)
Tcordifilia_42507	859	UDP-glucuronosyl/UDP-glucosyltransferase	IPR002213	PF00201 (PFAM)
Tcordifilia_42512	860	Conserved oligomeric Golgi complex subunit 6	IPR010490	PF06419 (PFAM)
Tcordifilia_42514	860	Ion transport domain	IPR005821	PF00520 (PFAM)
Tcordifilia_42520	860	CRAL-TRIO lipid binding domain	IPR001251	PF00650 (PFAM)
Tcordifilia_42525	860	Reverse transcriptase zinc-binding domain	IPR026960	PF13966 (PFAM)
Tcordifilia_42527	861	Peptidase C2, calpain, large subunit, domain III	IPR022682	PF01067 (PFAM)
Tcordifilia_42534	861	Reverse transcriptase, RNA-dependent DNA polymerase	IPR013103	PF07727 (PFAM)
Tcordifilia_42541	861	Malonyl-CoA decarboxylase, N-terminal	IPR035372	PF17408 (PFAM)
Tcordifilia_42542	862	Pirin, N-terminal domain	IPR003829	PF02678 (PFAM)
Tcordifilia_42543	862	Bax inhibitor 1-related	IPR006214	PF01027 (PFAM)
Tcordifilia_42547	862	Ubiquitin-conjugating enzyme E2	IPR000608	PF00179 (PFAM)
Tcordifilia_42560	862	NADP-dependent oxidoreductase domain	IPR023210	PF00248 (PFAM)
Tcordifilia_42566	863	Serine-threonine/tyrosine-protein kinase, catalytic domain	IPR001245	PF07714 (PFAM)
Tcordifilia_42583	866	Ribosomal protein L9, N-terminal	IPR020070	PF01281 (PFAM)
Tcordifilia_42598	867	Proteasome activator complex subunit 4 C-terminal domain	IPR021843	PF11919 (PFAM)
Tcordifilia_42599	868	Glutathione S-transferase, N-terminal	IPR004045	PF02798 (PFAM)
Tcordifilia_42600	868	CCT domain	IPR010402	PF06203 (PFAM)
Tcordifilia_42602	868	TRAM/LAG1/CLN8 homology domain	IPR006634	PF03798 (PFAM)
Tcordifilia_42610	869	Protein ENHANCED DISEASE RESISTANCE 2, C-terminal	IPR009769	PF07059 (PFAM)
Tcordifilia_42618	869	Potassium transporter	IPR003855	PF02705 (PFAM)
Tcordifilia_42630	870	RNA recognition motif domain	IPR000504	PF00076 (PFAM)
Tcordifilia_42637	870	Basic-leucine zipper domain	IPR004827	PF00170 (PFAM)
Tcordifilia_42642	871	Translocation protein Sec62	IPR004728	PF03839 (PFAM)
Tcordifilia_42646	871	Phloem protein 2-like	IPR025886	PF14299 (PFAM)
Tcordifilia_42647	872	Alpha/Beta hydrolase fold	IPR023601	PF12352 (PFAM)
Tcordifilia_42659	873	Putative S-adenosyl-L-methionine-dependent methyltransferase	IPR004159	PF03141 (PFAM)
Tcordifilia_42666	874	Domain of unknown function DUF3444	IPR024593	PF11926 (PFAM)
Tcordifilia_42673	875	Inositol monophosphatase-like	IPR000760	PF00459 (PFAM)
Tcordifilia_42677	875	DEAD/DEAH box helicase domain	IPR011545	PF00270 (PFAM)
Tcordifilia_42682	875	Glycosyl transferase, family 20	IPR001830	PF00982 (PFAM)
Tcordifilia_42685	875	Domain of unknown function DUF632	IPR006867	PF04782 (PFAM)
Tcordifilia_42690	876	UVR domain	IPR001943	PF02151 (PFAM)
Tcordifilia_42693	876	Carotenoid oxygenase	IPR004294	PF03055 (PFAM)
Tcordifilia_42700	877	GNAT domain	IPR000182	PF00583 (PFAM)
Tcordifilia_42706	877	Transcription factor TFIIH subunit p52/Tfb2	IPR004598	PF03849 (PFAM)
Tcordifilia_42709	877	Plant virus coat protein	IPR001896	PF01307 (PFAM)
Tcordifilia_42715	878	Glycosyltransferase family 18	IPR026116	PF15024 (PFAM)
Tcordifilia_42720	880	Small-subunit processome, Utp13	IPR013934	PF08625 (PFAM)
Tcordifilia_42723	880	Sulfotransferase domain	IPR000863	PF00685 (PFAM)
Tcordifilia_42728	880	Myb domain	IPR017930	PF00249 (PFAM)
Tcordifilia_42731	880	Enolase, N-terminal	IPR020811	PF03952 (PFAM)
Tcordifilia_42732	881	Glycosyl transferase, family 31	IPR002659	PF01762 (PFAM)
Tcordifilia_42735	881	Aldehyde oxidase/xanthine dehydrogenase, molybdopterin binding	IPR008274	PF02738 (PFAM)
Tcordifilia_42742	881	C2 domain	IPR000008	PF00168 (PFAM)
Tcordifilia_42746	882	LMBR1-like membrane protein	IPR006876	PF04791 (PFAM)
Tcordifilia_42750	882	Protein of unknown function DUF3754	IPR022227	PF12576 (PFAM)
Tcordifilia_42757	882	Protein dehydration-induced 19, C-terminal	IPR027935	PF14571 (PFAM)
Tcordifilia_42770	882	NFACT protein, C-terminal	IPR021846	PF11923 (PFAM)
Tcordifilia_42782	884	RING-type zinc-finger, LisH dimerisation motif	IPR027370	PF13445 (PFAM)
Tcordifilia_42785	884	Aldehyde dehydrogenase domain	IPR015590	PF00171 (PFAM)
Tcordifilia_42789	885	CGLD27-like	IPR009631	PF06799 (PFAM)
Tcordifilia_42791	886	Longin-like domain superfamily	IPR006709	PF04615 (PFAM)
Tcordifilia_42793	886	Carbohydrate binding module family 25	IPR005085	PF16760 (PFAM)
Tcordifilia_42812	887	Protein phosphatase 4 core regulatory subunit R2	IPR015267	PF09184 (PFAM)
Tcordifilia_42820	888	Translation initiation factor 3 complex subunit L	IPR019382	PF10255 (PFAM)
Tcordifilia_42825	888	Glutathione S-transferase, C-terminal	IPR004046	PF00043 (PFAM)
Tcordifilia_42836	888	Protein of unknown function DUF92, TMEM19	IPR002794	PF01940 (PFAM)
Tcordifilia_42844	889	Cell division protein Cdc14	IPR012535	PF08045 (PFAM)
Tcordifilia_42855	890	Cytochrome P450	IPR001128	PF00067 (PFAM)
Tcordifilia_42866	891	GOLD domain	IPR009038	PF01105 (PFAM)
Tcordifilia_42869	891	Pseudouridine synthase I, TruA, alpha/beta domain	IPR020097	PF01416 (PFAM)
Tcordifilia_42899	894	RNA-binding S4 domain	IPR002942	PF01479 (PFAM)
Tcordifilia_42905	895	FKBP-type peptidyl-prolyl cis-trans isomerase domain	IPR001179	PF00254 (PFAM)
Tcordifilia_42915	896	Glycoside hydrolase family 1	IPR001360	PF00232 (PFAM)
Tcordifilia_42916	896	ABC transporter-like, ATP-binding domain	IPR003439	PF00005 (PFAM)
Tcordifilia_42919	896	Acyl-CoA oxidase, C-terminal	IPR002655	PF01756 (PFAM)
Tcordifilia_42921	896	Inositol 1,3,4-trisphosphate 5/6-kinase, ATP-grasp domain	IPR040464	PF05770 (PFAM)
Tcordifilia_42928	896	Chaperone DnaJ, C-terminal	IPR002939	PF01556 (PFAM)
Tcordifilia_42929	896	Reverse transcriptase, RNA-dependent DNA polymerase	IPR013103	PF07727 (PFAM)
Tcordifilia_42931	897	Pyridoxal-phosphate dependent enzyme	IPR001926	PF00291 (PFAM)
Tcordifilia_42942	898	Nucleotide-sugar transporter	IPR007271	PF04142 (PFAM)
Tcordifilia_42945	898	Protein EXORDIUM-like	IPR006766	PF04674 (PFAM)
Tcordifilia_42946	898	Zinc finger, RING-type	IPR001841	PF13639 (PFAM)
Tcordifilia_42949	899	DNA/RNA polymerase superfamily	IPR013083	PF13920 (PFAM)
Tcordifilia_42950	899	Amino acid transporter, transmembrane domain	IPR013057	PF01490 (PFAM)
Tcordifilia_42966	900	Tify domain	IPR010399	PF06200 (PFAM)
Tcordifilia_42974	900	MEKHLA	IPR013978	PF08670 (PFAM)
Tcordifilia_42980	900	Ionotropic glutamate receptor	IPR001320	PF00060 (PFAM)
Tcordifilia_42983	900	WD40 repeat	IPR001680	PF00400 (PFAM)
Tcordifilia_42998	901	GRAM domain	IPR004182	PF02893 (PFAM)
Tcordifilia_43001	901	Protein of unknown function DUF4228, plant	IPR025322	PF14009 (PFAM)
Tcordifilia_43004	901	Protein phosphatase 2A, regulatory B subunit, B56	IPR002554	PF01603 (PFAM)
Tcordifilia_43021	903	Protein kinase domain	IPR000719	PF00069 (PFAM)
Tcordifilia_43026	903	Sodium/solute symporter	IPR001734	PF00474 (PFAM)
Tcordifilia_43029	903	Phloem protein 2-like	IPR025886	PF14299 (PFAM)
Tcordifilia_43030	903	Plant virus coat protein	IPR001896	PF01307 (PFAM)
Tcordifilia_43031	904	Zinc finger, RING-type	IPR001841	PF13639 (PFAM)
Tcordifilia_43036	904	Phosphoribosyltransferase C-terminal	IPR013583	PF08372 (PFAM)
Tcordifilia_43041	904	Protein BYPASS-related	IPR008511	PF05633 (PFAM)
Tcordifilia_43050	905	Glycosyl transferase, family 48	IPR003440	PF02364 (PFAM)
Tcordifilia_43051	906	3-beta hydroxysteroid dehydrogenase/isomerase	IPR002225	PF01073 (PFAM)
Tcordifilia_43063	907	Cytochrome c oxidase, subunit VIb	IPR003213	PF02297 (PFAM)
Tcordifilia_43076	908	Ribonuclease H-like superfamily	IPR011990	PF14938 (PFAM)
Tcordifilia_43080	908	SAM-dependent methyltransferase TRM5/TYW2-type	IPR030382	PF02475 (PFAM)
	Tcordifilia_38453	909	K Homology domain, type 1	IPR004088	PF00013 (PFAM)
	Tcordifilia_38455	909	Late embryogenesis abundant protein, LEA_2 subgroup	IPR004864	PF03168 (PFAM)
	Tcordifilia_38457	909	Helicase, C-terminal	IPR001650	PF00271 (PFAM)
	Tcordifilia_38460	910	Reverse transcriptase zinc-binding domain	IPR026960	PF13966 (PFAM)
	Tcordifilia_38463	910	Proteasome alpha-subunit, N-terminal domain	IPR000426	PF10584 (PFAM)
	Tcordifilia_38477	911	Ferric reductase, NAD binding domain	IPR013121	PF08030 (PFAM)
	Tcordifilia_38479	911	Ribosomal protein L30, N-terminal	IPR012988	PF08079 (PFAM)
	Tcordifilia_38483	911	Helicase XPB/Ssl2, N-terminal domain	IPR032830	PF13625 (PFAM)
	Tcordifilia_38484	911	PC-Esterase	IPR026057	PF13839 (PFAM)
	Tcordifilia_38488	911	(+) RNA virus helicase core domain	IPR027351	PF01443 (PFAM)
	Tcordifilia_38489	912	Glycosyl transferase, family 8	IPR002495	PF01501 (PFAM)
	Tcordifilia_38492	912	Carbohydrate kinase, FGGY, C-terminal	IPR018485	PF02782 (PFAM)
	Tcordifilia_38494	912	Thiamine pyrophosphate enzyme, C-terminal TPP-binding	IPR011766	PF02775 (PFAM)
	Tcordifilia_38498	912	Chlorophyll A-B binding protein	IPR022796	PF00504 (PFAM)
	Tcordifilia_38505	912	Nonaspanin (TM9SF)	IPR004240	PF02990 (PFAM)
	Tcordifilia_38511	912	Reverse transcriptase, RNase H-like domain	IPR041373	PF17917 (PFAM)
	Tcordifilia_38519	913	Membrane transport protein	IPR004776	PF03547 (PFAM)
	Tcordifilia_38524	913	RNA recognition motif domain	IPR000504	PF00076 (PFAM)
	Tcordifilia_38527	914	PLAC8 motif-containing protein	IPR006461	PF04749 (PFAM)
	Tcordifilia_38538	915	Cytochrome P450	IPR001128	PF00067 (PFAM)
	Tcordifilia_38539	915	PC-Esterase	IPR036866	PF13483 (PFAM)
	Tcordifilia_38541	915	PA domain	IPR003137	PF02225 (PFAM)
	Tcordifilia_38543	915	RNA recognition motif domain	IPR000504	PF00076 (PFAM)
	Tcordifilia_38544	915	Translation initiation factor 2, alpha subunit	IPR011488	PF07541 (PFAM)
	Tcordifilia_38548	915	Protein of unknown function DUF1068	IPR010471	PF06364 (PFAM)
	Tcordifilia_38553	916	Nonaspanin (TM9SF)	IPR004240	PF02990 (PFAM)
	Tcordifilia_38555	916	COG complex component, COG2, C-terminal	IPR024603	PF12022 (PFAM)
	Tcordifilia_38556	916	SAP30-binding protein	IPR012479	PF07818 (PFAM)
	Tcordifilia_38559	916	Methyltransferase small domain	IPR007848	PF05175 (PFAM)
	Tcordifilia_38566	916	Zinc finger, CCHC-type	IPR001878	PF00098 (PFAM)
	Tcordifilia_38572	917	ABC-2 type transporter	IPR013525	PF01061 (PFAM)
	Tcordifilia_38575	917	NFACT, RNA-binding domain	IPR008532	PF05670 (PFAM)
	Tcordifilia_38577	917	SAM dependent carboxyl methyltransferase	IPR005299	PF03492 (PFAM)
	Tcordifilia_38578	917	Methyltransferase Ppm1/Ppm2/Tcmp	IPR007213	PF04072 (PFAM)
	Tcordifilia_38580	917	Peroxisome membrane anchor protein Pex14p, N-terminal	IPR006785	PF04695 (PFAM)
	Tcordifilia_38584	917	Reverse transcriptase, RNA-dependent DNA polymerase	IPR013103	PF07727 (PFAM)
	Tcordifilia_38586	918	AAA ATPase, AAA+ lid domain	IPR041569	PF17862 (PFAM)
	Tcordifilia_38591	918	RNA polymerase sigma-70 region 3	IPR007624	PF04539 (PFAM)
	Tcordifilia_38593	918	ATPase, AAA-type, core	IPR003959	PF00004 (PFAM)
	Tcordifilia_38597	918	ELMO domain	IPR006816	PF04727 (PFAM)
	Tcordifilia_38598	918	RNA-binding, CRM domain	IPR001890	PF01985 (PFAM)
	Tcordifilia_38611	920	C2 domain	IPR000008	PF00168 (PFAM)
	Tcordifilia_38615	920	UbiA prenyltransferase family	IPR000537	PF01040 (PFAM)
	Tcordifilia_38616	920	Aldehyde dehydrogenase domain	IPR015590	PF00171 (PFAM)
	Tcordifilia_38617	920	Small-subunit processome, Utp12	IPR007148	PF04003 (PFAM)
	Tcordifilia_38618	920	Chlorophyll A-B binding protein	IPR022796	PF00504 (PFAM)
	Tcordifilia_38627	921	Reverse transcriptase zinc-binding domain	IPR026960	PF13966 (PFAM)
	Tcordifilia_38629	921	Isopenicillin N synthase-like, Fe(2+) 2OG dioxygenase domain	IPR044861	PF03171 (PFAM)
	Tcordifilia_3863	260	Translation machinery associated TMA7	IPR015157	PF09072 (PFAM)
	Tcordifilia_38632	921	High mobility group box domain	IPR009071	PF00505 (PFAM)
	Tcordifilia_38635	921	Histidine phosphatase superfamily, clade-1	IPR013078	PF00300 (PFAM)
	Tcordifilia_38643	922	Chlorophyllase enzyme	IPR041127	PF12740 (PFAM)
	Tcordifilia_38644	922	Domain of unknown function DUF1605	IPR011709	PF07717 (PFAM)
	Tcordifilia_38645	922	Peptidase C78, ubiquitin fold modifier-specific peptidase 1/ 2	IPR012462	PF07910 (PFAM)
	Tcordifilia_38647	922	Basic-leucine zipper domain	IPR004827	PF00170 (PFAM)
	Tcordifilia_38648	922	Proteasome, subunit alpha/beta	IPR001353	PF00227 (PFAM)
	Tcordifilia_38650	922	Dynamin GTPase effector	IPR003130	PF02212 (PFAM)
	Tcordifilia_38652	922	Tetraspanin/Peripherin	IPR018499	PF00335 (PFAM)
	Tcordifilia_38655	922	DYW domain	IPR032867	PF14432 (PFAM)
	Tcordifilia_38657	922	HAT, C-terminal dimerisation domain	IPR008906	PF05699 (PFAM)
	Tcordifilia_38660	923	CO/COL/TOC1, conserved site	IPR018467	PF09425 (PFAM)
	Tcordifilia_38665	923	Thioredoxin-like fold	IPR012336	PF13905 (PFAM)
	Tcordifilia_38673	923	Domain of unknown function DUF255	IPR004879	PF03190 (PFAM)
	Tcordifilia_38676	923	Chlorophyll A-B binding protein	IPR022796	PF00504 (PFAM)
	Tcordifilia_38679	924	PAT complex subunit CCDC47	IPR012879	PF07946 (PFAM)
	Tcordifilia_38680	924	Legume lectin domain	IPR001220	PF00139 (PFAM)
	Tcordifilia_38683	924	(+) RNA virus helicase core domain	IPR027351	PF01443 (PFAM)
	Tcordifilia_38692	925	RNA recognition motif domain	IPR000504	PF00076 (PFAM)
	Tcordifilia_38696	925	Phosphoribosyltransferase domain	IPR000836	PF00156 (PFAM)
	Tcordifilia_38697	925	Domain of unknown function DUF3444	IPR024593	PF11926 (PFAM)
	Tcordifilia_38699	925	Bystin	IPR007955	PF05291 (PFAM)
	Tcordifilia_38702	926	CCAAT-binding factor	IPR005612	PF03914 (PFAM)
	Tcordifilia_38703	926	Peptidase C15, pyroglutamyl peptidase I-like	IPR016125	PF01470 (PFAM)
	Tcordifilia_38705	926	Protein of unknown function DUF2358	IPR018790	PF10184 (PFAM)
	Tcordifilia_38709	926	Zinc finger, RING-type	IPR001841	PF13639 (PFAM)
	Tcordifilia_38711	926	PC-Esterase	IPR026057	PF13839 (PFAM)
	Tcordifilia_38719	927	Coiled-coil domain-containing protein 124/Oxs1	IPR010422	PF06244 (PFAM)
	Tcordifilia_38726	927	Armadillo	IPR000225	PF00514 (PFAM)
	Tcordifilia_38728	927	F-box domain	IPR001810	PF00646 (PFAM)
	Tcordifilia_38733	928	Domain of unknown function DUF1664	IPR012458	PF07889 (PFAM)
	Tcordifilia_38735	928	Glycosyl transferase, family 14	IPR003406	PF02485 (PFAM)
	Tcordifilia_38736	928	Rhodanase, C-terminal	IPR022111	PF12368 (PFAM)
	Tcordifilia_38738	928	RNA recognition motif domain	IPR000504	PF00076 (PFAM)
	Tcordifilia_38740	928	Chromophore lyase CpcT/CpeT	IPR010404	PF06206 (PFAM)
	Tcordifilia_38741	928	TatD family	IPR001130	PF01026 (PFAM)
	Tcordifilia_38744	929	Ribosomal RNA-processing protein 14/surfeit locus protein 6, C-terminal domain	IPR029190	PF04935 (PFAM)
	Tcordifilia_38746	929	Pentatricopeptide repeat	IPR002885	PF13812 (PFAM)
	Tcordifilia_38747	929	Protein of unknown function DUF761, plant	IPR008480	PF05553 (PFAM)
	Tcordifilia_38750	929	Protein kinase domain	IPR000719	PF00069 (PFAM)
	Tcordifilia_38751	929	mRNA splicing factor SYF2	IPR013260	PF08231 (PFAM)
	Tcordifilia_38757	930	Eukaryotic rRNA processing	IPR008610	PF05890 (PFAM)
	Tcordifilia_3876	260	Reverse transcriptase, RNase H-like domain	IPR041373	PF17917 (PFAM)
	Tcordifilia_38760	930	Ribosomal protein S5, C-terminal	IPR005324	PF03719 (PFAM)
	Tcordifilia_38761	930	WRKY domain	IPR003657	PF03106 (PFAM)
	Tcordifilia_38764	930	Xyloglucan endo-transglycosylase, C-terminal	IPR010713	PF06955 (PFAM)
	Tcordifilia_38768	930	Transposase, Tnp1/En/Spm-like	IPR004264	PF03017 (PFAM)
	Tcordifilia_38769	931	Protein of unknown function DUF616	IPR006852	PF04765 (PFAM)
	Tcordifilia_38771	931	Hydroxymethylglutaryl-coenzyme A synthase, C-terminal domain	IPR013746	PF08540 (PFAM)
	Tcordifilia_38773	931	Snf7 family	IPR005024	PF03357 (PFAM)
	Tcordifilia_38776	931	GDP-fucose protein O-fucosyltransferase	IPR019378	PF10250 (PFAM)
	Tcordifilia_38779	931	Pentatricopeptide repeat	IPR002885	PF01535 (PFAM)
	Tcordifilia_38780	931	(+) RNA virus helicase core domain	IPR027351	PF01443 (PFAM)
	Tcordifilia_38786	932	Thioredoxin-like fold	IPR012336	PF17172 (PFAM)
	Tcordifilia_38787	932	Protein kinase domain	IPR000719	PF00069 (PFAM)
	Tcordifilia_38792	932	NPR1/NIM1-like, C-terminal	IPR021094	PF12313 (PFAM)
	Tcordifilia_38794	933	Zinc knuckle	IPR041670	PF15288 (PFAM)
	Tcordifilia_38796	933	Signal transduction response regulator, receiver domain	IPR001789	PF00072 (PFAM)
	Tcordifilia_38800	933	Protein of unknown function DUF1644	IPR012866	PF07800 (PFAM)
	Tcordifilia_38801	933	NAC domain	IPR003441	PF02365 (PFAM)
	Tcordifilia_38809	933	Pentatricopeptide repeat	IPR002885	PF12854 (PFAM)
	Tcordifilia_38814	934	Protein of unknown function DUF789	IPR008507	PF05623 (PFAM)
	Tcordifilia_38816	934	Serine aminopeptidase, S33	IPR022742	PF12146 (PFAM)
	Tcordifilia_38818	934	Sugar phosphate transporter domain	IPR004853	PF03151 (PFAM)
	Tcordifilia_38820	934	Peptidogalycan biosysnthesis/recognition	IPR007434	PF04339 (PFAM)
	Tcordifilia_38823	934	Reverse transcriptase, RNA-dependent DNA polymerase	IPR013103	PF07727 (PFAM)
	Tcordifilia_38826	935	RNA recognition motif domain	IPR000504	PF00076 (PFAM)
	Tcordifilia_38828	935	WRC domain	IPR014977	PF08879 (PFAM)
	Tcordifilia_38830	935	Late embryogenesis abundant protein, LEA_2 subgroup	IPR004864	PF03168 (PFAM)
	Tcordifilia_38831	935	Sugar phosphate transporter domain	IPR006735	PF04641 (PFAM)
	Tcordifilia_38838	936	Helicase, C-terminal	IPR001650	PF00271 (PFAM)
	Tcordifilia_38844	936	Alphavirus-like methyltransferase (MT) domain	IPR002588	PF01660 (PFAM)
	Tcordifilia_38848	936	Protein CHLORORESPIRATORY REDUCTION 7	IPR021954	PF12095 (PFAM)
	Tcordifilia_38850	936	3'-5' exonuclease domain	IPR002562	PF01612 (PFAM)
	Tcordifilia_38853	937	TrmO-like, N-terminal domain	IPR023370	PF01980 (PFAM)
	Tcordifilia_38857	937	Protein of unknown function DUF167	IPR003746	PF02594 (PFAM)
	Tcordifilia_38860	937	Anaphase-promoting complex subunit 4, WD40 domain	IPR024977	PF12894 (PFAM)
	Tcordifilia_38865	938	GDP-fucose protein O-fucosyltransferase	IPR019378	PF10250 (PFAM)
	Tcordifilia_38875	939	Aspartate/glutamate/uridylate kinase	IPR001048	PF00696 (PFAM)
	Tcordifilia_38878	939	Ribosomal protein L6, N-terminal	IPR005568	PF03868 (PFAM)
	Tcordifilia_38881	939	Prenylated rab acceptor PRA1	IPR004895	PF03208 (PFAM)
	Tcordifilia_38882	939	Nucleolar, Nop52	IPR010301	PF05997 (PFAM)
	Tcordifilia_38890	940	THIF-type NAD/FAD binding fold	IPR000594	PF00899 (PFAM)
	Tcordifilia_38892	940	Chlorophyll A-B binding protein	IPR022796	PF00504 (PFAM)
	Tcordifilia_38893	940	Reticulon	IPR003388	PF02453 (PFAM)
	Tcordifilia_38898	940	Domain of unknown function DUF4378	IPR025486	PF14309 (PFAM)
	Tcordifilia_38900	940	Amino acid transporter, transmembrane domain	IPR013057	PF01490 (PFAM)
	Tcordifilia_38905	941	Homeobox-like domain superfamily	noIPR	PF01148 (PFAM)
	Tcordifilia_38908	941	XAP5 protein	IPR007005	PF04921 (PFAM)
	Tcordifilia_38909	941	AP2/ERF domain	IPR001471	PF00847 (PFAM)
	Tcordifilia_38910	941	PC-Esterase	IPR026057	PF13839 (PFAM)
	Tcordifilia_38913	941	Transmembrane protein TqsA-like	IPR002549	PF01594 (PFAM)
	Tcordifilia_38914	941	HAD-like superfamily	IPR039245	PF13365 (PFAM)
	Tcordifilia_38925	942	Sugar phosphate transporter domain	IPR004853	PF03151 (PFAM)
	Tcordifilia_38926	942	Btz domain	IPR018545	PF09405 (PFAM)
	Tcordifilia_38928	942	O-acyltransferase WSD1, C-terminal	IPR009721	PF06974 (PFAM)
	Tcordifilia_38929	942	Pre-mRNA-splicing factor Cwf15/Cwc15	IPR006973	PF04889 (PFAM)
	Tcordifilia_38933	942	Glutathione S-transferase, C-terminal domain superfamily	IPR027417	PF01715 (PFAM)
	Tcordifilia_38939	943	Trichome birefringence-like family	IPR017930	PF13921 (PFAM)
	Tcordifilia_38942	943	Isochorismatase-like	IPR000868	PF00857 (PFAM)
	Tcordifilia_38943	943	Organic solute transporter subunit alpha/Transmembrane protein 184	IPR005178	PF03619 (PFAM)
	Tcordifilia_38945	943	Alcohol dehydrogenase, C-terminal	IPR013149	PF00107 (PFAM)
	Tcordifilia_38949	943	Alpha-2-glucosyltransferase Alg10	IPR016900	PF04922 (PFAM)
	Tcordifilia_3895	260	Polyphosphate kinase C-terminal domain 2	IPR025200	PF13090 (PFAM)
	Tcordifilia_38950	944	E3 ubiquitin ligase, UBR4	IPR025704	PF13764 (PFAM)
	Tcordifilia_38953	944	Peptidase M16, C-terminal	IPR007863	PF05193 (PFAM)
	Tcordifilia_38956	944	Oligopeptide transporter, OPT superfamily	IPR004813	PF03169 (PFAM)
	Tcordifilia_38957	944	Protein of unknown function DUF1005	IPR010410	PF06219 (PFAM)
	Tcordifilia_38959	944	HAT, C-terminal dimerisation domain	IPR008906	PF05699 (PFAM)
	Tcordifilia_38960	944	Reverse transcriptase domain	IPR000477	PF00078 (PFAM)
	Tcordifilia_38964	945	Villin headpiece	IPR003128	PF02209 (PFAM)
	Tcordifilia_38968	945	Copine, C-terminal	IPR010734	PF07002 (PFAM)
	Tcordifilia_38970	945	UDP-glucuronosyl/UDP-glucosyltransferase	IPR002213	PF00201 (PFAM)
	Tcordifilia_38977	946	DNA2/NAM7 helicase-like, C-terminal	IPR041679	PF13087 (PFAM)
	Tcordifilia_38978	946	Pentatricopeptide repeat	IPR002885	PF01535 (PFAM)
	Tcordifilia_38984	946	Bulb-type lectin domain	IPR001480	PF01453 (PFAM)
	Tcordifilia_38986	946	Endonuclease/exonuclease/phosphatase	IPR005135	PF03372 (PFAM)
	Tcordifilia_38987	947	Rubisco LSMT, substrate-binding domain	IPR015353	PF09273 (PFAM)
	Tcordifilia_38989	947	CCAAT-binding factor	IPR005612	PF03914 (PFAM)
	Tcordifilia_38991	947	Alpha-D-phosphohexomutase, C-terminal	IPR005843	PF00408 (PFAM)
	Tcordifilia_38997	947	GNAT domain	IPR000182	PF13718 (PFAM)
	Tcordifilia_38999	947	Glycosyl hydrolase family 38, C-terminal	IPR011682	PF07748 (PFAM)
	Tcordifilia_39001	948	Domain of unknown function DUF4050	IPR025124	PF13259 (PFAM)
	Tcordifilia_39005	948	Serine-threonine/tyrosine-protein kinase, catalytic domain	IPR001245	PF07714 (PFAM)
	Tcordifilia_39006	948	Phloem protein 2-like	IPR025886	PF14299 (PFAM)
	Tcordifilia_39016	949	UDP-glucuronosyl/UDP-glucosyltransferase	IPR002213	PF00201 (PFAM)
	Tcordifilia_39017	949	Small auxin-up RNA	IPR003676	PF02519 (PFAM)
	Tcordifilia_39023	949	Peptide chain release factor class I	IPR000352	PF00472 (PFAM)
	Tcordifilia_39028	950	Fatty acid hydroxylase	IPR006694	PF04116 (PFAM)
	Tcordifilia_3903	260	Small GTPase	IPR001806	PF00071 (PFAM)
	Tcordifilia_39034	951	Protein of unknown function DUF502	IPR007462	PF04367 (PFAM)
	Tcordifilia_39035	951	Zinc finger, LIM-type	IPR001781	PF00412 (PFAM)
	Tcordifilia_39037	951	GDP-fucose protein O-fucosyltransferase	IPR019378	PF10250 (PFAM)
	Tcordifilia_39038	951	Reverse transcriptase domain	IPR000477	PF00078 (PFAM)
	Tcordifilia_39046	952	Dehydrin	IPR000167	PF00257 (PFAM)
	Tcordifilia_39049	952	Nucleotide-diphospho-sugar transferase	IPR005069	PF03407 (PFAM)
	Tcordifilia_39055	953	Actin-depolymerising factor homology domain	IPR002108	PF00241 (PFAM)
	Tcordifilia_39058	953	Fatty acid hydroxylase	IPR006694	PF04116 (PFAM)
	Tcordifilia_39060	953	Bacterial exopeptidase dimerisation domain	noIPR	PF01190 (PFAM)
	Tcordifilia_39062	953	RING-type zinc-finger, LisH dimerisation motif	IPR027370	PF13445 (PFAM)
	Tcordifilia_39063	953	Basic-leucine zipper domain	IPR004827	PF00170 (PFAM)
	Tcordifilia_39071	954	Reticulon	IPR003388	PF02453 (PFAM)
	Tcordifilia_39072	954	Ubiquitin system component CUE	IPR003892	PF02845 (PFAM)
	Tcordifilia_39076	954	Cupin 2, conserved barrel	IPR013096	PF07883 (PFAM)
	Tcordifilia_39077	954	Peptidase S8/S53 domain	IPR000209	PF00082 (PFAM)
	Tcordifilia_39079	954	Zinc finger, CCHC-type	IPR001878	PF00098 (PFAM)
	Tcordifilia_39091	955	Reverse transcriptase, RNA-dependent DNA polymerase	IPR013103	PF07727 (PFAM)
	Tcordifilia_39092	956	Mechanosensitive ion channel MscS	IPR006685	PF00924 (PFAM)
	Tcordifilia_39093	956	Transmembrane protein GPR107/GPR108-like	IPR009637	PF06814 (PFAM)
	Tcordifilia_39094	956	Senescence regulator S40	IPR007608	PF04520 (PFAM)
	Tcordifilia_39113	957	Protein TIC110, chloroplastic	IPR031610	PF16940 (PFAM)
	Tcordifilia_39116	957	Pentatricopeptide repeat	IPR002885	PF01535 (PFAM)
	Tcordifilia_39117	957	Malectin-like domain	IPR024788	PF12819 (PFAM)
	Tcordifilia_39122	958	U box domain	IPR003613	PF04564 (PFAM)
	Tcordifilia_39127	958	Reticulon	IPR003388	PF02453 (PFAM)
	Tcordifilia_39132	959	Integral membrane protein SYS1-related	IPR019185	PF09801 (PFAM)
	Tcordifilia_39133	959	SPX domain	IPR004331	PF03105 (PFAM)
	Tcordifilia_39134	959	Cellulose synthase	IPR005150	PF03552 (PFAM)
	Tcordifilia_39135	959	Protein kinase domain	IPR000719	PF00069 (PFAM)
	Tcordifilia_39136	959	Autophagy-related protein 5	IPR007239	PF04106 (PFAM)
	Tcordifilia_39139	960	Protein of unknown function DUF167	IPR003746	PF02594 (PFAM)
	Tcordifilia_39140	960	ATPase, nucleotide binding domain	IPR027417	PF01715 (PFAM)
	Tcordifilia_39142	960	WRKY domain	IPR003657	PF03106 (PFAM)
	Tcordifilia_39145	960	Ribosomal protein L2, C-terminal	IPR022669	PF03947 (PFAM)
	Tcordifilia_39150	960	Protein of unknown function DUF220	IPR003863	PF02713 (PFAM)
	Tcordifilia_39152	960	Fatty acid hydroxylase	IPR006694	PF04116 (PFAM)
	Tcordifilia_39159	961	Cytochrome b561/ferric reductase transmembrane	IPR006593	PF03188 (PFAM)
	Tcordifilia_39160	961	Cytochrome P450	IPR001128	PF00067 (PFAM)
	Tcordifilia_39163	961	Amino acid transporter, transmembrane domain	IPR013057	PF01490 (PFAM)
	Tcordifilia_39164	961	Calcium-dependent channel, 7TM region, putative phosphate	IPR003864	PF02714 (PFAM)
	Tcordifilia_39168	962	Nucleosome assembly protein (NAP)	IPR002164	PF00956 (PFAM)
	Tcordifilia_39169	962	PDZ-like domain	IPR025926	PF12812 (PFAM)
	Tcordifilia_39172	962	Ribosomal protein Rsm22-like	IPR015324	PF09243 (PFAM)
	Tcordifilia_39175	962	Pentapeptide repeat	IPR001646	PF00805 (PFAM)
	Tcordifilia_39178	963	PLAC8 motif-containing protein	IPR006461	PF04749 (PFAM)
	Tcordifilia_39179	963	Potassium transporter	IPR003855	PF02705 (PFAM)
	Tcordifilia_39183	963	Serine-threonine/tyrosine-protein kinase, catalytic domain	IPR001245	PF07714 (PFAM)
	Tcordifilia_39185	963	Phloem protein 2-like	IPR025886	PF14299 (PFAM)
	Tcordifilia_39190	964	Protein of unknown function DUF3531	IPR021920	PF12049 (PFAM)
	Tcordifilia_39199	965	Reticulon	IPR003388	PF02453 (PFAM)
	Tcordifilia_39201	965	Peroxiredoxin, C-terminal	IPR019479	PF10417 (PFAM)
	Tcordifilia_39206	965	RNA polymerase Rpb2, domain 3	IPR007645	PF04565 (PFAM)
	Tcordifilia_39210	966	Remorin, C-terminal	IPR005516	PF03763 (PFAM)
	Tcordifilia_39211	966	CTLH/CRA C-terminal to LisH motif domain	IPR024964	PF10607 (PFAM)
	Tcordifilia_39215	966	Sec20	IPR005606	PF03908 (PFAM)
	Tcordifilia_39216	966	Carbohydrate binding module family 20	IPR002044	PF00686 (PFAM)
	Tcordifilia_39217	966	SRP-independent targeting protein 2/TMEM208	IPR008506	PF05620 (PFAM)
	Tcordifilia_39218	966	Saf4/Yju2 protein	IPR007590	PF04502 (PFAM)
	Tcordifilia_39219	966	NIF system FeS cluster assembly, NifU, C-terminal	IPR001075	PF01106 (PFAM)
	Tcordifilia_39227	967	Cytochrome P450	IPR001128	PF00067 (PFAM)
	Tcordifilia_39231	967	THUMP domain	IPR004114	PF02926 (PFAM)
	Tcordifilia_39232	967	Formin, FH2 domain	IPR015425	PF02181 (PFAM)
	Tcordifilia_39234	967	Protein kinase domain	IPR000719	PF00069 (PFAM)
	Tcordifilia_39237	967	VQ	IPR008889	PF05678 (PFAM)
	Tcordifilia_39249	968	Sec63 domain	IPR004179	PF02889 (PFAM)
	Tcordifilia_39250	968	Exocyst complex component Sec3, C-terminal	IPR019160	PF09763 (PFAM)
	Tcordifilia_39255	969	Allene oxide cyclase	IPR009410	PF06351 (PFAM)
	Tcordifilia_39256	969	Thiolase, N-terminal	IPR020616	PF00108 (PFAM)
	Tcordifilia_39258	969	Multi antimicrobial extrusion protein	IPR002528	PF01554 (PFAM)
	Tcordifilia_39259	969	Ribosomal protein S5, N-terminal	IPR013810	PF00333 (PFAM)
	Tcordifilia_39263	969	HhH-GPD domain	IPR003265	PF00730 (PFAM)
	Tcordifilia_39265	969	Reverse transcriptase, RNase H-like domain	IPR041373	PF17917 (PFAM)
	Tcordifilia_39269	970	Macro domain	IPR002589	PF01661 (PFAM)
	Tcordifilia_39271	970	Protein of unknown function DUF3054	IPR021414	PF11255 (PFAM)
	Tcordifilia_39273	970	Basic-leucine zipper domain	IPR004827	PF00170 (PFAM)
	Tcordifilia_39288	971	Flavin monooxygenase-like	IPR020946	PF00743 (PFAM)
	Tcordifilia_39292	971	Transketolase-like, pyrimidine-binding domain	IPR005475	PF02779 (PFAM)
	Tcordifilia_39293	971	Pentatricopeptide repeat	IPR002885	PF01535 (PFAM)
	Tcordifilia_39295	972	Protein of unknown function DUF1005	IPR010410	PF06219 (PFAM)
	Tcordifilia_39297	972	WD40 repeat	IPR001680	PF00400 (PFAM)
	Tcordifilia_39298	972	Cell division control protein 73, C-terminal	IPR031336	PF05179 (PFAM)
	Tcordifilia_39299	972	Jas TPL-binding domain	IPR032308	PF16135 (PFAM)
	Tcordifilia_39302	972	Glycosyltransferase family 92	IPR008166	PF01697 (PFAM)
	Tcordifilia_39307	973	Alpha/beta hydrolase fold-1	IPR000073	PF00561 (PFAM)
	Tcordifilia_39308	973	Transcription factor GRAS	IPR005202	PF03514 (PFAM)
	Tcordifilia_39310	973	NPR1/NIM1-like, C-terminal	IPR021094	PF12313 (PFAM)
	Tcordifilia_39313	973	Homeobox-like domain superfamily	IPR029063	PF03602 (PFAM)
	Tcordifilia_39325	974	UDP-glucuronosyl/UDP-glucosyltransferase	IPR002213	PF00201 (PFAM)
	Tcordifilia_39329	975	Ubiquitin-conjugating enzyme E2	IPR000608	PF00179 (PFAM)
	Tcordifilia_39331	975	Photosystem II PsbX	IPR009518	PF06596 (PFAM)
	Tcordifilia_39332	975	WD40 repeat	IPR001680	PF00400 (PFAM)
	Tcordifilia_39341	976	Root UVB sensitive family	IPR006968	PF04884 (PFAM)
	Tcordifilia_39345	977	Dienelactone hydrolase	IPR002925	PF01738 (PFAM)
	Tcordifilia_39348	977	Zf-FLZ domain	IPR007650	PF04570 (PFAM)
	Tcordifilia_39357	978	Plant specific eukaryotic initiation factor 4B	IPR010433	PF06273 (PFAM)
	Tcordifilia_39367	978	HAUS augmin-like complex subunit 5	IPR029131	PF14817 (PFAM)
	Tcordifilia_39368	978	Tymovirus, RNA-dependent RNA polymerase	IPR001788	PF00978 (PFAM)
	Tcordifilia_39384	979	Chalcone isomerase	IPR016087	PF16035 (PFAM)
	Tcordifilia_39389	980	Zinc finger, RING-type	IPR001841	PF13639 (PFAM)
	Tcordifilia_39390	980	G-box binding protein, multifunctional mosaic region	IPR012900	PF07777 (PFAM)
	Tcordifilia_39391	980	Glycosyltransferase 2-like	IPR001173	PF00535 (PFAM)
	Tcordifilia_39396	980	GAG-pre-integrase domain	IPR025724	PF13976 (PFAM)
	Tcordifilia_39399	981	RelA/SpoT	IPR007685	PF04607 (PFAM)
	Tcordifilia_394	485	Methionyl/Valyl/Leucyl/Isoleucyl-tRNA synthetase, anticodon-binding	IPR013155	PF08264 (PFAM)
	Tcordifilia_39400	981	Bowman-Birk type proteinase inhibitor	IPR001440	PF13414 (PFAM)
	Tcordifilia_39404	981	GLABROUS1 enhancer-binding protein family	IPR007592	PF04504 (PFAM)
	Tcordifilia_39405	981	PC-Esterase	IPR026057	PF13839 (PFAM)
	Tcordifilia_39411	982	Zinc finger, RanBP2-type	IPR001876	PF00641 (PFAM)
	Tcordifilia_39419	982	Leucine-rich repeat	IPR001611	PF00560 (PFAM)
	Tcordifilia_39420	982	Myristoyl-CoA:protein N-myristoyltransferase, N-terminal	IPR022676	PF01233 (PFAM)
	Tcordifilia_39421	982	Domain of unknown function DUF4378	IPR025486	PF14309 (PFAM)
	Tcordifilia_39423	982	PA domain	IPR003137	PF02225 (PFAM)
	Tcordifilia_39425	982	P-loop containing nucleoside triphosphate hydrolase	IPR019142	PF09742 (PFAM)
	Tcordifilia_39426	982	(+) RNA virus helicase core domain	IPR027351	PF01443 (PFAM)
	Tcordifilia_39428	983	Aminoacyl-tRNA synthetase, class Ia	IPR002300	PF00133 (PFAM)
[truncated: 1,427 more rows]

## Sheet: PRINTS
Sequence Name	Sequence Length	InterPro Name	InterPro Accession	InterPro Signatures
Tcordifilia_46	337	ClpA/B family	IPR001270	PR00300 (PRINTS)
Tcordifilia_95	208	Translationally controlled tumour protein	IPR018105	PR01653 (PRINTS)
Tcordifilia_100	211	Ubiquitin domain	IPR019956	PR00348 (PRINTS)
Tcordifilia_131	3128	[NiFe]-hydrogenase, large subunit	IPR018393	PR01434 (PRINTS)
Tcordifilia_162	214	Cyclophilin-type peptidyl-prolyl cis-trans isomerase domain	IPR002130	PR00153 (PRINTS)
Tcordifilia_172	214	Histone H4	IPR001951	PR00623 (PRINTS)
Tcordifilia_430	275	Isopenicillin N synthase-like superfamily	IPR027417	PR00449 (PRINTS)
Tcordifilia_480	276	Histone H2A	IPR002119	PR00620 (PRINTS)
Tcordifilia_511	279	Adenylate kinase/UMP-CMP kinase	IPR000850	PR00094 (PRINTS)
Tcordifilia_527	841	Photosystem I PsaA/PsaB	IPR001280	PR00257 (PRINTS)
Tcordifilia_1536	310	Alpha/Beta hydrolase fold	noIPR	PR02045 (PRINTS)
Tcordifilia_2641	365	Potex/carlavirus coat protein	IPR000052	PR00232 (PRINTS)
Tcordifilia_4143	412	Potex/carlavirus coat protein	IPR000052	PR00232 (PRINTS)
Tcordifilia_9505	469	Potex/carlavirus coat protein	IPR000052	PR00232 (PRINTS)
Tcordifilia_9891	471	Chaperone tailless complex polypeptide 1 (TCP-1)	IPR017998	PR00304 (PRINTS)
Tcordifilia_12113	489	Cytochrome P450	IPR001128	PR00385 (PRINTS)
Tcordifilia_12225	489	Manganese/iron superoxide dismutase	IPR001189	PR01703 (PRINTS)
Tcordifilia_12833	499	Glycoside hydrolase family 1	IPR001360	PR00131 (PRINTS)
Tcordifilia_13731	515	Cyclophilin-type peptidyl-prolyl cis-trans isomerase domain	IPR002130	PR00153 (PRINTS)
Tcordifilia_13820	518	CBS domain	IPR009072	PR00615 (PRINTS)
Tcordifilia_14802	279	Malic oxidoreductase	IPR001891	PR00072 (PRINTS)
Tcordifilia_14925	547	Histone H3/CENP-A	IPR000164	PR00622 (PRINTS)
Tcordifilia_15237	554	AP2/ERF domain	IPR001471	PR00367 (PRINTS)
Tcordifilia_15508	562	Phytochrome	IPR001294	PR01033 (PRINTS)
Tcordifilia_15532	565	Transcription initiation factor TFIID, 23-30kDa subunit	IPR003923	PR01443 (PRINTS)
Tcordifilia_15568	276	Histone H2B	IPR000558	PR00621 (PRINTS)
Tcordifilia_15968	275	Tyrosinase copper-binding domain	IPR002227	PR00092 (PRINTS)
Tcordifilia_16312	590	Potex/carlavirus coat protein	IPR000052	PR00232 (PRINTS)
Tcordifilia_16313	591	VWA-Hint protein, Vwaint domain	IPR027417	PR00449 (PRINTS)
Tcordifilia_16793	606	Aspartyl/Asparaginyl-tRNA synthetase, class IIb	IPR002312	PR01042 (PRINTS)
Tcordifilia_17443	621	Short-chain dehydrogenase/reductase SDR	IPR002347	PR00081 (PRINTS)
Tcordifilia_17529	624	NUDIX hydrolase	IPR020476	PR00502 (PRINTS)
Tcordifilia_17891	632	Class I peroxidase	IPR002207	PR00459 (PRINTS)
Tcordifilia_18264	635	Potex/carlavirus coat protein	IPR000052	PR00232 (PRINTS)
Tcordifilia_18717	646	Ribosomal protein S17/S11	IPR000266	PR00973 (PRINTS)
Tcordifilia_19521	674	Homeobox-like domain superfamily	IPR001806	PR00449 (PRINTS)
Tcordifilia_19566	676	Cytochrome P450, E-class, group I	IPR002401	PR00463 (PRINTS)
Tcordifilia_19636	678	Cytochrome P450	IPR001128	PR00385 (PRINTS)
Tcordifilia_20099	698	Short-chain dehydrogenase/reductase SDR	IPR002347	PR00080 (PRINTS)
Tcordifilia_20479	709	Ribosomal protein L6, bacterial-type	IPR019906	PR00059 (PRINTS)
Tcordifilia_20840	718	Serine-threonine/tyrosine-protein kinase, catalytic domain	IPR001245	PR00109 (PRINTS)
Tcordifilia_20943	723	Translationally controlled tumour protein	IPR018105	PR01653 (PRINTS)
Tcordifilia_21263	736	Ubiquitin domain	IPR019956	PR00348 (PRINTS)
Tcordifilia_21304	740	Translational (tr)-type GTP-binding domain	IPR000795	PR00315 (PRINTS)
Tcordifilia_21443	745	Ribosomal protein L34Ae	IPR008195	PR01250 (PRINTS)
Tcordifilia_21603	751	Glycoside hydrolase family 1	IPR001360	PR00131 (PRINTS)
Tcordifilia_21804	761	Transcription factor NFX1 family	IPR013766	PR00421 (PRINTS)
Tcordifilia_21855	264	Cytochrome c oxidase subunit I	IPR000883	PR01165 (PRINTS)
Tcordifilia_21856	768	Small GTPase superfamily, ARF/SAR type	IPR006689	PR00328 (PRINTS)
Tcordifilia_22016	772	Malic oxidoreductase	IPR001891	PR00072 (PRINTS)
Tcordifilia_22636	822	Potex/carlavirus coat protein	IPR000052	PR00232 (PRINTS)
Tcordifilia_22708	825	Short-chain dehydrogenase/reductase SDR	IPR002347	PR00081 (PRINTS)
Tcordifilia_22724	829	Linker histone H1/H5	IPR005819	PR00624 (PRINTS)
Tcordifilia_23019	843	DnaJ domain	IPR001623	PR00625 (PRINTS)
Tcordifilia_23109	848	DNA recombination and repair protein RecA	IPR013765	PR00142 (PRINTS)
Tcordifilia_23174	852	U2 auxiliary factor small subunit	IPR009145	PR01848 (PRINTS)
Tcordifilia_23267	855	Potex/carlavirus coat protein	IPR000052	PR00232 (PRINTS)
Tcordifilia_23498	870	Small GTPase superfamily, ARF/SAR type	IPR006689	PR00328 (PRINTS)
Tcordifilia_23599	879	Serine-threonine/tyrosine-protein kinase, catalytic domain	IPR001245	PR00109 (PRINTS)
Tcordifilia_23973	912	Adenylate kinase/UMP-CMP kinase	IPR000850	PR00094 (PRINTS)
Tcordifilia_24332	959	Galactose mutarotase-like domain superfamily	IPR010108	PR00411 (PRINTS)
Tcordifilia_24481	974	Glutamate/phenylalanine/leucine/valine dehydrogenase	IPR006095	PR00082 (PRINTS)
Tcordifilia_24487	975	RAD3/XPD family	IPR001945	PR00852 (PRINTS)
Tcordifilia_24497	976	Alpha/Beta hydrolase fold	IPR020420	PR01908 (PRINTS)
Tcordifilia_24499	979	Tetratricopeptide-like helical domain superfamily	IPR027417	PR00449 (PRINTS)
Tcordifilia_24586	989	Ran GTPase	IPR002041	PR00627 (PRINTS)
Tcordifilia_24652	991	Sugar/inositol transporter	IPR003663	PR00171 (PRINTS)
Tcordifilia_24916	1011	Peptidase M24, methionine aminopeptidase	IPR001714	PR00599 (PRINTS)
Tcordifilia_24926	1011	Coproporphyrinogen III oxidase, aerobic	IPR001260	PR00073 (PRINTS)
Tcordifilia_25104	1032	Enolase	IPR000941	PR00148 (PRINTS)
Tcordifilia_25112	1034	Structure-specific recognition protein	IPR000969	PR00887 (PRINTS)
Tcordifilia_25196	1044	Potex/carlavirus coat protein	IPR000052	PR00232 (PRINTS)
Tcordifilia_25200	1045	Kelch-type beta propeller	IPR001757	PR00119 (PRINTS)
Tcordifilia_25349	1061	Ribosomal protein L5 eukaryotic/L18 archaeal	IPR005485	PR00058 (PRINTS)
Tcordifilia_25363	1063	Cytochrome P450	IPR001128	PR00385 (PRINTS)
Tcordifilia_25510	1074	G-protein beta WD-40 repeat	IPR020472	PR00320 (PRINTS)
Tcordifilia_26048	1121	Universal stress protein A family	IPR006015	PR01438 (PRINTS)
Tcordifilia_26320	1148	DnaJ domain	IPR001623	PR00625 (PRINTS)
Tcordifilia_26337	1154	Cytochrome P450, E-class, group I	IPR002401	PR00463 (PRINTS)
Tcordifilia_26379	1155	Epoxide hydrolase-like	IPR000639	PR00412 (PRINTS)
Tcordifilia_26380	1156	Regulator of chromosome condensation, RCC1	IPR000408	PR00633 (PRINTS)
Tcordifilia_26847	1250	Protein phosphatase 2A regulatory subunit PR55	IPR000009	PR00600 (PRINTS)
Tcordifilia_26856	1253	Aspartic peptidase A1 family	IPR001461	PR00792 (PRINTS)
Tcordifilia_26874	1257	NSF attachment protein	IPR000744	PR00448 (PRINTS)
Tcordifilia_26892	257	Short-chain dehydrogenase/reductase SDR	IPR002347	PR00081 (PRINTS)
Tcordifilia_26924	1267	Adenosine kinase	IPR001805	PR00989 (PRINTS)
Tcordifilia_26987	1277	Hydroxymethylglutaryl-CoA reductase, class I/II	IPR002202	PR00071 (PRINTS)
Tcordifilia_26997	1284	Potex/carlavirus coat protein	IPR000052	PR00232 (PRINTS)
Tcordifilia_27003	1288	Casein kinase II, regulatory subunit	IPR000704	PR00472 (PRINTS)
Tcordifilia_27200	1347	Translational (tr)-type GTP-binding domain	IPR000795	PR00315 (PRINTS)
Tcordifilia_27309	1361	ATP synthase, F1 complex, gamma subunit	IPR000131	PR00126 (PRINTS)
Tcordifilia_27320	1373	Sugar/inositol transporter	IPR003663	PR00171 (PRINTS)
Tcordifilia_27374	1385	Nuclear transcription factor Y subunit A	IPR001289	PR00616 (PRINTS)
Tcordifilia_27395	1393	Potex/carlavirus coat protein	IPR000052	PR00232 (PRINTS)
Tcordifilia_27649	1451	Malic oxidoreductase	IPR001891	PR00072 (PRINTS)
Tcordifilia_27720	1459	Peptidase S10, serine carboxypeptidase	IPR001563	PR00724 (PRINTS)
Tcordifilia_27822	1485	Alpha tubulin	IPR002452	PR01162 (PRINTS)
Tcordifilia_27958	1552	Aldo-keto reductase	IPR020471	PR00069 (PRINTS)
Tcordifilia_28468	1700	Aspartate/other aminotransferase	IPR000796	PR00799 (PRINTS)
Tcordifilia_28812	1830	Cytochrome P450	IPR001128	PR00385 (PRINTS)
Tcordifilia_29153	2201	Serine/threonine-specific protein phosphatase/bis(5-nucleosyl)-tetraphosphatase	IPR006186	PR00114 (PRINTS)
Tcordifilia_29383	251	P-loop containing nucleoside triphosphate hydrolase	noIPR	PR01217 (PRINTS)
Tcordifilia_29598	243	Winged helix-like DNA-binding domain superfamily	noIPR	PR01217 (PRINTS)
Tcordifilia_29639	241	Pyridoxal phosphate-dependent transferase	noIPR	PR01217 (PRINTS)
Tcordifilia_29736	223	Major intrinsic protein	IPR000425	PR00783 (PRINTS)
Tcordifilia_29755	350	Probable cytochrome c biosynthesis protein, plants	IPR003569	PR01412 (PRINTS)

## Sheet: PANTHER
Sequence Name	Sequence Length	InterPro Name	InterPro Accession	InterPro Signatures
Tcordifilia_332	203	Protein TAR1	IPR044792	PTHR47188 (PANTHER)
Tcordifilia_897	201	Retrotransposon gag domain	noIPR	PTHR33047:SF22 (PANTHER)
Tcordifilia_1609	201	Transketolase C-terminal/Pyruvate-ferredoxin oxidoreductase domain II	noIPR	PTHR33187 (PANTHER)
Tcordifilia_2713	208	Rab3 GTPase-activating protein catalytic subunit	IPR026147	PTHR21422 (PANTHER)
Tcordifilia_4019	224	ATP-dependent RNA helicase Ski2, C-terminal	noIPR	PTHR13301 (PANTHER)
Tcordifilia_5296	326	RNA-binding domain superfamily	IPR045093	PTHR11932:SF133 (PANTHER)
Tcordifilia_5453	325	Aldolase-type TIM barrel	noIPR	PTHR34141 (PANTHER)
Tcordifilia_5567	237	Dimeric alpha-beta barrel	noIPR	PTHR42923 (PANTHER)
Tcordifilia_6753	324	GrpE nucleotide exchange factor, coiled-coil	noIPR	PTHR33047:SF20 (PANTHER)
Tcordifilia_7341	248	6-phosphogluconate dehydrogenase-like, C-terminal domain superfamily	noIPR	PTHR46248:SF12 (PANTHER)
Tcordifilia_8354	251	Eyes absent family	noIPR	PTHR31846:SF7 (PANTHER)
Tcordifilia_12247	268	Histone-lysine N-methyltransferase ATXR2-like	noIPR	PTHR47553 (PANTHER)
Tcordifilia_12407	320	Restriction endonuclease type II-like	noIPR	PTHR33047 (PANTHER)
Tcordifilia_13122	280	null	noIPR	PTHR32258:SF32 (PANTHER)
Tcordifilia_13395	287	Thioredoxin-like 3-1/3-2	IPR044253	PTHR47192 (PANTHER)
Tcordifilia_13581	289	Proteasome activator complex subunit 4	IPR035309	PTHR32170 (PANTHER)
Tcordifilia_13853	291	Trichome birefringence-like family	noIPR	PTHR47553 (PANTHER)
Tcordifilia_13855	291	Trichome birefringence-like family	noIPR	PTHR46999:SF4 (PANTHER)
Tcordifilia_14095	296	Ribosomal protein L13 superfamily	noIPR	PTHR37191 (PANTHER)
Tcordifilia_14469	301	O-acyltransferase WSD1-like	IPR045034	PTHR31650 (PANTHER)
Tcordifilia_14558	315	WD40-repeat-containing domain superfamily	noIPR	PTHR33047:SF22 (PANTHER)
Tcordifilia_14824	311	Protein of unknown function DUF1350	IPR010765	PTHR34127 (PANTHER)
Tcordifilia_14884	312	Trichome birefringence-like family	noIPR	PTHR33047:SF22 (PANTHER)
Tcordifilia_14998	321	Pentatricopeptide repeat	noIPR	PTHR47560 (PANTHER)
Tcordifilia_15028	322	AMP-dependent synthetase/ligase	noIPR	PTHR46313:SF1 (PANTHER)
Tcordifilia_15674	336	AH/BAR domain superfamily	noIPR	PTHR13738 (PANTHER)
Tcordifilia_16058	348	SPX domain	IPR010591	PTHR13126:SF1 (PANTHER)
Tcordifilia_16214	354	Papain-like cysteine peptidase superfamily	IPR045050	PTHR10774:SF178 (PANTHER)
Tcordifilia_16222	354	Interactor of constitutive active ROPs	IPR008797	PTHR33399:SF2 (PANTHER)
Tcordifilia_16243	356	Potex/carlavirus coat protein	IPR039662	PTHR11199:SF0 (PANTHER)
Tcordifilia_16308	798	Uncharacterised protein family Ycf2	IPR008543	PTHR33078:SF22 (PANTHER)
Tcordifilia_16350	361	4-hydroxy-3-methylbut-2-enyl diphosphate reductase	noIPR	PTHR43868 (PANTHER)
Tcordifilia_16387	362	Mitochondrial distribution/morphology family 35/apoptosis	noIPR	PTHR21576 (PANTHER)
Tcordifilia_16496	365	Photosynthetic NDH subunit of subcomplex B 4, chloroplastic	noIPR	PTHR34410 (PANTHER)
Tcordifilia_16658	781	Uncharacterised protein family Ycf2	noIPR	PTHR38146:SF8 (PANTHER)
Tcordifilia_16862	376	Serine/threonine-protein kinase STT7-like	noIPR	PTHR33116:SF33 (PANTHER)
Tcordifilia_17421	384	Magnesium-protoporphyrin IX monomethyl ester [oxidative] cyclase	noIPR	PTHR38146 (PANTHER)
Tcordifilia_17850	392	Translation protein SH3-like domain superfamily	noIPR	PTHR31439 (PANTHER)
Tcordifilia_17872	393	ABC transporter type 1, transmembrane domain superfamily	noIPR	PTHR33983 (PANTHER)
Tcordifilia_18233	401	GroES-like superfamily	noIPR	PTHR36348 (PANTHER)
Tcordifilia_18442	407	Optic atrophy 3-like	noIPR	PTHR47989:SF33 (PANTHER)
Tcordifilia_18559	408	Zinc finger, CHCC-type	IPR044991	PTHR32191:SF75 (PANTHER)
Tcordifilia_18784	411	Transcription factor Tfc4/TFIIIC-102/Sfc4	IPR039340	PTHR23082 (PANTHER)
Tcordifilia_18794	412	UV-B-induced protein At3g17800-like	IPR016460	PTHR10635:SF2 (PANTHER)
Tcordifilia_18884	415	Optic atrophy 3-like	IPR025422	PTHR46354:SF12 (PANTHER)
Tcordifilia_19378	740	DNA-directed RNA polymerase, subunit 2	noIPR	PTHR19446:SF441 (PANTHER)
Tcordifilia_19379	419	Protein HEAT INTOLERANT 4	IPR039313	PTHR33704 (PANTHER)
Tcordifilia_19597	424	Papain-like cysteine peptidase superfamily	noIPR	PTHR31827:SF40 (PANTHER)
Tcordifilia_19846	426	Serine/threonine-protein kinase STT7-like	IPR044803	PTHR46699 (PANTHER)
Tcordifilia_19849	427	Tetraspani, plant	IPR044991	PTHR32191 (PANTHER)
Tcordifilia_20237	432	Ribosomal protein L30, ferredoxin-like fold domain superfamily	noIPR	PTHR37183:SF1 (PANTHER)
Tcordifilia_20398	434	Ribonuclease H-like superfamily	IPR039292	PTHR36054:SF2 (PANTHER)
Tcordifilia_20602	437	Ribosomal protein S30	noIPR	PTHR36786 (PANTHER)
Tcordifilia_20613	713	Uncharacterized mitochondrial protein AtMg00030-like	IPR044987	PTHR37773 (PANTHER)
Tcordifilia_20646	438	Cellulose synthase	IPR011114	PTHR46405:SF3 (PANTHER)
Tcordifilia_20810	439	Tetratricopeptide-like helical domain superfamily	noIPR	PTHR37743 (PANTHER)
Tcordifilia_20953	444	Tryptophan synthase beta subunit-like PLP-dependent enzyme	IPR044281	PTHR22734:SF3 (PANTHER)
Tcordifilia_21255	293	Thymidine kinase	noIPR	PTHR33047:SF22 (PANTHER)
Tcordifilia_21363	451	Wall-associated receptor kinase, galacturonan-binding domain	noIPR	PTHR11132:SF244 (PANTHER)
Tcordifilia_21444	452	Plant virus coat protein	noIPR	PTHR34564 (PANTHER)
Tcordifilia_21479	453	DNA/RNA polymerase superfamily	noIPR	PTHR43832:SF1 (PANTHER)
Tcordifilia_21504	454	Cornichon	noIPR	PTHR31362:SF11 (PANTHER)
Tcordifilia_21849	291	GroEL-like equatorial domain superfamily	noIPR	PTHR33047 (PANTHER)
Tcordifilia_22007	460	Bowman-Birk type proteinase inhibitor	noIPR	PTHR34565 (PANTHER)
Tcordifilia_22180	462	Pentatricopeptide repeat	noIPR	PTHR45892:SF3 (PANTHER)
Tcordifilia_22384	290	Uncharacterised protein family Ycf68	noIPR	PTHR33047:SF22 (PANTHER)
Tcordifilia_22439	467	Pentatricopeptide repeat-containing protein PPR5-like	IPR044179	PTHR47874 (PANTHER)
Tcordifilia_22496	469	GAG-pre-integrase domain	IPR017921	PTHR21319 (PANTHER)
Tcordifilia_22592	471	Putative protein phosphatase DevT-like	IPR027629	PTHR35769 (PANTHER)
Tcordifilia_22604	471	Kelch-type beta propeller	IPR008417	PTHR12701:SF12 (PANTHER)
Tcordifilia_22871	474	Ubiquitin-conjugating enzyme/RWD-like	noIPR	PTHR46310:SF4 (PANTHER)
Tcordifilia_22991	476	DNA/RNA polymerase superfamily	noIPR	PTHR35834:SF2 (PANTHER)
Tcordifilia_23217	288	Excalibur calcium-binding domain	noIPR	PTHR33047:SF22 (PANTHER)
Tcordifilia_23300	480	F-box-like domain superfamily	noIPR	PTHR13803 (PANTHER)
Tcordifilia_23734	486	Protein CHAPERONE-LIKE PROTEIN OF POR1-like	IPR021788	PTHR33372 (PANTHER)
Tcordifilia_23835	486	LETM1/MDM38-like	IPR044202	PTHR14009 (PANTHER)
Tcordifilia_23923	487	Armadillo-type fold	noIPR	PTHR43539 (PANTHER)
Tcordifilia_23987	489	Nucleotide-diphospho-sugar transferases	IPR024943	PTHR14898:SF7 (PANTHER)
Tcordifilia_24031	286	MORF/ORRM1/DAG-like	noIPR	PTHR33047 (PANTHER)
Tcordifilia_24046	490	Ribosomal protein S5 domain 2-type fold	noIPR	PTHR47942 (PANTHER)
Tcordifilia_24146	491	DNA/RNA polymerase superfamily	noIPR	PTHR26312 (PANTHER)
Tcordifilia_24202	491	NAD(P)-binding domain superfamily	noIPR	PTHR46168 (PANTHER)
Tcordifilia_24471	285	Thioredoxin-like superfamily	noIPR	PTHR33047:SF22 (PANTHER)
Tcordifilia_24503	497	Photosystem I PsaL, reaction centre subunit XI superfamily	noIPR	PTHR33491 (PANTHER)
Tcordifilia_24522	498	Pyruvate/Phosphoenolpyruvate kinase-like domain superfamily	noIPR	PTHR21494:SF2 (PANTHER)
Tcordifilia_24528	498	Reverse transcriptase, RNA-dependent DNA polymerase	noIPR	PTHR35462 (PANTHER)
Tcordifilia_24538	498	Transcription elongation factor Spt6	noIPR	PTHR33116 (PANTHER)
Tcordifilia_24653	502	Armadillo-type fold	noIPR	PTHR35482 (PANTHER)
Tcordifilia_24727	502	Protein kinase-like domain superfamily	noIPR	PTHR14950:SF15 (PANTHER)
Tcordifilia_24876	504	Protein Sip5/DA2	IPR039301	PTHR31315 (PANTHER)
Tcordifilia_24935	506	P-loop containing nucleoside triphosphate hydrolase	IPR007248	PTHR11266:SF18 (PANTHER)
Tcordifilia_24951	506	G-patch domain	noIPR	PTHR47491:SF3 (PANTHER)
Tcordifilia_25044	507	DNA/RNA polymerase superfamily	noIPR	PTHR10150 (PANTHER)
Tcordifilia_25159	509	SNARE	noIPR	PTHR45885 (PANTHER)
Tcordifilia_25197	510	Alpha/beta knot methyltransferases	noIPR	PTHR33047 (PANTHER)
Tcordifilia_25277	513	Cyclin-dependent kinase, regulatory subunit superfamily	noIPR	PTHR47935 (PANTHER)
Tcordifilia_25347	513	Armadillo-type fold	noIPR	PTHR31917 (PANTHER)
Tcordifilia_25441	514	LexA/Signal peptidase-like superfamily	IPR029663	PTHR11132 (PANTHER)
Tcordifilia_25487	515	Cytochrome b-c1 complex subunit 8 superfamily	noIPR	PTHR46087 (PANTHER)
Tcordifilia_25575	516	Armadillo-like helical	IPR039633	PTHR31906:SF16 (PANTHER)
Tcordifilia_25592	516	Histidine phosphatase superfamily	IPR044560	PTHR45934:SF9 (PANTHER)
Tcordifilia_25640	518	Splicing factor 3B subunit 1-like	noIPR	PTHR38525 (PANTHER)
Tcordifilia_25647	519	Style cell-cycle inhibitor 1-like	IPR044688	PTHR34117 (PANTHER)
Tcordifilia_25698	519	Ribosomal protein L34Ae	noIPR	PTHR36059 (PANTHER)
Tcordifilia_25703	519	Splicing factor 3B subunit 1-like	noIPR	PTHR13439 (PANTHER)
Tcordifilia_25718	282	Cytochrome c-type biogenesis protein CcsA/CcmC	noIPR	PTHR33047 (PANTHER)
Tcordifilia_25741	520	Peptidyl-tRNA hydrolase	noIPR	PTHR33187 (PANTHER)
Tcordifilia_25761	281	Transmembrane protein TqsA-like	noIPR	PTHR33047 (PANTHER)
Tcordifilia_26403	280	Aspartic peptidase domain superfamily	noIPR	PTHR33047 (PANTHER)
Tcordifilia_26406	529	tRNA ligase 1	IPR038837	PTHR35460 (PANTHER)
Tcordifilia_26489	531	P-loop containing nucleoside triphosphate hydrolase	noIPR	PTHR34454 (PANTHER)
Tcordifilia_26494	531	Reticulon	noIPR	PTHR10663 (PANTHER)
Tcordifilia_26520	531	RNA-dependent RNA polymerase, eukaryotic-type	IPR007855	PTHR23079 (PANTHER)
Tcordifilia_26529	532	Protein gravitropic in the light 1-like	IPR040225	PTHR31161 (PANTHER)
Tcordifilia_26538	532	RNA polymerase I specific transcription initiation factor RRN3	noIPR	PTHR21461:SF56 (PANTHER)
Tcordifilia_26733	536	Reverse transcriptase, RNA-dependent DNA polymerase	noIPR	PTHR47850:SF2 (PANTHER)
Tcordifilia_26810	538	WAT1-related protein	IPR025422	PTHR45693 (PANTHER)
Tcordifilia_26846	539	Pseudouridine synthase TruA/RsuA/RluB/E/F, N-terminal	IPR005178	PTHR23423:SF79 (PANTHER)
Tcordifilia_26857	539	Zinc finger, RING-type	noIPR	PTHR43874:SF148 (PANTHER)
Tcordifilia_26976	541	NAC domain-containing protein SOG1-like	IPR044799	PTHR31079 (PANTHER)
Tcordifilia_27129	544	Zinc finger, GATA-type	noIPR	PTHR46023 (PANTHER)
Tcordifilia_27218	546	Thioredoxin-like superfamily	noIPR	PTHR19376 (PANTHER)
Tcordifilia_27222	547	Armadillo-type fold	noIPR	PTHR23303 (PANTHER)
Tcordifilia_27415	278	Glycine cleavage system P protein	IPR020581	PTHR11773 (PANTHER)
Tcordifilia_27465	550	Protein TILLER ANGLE CONTROL 1	noIPR	PTHR35317:SF16 (PANTHER)
Tcordifilia_27538	551	Transcription termination factor, mitochondrial/chloroplastic	IPR003690	PTHR13068 (PANTHER)
Tcordifilia_27549	552	P-loop containing nucleoside triphosphate hydrolase	noIPR	PTHR33067:SF21 (PANTHER)
Tcordifilia_27986	560	HAD-like superfamily	noIPR	PTHR46578:SF2 (PANTHER)
Tcordifilia_28008	561	Pyridoxal phosphate-dependent transferase	noIPR	PTHR38146:SF8 (PANTHER)
Tcordifilia_28119	564	Thioredoxin-like superfamily	noIPR	PTHR45626 (PANTHER)
Tcordifilia_28246	566	Poly(ADP-ribose) polymerase, regulatory domain superfamily	noIPR	PTHR43447:SF30 (PANTHER)
Tcordifilia_28610	574	E3 UFM1-protein ligase 1	IPR018611	PTHR31057 (PANTHER)
Tcordifilia_28730	576	Protein kinase-like domain superfamily	noIPR	PTHR35686 (PANTHER)
Tcordifilia_28773	576	Katanin p80 subunit, C-terminal	noIPR	PTHR31984 (PANTHER)
Tcordifilia_28791	577	Peptidase family M49	IPR039461	PTHR23422 (PANTHER)
Tcordifilia_28828	578	DNA/RNA polymerase superfamily	noIPR	PTHR35694 (PANTHER)
Tcordifilia_28834	578	Glycoside hydrolase superfamily	noIPR	PTHR12197 (PANTHER)
Tcordifilia_28975	274	Uncharacterized mitochondrial protein AtMg00030-like	IPR044987	PTHR37773 (PANTHER)
Tcordifilia_28982	583	Cullin repeat-like-containing domain superfamily	noIPR	PTHR45646 (PANTHER)
Tcordifilia_29109	586	Protein kinase-like domain superfamily	noIPR	PTHR34953:SF1 (PANTHER)
Tcordifilia_29437	596	SKP1/BTB/POZ domain superfamily	noIPR	PTHR33047 (PANTHER)
Tcordifilia_29555	599	SAP30-binding protein	IPR040400	PTHR33322:SF16 (PANTHER)
Tcordifilia_29604	601	Post-SET domain	noIPR	PTHR46148:SF21 (PANTHER)
Tcordifilia_29688	602	TFIIH subunit Tfb1/GTF2H1	IPR027079	PTHR12856 (PANTHER)
Tcordifilia_29851	606	Pentatricopeptide repeat-containing protein At1g26460-like	IPR044605	PTHR47205 (PANTHER)
Tcordifilia_29920	608	Exocyst complex component EXOC3/Sec6	IPR010326	PTHR21292 (PANTHER)
Tcordifilia_30100	612	Thioredoxin-like superfamily	noIPR	PTHR30603 (PANTHER)
Tcordifilia_30103	613	Aminoacyl-tRNA synthetase, class II	noIPR	PTHR36781 (PANTHER)
Tcordifilia_30608	629	Nucleic acid-binding, OB-fold	noIPR	PTHR38394 (PANTHER)
Tcordifilia_30744	635	Amino acid transporter, transmembrane domain	noIPR	PTHR33977:SF1 (PANTHER)
Tcordifilia_30751	635	DNA-directed RNA polymerase, subunit 2	noIPR	PTHR33047 (PANTHER)
Tcordifilia_30752	636	P-loop containing nucleoside triphosphate hydrolase	IPR021261	PTHR31201:SF8 (PANTHER)
Tcordifilia_30774	638	TAZ domain superfamily	noIPR	PTHR32343:SF26 (PANTHER)
Tcordifilia_30990	269	SLOG cluster4	noIPR	PTHR33047 (PANTHER)
Tcordifilia_30998	645	DNA polymerase III, clamp loader complex, gamma/delta/delta subunit, C-terminal	noIPR	PTHR11132:SF435 (PANTHER)
Tcordifilia_31192	655	FAD/NAD(P)-binding domain superfamily	noIPR	PTHR19432:SF81 (PANTHER)
Tcordifilia_31290	657	Glycoside hydrolase superfamily	noIPR	PTHR31933 (PANTHER)
Tcordifilia_31300	659	LRAT domain	IPR000782	PTHR33985:SF2 (PANTHER)
Tcordifilia_31361	660	Zinc finger, RING/FYVE/PHD-type	noIPR	PTHR43711 (PANTHER)
Tcordifilia_31443	662	Topless family	IPR027728	PTHR44083 (PANTHER)
Tcordifilia_31498	664	Defective-in-cullin neddylation protein	IPR014764	PTHR12281 (PANTHER)
Tcordifilia_31539	666	Protein DCL-like	noIPR	PTHR47871 (PANTHER)
Tcordifilia_31558	668	Uncharacterized membrane protein At3g27390-like	noIPR	PTHR38355 (PANTHER)
Tcordifilia_31660	673	(+) RNA virus helicase core domain	noIPR	PTHR36749 (PANTHER)
Tcordifilia_31732	679	CALMODULIN-BINDING PROTEIN60	noIPR	PTHR35107 (PANTHER)
Tcordifilia_31752	679	Exportin 4/7-like	IPR044189	PTHR12596 (PANTHER)
Tcordifilia_31788	680	Photosystem antenna protein-like superfamily	noIPR	PTHR31061:SF31 (PANTHER)
Tcordifilia_31827	267	Class I glutamine amidotransferase-like	noIPR	PTHR33047:SF22 (PANTHER)
Tcordifilia_31831	684	PPM-type phosphatase domain superfamily	IPR011009	PTHR10566 (PANTHER)
Tcordifilia_31917	267	Uncharacterized mitochondrial protein AtMg00030-like	IPR044987	PTHR37773 (PANTHER)
Tcordifilia_31930	688	CheY-like superfamily	noIPR	PTHR13145:SF6 (PANTHER)
Tcordifilia_32160	702	Cyclin-like superfamily	noIPR	PTHR43711 (PANTHER)
Tcordifilia_32309	708	P-type ATPase, transmembrane domain superfamily	noIPR	PTHR43690 (PANTHER)
Tcordifilia_32402	266	T-complex 11	IPR008862	PTHR12832 (PANTHER)
Tcordifilia_32528	718	Reverse transcriptase, RNA-dependent DNA polymerase	IPR044977	PTHR36968:SF8 (PANTHER)
Tcordifilia_32538	720	Transmembrane protein DDB_G0292058-like	IPR040283	PTHR31414 (PANTHER)
Tcordifilia_32793	737	Photosystem I PsaF, reaction centre subunit III superfamily	noIPR	PTHR33646:SF6 (PANTHER)
Tcordifilia_32816	739	P-loop containing nucleoside triphosphate hydrolase	noIPR	PTHR21654 (PANTHER)
Tcordifilia_32946	265	Isoprenoid synthase domain superfamily	noIPR	PTHR43574:SF46 (PANTHER)
Tcordifilia_32963	747	Autophagy-related protein 2	IPR026849	PTHR13190 (PANTHER)
Tcordifilia_33066	264	DNA/RNA polymerase superfamily	noIPR	PTHR33047:SF22 (PANTHER)
Tcordifilia_33079	757	BURP domain	IPR001810	PTHR34049 (PANTHER)
Tcordifilia_33276	776	INO80 complex, subunit Ies2	noIPR	PTHR45890 (PANTHER)
Tcordifilia_33436	263	Uncharacterized mitochondrial protein AtMg00030-like	noIPR	PTHR36482 (PANTHER)
Tcordifilia_33544	808	Exostosin-like	noIPR	PTHR23245:SF35 (PANTHER)
Tcordifilia_33699	819	NURS complex subunit red1	IPR039278	PTHR21563 (PANTHER)
Tcordifilia_33719	820	PLASTID TRANSCRIPTIONALLY ACTIVE protein 6	IPR044710	PTHR35994 (PANTHER)
Tcordifilia_33794	828	F-box protein AUF1-like	IPR044809	PTHR31215 (PANTHER)
Tcordifilia_33856	832	(+) RNA virus helicase core domain	IPR024097	PTHR12565:SF381 (PANTHER)
Tcordifilia_33938	839	BAG domain superfamily	noIPR	PTHR31061 (PANTHER)
Tcordifilia_34140	863	Rubisco LSMT, substrate-binding domain superfamily	noIPR	PTHR28110 (PANTHER)
Tcordifilia_34318	878	Zinc finger, CTCHY-type superfamily	noIPR	PTHR13793 (PANTHER)
Tcordifilia_34362	889	Conserved oligomeric Golgi complex subunit 5	IPR007307	PTHR21531:SF0 (PANTHER)
Tcordifilia_34509	260	Zinc-binding ribosomal protein	noIPR	PTHR33047:SF22 (PANTHER)
Tcordifilia_34537	260	Endonuclease/exonuclease/phosphatase superfamily	noIPR	PTHR33220 (PANTHER)
Tcordifilia_34538	912	Fatty acid hydroxylase	IPR045130	PTHR13398:SF4 (PANTHER)
Tcordifilia_34640	943	Glycosyltransferase 61	IPR007657	PTHR20961 (PANTHER)
Tcordifilia_34732	963	High mobility group box domain superfamily	noIPR	PTHR12126 (PANTHER)
Tcordifilia_34740	259	Protein TAR1	IPR044792	PTHR47188 (PANTHER)
Tcordifilia_34954	1000	Regulatory factor, effector binding domain superfamily	noIPR	PTHR15454:SF51 (PANTHER)
Tcordifilia_35009	1023	Transmembrane protein 135	IPR026749	PTHR12459 (PANTHER)
Tcordifilia_35115	1049	NAD(P)-binding domain superfamily	noIPR	PTHR32387:SF16 (PANTHER)
Tcordifilia_35158	258	HAD-like superfamily	noIPR	PTHR33047 (PANTHER)
Tcordifilia_35169	1061	Chlorophyll A-B binding protein, plant and chromista	IPR036322	PTHR45290 (PANTHER)
Tcordifilia_35226	1089	DNA/RNA polymerase superfamily	noIPR	PTHR36893 (PANTHER)
Tcordifilia_35316	1122	P-loop containing nucleoside triphosphate hydrolase	noIPR	PTHR33384:SF27 (PANTHER)
Tcordifilia_35424	257	Oxo-4-hydroxy-4-carboxy-5-ureidoimidazoline decarboxylase superfamily	noIPR	PTHR33047:SF22 (PANTHER)
Tcordifilia_35435	1183	F-box-like domain superfamily	noIPR	PTHR33304 (PANTHER)
Tcordifilia_35502	1242	Helix-loop-helix DNA-binding domain superfamily	IPR026211	PTHR36319:SF3 (PANTHER)
Tcordifilia_35548	1291	Basic-leucine zipper domain	noIPR	PTHR33047:SF23 (PANTHER)
Tcordifilia_35590	1327	Uncharacterized protein At5g03900-like	IPR044200	PTHR47380 (PANTHER)
Tcordifilia_35698	1409	ACT domain-containing protein ACR1-12	IPR040217	PTHR31096 (PANTHER)
Tcordifilia_35723	1438	Protein unc-13 homologue	IPR008528	PTHR31280 (PANTHER)
Tcordifilia_35844	1749	null	noIPR	PTHR10751:SF97 (PANTHER)
Tcordifilia_35917	254	Protein TAR1	noIPR	PTHR38146 (PANTHER)
Tcordifilia_35987	254	Ribonuclease H superfamily	noIPR	PTHR33047:SF28 (PANTHER)
Tcordifilia_36278	435	Ubiquitin-like domain superfamily	noIPR	PTHR33047:SF22 (PANTHER)
Tcordifilia_36515	244	P-loop containing nucleoside triphosphate hydrolase	noIPR	PTHR34410 (PANTHER)
Tcordifilia_36522	244	Glutamate synthase, central-N	noIPR	PTHR33047 (PANTHER)
Tcordifilia_36540	402	DAHP synthetase, class II	noIPR	PTHR48245 (PANTHER)
Tcordifilia_36568	243	Protein TAR1	IPR044792	PTHR47188 (PANTHER)
Tcordifilia_36666	395	Protein TAR1	IPR044792	PTHR47188 (PANTHER)
Tcordifilia_36667	242	Thiamin diphosphate-binding fold	noIPR	PTHR33047 (PANTHER)
Tcordifilia_36722	241	Protein TAR1	IPR044792	PTHR47188 (PANTHER)
Tcordifilia_36731	241	NAD(P)-binding domain superfamily	noIPR	PTHR46567:SF2 (PANTHER)
Tcordifilia_37046	237	Heat shock protein 70 family	noIPR	PTHR46254 (PANTHER)
Tcordifilia_37048	236	TRAM/LAG1/CLN8 homology domain	noIPR	PTHR33047 (PANTHER)
Tcordifilia_37079	235	TRAM/LAG1/CLN8 homology domain	noIPR	PTHR38146:SF9 (PANTHER)
Tcordifilia_37080	235	Periplasmic binding protein-like I	noIPR	PTHR33047 (PANTHER)
Tcordifilia_37355	229	Cytochrome c oxidase-like, subunit I superfamily	noIPR	PTHR38146 (PANTHER)
Tcordifilia_37502	227	Concanavalin A-like lectin/glucanase domain superfamily	noIPR	PTHR34410 (PANTHER)
Tcordifilia_37547	226	Dihydroneopterin aldolase	noIPR	PTHR33047:SF22 (PANTHER)
Tcordifilia_37672	362	Protein TAR1	noIPR	PTHR34141 (PANTHER)
Tcordifilia_37887	219	Protein TAR1	noIPR	PTHR33047:SF29 (PANTHER)
Tcordifilia_38090	349	DNA/RNA polymerase superfamily	noIPR	PTHR33047 (PANTHER)
Tcordifilia_38094	215	DNA glycosylase, plant	noIPR	PTHR38146:SF8 (PANTHER)
Tcordifilia_38119	214	Protein TAR1	IPR044792	PTHR47188 (PANTHER)
Tcordifilia_38166	213	Protein TAR1	noIPR	PTHR33047 (PANTHER)

## Sheet: ProSiteProfiles
Sequence Name	Sequence Length	InterPro Name	InterPro Accession	InterPro Signatures
Tcordifilia_41565	1296	Expansin, family-45 endoglucanase-like domain profile.	ProSiteProfiles	PS50842
Tcordifilia_40017	1043	Insulin-like growth factor-binding protein (IGFBP) N-terminal domain profile.	ProSiteProfiles	PS51323
Tcordifilia_34235	712	Expansin, family-45 endoglucanase-like domain profile.	ProSiteProfiles	PS50842
Tcordifilia_42834	1973	Chitin-binding type-1 domain profile.	ProSiteProfiles	PS50941
Tcordifilia_39070	954	Thaumatin family profile.	ProSiteProfiles	PS51367
Tcordifilia_37953	879	Post-SET domain profile.	ProSiteProfiles	PS50868
Tcordifilia_42422	1611	Thaumatin family profile.	ProSiteProfiles	PS51367
Tcordifilia_31012	620	Thaumatin family profile.	ProSiteProfiles	PS51367
Tcordifilia_36127	784	Expansin, family-45 endoglucanase-like domain profile.	ProSiteProfiles	PS50842
Tcordifilia_38554	916	Thaumatin family profile.	ProSiteProfiles	PS51367
Tcordifilia_23004	493	Insulin-like growth factor-binding protein (IGFBP) N-terminal domain profile.	ProSiteProfiles	PS51323
Tcordifilia_38458	909	GATA-type zinc finger domain profile.	ProSiteProfiles	PS50114
Tcordifilia_38685	924	Disintegrin domain profile.	ProSiteProfiles	PS50214
Tcordifilia_39156	961	Expansin, family-45 endoglucanase-like domain profile.	ProSiteProfiles	PS50842
Tcordifilia_23528	500	Expansin, family-45 endoglucanase-like domain profile.	ProSiteProfiles	PS50842
Tcordifilia_41238	1224	Disintegrin domain profile.	ProSiteProfiles	PS50214
Tcordifilia_42811	1945	Insulin-like growth factor-binding protein (IGFBP) N-terminal domain profile.	ProSiteProfiles	PS51323
Tcordifilia_34318	715	Disintegrin domain profile.	ProSiteProfiles	PS50214
Tcordifilia_22568	488	EGF-like domain profile.	ProSiteProfiles	PS50026
Tcordifilia_41920	1410	Disintegrin domain profile.	ProSiteProfiles	PS50214
Tcordifilia_42220	1520	Expansin, family-45 endoglucanase-like domain profile.	ProSiteProfiles	PS50842
Tcordifilia_42860	2007	Expansin, family-45 endoglucanase-like domain profile.	ProSiteProfiles	PS50842
Tcordifilia_40802	1146	Insulin-like growth factor-binding protein (IGFBP) N-terminal domain profile.	ProSiteProfiles	PS51323
Tcordifilia_42270	1542	Insulin-like growth factor-binding protein (IGFBP) N-terminal domain profile.	ProSiteProfiles	PS51323
Tcordifilia_30641	612	Thaumatin family profile.	ProSiteProfiles	PS51367
Tcordifilia_34178	710	Insulin-like growth factor-binding protein (IGFBP) N-terminal domain profile.	ProSiteProfiles	PS51323
Tcordifilia_42400	1597	Thaumatin family profile.	ProSiteProfiles	PS51367
Tcordifilia_29013	580	Expansin, family-45 endoglucanase-like domain profile.	ProSiteProfiles	PS50842
Tcordifilia_38843	936	Insulin-like growth factor-binding protein (IGFBP) N-terminal domain profile.	ProSiteProfiles	PS51323

## Sheet: Gene3D
Sequence Name	Sequence Length	InterPro Name	InterPro Accession	InterPro Signatures
Tcordifilia_8	206	Protein TAR1	IPR010161	G3DSA:3.40.630.10 (GENE3D)
Tcordifilia_187	201	Protein-tyrosine phosphatase-like	noIPR	G3DSA:3.30.160.60 (GENE3D)
Tcordifilia_404	206	Protein TAR1	noIPR	G3DSA:3.90.1410.10 (GENE3D)
Tcordifilia_476	207	Mitochondrial carrier domain superfamily	IPR023395	G3DSA:1.50.40.10 (GENE3D)
Tcordifilia_506	207	Phosphoribosyltransferase-like	IPR029057	G3DSA:3.40.50.2020 (GENE3D)
Tcordifilia_540	208	Retrotransposon Copia-like, N-terminal	IPR001509	G3DSA:3.40.50.720 (GENE3D)
Tcordifilia_558	208	Cytochrome P450 superfamily	IPR036396	G3DSA:1.10.630.10 (GENE3D)
Tcordifilia_700	212	Potex/carlavirus coat protein	IPR036249	G3DSA:3.40.30.10 (GENE3D)
Tcordifilia_743	213	Tryptophan synthase beta subunit-like PLP-dependent enzyme	IPR036052	G3DSA:3.40.50.1100 (GENE3D)
Tcordifilia_809	215	Cyclophilin-like domain superfamily	IPR029000	G3DSA:2.40.100.10 (GENE3D)
Tcordifilia_1715	224	FAD/NAD-linked reductase, dimerisation domain superfamily	IPR016156	G3DSA:3.30.390.30 (GENE3D)
Tcordifilia_2034	227	P-type ATPase, cytoplasmic domain N	IPR023299	G3DSA:3.40.1110.10 (GENE3D)
Tcordifilia_2291	227	Topless family	IPR000719	G3DSA:1.10.510.10 (GENE3D)
Tcordifilia_2452	229	6-phosphogluconate dehydrogenase, domain 2	IPR013328	G3DSA:1.10.1040.10 (GENE3D)
Tcordifilia_2646	231	Cyclophilin-like domain superfamily	noIPR	G3DSA:1.10.8.480 (GENE3D)
Tcordifilia_2778	235	Bulb-type lectin domain superfamily	IPR036426	G3DSA:2.90.10.10 (GENE3D)
Tcordifilia_2937	236	Fumarase/histidase, N-terminal	IPR024083	G3DSA:1.10.275.10 (GENE3D)
Tcordifilia_2991	236	Tetratricopeptide-like helical domain superfamily	IPR011990	G3DSA:1.25.40.10 (GENE3D)
Tcordifilia_3077	238	Nucleotide-binding alpha-beta plait domain superfamily	IPR012677	G3DSA:3.30.70.330 (GENE3D)
Tcordifilia_3217	239	Armadillo-type fold	IPR043198	G3DSA:1.10.472.10 (GENE3D)
Tcordifilia_3524	244	Chlorophyll a/b binding domain superfamily	IPR023329	G3DSA:1.10.3460.10 (GENE3D)
Tcordifilia_3656	245	Leucine-rich repeat domain superfamily	IPR032675	G3DSA:3.80.10.10 (GENE3D)
Tcordifilia_3803	246	Vesicle transport v-SNARE, N-terminal domain superfamily	IPR038407	G3DSA:1.20.58.400 (GENE3D)
Tcordifilia_3977	249	Isopenicillin N synthase-like superfamily	IPR027443	G3DSA:2.60.120.330 (GENE3D)
Tcordifilia_4977	255	Magnesium-dependent phosphatase-1, eukaryotic/archaeal-type	IPR011009	G3DSA:3.30.200.20 (GENE3D)
Tcordifilia_5005	255	Phloem protein 2-like	IPR012317	G3DSA:3.90.228.10 (GENE3D)
Tcordifilia_5332	257	Peptidase S8/S53 domain superfamily	IPR036852	G3DSA:3.40.50.200 (GENE3D)
Tcordifilia_5796	262	PWI domain	IPR000719	G3DSA:1.10.510.10 (GENE3D)
Tcordifilia_5866	263	Histone-fold	IPR006447	G3DSA:1.10.10.60 (GENE3D)
Tcordifilia_6019	264	High mobility group box domain superfamily	IPR036910	G3DSA:1.10.30.10 (GENE3D)
Tcordifilia_6040	265	Papain-like cysteine peptidase superfamily	IPR000719	G3DSA:1.10.510.10 (GENE3D)
Tcordifilia_6239	265	Ribonuclease H superfamily	IPR036397	G3DSA:3.30.420.10 (GENE3D)
Tcordifilia_6992	266	Med25/PTOV1	IPR019410	G3DSA:3.40.50.150 (GENE3D)
Tcordifilia_7007	266	Pentatricopeptide repeat	IPR017853	G3DSA:3.20.20.80 (GENE3D)
Tcordifilia_7178	268	P-loop containing nucleoside triphosphate hydrolase	IPR027417	G3DSA:3.40.50.300 (GENE3D)
Tcordifilia_9394	271	DNA primase large subunit, eukaryotic/archaeal	noIPR	G3DSA:3.20.20.80 (GENE3D)
Tcordifilia_10655	273	NAC domain superfamily	IPR025778	G3DSA:2.170.270.10 (GENE3D)
Tcordifilia_10722	273	Tryptophan synthase beta subunit-like PLP-dependent enzyme	IPR006593	G3DSA:1.20.120.1770 (GENE3D)
Tcordifilia_11114	275	SWIB/MDM2 domain superfamily	IPR036885	G3DSA:1.10.245.10 (GENE3D)
Tcordifilia_11269	276	Tab2-like	IPR000727	G3DSA:1.20.5.110 (GENE3D)
Tcordifilia_11355	276	Ribosomal protein L14 superfamily	IPR036291	G3DSA:3.40.50.720 (GENE3D)
Tcordifilia_11710	278	Nucleotide-binding alpha-beta plait domain superfamily	IPR012677	G3DSA:3.30.70.330 (GENE3D)
Tcordifilia_11768	278	Nascent polypeptide-associated complex NAC domain	IPR000644	G3DSA:3.10.580.10 (GENE3D)
Tcordifilia_11922	279	Peptidase S8/S53 domain superfamily	IPR036852	G3DSA:3.40.50.200 (GENE3D)
Tcordifilia_12083	280	Reverse transcriptase/Diguanylate cyclase domain	IPR043128	G3DSA:3.30.70.270 (GENE3D)
Tcordifilia_12394	283	Chlorophyll a/b binding domain superfamily	IPR023329	G3DSA:1.10.3460.10 (GENE3D)
Tcordifilia_12462	284	P-loop containing nucleoside triphosphate hydrolase	IPR027417	G3DSA:3.40.50.300 (GENE3D)
Tcordifilia_12602	286	Alpha/Beta hydrolase fold	IPR029058	G3DSA:3.40.50.1820 (GENE3D)
Tcordifilia_12654	286	WD40/YVTN repeat-like-containing domain superfamily	IPR015943	G3DSA:2.130.10.10 (GENE3D)
Tcordifilia_12748	288	Armadillo-like helical	IPR011989	G3DSA:1.25.10.10 (GENE3D)
Tcordifilia_12958	290	P-loop containing nucleoside triphosphate hydrolase	IPR027417	G3DSA:3.40.50.300 (GENE3D)
Tcordifilia_13105	291	Nucleotidyltransferase superfamily	IPR001950	G3DSA:3.30.780.10 (GENE3D)
Tcordifilia_13331	297	DNA-binding domain superfamily	IPR028889	G3DSA:3.90.70.10 (GENE3D)
Tcordifilia_13392	297	Ribonuclease H superfamily	IPR036397	G3DSA:3.30.420.10 (GENE3D)
Tcordifilia_13525	839	[NiFe]-hydrogenase, large subunit	IPR011762	G3DSA:3.90.226.10 (GENE3D)
Tcordifilia_13741	300	Diphthamide synthesis DPH1/DPH2, domain 3	IPR042265	G3DSA:3.40.50.11860 (GENE3D)
Tcordifilia_13775	300	Histone-fold	IPR009072	G3DSA:1.10.20.10 (GENE3D)
Tcordifilia_13840	302	Carbamoyl-phosphate synthase small subunit, N-terminal domain superfamily	IPR036480	G3DSA:3.50.30.20 (GENE3D)
Tcordifilia_14193	307	Nucleotide-binding alpha-beta plait domain superfamily	IPR012677	G3DSA:3.30.70.330 (GENE3D)
Tcordifilia_14245	308	Armadillo-type fold	IPR001342	G3DSA:3.30.360.10 (GENE3D)
Tcordifilia_14250	308	PPM-type phosphatase domain superfamily	noIPR	G3DSA:6.10.250.940 (GENE3D)
Tcordifilia_14286	314	Cytochrome P450 superfamily	IPR036396	G3DSA:1.10.630.10 (GENE3D)
Tcordifilia_14291	308	Chlorophyll a/b binding domain superfamily	IPR023329	G3DSA:1.10.3460.10 (GENE3D)
Tcordifilia_14300	309	Exonuclease, phage-type/RecB, C-terminal	IPR011604	G3DSA:3.90.320.10 (GENE3D)
Tcordifilia_14432	311	Aconitase/3-isopropylmalate dehydratase large subunit, alpha/beta/alpha, subdomain 1/3	IPR015931	G3DSA:3.30.499.10 (GENE3D)
Tcordifilia_14528	311	Ribosomal protein P1/P2, N-terminal domain	IPR038716	G3DSA:1.10.10.1410 (GENE3D)
Tcordifilia_14629	316	Metallo-dependent phosphatase-like	IPR029052	G3DSA:3.60.21.10 (GENE3D)
Tcordifilia_14637	316	ATPase, nucleotide binding domain	IPR006722	G3DSA:3.30.450.70 (GENE3D)
Tcordifilia_14691	318	Rieske [2Fe-2S] iron-sulphur domain superfamily	IPR036922	G3DSA:2.102.10.10 (GENE3D)
Tcordifilia_14769	318	NFD6/NOXY2-like	IPR000873	G3DSA:2.30.38.10 (GENE3D)
Tcordifilia_14937	325	Tetratricopeptide-like helical domain superfamily	IPR011990	G3DSA:1.25.40.10 (GENE3D)
Tcordifilia_14941	326	Rieske [2Fe-2S] iron-sulphur domain superfamily	noIPR	G3DSA:3.40.140.10 (GENE3D)
Tcordifilia_14970	327	Pectin lyase fold	IPR012334	G3DSA:2.160.20.10 (GENE3D)
Tcordifilia_15005	327	Reverse transcriptase/Diguanylate cyclase domain	IPR043128	G3DSA:3.30.70.270 (GENE3D)
Tcordifilia_15096	328	Phosphoglycerate kinase, N-terminal	IPR015824	G3DSA:3.40.50.1260 (GENE3D)
Tcordifilia_15323	331	Aldolase-type TIM barrel	IPR013785	G3DSA:3.20.20.70 (GENE3D)
Tcordifilia_15324	331	-alpha-acetyltransferase 35, NatC auxiliary subunit	IPR007199	G3DSA:2.40.50.140 (GENE3D)
Tcordifilia_15478	332	Coiled-coil domain-containing protein 93	IPR039927	G3DSA:3.40.30.10 (GENE3D)
Tcordifilia_15505	333	Hydroxymethylglutaryl-CoA reductase, class I/II, NAD/NADP-binding domain superfamily	IPR009023	G3DSA:3.30.70.420 (GENE3D)
Tcordifilia_15509	333	Pyridoxal phosphate-dependent transferase, major domain	IPR015421	G3DSA:3.40.640.10 (GENE3D)
Tcordifilia_15548	334	(+) RNA virus helicase core domain	IPR036291	G3DSA:3.40.50.720 (GENE3D)
Tcordifilia_15590	336	Ribonuclease Z/Hydroxyacylglutathione hydrolase-like	IPR036866	G3DSA:3.60.15.10 (GENE3D)
Tcordifilia_15781	310	P-loop containing nucleoside triphosphate hydrolase	IPR027417	G3DSA:3.40.50.300 (GENE3D)
Tcordifilia_15899	310	Beta-lactamase/transpeptidase-like	IPR012338	G3DSA:3.40.710.10 (GENE3D)
Tcordifilia_16010	340	Kinesin-like protein	IPR036236	G3DSA:3.30.160.60 (GENE3D)
Tcordifilia_16038	341	Mitochondrial carrier domain superfamily	IPR023395	G3DSA:1.50.40.10 (GENE3D)
Tcordifilia_16065	342	Armadillo-like helical	IPR011989	G3DSA:1.25.10.10 (GENE3D)
Tcordifilia_16108	343	Ferritin-like superfamily	IPR001373	G3DSA:1.20.1310.10 (GENE3D)
Tcordifilia_16123	343	Leucine-rich repeat domain superfamily	IPR032675	G3DSA:3.80.10.10 (GENE3D)
Tcordifilia_16160	344	Alpha/Beta hydrolase fold	IPR029058	G3DSA:3.40.50.1820 (GENE3D)
Tcordifilia_16235	345	Leucine-rich repeat domain superfamily	IPR000907	G3DSA:2.60.60.20 (GENE3D)
Tcordifilia_16656	356	ENTH/VHS	IPR008942	G3DSA:1.25.40.90 (GENE3D)
Tcordifilia_16721	358	BSD domain superfamily	IPR035925	G3DSA:1.10.3970.10 (GENE3D)
Tcordifilia_16937	360	WD40/YVTN repeat-like-containing domain superfamily	IPR015943	G3DSA:2.130.10.10 (GENE3D)
Tcordifilia_17078	362	Cohesin subunit Scc3/SA	IPR008971	G3DSA:2.60.260.20 (GENE3D)
Tcordifilia_17151	363	Phosphoenolpyruvate carboxykinase, N-terminal	IPR001245	G3DSA:1.10.510.10 (GENE3D)
Tcordifilia_17189	363	Transcription factor DP	IPR004045	G3DSA:3.40.30.10 (GENE3D)
Tcordifilia_17231	310	Aldolase-type TIM barrel	IPR013785	G3DSA:3.20.20.70 (GENE3D)
Tcordifilia_17234	363	Rossmann-like alpha/beta/alpha sandwich fold	IPR014729	G3DSA:3.40.50.620 (GENE3D)
Tcordifilia_17309	364	Zinc finger, RING-type	noIPR	G3DSA:3.30.200.20 (GENE3D)
Tcordifilia_17453	365	Reverse transcriptase/Diguanylate cyclase domain	IPR043128	G3DSA:3.30.70.270 (GENE3D)
Tcordifilia_17542	366	Protein kinase-like domain superfamily	IPR000719	G3DSA:1.10.510.10 (GENE3D)
Tcordifilia_17701	368	Peptidyl-tRNA hydrolase superfamily	IPR036416	G3DSA:3.40.50.1470 (GENE3D)
Tcordifilia_17742	368	Ribonuclease H-like superfamily	IPR001096	G3DSA:1.10.132.130 (GENE3D)
Tcordifilia_17790	369	Tim10-like domain superfamily	IPR029063	G3DSA:3.40.50.150 (GENE3D)
Tcordifilia_17803	370	GDP-fucose protein O-fucosyltransferase	IPR000626	G3DSA:3.10.20.90 (GENE3D)
Tcordifilia_18092	374	Protein kinase-like domain superfamily	IPR005822	G3DSA:6.10.250.3250 (GENE3D)
Tcordifilia_18120	374	P-loop containing nucleoside triphosphate hydrolase	IPR027417	G3DSA:3.40.50.300 (GENE3D)
Tcordifilia_18178	375	P-type ATPase, cytoplasmic domain N	IPR023299	G3DSA:3.40.1110.10 (GENE3D)
Tcordifilia_18317	376	Tryptophan synthase beta subunit-like PLP-dependent enzyme	IPR036052	G3DSA:3.40.50.1100 (GENE3D)
Tcordifilia_18326	376	Aldolase-type TIM barrel	IPR013785	G3DSA:3.20.20.70 (GENE3D)
Tcordifilia_18350	376	Nucleotide-binding alpha-beta plait domain superfamily	IPR012677	G3DSA:3.30.70.330 (GENE3D)
Tcordifilia_18513	380	START-like domain superfamily	IPR023393	G3DSA:3.30.530.20 (GENE3D)
Tcordifilia_18555	380	Heavy metal-associated isoprenylated plant protein 16/46/47	IPR044652	G3DSA:1.10.510.10 (GENE3D)
Tcordifilia_18582	381	ABC transporter type 1, transmembrane domain superfamily	IPR036640	G3DSA:1.20.1560.10 (GENE3D)
Tcordifilia_18691	382	Leucine-rich repeat domain superfamily	IPR032675	G3DSA:3.80.10.10 (GENE3D)
Tcordifilia_18824	385	SANT/Myb domain	IPR011009	G3DSA:1.10.510.10 (GENE3D)
Tcordifilia_18825	386	ANL, N-terminal domain	IPR042099	G3DSA:3.40.50.12780 (GENE3D)
Tcordifilia_18853	388	Tetratricopeptide-like helical domain superfamily	IPR011990	G3DSA:1.25.40.10 (GENE3D)
Tcordifilia_18947	392	Leucine-rich repeat	IPR017930	G3DSA:1.10.10.60 (GENE3D)
Tcordifilia_18956	392	ABC transporter type 1, transmembrane domain superfamily	IPR036640	G3DSA:1.20.1560.10 (GENE3D)
Tcordifilia_18982	393	Protein kinase-like domain superfamily	IPR018333	G3DSA:1.50.10.20 (GENE3D)
Tcordifilia_19020	393	Leucine-rich repeat domain superfamily	IPR032675	G3DSA:3.80.10.10 (GENE3D)
Tcordifilia_19128	306	MIF4G-like domain superfamily	IPR016021	G3DSA:1.25.40.180 (GENE3D)
Tcordifilia_19269	395	PUA domain superfamily	IPR036974	G3DSA:2.30.130.10 (GENE3D)
Tcordifilia_19309	395	Chaperone J-domain superfamily	IPR036869	G3DSA:1.10.287.110 (GENE3D)
Tcordifilia_19416	397	High mobility group box domain superfamily	IPR036910	G3DSA:1.10.30.10 (GENE3D)
Tcordifilia_19426	397	ESCRT assembly domain	IPR011009	G3DSA:3.30.200.20 (GENE3D)
Tcordifilia_19448	398	Lactate dehydrogenase/glycoside hydrolase, family 4, C-terminal	IPR015955	G3DSA:3.90.110.10 (GENE3D)
Tcordifilia_19452	399	Lactate dehydrogenase/glycoside hydrolase, family 4, C-terminal	IPR017930	G3DSA:1.10.10.60 (GENE3D)
Tcordifilia_19457	399	Nucleophile aminohydrolases, N-terminal	IPR043198	G3DSA:1.10.472.10 (GENE3D)
Tcordifilia_19509	399	DNA/RNA polymerase superfamily	IPR001312	G3DSA:3.40.367.20 (GENE3D)
Tcordifilia_19512	400	ABC transporter type 1, transmembrane domain superfamily	IPR036640	G3DSA:1.20.1560.10 (GENE3D)
Tcordifilia_19563	401	Cyclin-like superfamily	noIPR	G3DSA:2.20.25.10 (GENE3D)
Tcordifilia_19575	402	Ribosomal protein L21 superfamily	IPR036948	G3DSA:2.30.30.70 (GENE3D)
Tcordifilia_19593	402	Pentatricopeptide repeat	IPR000719	G3DSA:1.10.510.10 (GENE3D)
Tcordifilia_19610	304	START-like domain superfamily	IPR041577	G3DSA:3.10.20.370 (GENE3D)
Tcordifilia_19639	403	Domain of unknown function DUF2431	IPR000719	G3DSA:1.10.510.10 (GENE3D)
Tcordifilia_19756	404	Ethylene-responsive transcription factor	IPR021720	G3DSA:2.60.120.430 (GENE3D)
Tcordifilia_19874	407	Phosphofructokinase superfamily	IPR035966	G3DSA:3.40.50.460 (GENE3D)
Tcordifilia_19887	407	CH domain superfamily	IPR036872	G3DSA:1.10.418.10 (GENE3D)
Tcordifilia_19922	407	Beta-grasp domain superfamily	IPR012675	G3DSA:3.10.20.30 (GENE3D)
Tcordifilia_19943	409	Ricin B-like lectins	IPR029063	G3DSA:3.40.50.150 (GENE3D)
Tcordifilia_19972	409	Nucleoside phosphorylase superfamily	IPR006447	G3DSA:1.10.10.60 (GENE3D)
Tcordifilia_19997	409	Reverse transcriptase/Diguanylate cyclase domain	IPR043128	G3DSA:3.30.70.270 (GENE3D)
Tcordifilia_20076	411	P-loop containing nucleoside triphosphate hydrolase	IPR027417	G3DSA:3.40.50.300 (GENE3D)
Tcordifilia_20141	412	Armadillo-like helical	IPR011989	G3DSA:1.25.10.10 (GENE3D)
Tcordifilia_20204	413	Glycoside hydrolase superfamily	IPR029069	G3DSA:3.10.129.10 (GENE3D)
Tcordifilia_20212	413	2Fe-2S ferredoxin-like superfamily	IPR016040	G3DSA:3.40.50.720 (GENE3D)
Tcordifilia_20265	413	Lactate dehydrogenase/glycoside hydrolase, family 4, C-terminal	IPR015955	G3DSA:3.90.110.10 (GENE3D)
Tcordifilia_20281	414	Homeobox-like domain superfamily	IPR006070	G3DSA:3.90.870.10 (GENE3D)
Tcordifilia_20308	414	Transcription factor TGA like domain	IPR043502	G3DSA:3.10.10.10 (GENE3D)
Tcordifilia_20324	414	Phosphofructokinase superfamily	IPR006895	G3DSA:2.30.30.380 (GENE3D)
Tcordifilia_20351	415	Magnesium transporter MRS2-like	IPR011009	G3DSA:1.10.510.10 (GENE3D)
Tcordifilia_20363	415	P-type ATPase, cytoplasmic domain N	IPR023299	G3DSA:3.40.1110.10 (GENE3D)
Tcordifilia_20422	416	Tetratricopeptide-like helical domain superfamily	IPR011990	G3DSA:1.25.40.10 (GENE3D)
Tcordifilia_20523	417	Tetratricopeptide-like helical domain superfamily	IPR011990	G3DSA:1.25.40.10 (GENE3D)
Tcordifilia_20552	417	MACPF domain-containing protein CAD1/NSL1-like	noIPR	G3DSA:3.40.50.11350 (GENE3D)
Tcordifilia_20560	419	ACP-like superfamily	IPR036736	G3DSA:1.10.1200.10 (GENE3D)
Tcordifilia_20573	420	FAD/NAD(P)-binding domain superfamily	IPR036188	G3DSA:3.50.50.60 (GENE3D)
Tcordifilia_20615	420	COG complex component, COG2	noIPR	G3DSA:2.40.50.140 (GENE3D)
Tcordifilia_20647	421	Ribonuclease H superfamily	IPR036397	G3DSA:3.30.420.10 (GENE3D)
Tcordifilia_20738	422	Calycin	IPR012674	G3DSA:2.40.128.20 (GENE3D)
Tcordifilia_20923	424	Ribonuclease H superfamily	IPR036397	G3DSA:3.30.420.10 (GENE3D)
Tcordifilia_20927	299	Reverse transcriptase/Diguanylate cyclase domain	IPR043128	G3DSA:3.30.70.270 (GENE3D)
Tcordifilia_20954	425	Immunoglobulin-like fold	IPR013783	G3DSA:2.60.40.10 (GENE3D)
Tcordifilia_20955	425	Alpha/Beta hydrolase fold	IPR029058	G3DSA:3.40.50.1820 (GENE3D)
Tcordifilia_21014	426	null	IPR025799	G3DSA:3.20.20.150 (GENE3D)
Tcordifilia_21015	426	P-loop containing nucleoside triphosphate hydrolase	IPR027417	G3DSA:3.40.50.300 (GENE3D)
Tcordifilia_21030	427	Aldolase-type TIM barrel	IPR013785	G3DSA:3.20.20.70 (GENE3D)
Tcordifilia_21032	427	Tetratricopeptide-like helical domain superfamily	IPR033389	G3DSA:3.10.20.90 (GENE3D)
Tcordifilia_21187	428	Tetratricopeptide-like helical domain superfamily	IPR011990	G3DSA:1.25.40.10 (GENE3D)
Tcordifilia_21192	429	Leucine-rich repeat domain superfamily	IPR032675	G3DSA:3.80.10.10 (GENE3D)
Tcordifilia_21216	429	Tetratricopeptide-like helical domain superfamily	IPR001944	G3DSA:2.60.120.260 (GENE3D)
Tcordifilia_21229	430	Leucine-rich repeat domain superfamily	IPR032675	G3DSA:3.80.10.10 (GENE3D)
Tcordifilia_21248	430	Ribosomal protein L30, ferredoxin-like fold domain superfamily	IPR036919	G3DSA:3.30.1390.20 (GENE3D)
Tcordifilia_21264	431	Translation initiation factor 2A	IPR045095	G3DSA:3.10.580.10 (GENE3D)
Tcordifilia_21282	431	Peptidase family A1 domain	IPR015797	G3DSA:3.90.79.10 (GENE3D)
Tcordifilia_21295	431	DNA/RNA polymerase superfamily	IPR022755	G3DSA:3.30.160.60 (GENE3D)
Tcordifilia_21318	433	HAD superfamily	IPR023214	G3DSA:3.40.50.1000 (GENE3D)
Tcordifilia_21331	433	Phosphorylated adapter RNA export protein, RNA-binding domain superfamily	IPR038092	G3DSA:1.10.10.1440 (GENE3D)
Tcordifilia_21417	435	SAC3/GANP/THP3	IPR002048	G3DSA:1.10.238.10 (GENE3D)
Tcordifilia_21493	435	Ribosomal protein S8e	noIPR	G3DSA:1.25.40.470 (GENE3D)
Tcordifilia_21495	436	Isoprenoid synthase domain superfamily	IPR008949	G3DSA:1.10.600.10 (GENE3D)
Tcordifilia_21551	437	Serine acetyltransferase, N-terminal domain superfamily	IPR042122	G3DSA:1.10.3130.10 (GENE3D)
Tcordifilia_21585	437	Ribonuclease Z/Hydroxyacylglutathione hydrolase-like	IPR036866	G3DSA:3.60.15.10 (GENE3D)
Tcordifilia_21639	437	Cytochrome P450 superfamily	IPR036396	G3DSA:1.10.630.10 (GENE3D)
Tcordifilia_21696	438	Peptidase M41-like	IPR037219	G3DSA:1.20.58.760 (GENE3D)
Tcordifilia_21726	439	Retrotransposon gag domain	IPR011556	G3DSA:3.30.590.20 (GENE3D)
Tcordifilia_21765	439	WD40/YVTN repeat-like-containing domain superfamily	IPR015943	G3DSA:2.130.10.10 (GENE3D)
Tcordifilia_21851	440	Tryptophan synthase beta subunit-like PLP-dependent enzyme	IPR036052	G3DSA:3.40.50.1100 (GENE3D)
Tcordifilia_21968	440	Ribonuclease H superfamily	IPR036397	G3DSA:3.30.420.10 (GENE3D)
Tcordifilia_21976	441	Nucleotide-binding alpha-beta plait domain superfamily	IPR012677	G3DSA:3.30.70.330 (GENE3D)
Tcordifilia_22040	442	Nucleophile aminohydrolases, N-terminal	IPR041588	G3DSA:1.10.340.70 (GENE3D)
Tcordifilia_22070	443	Mpv17/PMP22	IPR035969	G3DSA:1.10.472.80 (GENE3D)
Tcordifilia_22189	445	Cornichon	IPR006176	G3DSA:3.40.50.720 (GENE3D)
Tcordifilia_22263	445	Ribosomal protein S5 domain 2-type fold, subgroup	IPR014721	G3DSA:3.30.230.10 (GENE3D)
Tcordifilia_22286	445	Metal-dependent hydrolase, composite domain superfamily	IPR011059	G3DSA:2.30.40.10 (GENE3D)
Tcordifilia_22313	446	RNA-binding domain superfamily	IPR011905	G3DSA:3.40.30.10 (GENE3D)
Tcordifilia_22323	446	JmjC domain	noIPR	G3DSA:1.10.510.10 (GENE3D)
Tcordifilia_22345	446	ssDNA-binding transcriptional regulator	IPR000719	G3DSA:1.10.510.10 (GENE3D)
Tcordifilia_22369	446	WD40/YVTN repeat-like-containing domain superfamily	IPR015943	G3DSA:2.130.10.10 (GENE3D)
Tcordifilia_22464	447	Pentatricopeptide repeat	IPR023753	G3DSA:3.50.50.100 (GENE3D)
Tcordifilia_22474	447	Branched-chain-amino-acid aminotransferase-like, C-terminal	IPR043132	G3DSA:3.20.10.10 (GENE3D)
Tcordifilia_22542	448	Metal-dependent hydrolase, composite domain superfamily	IPR006447	G3DSA:1.10.10.60 (GENE3D)
Tcordifilia_22561	449	Ribonuclease H superfamily	IPR036397	G3DSA:3.30.420.10 (GENE3D)
Tcordifilia_22582	293	START-like domain superfamily	IPR023393	G3DSA:3.30.530.20 (GENE3D)
Tcordifilia_22589	293	Prp8 RNase domain IV, fingers region	IPR043173	G3DSA:1.20.80.40 (GENE3D)
Tcordifilia_22603	451	P-loop containing nucleoside triphosphate hydrolase	IPR027417	G3DSA:3.40.50.300 (GENE3D)
Tcordifilia_22672	452	Amino acid/polyamine transporter I	IPR042855	G3DSA:1.20.5.110 (GENE3D)
Tcordifilia_22734	453	Tryptophan synthase beta subunit-like PLP-dependent enzyme	IPR001547	G3DSA:3.20.20.80 (GENE3D)
Tcordifilia_22772	453	Alpha/Beta hydrolase fold	IPR029058	G3DSA:3.40.50.1820 (GENE3D)
Tcordifilia_22837	454	Tetratricopeptide-like helical domain superfamily	IPR011990	G3DSA:1.25.40.10 (GENE3D)
Tcordifilia_22861	454	PHR1-like	noIPR	G3DSA:1.10.8.60 (GENE3D)
Tcordifilia_22913	454	ATP12 orthogonal Bundle domain superfamily	IPR023335	G3DSA:1.10.3580.10 (GENE3D)
Tcordifilia_22984	455	Alpha/Beta hydrolase fold	IPR038765	G3DSA:3.40.395.10 (GENE3D)
Tcordifilia_23053	457	Chaperone J-domain superfamily	IPR036397	G3DSA:3.40.50.2300 (GENE3D)
Tcordifilia_23063	457	HAD superfamily	IPR023214	G3DSA:3.40.50.1000 (GENE3D)
Tcordifilia_23091	458	SEC-C motif	IPR000757	G3DSA:2.60.120.200 (GENE3D)
Tcordifilia_23143	459	Ribonuclease H superfamily	IPR036397	G3DSA:3.30.420.10 (GENE3D)
Tcordifilia_23173	459	Pentatricopeptide repeat	IPR036875	G3DSA:4.10.60.10 (GENE3D)
Tcordifilia_23208	459	PDZ superfamily	IPR036034	G3DSA:2.30.42.10 (GENE3D)
Tcordifilia_23286	461	Peptidase C13, legumain	IPR041588	G3DSA:1.10.340.70 (GENE3D)
Tcordifilia_23288	461	ATPase family AAA domain-containing protein 3	IPR001394	G3DSA:3.90.70.10 (GENE3D)
Tcordifilia_23358	462	Kelch-type beta propeller	IPR015915	G3DSA:2.120.10.80 (GENE3D)
Tcordifilia_23379	463	Mitochondrial carrier domain superfamily	IPR001223	G3DSA:3.20.20.80 (GENE3D)
Tcordifilia_23459	464	At5g01610-like superfamily	IPR036758	G3DSA:2.30.240.10 (GENE3D)
Tcordifilia_23460	291	Tetratricopeptide-like helical domain superfamily	IPR011990	G3DSA:1.25.40.10 (GENE3D)
Tcordifilia_23500	667	RNA polymerase Rpb2, domain 2 superfamily	IPR037034	G3DSA:3.90.1110.10 (GENE3D)
Tcordifilia_23524	465	Phloem protein 2-like	IPR011074	G3DSA:1.10.8.20 (GENE3D)
Tcordifilia_23550	465	Reverse transcriptase/Diguanylate cyclase domain	IPR043128	G3DSA:3.30.70.270 (GENE3D)
Tcordifilia_23577	466	Rossmann-like alpha/beta/alpha sandwich fold	IPR014729	G3DSA:3.40.50.620 (GENE3D)
Tcordifilia_23592	466	Protein DEHYDRATION-INDUCED 19	IPR008521	G3DSA:1.10.3730.20 (GENE3D)
Tcordifilia_23594	466	Aspartic peptidase domain superfamily	IPR021109	G3DSA:2.40.70.10 (GENE3D)
Tcordifilia_23670	466	DNA-directed RNA polymerase, insert domain superfamily	IPR036643	G3DSA:2.170.120.12 (GENE3D)
Tcordifilia_23680	466	WW domain binding protein 11	noIPR	G3DSA:3.90.1410.10 (GENE3D)
Tcordifilia_23767	467	Armadillo-type fold	IPR000571	G3DSA:4.10.1000.10 (GENE3D)
Tcordifilia_23815	468	Zinc finger, RING/FYVE/PHD-type	IPR013083	G3DSA:3.30.40.10 (GENE3D)
Tcordifilia_23840	290	Histidine kinase/HSP90-like ATPase superfamily	IPR036890	G3DSA:3.30.565.10 (GENE3D)
Tcordifilia_23962	470	Leucine-rich repeat domain superfamily	IPR032675	G3DSA:3.80.10.10 (GENE3D)
Tcordifilia_23968	470	PLC-like phosphodiesterase, TIM beta/alpha-barrel domain superfamily	IPR000719	G3DSA:1.10.510.10 (GENE3D)
Tcordifilia_23988	470	Ribonuclease H superfamily	IPR036397	G3DSA:3.30.420.10 (GENE3D)
Tcordifilia_24008	471	Ribonuclease H superfamily	IPR036397	G3DSA:3.30.420.10 (GENE3D)
Tcordifilia_24030	471	Zinc finger, RING-type	IPR000571	G3DSA:4.10.1000.10 (GENE3D)
Tcordifilia_24052	471	Ribonuclease H superfamily	IPR036397	G3DSA:3.30.420.10 (GENE3D)
Tcordifilia_24075	472	Protein of unknown function DUF936, plant	noIPR	G3DSA:3.40.50.720 (GENE3D)
Tcordifilia_24113	472	Nucleotidyltransferase superfamily	IPR043519	G3DSA:3.30.460.10 (GENE3D)
Tcordifilia_24122	472	NADH-ubiquinone oxidoreductase, 21kDa subunit, N-terminal	IPR005106	G3DSA:3.40.50.720 (GENE3D)
Tcordifilia_24153	473	P-loop containing nucleoside triphosphate hydrolase	IPR006145	G3DSA:3.30.2350.10 (GENE3D)
Tcordifilia_24160	473	Pentatricopeptide repeat	IPR000261	G3DSA:1.10.238.10 (GENE3D)
Tcordifilia_24200	473	P-loop containing nucleoside triphosphate hydrolase	IPR027417	G3DSA:3.40.50.300 (GENE3D)
Tcordifilia_24254	474	C2 domain superfamily	IPR035892	G3DSA:2.60.40.150 (GENE3D)
Tcordifilia_24260	289	Rudiment single hybrid motif	IPR027417	G3DSA:1.10.8.60 (GENE3D)
Tcordifilia_24290	474	DHS-like NAD/FAD-binding domain superfamily	IPR012317	G3DSA:3.90.228.10 (GENE3D)
Tcordifilia_24311	475	Chloramphenicol acetyltransferase-like domain superfamily	IPR023213	G3DSA:3.30.559.10 (GENE3D)
Tcordifilia_24315	475	Aldolase-type TIM barrel	IPR013785	G3DSA:3.20.20.70 (GENE3D)
Tcordifilia_24337	476	Protein of unknown function DUF1635	IPR016185	G3DSA:3.40.50.20 (GENE3D)
Tcordifilia_24371	476	ACP-like superfamily	IPR000594	G3DSA:3.40.50.720 (GENE3D)
Tcordifilia_24410	477	WD40/YVTN repeat-like-containing domain superfamily	IPR015943	G3DSA:2.130.10.10 (GENE3D)
Tcordifilia_24476	477	Pyridoxal phosphate-dependent transferase, major domain	IPR015421	G3DSA:3.40.640.10 (GENE3D)
Tcordifilia_24477	477	Cyclin-like superfamily	noIPR	G3DSA:1.20.1110.10 (GENE3D)
Tcordifilia_24498	478	MFS transporter superfamily	IPR036259	G3DSA:1.20.1250.20 (GENE3D)
Tcordifilia_24514	479	SBP domain superfamily	IPR036893	G3DSA:4.10.1100.10 (GENE3D)
Tcordifilia_24526	480	MFS transporter superfamily	IPR036259	G3DSA:1.20.1250.20 (GENE3D)
Tcordifilia_24557	480	Ankyrin repeat-containing domain superfamily	IPR036770	G3DSA:1.25.40.20 (GENE3D)
Tcordifilia_24563	288	Ribonuclease H superfamily	IPR036397	G3DSA:3.30.420.10 (GENE3D)
Tcordifilia_24595	481	Armadillo-like helical	IPR011989	G3DSA:1.25.10.10 (GENE3D)
Tcordifilia_24650	482	WD40/YVTN repeat-like-containing domain superfamily	IPR015943	G3DSA:2.130.10.10 (GENE3D)
Tcordifilia_24754	483	Cyclophilin-like domain superfamily	IPR016040	G3DSA:3.40.50.720 (GENE3D)
Tcordifilia_24765	483	Leucine-rich repeat domain superfamily	IPR032675	G3DSA:3.80.10.10 (GENE3D)
Tcordifilia_24854	483	Mitochondrial glycoprotein superfamily	IPR036561	G3DSA:3.10.280.10 (GENE3D)
Tcordifilia_24907	484	P-loop containing nucleoside triphosphate hydrolase	IPR001223	G3DSA:3.20.20.80 (GENE3D)
Tcordifilia_24938	639	Cytochrome P450 superfamily	IPR036396	G3DSA:1.10.630.10 (GENE3D)
Tcordifilia_24986	485	Type 1 protein phosphatase inhibitor	IPR000834	G3DSA:3.40.630.10 (GENE3D)
Tcordifilia_25042	485	Glycoside hydrolase-type carbohydrate-binding	IPR014718	G3DSA:2.70.98.10 (GENE3D)
Tcordifilia_25113	487	HotDog domain superfamily	IPR006680	G3DSA:3.20.20.140 (GENE3D)
Tcordifilia_25138	487	Pectin lyase fold	IPR012334	G3DSA:2.160.20.10 (GENE3D)
Tcordifilia_25164	487	Chloroplast protein import component Tic20	IPR006674	G3DSA:1.10.3210.10 (GENE3D)
Tcordifilia_25202	488	Alpha/Beta hydrolase fold	IPR029058	G3DSA:3.40.50.1820 (GENE3D)
Tcordifilia_25239	488	Complex 1 LYR protein	IPR039562	G3DSA:2.40.50.100 (GENE3D)
Tcordifilia_25348	489	P-loop containing nucleoside triphosphate hydrolase	IPR027417	G3DSA:3.40.50.300 (GENE3D)
Tcordifilia_25361	489	Reverse transcriptase/Diguanylate cyclase domain	IPR043128	G3DSA:3.30.70.270 (GENE3D)
Tcordifilia_25401	490	Alpha-ketoglutarate-dependent dioxygenase AlkB-like superfamily	IPR037151	G3DSA:2.60.120.590 (GENE3D)
Tcordifilia_25475	490	Tetratricopeptide-like helical domain superfamily	IPR011990	G3DSA:1.25.40.10 (GENE3D)
Tcordifilia_25479	490	Armadillo-like helical	IPR011989	G3DSA:1.25.10.10 (GENE3D)
Tcordifilia_25493	623	Aldolase-type TIM barrel	IPR013785	G3DSA:3.20.20.70 (GENE3D)
Tcordifilia_25548	491	Cytochrome P450 superfamily	IPR044043	G3DSA:3.90.380.10 (GENE3D)
Tcordifilia_25596	491	AP2/ERF domain superfamily	IPR036955	G3DSA:3.30.730.10 (GENE3D)
Tcordifilia_25602	491	DNA-binding domain superfamily	IPR043534	G3DSA:3.20.20.80 (GENE3D)
Tcordifilia_25607	492	Histidine kinase/HSP90-like ATPase superfamily	IPR000727	G3DSA:1.20.5.110 (GENE3D)
Tcordifilia_25621	492	Class I glutamine amidotransferase-like	IPR029062	G3DSA:3.40.50.880 (GENE3D)
Tcordifilia_25709	493	ADC synthase	IPR005801	G3DSA:3.60.120.10 (GENE3D)
Tcordifilia_25769	494	Alpha/Beta hydrolase fold	IPR029058	G3DSA:3.40.50.1820 (GENE3D)
Tcordifilia_25824	494	Zinc finger, RING-type	IPR004160	G3DSA:2.40.30.10 (GENE3D)
Tcordifilia_25844	494	WD40/YVTN repeat-like-containing domain superfamily	IPR015943	G3DSA:2.130.10.10 (GENE3D)
Tcordifilia_25906	494	VPS9 domain superfamily	IPR037191	G3DSA:1.20.1050.80 (GENE3D)
Tcordifilia_25931	494	Formin, FH2 domain superfamily	IPR042201	G3DSA:1.20.58.2220 (GENE3D)
Tcordifilia_25983	494	Cryptochrome/DNA photolyase, FAD-binding domain-like superfamily	IPR000719	G3DSA:1.10.510.10 (GENE3D)
Tcordifilia_26046	495	Kinesin motor domain superfamily	IPR036961	G3DSA:3.40.850.10 (GENE3D)
Tcordifilia_26100	496	Pentatricopeptide repeat	noIPR	G3DSA:1.20.120.720 (GENE3D)
Tcordifilia_26136	496	Rossmann-like alpha/beta/alpha sandwich fold	IPR014729	G3DSA:3.40.50.620 (GENE3D)
Tcordifilia_26139	496	Protein kinase-like domain superfamily	noIPR	G3DSA:3.30.450.50 (GENE3D)
Tcordifilia_26183	497	Purple acid phosphatase-like, N-terminal	IPR001245	G3DSA:1.10.510.10 (GENE3D)
Tcordifilia_26210	497	Endonuclease/exonuclease/phosphatase superfamily	IPR036691	G3DSA:3.60.10.10 (GENE3D)
Tcordifilia_26248	498	Reverse transcriptase/Diguanylate cyclase domain	IPR043128	G3DSA:3.30.70.270 (GENE3D)
Tcordifilia_26254	498	6-phosphogluconate dehydrogenase, domain 2	IPR013328	G3DSA:1.10.1040.10 (GENE3D)
Tcordifilia_26274	498	HSP20-like chaperone	IPR008978	G3DSA:2.60.40.790 (GENE3D)
Tcordifilia_26287	498	Class I glutamine amidotransferase-like	IPR016639	G3DSA:3.40.30.10 (GENE3D)
Tcordifilia_26317	498	Valyl/Leucyl/Isoleucyl-tRNA synthetase, editing domain	IPR009008	G3DSA:3.90.740.10 (GENE3D)
Tcordifilia_26326	499	Pyruvate/Phosphoenolpyruvate kinase-like domain superfamily	IPR011990	G3DSA:1.25.40.390 (GENE3D)
Tcordifilia_26399	500	P-loop containing nucleoside triphosphate hydrolase	IPR027417	G3DSA:3.40.50.300 (GENE3D)
Tcordifilia_26445	500	Transketolase C-terminal/Pyruvate-ferredoxin oxidoreductase domain II	IPR009014	G3DSA:3.40.50.920 (GENE3D)
Tcordifilia_26455	500	Smr domain superfamily	IPR000719	G3DSA:1.10.510.10 (GENE3D)
Tcordifilia_26459	501	ATP synthase, F1 complex, gamma subunit superfamily	IPR001017	G3DSA:3.40.50.970 (GENE3D)
Tcordifilia_26579	502	Valyl/Leucyl/Isoleucyl-tRNA synthetase, editing domain	IPR029063	G3DSA:3.40.50.150 (GENE3D)
Tcordifilia_26620	502	Cellulose synthase	IPR040072	G3DSA:1.10.150.530 (GENE3D)
Tcordifilia_26625	502	Copper amine oxidase, catalytic domain superfamily	IPR036460	G3DSA:2.70.98.20 (GENE3D)
Tcordifilia_26736	504	Phosphofructokinase superfamily	IPR035966	G3DSA:3.40.50.460 (GENE3D)
Tcordifilia_26794	504	AP180 N-terminal homology (ANTH) domain	IPR000719	G3DSA:3.30.200.20 (GENE3D)
Tcordifilia_26809	504	Alpha/Beta hydrolase fold	IPR029058	G3DSA:3.40.50.1820 (GENE3D)
Tcordifilia_26890	506	Mpv17/PMP22	IPR032297	G3DSA:4.10.1000.10 (GENE3D)
Tcordifilia_26989	508	Alpha/Beta hydrolase fold	IPR002225	G3DSA:3.40.50.720 (GENE3D)
Tcordifilia_27064	602	ATPase, F1/V1 complex, beta/alpha subunit, C-terminal	IPR024034	G3DSA:1.10.1140.10 (GENE3D)
Tcordifilia_27125	510	Nucleotide-binding alpha-beta plait domain superfamily	IPR012677	G3DSA:3.30.70.330 (GENE3D)
Tcordifilia_27136	510	Creatinase/aminopeptidase-like	IPR036005	G3DSA:3.90.230.10 (GENE3D)
Tcordifilia_27181	510	Ribonuclease H superfamily	IPR036397	G3DSA:3.30.420.10 (GENE3D)
Tcordifilia_27197	510	ENT domain-like superfamily	IPR036142	G3DSA:1.10.1240.40 (GENE3D)
Tcordifilia_27198	510	Armadillo-like helical	IPR011989	G3DSA:1.25.10.10 (GENE3D)
Tcordifilia_27207	510	Ribonuclease H superfamily	IPR036397	G3DSA:3.30.420.10 (GENE3D)
Tcordifilia_27221	511	Tetratricopeptide-like helical domain superfamily	IPR011990	G3DSA:1.25.40.10 (GENE3D)
Tcordifilia_27253	511	Rad21/Rec8-like protein	IPR010935	G3DSA:1.20.1060.20 (GENE3D)
Tcordifilia_27441	512	Prefoldin	IPR009053	G3DSA:1.10.287.370 (GENE3D)
Tcordifilia_27507	513	Glycosyltransferase-like KOBITO 1	IPR034904	G3DSA:6.10.250.1280 (GENE3D)
Tcordifilia_27518	513	Domain of unknown function DUF632	IPR021131	G3DSA:3.100.10.10 (GENE3D)
Tcordifilia_27572	513	DNA/RNA polymerase superfamily	IPR001348	G3DSA:3.40.190.10 (GENE3D)
Tcordifilia_27589	513	Monooxygenase/2-heptyl-3-hydroxy-4(1H)-quinolone synthase	noIPR	G3DSA:3.40.50.2000 (GENE3D)
Tcordifilia_27611	514	NADP-dependent oxidoreductase domain superfamily	IPR036812	G3DSA:3.20.20.100 (GENE3D)
Tcordifilia_27614	514	CobW-like, C-terminal domain superfamily	IPR036627	G3DSA:3.30.1220.10 (GENE3D)
Tcordifilia_27663	514	FAD/NAD(P)-binding domain superfamily	IPR036188	G3DSA:3.50.50.60 (GENE3D)
Tcordifilia_27672	515	Reverse transcriptase/Diguanylate cyclase domain	IPR043128	G3DSA:3.30.70.270 (GENE3D)
Tcordifilia_27697	515	Aminoacyl-tRNA synthetase, class II	IPR007269	G3DSA:1.20.120.1630 (GENE3D)
Tcordifilia_27717	515	Amino acid/polyamine transporter I	IPR004046	G3DSA:1.20.1050.10 (GENE3D)
Tcordifilia_27807	516	Fe-S cluster assembly domain superfamily	IPR034904	G3DSA:3.30.300.130 (GENE3D)
Tcordifilia_27831	516	Chlorophyll A-B binding protein, plant and chromista	IPR002320	G3DSA:3.30.930.10 (GENE3D)
Tcordifilia_27847	517	Six-hairpin glycosidase-like superfamily	IPR012341	G3DSA:1.50.10.10 (GENE3D)
Tcordifilia_27855	517	Histone deacetylase domain superfamily	IPR037138	G3DSA:3.40.800.20 (GENE3D)
Tcordifilia_27866	517	Kelch-type beta propeller	noIPR	G3DSA:3.30.200.20 (GENE3D)
Tcordifilia_27902	282	Phosphoribosyltransferase-like	IPR029057	G3DSA:3.40.50.2020 (GENE3D)
Tcordifilia_27945	282	Transcription termination factor, mitochondrial/chloroplastic	IPR002317	G3DSA:3.30.930.10 (GENE3D)
Tcordifilia_27955	519	GTP-binding protein TrmE/Glycine cleavage system T protein, domain 1	IPR027266	G3DSA:3.30.1360.120 (GENE3D)
Tcordifilia_28014	520	MFS transporter superfamily	IPR036259	G3DSA:1.20.1250.20 (GENE3D)
Tcordifilia_28027	520	Cytochrome b-c1 complex subunit 8 superfamily	IPR036642	G3DSA:1.20.5.210 (GENE3D)
Tcordifilia_28041	521	Armadillo-like helical	IPR011989	G3DSA:1.25.10.10 (GENE3D)
Tcordifilia_28048	521	Helix-loop-helix DNA-binding domain superfamily	IPR036638	G3DSA:4.10.280.10 (GENE3D)
Tcordifilia_28057	521	Ribosomal protein L7/L12, C-terminal/adaptor protein ClpS-like	IPR014719	G3DSA:3.30.1390.10 (GENE3D)
Tcordifilia_28090	522	Aquaporin transporter	IPR001179	G3DSA:3.10.50.40 (GENE3D)
Tcordifilia_28097	522	Sterile alpha motif/pointed domain superfamily	IPR013761	G3DSA:1.10.150.50 (GENE3D)
Tcordifilia_28198	522	SAC3/GANP/THP3	IPR018484	G3DSA:3.30.420.40 (GENE3D)
Tcordifilia_28202	522	P-loop containing nucleoside triphosphate hydrolase	IPR027417	G3DSA:3.40.50.300 (GENE3D)
Tcordifilia_28203	522	Ribonuclease H superfamily	IPR036397	G3DSA:3.30.420.10 (GENE3D)
Tcordifilia_28222	522	Transmembrane protein TMEM64	IPR000719	G3DSA:1.10.510.10 (GENE3D)
Tcordifilia_28229	523	Galactose mutarotase-like domain superfamily	IPR000424	G3DSA:2.40.50.140 (GENE3D)
Tcordifilia_28259	523	MFS transporter superfamily	IPR036259	G3DSA:1.20.1250.20 (GENE3D)
Tcordifilia_28268	523	Reverse transcriptase/Diguanylate cyclase domain	IPR043128	G3DSA:3.30.70.270 (GENE3D)
Tcordifilia_28314	523	Aquaporin-like	IPR023271	G3DSA:1.20.1080.10 (GENE3D)
Tcordifilia_28319	523	Magnesium transporter MRS2-like	IPR012386	G3DSA:3.90.1140.10 (GENE3D)
Tcordifilia_28364	524	Nucleic acid-binding, OB-fold	IPR002213	G3DSA:3.40.50.2000 (GENE3D)
Tcordifilia_28386	524	Nucleotide-binding alpha-beta plait domain superfamily	IPR012677	G3DSA:3.30.70.330 (GENE3D)
Tcordifilia_28389	524	Ribosomal protein L5 domain superfamily	IPR022803	G3DSA:3.30.1440.10 (GENE3D)
Tcordifilia_28391	524	Protein kinase-like domain superfamily	IPR013246	G3DSA:3.30.160.60 (GENE3D)
Tcordifilia_28444	281	Peptide chain release factor class I	IPR002320	G3DSA:3.30.930.10 (GENE3D)
Tcordifilia_28496	525	Vanillyl-alcohol oxidase, C-terminal subdomain 2	IPR016171	G3DSA:1.10.45.10 (GENE3D)
Tcordifilia_28522	526	Mitochondrial glycoprotein superfamily	IPR036561	G3DSA:3.10.280.10 (GENE3D)
Tcordifilia_28566	527	Globin/Protoglobin	IPR012292	G3DSA:1.10.490.10 (GENE3D)
Tcordifilia_28614	527	Ribonuclease H superfamily	IPR036397	G3DSA:3.30.420.10 (GENE3D)
Tcordifilia_28676	528	Tryptophan synthase beta subunit-like PLP-dependent enzyme	IPR036052	G3DSA:3.40.50.1100 (GENE3D)
Tcordifilia_28715	528	Leucine-rich repeat domain superfamily	IPR032675	G3DSA:3.80.10.10 (GENE3D)
Tcordifilia_28719	528	Rossmann-like alpha/beta/alpha sandwich fold	IPR014729	G3DSA:3.40.50.620 (GENE3D)
Tcordifilia_28722	528	Haem oxygenase HugZ-like superfamily	IPR037119	G3DSA:3.20.180.10 (GENE3D)
Tcordifilia_28751	529	Pyridoxal phosphate-dependent transferase	IPR039461	G3DSA:3.30.540.30 (GENE3D)
Tcordifilia_28768	529	DNA-binding pseudobarrel domain superfamily	IPR015300	G3DSA:2.40.330.10 (GENE3D)
Tcordifilia_28778	529	Transposase-associated domain	IPR044803	G3DSA:3.30.200.20 (GENE3D)
Tcordifilia_28798	530	Pentatricopeptide repeat	IPR000407	G3DSA:3.30.420.150 (GENE3D)
Tcordifilia_28819	531	Reticulon-like protein, plant	IPR000644	G3DSA:3.10.580.10 (GENE3D)
Tcordifilia_28836	531	Leucine-rich repeat domain superfamily	IPR032675	G3DSA:3.80.10.10 (GENE3D)
Tcordifilia_28855	531	Gamma-tubulin complex, C-terminal domain superfamily	IPR042241	G3DSA:1.20.120.1900 (GENE3D)
Tcordifilia_28898	532	Six-hairpin glycosidase-like superfamily	IPR012341	G3DSA:1.50.10.10 (GENE3D)
Tcordifilia_28909	532	Peroxisomal biogenesis factor 11	IPR001096	G3DSA:1.10.132.130 (GENE3D)
Tcordifilia_28917	532	Pyridoxal phosphate-dependent transferase, major domain	IPR015421	G3DSA:3.40.640.10 (GENE3D)
Tcordifilia_28967	532	MORF/ORRM1/DAG-like	IPR013534	G3DSA:3.40.50.2000 (GENE3D)
Tcordifilia_28974	533	C2 domain superfamily	IPR035892	G3DSA:2.60.40.150 (GENE3D)
Tcordifilia_28984	533	Bifunctional inhibitor/plant lipid transfer protein/seed storage helical domain superfamily	IPR044652	G3DSA:1.10.510.10 (GENE3D)
Tcordifilia_29002	280	NADP-dependent oxidoreductase domain superfamily	IPR036812	G3DSA:3.20.20.100 (GENE3D)
Tcordifilia_29008	533	WD40/YVTN repeat-like-containing domain superfamily	IPR015943	G3DSA:2.130.10.10 (GENE3D)
Tcordifilia_29133	535	Histidine phosphatase superfamily	IPR029033	G3DSA:3.40.50.1240 (GENE3D)
Tcordifilia_29216	536	WD40/YVTN repeat-like-containing domain superfamily	IPR015943	G3DSA:2.130.10.10 (GENE3D)
Tcordifilia_29258	536	Ribosomal protein L36e	IPR002192	G3DSA:3.30.470.20 (GENE3D)
Tcordifilia_29262	536	PH-like domain superfamily	IPR011993	G3DSA:2.30.29.30 (GENE3D)
Tcordifilia_29271	536	Zinc finger, RING-type	IPR024788	G3DSA:2.60.120.430 (GENE3D)
Tcordifilia_29305	537	Transcription termination factor, mitochondrial/chloroplastic	IPR006674	G3DSA:1.10.3210.10 (GENE3D)
Tcordifilia_29317	537	Coiled-coil domain-containing protein R3HC1/R3HCL	IPR044634	G3DSA:1.10.10.60 (GENE3D)
Tcordifilia_29344	537	Organic solute transporter subunit alpha/Transmembrane protein 184	IPR035985	G3DSA:3.40.50.720 (GENE3D)
Tcordifilia_29355	537	GPI mannosyltransferase	IPR001360	G3DSA:3.20.20.80 (GENE3D)
Tcordifilia_29363	537	Peptidase M41-like	IPR001245	G3DSA:1.10.510.10 (GENE3D)
Tcordifilia_29379	538	PsbQ-like domain superfamily	IPR023222	G3DSA:1.20.120.290 (GENE3D)
Tcordifilia_29442	539	HPT domain superfamily	IPR036641	G3DSA:1.20.120.160 (GENE3D)
Tcordifilia_29474	539	Ribonuclease H superfamily	IPR036397	G3DSA:3.30.420.10 (GENE3D)
Tcordifilia_29477	540	LysM domain superfamily	IPR036779	G3DSA:3.10.350.10 (GENE3D)
Tcordifilia_29479	540	HAD superfamily	IPR023214	G3DSA:3.40.50.1000 (GENE3D)
Tcordifilia_29500	540	Ribonuclease H superfamily	IPR036397	G3DSA:3.30.420.10 (GENE3D)
Tcordifilia_29509	540	Ribonuclease H-like superfamily	IPR000760	G3DSA:3.40.190.80 (GENE3D)
Tcordifilia_29534	279	Mur ligase, C-terminal domain superfamily	IPR023298	G3DSA:1.20.1110.10 (GENE3D)
Tcordifilia_29587	541	Homeobox-like domain superfamily	IPR000961	G3DSA:1.10.510.10 (GENE3D)
Tcordifilia_29593	541	Six-bladed beta-propeller, TolB-like	IPR011042	G3DSA:2.120.10.30 (GENE3D)
Tcordifilia_29597	279	Cytidine deaminase-like	IPR001789	G3DSA:3.40.50.2300 (GENE3D)
Tcordifilia_29624	542	Ribonuclease H1, N-terminal domain superfamily	IPR037056	G3DSA:3.40.970.10 (GENE3D)
Tcordifilia_29652	542	Zinc finger, RING/FYVE/PHD-type	IPR013083	G3DSA:3.30.40.10 (GENE3D)
Tcordifilia_29682	542	ENTH/VHS	IPR008942	G3DSA:1.25.40.90 (GENE3D)
Tcordifilia_29709	543	TRAF-like	IPR008974	G3DSA:2.60.210.10 (GENE3D)
Tcordifilia_29730	543	Beta-grasp domain superfamily	IPR012675	G3DSA:3.10.20.30 (GENE3D)
Tcordifilia_29734	543	Pseudouridine synthase TruA/RsuA/RluB/E/F, N-terminal	IPR020094	G3DSA:3.30.70.580 (GENE3D)
Tcordifilia_29799	544	P-loop containing nucleoside triphosphate hydrolase	IPR027417	G3DSA:3.40.50.300 (GENE3D)
Tcordifilia_29837	545	Winged helix DNA-binding domain superfamily	IPR000719	G3DSA:1.10.510.10 (GENE3D)
Tcordifilia_29874	545	Armadillo-type fold	IPR017853	G3DSA:3.20.20.80 (GENE3D)
Tcordifilia_29875	546	Zinc finger, RING/FYVE/PHD-type	IPR013083	G3DSA:3.30.40.10 (GENE3D)
Tcordifilia_29876	546	Tubulin/FtsZ, GTPase domain superfamily	IPR036525	G3DSA:3.40.50.1440 (GENE3D)
Tcordifilia_29898	278	Histidine kinase/HSP90-like ATPase superfamily	IPR002125	G3DSA:3.40.140.10 (GENE3D)
Tcordifilia_29919	546	AH/BAR domain superfamily	IPR027267	G3DSA:1.20.1270.60 (GENE3D)
Tcordifilia_29930	547	Ribonuclease H superfamily	IPR036397	G3DSA:3.30.420.10 (GENE3D)
Tcordifilia_29935	548	Pyridoxal phosphate-dependent transferase, small domain	IPR015422	G3DSA:3.90.1150.10 (GENE3D)
Tcordifilia_29947	548	Phosphatidylinositol-4-phosphate 5-kinase, N-terminal	IPR027484	G3DSA:3.30.800.10 (GENE3D)
Tcordifilia_29948	548	Selenoprotein SelK/SelG	noIPR	G3DSA:1.10.510.10 (GENE3D)
Tcordifilia_29982	549	Nucleotide-binding alpha-beta plait domain superfamily	IPR012677	G3DSA:3.30.70.330 (GENE3D)
Tcordifilia_29987	278	Protein TAR1	IPR000352	G3DSA:3.30.70.1660 (GENE3D)
Tcordifilia_30027	549	Calycin	IPR012674	G3DSA:2.40.128.20 (GENE3D)
Tcordifilia_30033	550	Protein-tyrosine phosphatase-like	IPR029021	G3DSA:3.90.190.10 (GENE3D)
Tcordifilia_30046	550	WRKY domain superfamily	IPR036576	G3DSA:2.20.25.80 (GENE3D)
Tcordifilia_30151	551	Ribosomal protein L27e superfamily	IPR038655	G3DSA:2.30.30.770 (GENE3D)
Tcordifilia_30170	551	Transketolase C-terminal/Pyruvate-ferredoxin oxidoreductase domain II	IPR009014	G3DSA:3.40.50.920 (GENE3D)
Tcordifilia_30204	552	Uncharacterized protein At5g03900-like	IPR000552	G3DSA:3.10.450.80 (GENE3D)
Tcordifilia_30236	552	Nse4/EID family	IPR023753	G3DSA:3.50.50.100 (GENE3D)
Tcordifilia_30292	553	Protein TILLER ANGLE CONTROL 1	noIPR	G3DSA:3.40.30.10 (GENE3D)
Tcordifilia_30296	553	Signal recognition particle, SRP9/SRP14 subunit	IPR009018	G3DSA:3.30.720.10 (GENE3D)
Tcordifilia_30322	553	Putative S-adenosyl-L-methionine-dependent methyltransferase	IPR002575	G3DSA:1.10.510.10 (GENE3D)
Tcordifilia_30325	553	Leucine-rich repeat domain superfamily	IPR002376	G3DSA:3.40.50.170 (GENE3D)
Tcordifilia_30326	554	Domain of unknown function DUF5600	IPR000719	G3DSA:3.30.200.20 (GENE3D)
Tcordifilia_30343	554	FAD/NAD(P)-binding domain superfamily	IPR036188	G3DSA:3.50.50.60 (GENE3D)
Tcordifilia_30388	556	Sodium/solute symporter superfamily	IPR038770	G3DSA:1.20.1530.20 (GENE3D)
Tcordifilia_30466	557	Heavy metal-associated domain superfamily	IPR033389	G3DSA:3.10.20.90 (GENE3D)
Tcordifilia_30467	557	RlpA-like domain superfamily	IPR036908	G3DSA:2.40.40.10 (GENE3D)
Tcordifilia_30489	557	P-loop containing nucleoside triphosphate hydrolase	IPR027417	G3DSA:3.40.50.300 (GENE3D)
Tcordifilia_30513	558	Ribonuclease III, endonuclease domain superfamily	IPR036389	G3DSA:1.10.1520.10 (GENE3D)
Tcordifilia_30545	559	Nucleotide-binding alpha-beta plait domain superfamily	IPR012677	G3DSA:3.30.70.330 (GENE3D)
Tcordifilia_30571	559	Creatinase/aminopeptidase-like	IPR036005	G3DSA:3.90.230.10 (GENE3D)
Tcordifilia_30577	559	P-loop containing nucleoside triphosphate hydrolase	IPR027417	G3DSA:3.40.50.300 (GENE3D)
Tcordifilia_30648	560	Cytochrome P450 superfamily	IPR036396	G3DSA:1.10.630.10 (GENE3D)
Tcordifilia_30673	561	BSD domain superfamily	IPR035925	G3DSA:1.10.3970.10 (GENE3D)
Tcordifilia_30683	561	PITH domain superfamily	IPR037047	G3DSA:2.60.120.470 (GENE3D)
Tcordifilia_30701	561	Kelch-type beta propeller	IPR039467	G3DSA:1.10.10.60 (GENE3D)
Tcordifilia_30727	562	Endonuclease/exonuclease/phosphatase superfamily	IPR036691	G3DSA:3.60.10.10 (GENE3D)
Tcordifilia_30731	562	WD40-repeat-containing domain superfamily	IPR001245	G3DSA:1.10.510.10 (GENE3D)
Tcordifilia_30739	562	Zinc finger, RING/FYVE/PHD-type	IPR013083	G3DSA:3.30.40.10 (GENE3D)
Tcordifilia_30763	563	Alpha/Beta hydrolase fold	IPR029058	G3DSA:3.40.50.1820 (GENE3D)
Tcordifilia_30841	563	Endonuclease/exonuclease/phosphatase superfamily	IPR045024	G3DSA:3.50.50.100 (GENE3D)
Tcordifilia_30843	564	Alpha/Beta hydrolase fold	IPR029058	G3DSA:3.40.50.1820 (GENE3D)
Tcordifilia_30865	564	WD40/YVTN repeat-like-containing domain superfamily	IPR015943	G3DSA:2.130.10.10 (GENE3D)
Tcordifilia_30904	565	Acetylglutamate kinase-like superfamily	IPR036393	G3DSA:3.40.1160.10 (GENE3D)
Tcordifilia_30956	565	Protein of unknown function DUF707	IPR008963	G3DSA:2.60.40.380 (GENE3D)
Tcordifilia_30974	565	MFS transporter superfamily	IPR036259	G3DSA:1.20.1250.20 (GENE3D)
Tcordifilia_30983	565	RPM1-interacting protein 4/NOI4	IPR018164	G3DSA:2.40.30.130 (GENE3D)
Tcordifilia_30987	566	Kelch-type beta propeller	IPR015915	G3DSA:2.120.10.80 (GENE3D)
Tcordifilia_31001	567	Peptidase S8 propeptide/proteinase inhibitor I9 superfamily	IPR037045	G3DSA:3.30.70.80 (GENE3D)
Tcordifilia_31024	567	Tetratricopeptide-like helical domain superfamily	IPR011990	G3DSA:1.25.40.10 (GENE3D)
Tcordifilia_31034	567	Subtilisin-like protease	IPR001245	G3DSA:1.10.510.10 (GENE3D)
Tcordifilia_31041	567	Kelch-type beta propeller	IPR004045	G3DSA:3.40.30.10 (GENE3D)
Tcordifilia_31073	568	Mediator of RNA polymerase II transcription subunit 15a/b/c-like	IPR015972	G3DSA:1.10.1200.240 (GENE3D)
Tcordifilia_31089	568	Armadillo-like helical	IPR011989	G3DSA:1.25.10.10 (GENE3D)
Tcordifilia_31107	568	PPM-type phosphatase domain superfamily	IPR036457	G3DSA:3.60.40.10 (GENE3D)
Tcordifilia_31215	570	Haem oxygenase-like, multi-helical	IPR016084	G3DSA:1.20.910.10 (GENE3D)
Tcordifilia_31216	570	P-loop containing nucleoside triphosphate hydrolase	IPR027417	G3DSA:3.40.50.300 (GENE3D)
Tcordifilia_31231	570	von Willebrand factor A-like domain superfamily	IPR000719	G3DSA:1.10.510.10 (GENE3D)
Tcordifilia_31274	571	P-loop containing nucleoside triphosphate hydrolase	IPR027417	G3DSA:3.40.50.300 (GENE3D)
Tcordifilia_31299	571	RmlC-like jelly roll fold	IPR014710	G3DSA:2.60.120.10 (GENE3D)
Tcordifilia_31363	571	FAS1 domain superfamily	IPR036378	G3DSA:2.30.180.10 (GENE3D)
Tcordifilia_31380	571	MIF4G-like domain superfamily	IPR016021	G3DSA:1.25.40.180 (GENE3D)
Tcordifilia_31403	572	Bowman-Birk type proteinase inhibitor	IPR035995	G3DSA:2.10.69.10 (GENE3D)
Tcordifilia_31534	574	RutC-like superfamily	IPR035959	G3DSA:3.30.1330.40 (GENE3D)
Tcordifilia_31560	575	Helix-loop-helix DNA-binding domain superfamily	IPR036638	G3DSA:4.10.280.10 (GENE3D)
Tcordifilia_31573	576	Aspartic peptidase domain superfamily	IPR000490	G3DSA:3.20.20.80 (GENE3D)
Tcordifilia_31615	576	Ribosomal protein S5 domain 2-type fold, subgroup	IPR014721	G3DSA:3.30.230.10 (GENE3D)
Tcordifilia_31619	576	MFS transporter superfamily	IPR036259	G3DSA:1.20.1250.20 (GENE3D)
Tcordifilia_31638	576	Alpha/Beta hydrolase fold	IPR029058	G3DSA:3.40.50.1820 (GENE3D)
Tcordifilia_31687	275	Multifunctional 2-oxoglutarate metabolism enzyme, C-terminal domain superfamily	IPR032466	G3DSA:3.40.50.10910 (GENE3D)
Tcordifilia_31691	578	50S ribosomal protein 5, chloroplastic	IPR002048	G3DSA:1.10.238.10 (GENE3D)
Tcordifilia_31725	578	Phospholipase C/P1 nuclease domain superfamily	IPR008947	G3DSA:1.10.575.10 (GENE3D)
Tcordifilia_31760	579	Transthyretin/hydroxyisourate hydrolase domain superfamily	IPR036817	G3DSA:2.60.40.180 (GENE3D)
Tcordifilia_31796	579	Nucleotide-binding alpha-beta plait domain superfamily	IPR012677	G3DSA:3.30.70.330 (GENE3D)
Tcordifilia_31799	579	Leucine-rich repeat domain superfamily	IPR032675	G3DSA:3.80.10.10 (GENE3D)
Tcordifilia_31823	579	Aldolase-type TIM barrel	IPR013785	G3DSA:3.20.20.70 (GENE3D)
Tcordifilia_31832	580	Aspartic peptidase domain superfamily	IPR001789	G3DSA:3.40.50.2300 (GENE3D)
Tcordifilia_31836	580	Pyridoxal phosphate-dependent transferase, major domain	IPR015421	G3DSA:3.40.640.10 (GENE3D)
Tcordifilia_31840	581	P-loop containing nucleoside triphosphate hydrolase	IPR027417	G3DSA:3.40.50.300 (GENE3D)
Tcordifilia_31888	581	P-loop containing nucleoside triphosphate hydrolase	IPR001202	G3DSA:2.20.70.10 (GENE3D)
Tcordifilia_31890	581	Tetratricopeptide-like helical domain superfamily	IPR005821	G3DSA:1.10.287.70 (GENE3D)
Tcordifilia_31901	581	Leucine-rich repeat domain superfamily	IPR032675	G3DSA:3.80.10.10 (GENE3D)
Tcordifilia_31938	583	Bowman-Birk type proteinase inhibitor	IPR035995	G3DSA:2.10.69.10 (GENE3D)
Tcordifilia_31951	583	Rhodanese-like domain superfamily	IPR036873	G3DSA:3.40.250.10 (GENE3D)
Tcordifilia_31964	584	Zinc finger, RanBP2-type superfamily	IPR002164	G3DSA:1.20.5.1500 (GENE3D)
Tcordifilia_31973	584	Vps16, C-terminal domain superfamily	IPR038132	G3DSA:1.10.150.780 (GENE3D)
Tcordifilia_32037	584	SUN domain-containing protein 1-5	noIPR	G3DSA:1.10.246.220 (GENE3D)
Tcordifilia_32045	584	Adenosylhomocysteinase-like	IPR044566	G3DSA:1.20.1740.10 (GENE3D)
Tcordifilia_32054	585	S-adenosyl-L-methionine-dependent methyltransferase	IPR001245	G3DSA:1.10.510.10 (GENE3D)
Tcordifilia_32060	585	AP2/ERF domain superfamily	IPR036955	G3DSA:3.30.730.10 (GENE3D)
Tcordifilia_32094	585	CDP-alcohol phosphotransferase, transmembrane domain	IPR001525	G3DSA:3.90.120.10 (GENE3D)
Tcordifilia_32133	586	P-loop containing nucleoside triphosphate hydrolase	IPR027417	G3DSA:3.40.50.300 (GENE3D)
Tcordifilia_32209	587	Armadillo-like helical	IPR011989	G3DSA:1.25.10.10 (GENE3D)
Tcordifilia_32213	587	Protein OBERON	IPR001077	G3DSA:3.40.50.150 (GENE3D)
Tcordifilia_32239	587	Nuclear pore protein 84/107	IPR001015	G3DSA:3.40.50.1400 (GENE3D)
Tcordifilia_32264	587	Initiation factor 2B-like, C-terminal	IPR042529	G3DSA:3.40.50.10470 (GENE3D)
Tcordifilia_32333	589	Ubiquitin-like domain superfamily	IPR001878	G3DSA:4.10.60.10 (GENE3D)
Tcordifilia_32406	589	C2 domain superfamily	IPR007454	G3DSA:3.30.70.260 (GENE3D)
Tcordifilia_32501	591	GroEL-like equatorial domain superfamily	IPR027413	G3DSA:1.10.560.10 (GENE3D)
Tcordifilia_32506	591	Protein kinase-like domain superfamily	IPR001373	G3DSA:1.20.1310.10 (GENE3D)
Tcordifilia_32532	591	Ribonuclease H superfamily	IPR036397	G3DSA:3.30.420.10 (GENE3D)
Tcordifilia_32553	592	P-loop containing nucleoside triphosphate hydrolase	IPR031048	G3DSA:1.10.510.10 (GENE3D)
Tcordifilia_32562	592	Armadillo-like helical	IPR011989	G3DSA:1.25.10.10 (GENE3D)
Tcordifilia_32568	593	Proton-dependent oligopeptide transporter family	IPR010908	G3DSA:3.30.450.50 (GENE3D)
Tcordifilia_32595	593	MFS transporter superfamily	IPR036259	G3DSA:1.20.1250.20 (GENE3D)
Tcordifilia_32634	593	WPP domain-interacting tail-anchored protein	IPR004140	G3DSA:1.20.1280.170 (GENE3D)
Tcordifilia_32716	597	Flavoprotein-like superfamily	IPR029039	G3DSA:3.40.50.360 (GENE3D)
Tcordifilia_32729	597	Ribonuclease H superfamily	IPR036397	G3DSA:3.30.420.10 (GENE3D)
Tcordifilia_32737	273	Ribonuclease H superfamily	IPR036397	G3DSA:3.30.420.10 (GENE3D)
Tcordifilia_32770	597	Alpha/Beta hydrolase fold	IPR000719	G3DSA:1.10.510.10 (GENE3D)
Tcordifilia_32775	597	Cullin repeat-like-containing domain superfamily	noIPR	G3DSA:3.90.1410.10 (GENE3D)
Tcordifilia_32777	598	Armadillo-like helical	IPR000719	G3DSA:1.10.510.10 (GENE3D)
Tcordifilia_32784	598	K homology domain-like, alpha/beta	IPR015946	G3DSA:3.30.300.20 (GENE3D)
Tcordifilia_32786	598	Peptidyl-tRNA hydrolase superfamily	IPR000184	G3DSA:2.40.160.50 (GENE3D)
Tcordifilia_32807	598	Armadillo-like helical	IPR011989	G3DSA:1.25.10.10 (GENE3D)
Tcordifilia_32837	599	UBA-like domain DUF1421	IPR000270	G3DSA:3.10.20.90 (GENE3D)
Tcordifilia_32851	599	Tryptophan synthase beta subunit-like PLP-dependent enzyme	IPR036052	G3DSA:3.40.50.1100 (GENE3D)
Tcordifilia_32863	2208	RuBisCO large subunit, N-terminal domain superfamily	IPR036422	G3DSA:3.30.70.150 (GENE3D)
Tcordifilia_32864	599	Zinc finger, RING/FYVE/PHD-type	IPR013083	G3DSA:3.30.40.10 (GENE3D)
Tcordifilia_32898	601	Glyceraldehyde 3-phosphate dehydrogenase, catalytic domain	IPR039749	G3DSA:1.10.8.10 (GENE3D)
Tcordifilia_32899	601	Nucleotide-binding alpha-beta plait domain superfamily	IPR012677	G3DSA:3.30.70.330 (GENE3D)
Tcordifilia_32910	601	Cytochrome P450 superfamily	IPR036396	G3DSA:1.10.630.10 (GENE3D)
Tcordifilia_32917	601	Calcium permeable stress-gated cation channel 1-like	IPR000719	G3DSA:3.30.200.20 (GENE3D)
Tcordifilia_32955	602	Ribosomal protein S8 superfamily	IPR001223	G3DSA:3.20.20.80 (GENE3D)
Tcordifilia_32978	602	Tetratricopeptide-like helical domain superfamily	IPR011990	G3DSA:1.25.40.10 (GENE3D)
Tcordifilia_33018	602	Tetratricopeptide-like helical domain superfamily	IPR011990	G3DSA:1.25.40.10 (GENE3D)
Tcordifilia_33038	603	TRAF-like	IPR008974	G3DSA:2.60.210.10 (GENE3D)
Tcordifilia_33041	603	WD40/YVTN repeat-like-containing domain superfamily	IPR015943	G3DSA:2.130.10.10 (GENE3D)
Tcordifilia_33067	604	Nucleotide-binding alpha-beta plait domain superfamily	IPR012677	G3DSA:3.30.70.330 (GENE3D)
Tcordifilia_33131	605	O-GlcNAc transferase, C-terminal	IPR001373	G3DSA:1.20.1310.10 (GENE3D)
Tcordifilia_33137	606	Nucleic acid-binding, OB-fold	IPR003782	G3DSA:3.40.30.10 (GENE3D)
Tcordifilia_33139	606	Ubiquitin-conjugating enzyme/RWD-like	IPR016135	G3DSA:3.10.110.10 (GENE3D)
Tcordifilia_33154	606	CRAL-TRIO lipid binding domain superfamily	IPR036865	G3DSA:3.40.525.10 (GENE3D)
Tcordifilia_33176	606	Pectin lyase fold/virulence factor	noIPR	G3DSA:2.60.120.650 (GENE3D)
Tcordifilia_33183	606	P-loop containing nucleoside triphosphate hydrolase	IPR027417	G3DSA:3.40.50.300 (GENE3D)
Tcordifilia_33201	607	Rhodanese-like domain superfamily	IPR036873	G3DSA:3.40.250.10 (GENE3D)
Tcordifilia_33214	272	Ureohydrolase domain superfamily	IPR000086	G3DSA:3.90.79.10 (GENE3D)
Tcordifilia_33215	607	Pyridoxal phosphate-dependent transferase, major domain	IPR015421	G3DSA:3.40.640.10 (GENE3D)
Tcordifilia_33237	607	Zinc finger, RING/FYVE/PHD-type	IPR013083	G3DSA:3.30.40.10 (GENE3D)
Tcordifilia_33261	608	PLC-like phosphodiesterase, TIM beta/alpha-barrel domain superfamily	IPR013969	G3DSA:3.40.50.2000 (GENE3D)
Tcordifilia_33267	609	p53 and DNA damage-regulated protein 1	IPR004207	G3DSA:2.30.30.50 (GENE3D)
Tcordifilia_33269	272	P-loop containing nucleoside triphosphate hydrolase	IPR020899	G3DSA:3.30.1360.40 (GENE3D)
Tcordifilia_33272	609	Tetratricopeptide-like helical domain superfamily	IPR001179	G3DSA:3.10.50.40 (GENE3D)
Tcordifilia_33299	609	RmlC-like cupin domain superfamily	IPR036291	G3DSA:3.40.50.720 (GENE3D)
Tcordifilia_33301	609	Exocyst component Exo84, C-terminal, subdomain 2	IPR042560	G3DSA:1.20.58.1220 (GENE3D)
Tcordifilia_33310	610	RNA-binding S4 domain superfamily	IPR036986	G3DSA:3.10.290.10 (GENE3D)
Tcordifilia_33342	610	Protein SENSITIVE TO UV 2	IPR002225	G3DSA:3.40.50.720 (GENE3D)
Tcordifilia_33369	611	MFS transporter superfamily	IPR036259	G3DSA:1.20.1250.20 (GENE3D)
Tcordifilia_33386	611	WD40/YVTN repeat-like-containing domain superfamily	IPR015943	G3DSA:2.130.10.10 (GENE3D)
Tcordifilia_33400	612	Pyridoxal phosphate-dependent transferase, major domain	IPR015421	G3DSA:3.40.640.10 (GENE3D)
Tcordifilia_33419	613	Glycoside hydrolase family 17, plant	IPR036291	G3DSA:3.90.25.10 (GENE3D)
Tcordifilia_33441	613	GDSL lipase/esterase	noIPR	G3DSA:3.10.450.700 (GENE3D)
Tcordifilia_33455	614	Oxoglutarate/iron-dependent dioxygenase	IPR004827	G3DSA:1.20.5.170 (GENE3D)
Tcordifilia_33459	614	Glycoside hydrolase-type carbohydrate-binding	IPR014718	G3DSA:2.70.98.10 (GENE3D)
Tcordifilia_33467	614	Ribonuclease H superfamily	IPR036397	G3DSA:3.30.420.10 (GENE3D)
Tcordifilia_33515	615	Ribosomal protein L5 domain superfamily	IPR018788	G3DSA:3.30.230.90 (GENE3D)
Tcordifilia_33530	616	NADP-dependent oxidoreductase domain superfamily	IPR036812	G3DSA:3.20.20.100 (GENE3D)
Tcordifilia_33538	616	Uncharacterised protein family Ycf2	IPR010304	G3DSA:2.30.30.140 (GENE3D)
Tcordifilia_33543	616	PH-like domain superfamily	IPR011993	G3DSA:2.30.29.30 (GENE3D)
Tcordifilia_33587	617	Beta-grasp domain superfamily	IPR012675	G3DSA:3.10.20.30 (GENE3D)
Tcordifilia_33590	271	Alpha/Beta hydrolase fold	IPR029058	G3DSA:3.40.50.1820 (GENE3D)
Tcordifilia_33592	617	NAD(P)-binding domain superfamily	IPR000719	G3DSA:3.30.200.20 (GENE3D)
Tcordifilia_33633	618	Oligosaccharyl transferase, STT3 subunit	IPR001245	G3DSA:1.10.510.10 (GENE3D)
Tcordifilia_33650	271	EDS1, EP domain	IPR006674	G3DSA:1.10.3210.10 (GENE3D)
Tcordifilia_33673	619	Nucleotide-binding alpha-beta plait domain superfamily	IPR012677	G3DSA:3.30.70.330 (GENE3D)
Tcordifilia_33693	619	Ribosomal protein L31e domain superfamily	IPR023621	G3DSA:3.10.440.10 (GENE3D)
Tcordifilia_33722	619	Leucine-rich repeat domain superfamily	IPR032675	G3DSA:3.80.10.10 (GENE3D)
Tcordifilia_33729	620	C2 domain superfamily	IPR035892	G3DSA:2.60.40.150 (GENE3D)
Tcordifilia_33785	620	Aldolase-type TIM barrel	IPR013785	G3DSA:3.20.20.70 (GENE3D)
Tcordifilia_33809	621	SCP2 sterol-binding domain superfamily	IPR036527	G3DSA:3.30.1050.10 (GENE3D)
Tcordifilia_33813	621	Conserved hypothetical protein CHP02058	noIPR	G3DSA:3.40.50.720 (GENE3D)
Tcordifilia_33833	621	Armadillo-type fold	IPR001015	G3DSA:3.40.50.1400 (GENE3D)
Tcordifilia_33850	621	Alpha/Beta hydrolase fold	IPR029058	G3DSA:3.40.50.1820 (GENE3D)
Tcordifilia_33866	621	Reverse transcriptase zinc-binding domain	IPR000719	G3DSA:1.10.510.10 (GENE3D)
Tcordifilia_33927	622	SGNH hydrolase superfamily	IPR036514	G3DSA:3.40.50.1110 (GENE3D)
Tcordifilia_33943	623	WD40/YVTN repeat-like-containing domain superfamily	IPR015943	G3DSA:2.130.10.10 (GENE3D)
Tcordifilia_33992	624	Exostosin-like	IPR044812	G3DSA:3.30.200.20 (GENE3D)
Tcordifilia_33995	624	WD40-repeat-containing domain superfamily	IPR045000	G3DSA:3.40.50.720 (GENE3D)
Tcordifilia_34015	624	WD40/YVTN repeat-like-containing domain superfamily	IPR015943	G3DSA:2.130.10.10 (GENE3D)
Tcordifilia_34027	625	P-loop containing nucleoside triphosphate hydrolase	IPR001128	G3DSA:1.20.120.990 (GENE3D)
Tcordifilia_34047	625	WD40/YVTN repeat-like-containing domain superfamily	IPR015943	G3DSA:2.130.10.10 (GENE3D)
Tcordifilia_34111	626	HAD superfamily	IPR023214	G3DSA:3.40.50.1000 (GENE3D)
Tcordifilia_34142	628	GT29-like superfamiliy	IPR038578	G3DSA:3.90.1480.20 (GENE3D)
Tcordifilia_34143	628	DAD/Ost2	IPR004241	G3DSA:3.10.20.90 (GENE3D)
Tcordifilia_34148	628	Reverse transcriptase/Diguanylate cyclase domain	IPR043128	G3DSA:3.30.70.270 (GENE3D)
Tcordifilia_34153	628	Armadillo-type fold	IPR012001	G3DSA:3.40.50.970 (GENE3D)
Tcordifilia_34175	629	NagB/RpiA transferase-like	IPR025714	G3DSA:3.40.50.150 (GENE3D)
Tcordifilia_34178	629	Ribosomal protein S17e-like superfamily	IPR001245	G3DSA:3.30.200.20 (GENE3D)
Tcordifilia_34223	630	Histone-fold	IPR009072	G3DSA:1.10.20.10 (GENE3D)
Tcordifilia_34247	630	Ubiquitin-conjugating enzyme/RWD-like	IPR016135	G3DSA:3.10.110.10 (GENE3D)
Tcordifilia_34255	631	Immunoglobulin-like fold	IPR013783	G3DSA:2.60.40.10 (GENE3D)
Tcordifilia_34320	632	Strictosidine synthase, conserved region	IPR001789	G3DSA:3.40.50.2300 (GENE3D)
Tcordifilia_34349	633	Chaperonin-like RbcX superfamily	IPR038052	G3DSA:1.10.1200.210 (GENE3D)
Tcordifilia_34360	633	EF-hand domain pair	IPR003661	G3DSA:1.10.287.130 (GENE3D)
Tcordifilia_34385	634	Bet v I/Major latex protein	IPR012677	G3DSA:4.10.1060.10 (GENE3D)
Tcordifilia_34387	635	L-Aspartase-like	IPR045053	G3DSA:3.20.20.80 (GENE3D)
Tcordifilia_34404	635	NAD(P)-binding domain superfamily	IPR035248	G3DSA:2.70.160.11 (GENE3D)
Tcordifilia_34415	635	Zinc finger, RING/FYVE/PHD-type	IPR013083	G3DSA:3.30.40.10 (GENE3D)
Tcordifilia_34448	637	ADP-ribosylation factor GTPase-activating protein AGD6/7	IPR001296	G3DSA:3.40.50.2000 (GENE3D)
Tcordifilia_34449	637	Isochorismatase-like superfamily	IPR036380	G3DSA:3.40.50.850 (GENE3D)
Tcordifilia_34471	638	MTH938-like superfamily	IPR036748	G3DSA:3.40.1230.10 (GENE3D)
Tcordifilia_34499	638	Amino acid transporter, transmembrane domain	IPR009288	G3DSA:3.10.490.10 (GENE3D)
Tcordifilia_34569	641	PPM-type phosphatase domain superfamily	IPR036457	G3DSA:3.60.40.10 (GENE3D)
Tcordifilia_34600	642	Vesicle transport v-SNARE, N-terminal domain superfamily	IPR038407	G3DSA:1.20.58.400 (GENE3D)
Tcordifilia_34609	642	Zinc finger, RING/FYVE/PHD-type	IPR013083	G3DSA:3.30.40.10 (GENE3D)
Tcordifilia_34610	642	Nucleotide-binding alpha-beta plait domain superfamily	IPR012677	G3DSA:3.30.70.330 (GENE3D)
Tcordifilia_34613	642	Armadillo-like helical	IPR011989	G3DSA:1.25.10.10 (GENE3D)
Tcordifilia_34625	643	Enolase-like, C-terminal domain superfamily	IPR029045	G3DSA:3.30.750.44 (GENE3D)
Tcordifilia_34633	643	ClpP/crotonase-like domain superfamily	IPR004041	G3DSA:3.30.310.80 (GENE3D)
Tcordifilia_34645	643	Dihydropteroate synthase-like	IPR011005	G3DSA:3.20.20.20 (GENE3D)
Tcordifilia_34648	643	Zinc finger, CCCH-type superfamily	IPR004316	G3DSA:1.20.1280.290 (GENE3D)
Tcordifilia_34650	644	Protein SENSITIVE TO PROTON RHIZOTOXICITY 1/2	noIPR	G3DSA:3.30.360.10 (GENE3D)
Tcordifilia_34659	644	Leucine-rich repeat domain superfamily	IPR032675	G3DSA:3.80.10.10 (GENE3D)
Tcordifilia_34681	644	Nucleotide-diphospho-sugar transferases	IPR029044	G3DSA:3.90.550.10 (GENE3D)
Tcordifilia_34714	644	SBP domain superfamily	IPR036893	G3DSA:4.10.1100.10 (GENE3D)
Tcordifilia_34724	645	Ankyrin repeat-containing domain superfamily	IPR036770	G3DSA:1.25.40.20 (GENE3D)
Tcordifilia_34726	645	P-loop containing nucleoside triphosphate hydrolase	IPR027417	G3DSA:3.40.50.300 (GENE3D)
Tcordifilia_34728	645	IRX15/IRX15L/IGXM	IPR000719	G3DSA:1.10.510.10 (GENE3D)
Tcordifilia_34751	646	Rossmann-like alpha/beta/alpha sandwich fold	IPR014729	G3DSA:3.40.50.620 (GENE3D)
Tcordifilia_34789	646	P-loop containing nucleoside triphosphate hydrolase	IPR027417	G3DSA:3.40.50.300 (GENE3D)
Tcordifilia_34791	647	Thioredoxin-like superfamily	IPR006680	G3DSA:3.20.20.140 (GENE3D)
Tcordifilia_34882	649	Putative nucleotide-diphospho-sugar transferase At1g28695/At4g15970-like	IPR000719	G3DSA:3.30.200.20 (GENE3D)
Tcordifilia_34912	649	Transcription termination factor, mitochondrial/chloroplastic	IPR043502	G3DSA:3.10.10.10 (GENE3D)
Tcordifilia_34924	650	Tetratricopeptide-like helical domain superfamily	IPR011990	G3DSA:1.25.40.10 (GENE3D)
Tcordifilia_34958	651	Zinc finger, RING/FYVE/PHD-type	IPR013083	G3DSA:3.30.40.10 (GENE3D)
Tcordifilia_34962	651	Nucleotide-binding alpha-beta plait domain superfamily	IPR012677	G3DSA:3.30.70.330 (GENE3D)
Tcordifilia_34987	652	SGNH hydrolase superfamily	IPR036514	G3DSA:3.40.50.1110 (GENE3D)
Tcordifilia_34989	653	Adenylate cyclase-associated CAP, N-terminal domain superfamily	IPR036222	G3DSA:1.25.40.330 (GENE3D)
Tcordifilia_35046	654	P-loop containing nucleoside triphosphate hydrolase	IPR027417	G3DSA:3.40.50.300 (GENE3D)
Tcordifilia_35073	655	Histone-fold	IPR009072	G3DSA:1.10.20.10 (GENE3D)
Tcordifilia_35074	655	SET domain	IPR001878	G3DSA:4.10.60.10 (GENE3D)
Tcordifilia_35080	656	Bulb-type lectin domain superfamily	IPR036426	G3DSA:2.90.10.10 (GENE3D)
Tcordifilia_35106	656	ABC transporter type 1, transmembrane domain superfamily	IPR036640	G3DSA:1.20.1560.10 (GENE3D)
Tcordifilia_35128	656	DhaL domain superfamily	IPR036117	G3DSA:1.25.40.340 (GENE3D)
Tcordifilia_35163	657	Ribosomal protein L24e/L24 superfamily	IPR038630	G3DSA:2.30.170.20 (GENE3D)
Tcordifilia_35164	657	Constitutive expression of pathogenesis-related genes 5	IPR041095	G3DSA:3.30.70.870 (GENE3D)
Tcordifilia_35177	657	Leucine-rich repeat domain superfamily	IPR032675	G3DSA:3.80.10.10 (GENE3D)
Tcordifilia_35184	658	Protein NLP, PB1 domain	IPR025887	G3DSA:2.60.40.1760 (GENE3D)
Tcordifilia_35211	659	P-loop containing nucleoside triphosphate hydrolase	IPR027417	G3DSA:3.40.50.300 (GENE3D)
Tcordifilia_35231	660	Chaperone J-domain superfamily	IPR006121	G3DSA:3.30.70.100 (GENE3D)
Tcordifilia_35259	660	Sialidase superfamily	IPR044554	G3DSA:3.30.230.130 (GENE3D)
Tcordifilia_35261	660	Zinc finger, RING/FYVE/PHD-type	IPR013083	G3DSA:3.30.40.10 (GENE3D)
Tcordifilia_35277	661	TAZ domain superfamily	IPR035898	G3DSA:1.20.1020.10 (GENE3D)
Tcordifilia_35319	663	Pre-rRNA-processing protein TSR2	IPR000270	G3DSA:3.10.20.90 (GENE3D)
Tcordifilia_35337	663	Protein ENHANCED DISEASE RESISTANCE 2-like	IPR014720	G3DSA:3.30.160.20 (GENE3D)
Tcordifilia_35342	664	Histidine phosphatase superfamily	IPR029033	G3DSA:3.40.50.1240 (GENE3D)
Tcordifilia_35346	268	Protein TAR1	IPR017896	G3DSA:3.30.70.20 (GENE3D)
Tcordifilia_35373	665	Peptidase S9A, N-terminal domain	noIPR	G3DSA:3.90.228.10 (GENE3D)
Tcordifilia_35377	665	Bowman-Birk type proteinase inhibitor	IPR035995	G3DSA:2.10.69.10 (GENE3D)
Tcordifilia_35384	665	Tetratricopeptide-like helical domain superfamily	IPR004226	G3DSA:1.20.58.90 (GENE3D)
Tcordifilia_35389	665	Winged helix-like DNA-binding domain superfamily	IPR036388	G3DSA:1.10.10.10 (GENE3D)
Tcordifilia_35416	666	Zinc finger, RING/FYVE/PHD-type	IPR013083	G3DSA:3.30.40.10 (GENE3D)
Tcordifilia_35423	666	WD40/YVTN repeat-like-containing domain superfamily	IPR015943	G3DSA:2.130.10.10 (GENE3D)
Tcordifilia_35429	667	Zinc finger, TFIIS-type	IPR001509	G3DSA:3.40.50.720 (GENE3D)
Tcordifilia_35430	667	NAD kinase/diacylglycerol kinase-like domain superfamily	IPR004161	G3DSA:2.40.30.10 (GENE3D)
Tcordifilia_35443	268	Cytochrome P450 superfamily	IPR036396	G3DSA:1.10.630.10 (GENE3D)
Tcordifilia_35452	668	HAD-like superfamily	IPR005024	G3DSA:6.10.250.1710 (GENE3D)
Tcordifilia_35461	668	Nucleotide-binding alpha-beta plait domain superfamily	IPR012677	G3DSA:3.30.70.330 (GENE3D)
Tcordifilia_35464	668	MTERF superfamily, mitochondrial/chloroplastic	IPR038538	G3DSA:1.25.70.10 (GENE3D)
Tcordifilia_35475	669	GSKIP domain superfamily	IPR000719	G3DSA:3.30.200.20 (GENE3D)
Tcordifilia_35498	669	Sec1-like, domain 3a	IPR043127	G3DSA:3.90.830.10 (GENE3D)
Tcordifilia_35511	669	WD40/YVTN repeat-like-containing domain superfamily	IPR015943	G3DSA:2.130.10.10 (GENE3D)
Tcordifilia_35520	670	Protein BRANCHLESS TRICHOME-like	IPR001005	G3DSA:1.10.10.60 (GENE3D)
Tcordifilia_35540	670	Galactose oxidase, central domain superfamily	IPR037293	G3DSA:2.130.10.80 (GENE3D)
Tcordifilia_35598	673	ATPase, F1/V1 complex, beta/alpha subunit, C-terminal	IPR024034	G3DSA:1.10.1140.10 (GENE3D)
Tcordifilia_35638	674	Winged helix-like DNA-binding domain superfamily	IPR036388	G3DSA:1.10.10.10 (GENE3D)
Tcordifilia_35646	675	ANL, N-terminal domain	IPR042099	G3DSA:3.40.50.12780 (GENE3D)
Tcordifilia_35663	675	High mobility group box domain superfamily	IPR000719	G3DSA:3.30.200.20 (GENE3D)
Tcordifilia_35686	675	Protein kinase-like domain superfamily	IPR037439	G3DSA:3.20.20.80 (GENE3D)
Tcordifilia_35697	676	P-loop containing nucleoside triphosphate hydrolase	IPR027417	G3DSA:3.40.50.300 (GENE3D)
Tcordifilia_35719	676	Haem peroxidase superfamily	IPR005886	G3DSA:3.40.50.720 (GENE3D)
Tcordifilia_35726	676	PUA-like superfamily	IPR001789	G3DSA:3.40.50.2300 (GENE3D)
Tcordifilia_35743	677	Armadillo-like helical	IPR011989	G3DSA:1.25.10.10 (GENE3D)
Tcordifilia_35747	677	Nucleotide-binding alpha-beta plait domain superfamily	IPR012677	G3DSA:3.30.70.330 (GENE3D)
Tcordifilia_35749	677	Leucine-rich repeat domain superfamily	IPR032675	G3DSA:3.80.10.10 (GENE3D)
Tcordifilia_35757	678	Ribonuclease H-like superfamily	IPR010675	G3DSA:3.40.50.150 (GENE3D)
Tcordifilia_35789	678	Protein kinase-like domain superfamily	noIPR	G3DSA:3.90.1640.10 (GENE3D)
Tcordifilia_35826	678	Thiolase-like	IPR016039	G3DSA:3.40.47.10 (GENE3D)
Tcordifilia_35845	679	von Willebrand factor A-like domain superfamily	IPR036465	G3DSA:3.40.50.410 (GENE3D)
Tcordifilia_35867	680	Inorganic pyrophosphatase superfamily	IPR031330	G3DSA:3.20.20.80 (GENE3D)
Tcordifilia_35886	680	NTF2-like domain superfamily	IPR013170	G3DSA:6.10.140.420 (GENE3D)
Tcordifilia_35899	681	ABC transporter type 1, transmembrane domain superfamily	IPR036640	G3DSA:1.20.1560.10 (GENE3D)
Tcordifilia_35900	681	P-loop containing nucleoside triphosphate hydrolase	IPR001757	G3DSA:1.20.1110.10 (GENE3D)
Tcordifilia_35903	682	Rab-GTPase-TBC domain superfamily	noIPR	G3DSA:1.20.5.110 (GENE3D)
Tcordifilia_35946	683	Ribosomal protein L10-like domain superfamily	IPR043141	G3DSA:3.30.70.1730 (GENE3D)
Tcordifilia_35947	683	P-loop containing nucleoside triphosphate hydrolase	IPR027417	G3DSA:3.40.50.300 (GENE3D)
Tcordifilia_35948	683	Tetratricopeptide-like helical domain superfamily	IPR011990	G3DSA:1.25.40.10 (GENE3D)
Tcordifilia_35950	683	Cytochrome P450 superfamily	IPR036396	G3DSA:1.10.630.10 (GENE3D)
Tcordifilia_35968	683	CH domain superfamily	IPR036872	G3DSA:1.10.418.10 (GENE3D)
Tcordifilia_35995	685	P-loop containing nucleoside triphosphate hydrolase	IPR044822	G3DSA:1.10.10.60 (GENE3D)
Tcordifilia_36012	685	Metallo-dependent phosphatase-like	IPR029052	G3DSA:3.60.21.10 (GENE3D)
Tcordifilia_36015	685	MTERF superfamily, mitochondrial/chloroplastic	IPR038538	G3DSA:1.25.70.10 (GENE3D)
Tcordifilia_36016	686	Metallo-dependent phosphatase-like	IPR029052	G3DSA:3.60.21.10 (GENE3D)
Tcordifilia_36044	688	Chaperonin-like RbcX superfamily	IPR038052	G3DSA:1.10.1200.210 (GENE3D)
Tcordifilia_36047	688	FAD/NAD(P)-binding domain superfamily	IPR011339	G3DSA:3.90.1010.10 (GENE3D)
Tcordifilia_36070	689	Zinc finger, RING/FYVE/PHD-type	IPR013083	G3DSA:3.30.40.10 (GENE3D)
Tcordifilia_36073	689	Carbonic anhydrase superfamily	IPR036874	G3DSA:3.40.1050.10 (GENE3D)
Tcordifilia_36082	690	Armadillo-like helical	IPR011989	G3DSA:1.25.10.10 (GENE3D)
Tcordifilia_36092	690	Zinc finger, RING/FYVE/PHD-type	IPR013083	G3DSA:3.30.40.10 (GENE3D)
Tcordifilia_36099	690	MFS transporter superfamily	IPR011249	G3DSA:3.30.830.10 (GENE3D)
Tcordifilia_36117	690	Reverse transcriptase/Diguanylate cyclase domain	IPR043128	G3DSA:3.30.70.270 (GENE3D)
Tcordifilia_36142	692	Ribosomal protein L7/L12, C-terminal/adaptor protein ClpS-like	IPR014719	G3DSA:3.30.1390.10 (GENE3D)
Tcordifilia_36144	692	Alpha-ketoacid/pyruvate dehydrogenase kinase, N-terminal domain superfamily	IPR036784	G3DSA:1.20.140.20 (GENE3D)
Tcordifilia_36155	693	Creatinase/Aminopeptidase P/Spt16, N-terminal	IPR029149	G3DSA:3.40.350.10 (GENE3D)
Tcordifilia_36170	694	Aldolase-type TIM barrel	IPR013785	G3DSA:3.20.20.70 (GENE3D)
Tcordifilia_36175	694	Six-hairpin glycosidase-like superfamily	noIPR	G3DSA:3.40.50.12240 (GENE3D)
Tcordifilia_36213	267	Ribosomal protein S11 superfamily	IPR036967	G3DSA:3.30.420.80 (GENE3D)
Tcordifilia_36226	697	Ribosomal protein L22e	IPR001394	G3DSA:3.90.70.10 (GENE3D)
Tcordifilia_36236	697	Alpha/Beta hydrolase fold	IPR029058	G3DSA:3.40.50.1820 (GENE3D)
Tcordifilia_36264	699	Porin domain superfamily	IPR023614	G3DSA:2.40.160.10 (GENE3D)
Tcordifilia_36284	699	4'-phosphopantetheinyl transferase domain superfamily	IPR037143	G3DSA:3.90.470.20 (GENE3D)
Tcordifilia_36291	699	P-loop containing nucleoside triphosphate hydrolase	IPR027417	G3DSA:3.40.50.300 (GENE3D)
Tcordifilia_36296	699	Terpene synthase, N-terminal domain superfamily	IPR036965	G3DSA:1.50.10.130 (GENE3D)
Tcordifilia_36306	700	Zinc finger, RING-type	IPR044034	G3DSA:1.10.8.10 (GENE3D)
Tcordifilia_36323	700	Bifunctional kinase-pyrophosphorylase	IPR001878	G3DSA:4.10.60.10 (GENE3D)
Tcordifilia_36327	700	P-loop containing nucleoside triphosphate hydrolase	IPR001223	G3DSA:3.20.20.80 (GENE3D)
Tcordifilia_36331	701	NAD(P)-binding domain superfamily	IPR009075	G3DSA:1.20.140.10 (GENE3D)
Tcordifilia_36347	701	Tetratricopeptide-like helical domain superfamily	IPR011990	G3DSA:1.25.40.10 (GENE3D)
Tcordifilia_36384	703	GHMP kinase, C-terminal domain superfamily	IPR036554	G3DSA:3.30.70.890 (GENE3D)
Tcordifilia_36433	706	Acyl-CoA N-acyltransferase	IPR005024	G3DSA:6.10.140.1230 (GENE3D)
Tcordifilia_36443	706	Nucleotide-binding alpha-beta plait domain superfamily	IPR012677	G3DSA:3.30.70.330 (GENE3D)
Tcordifilia_36449	707	Chloramphenicol acetyltransferase-like domain superfamily	IPR023213	G3DSA:3.30.559.10 (GENE3D)
Tcordifilia_36464	709	Pyridoxal phosphate-dependent transferase, small domain	IPR015422	G3DSA:3.90.1150.10 (GENE3D)
Tcordifilia_36477	709	Pentatricopeptide repeat	IPR001245	G3DSA:1.10.510.10 (GENE3D)
Tcordifilia_36487	709	HAD superfamily	IPR023214	G3DSA:3.40.50.1000 (GENE3D)
Tcordifilia_36520	710	Nucleotide-binding alpha-beta plait domain superfamily	IPR012677	G3DSA:3.30.70.330 (GENE3D)
Tcordifilia_36563	712	Tetratricopeptide-like helical domain superfamily	IPR011990	G3DSA:1.25.40.10 (GENE3D)
Tcordifilia_36565	712	Potex/carlavirus coat protein	IPR001672	G3DSA:3.40.50.10490 (GENE3D)
Tcordifilia_36584	714	YTH domain	IPR000195	G3DSA:1.10.472.80 (GENE3D)
Tcordifilia_36586	266	P-loop containing nucleoside triphosphate hydrolase	IPR027417	G3DSA:3.40.50.300 (GENE3D)
Tcordifilia_36619	715	Ribosome biogenesis protein Nop16	noIPR	G3DSA:1.10.1410.10 (GENE3D)
Tcordifilia_36636	716	Aldolase-type TIM barrel	IPR013785	G3DSA:3.20.20.70 (GENE3D)
Tcordifilia_36726	719	Alpha/Beta hydrolase fold	IPR029058	G3DSA:3.40.50.1820 (GENE3D)
Tcordifilia_36752	720	Glycoside hydrolase superfamily	IPR022309	G3DSA:3.10.290.70 (GENE3D)
Tcordifilia_36778	723	Glutathione S-transferase, C-terminal domain superfamily	IPR007145	G3DSA:1.20.58.1520 (GENE3D)
Tcordifilia_36796	723	Alpha/Beta hydrolase fold	IPR029058	G3DSA:3.40.50.1820 (GENE3D)
Tcordifilia_36816	724	Pyridoxal phosphate-dependent transferase, small domain	IPR015422	G3DSA:3.90.1150.10 (GENE3D)
Tcordifilia_36842	725	CHASE domain	IPR000719	G3DSA:1.10.510.10 (GENE3D)
Tcordifilia_36844	725	FAS1 domain superfamily	IPR036378	G3DSA:2.30.180.10 (GENE3D)
Tcordifilia_36882	725	Helix hairpin bin domain superfamily	IPR029012	G3DSA:1.10.287.660 (GENE3D)
Tcordifilia_36902	726	Nucleobase-ascorbate transporter 12	IPR041619	G3DSA:3.20.140.10 (GENE3D)
Tcordifilia_36903	726	Transcription elongation factor 1 superfamily	IPR038567	G3DSA:2.20.25.190 (GENE3D)
Tcordifilia_36943	726	Isoprenoid synthase domain superfamily	IPR008949	G3DSA:1.10.600.10 (GENE3D)
Tcordifilia_36969	727	Ribonuclease H superfamily	IPR036397	G3DSA:3.30.420.10 (GENE3D)
Tcordifilia_36979	727	AGC-kinase, C-terminal	IPR004659	G3DSA:3.40.1260.20 (GENE3D)
Tcordifilia_37052	730	Leucine-rich repeat domain superfamily	IPR032675	G3DSA:3.80.10.10 (GENE3D)
Tcordifilia_37054	730	Histidine phosphatase superfamily	IPR029033	G3DSA:3.40.50.1240 (GENE3D)
Tcordifilia_37093	731	PPM-type phosphatase domain superfamily	IPR002547	G3DSA:1.20.1050.130 (GENE3D)
Tcordifilia_37104	732	Pyridoxal phosphate-dependent transferase, major domain	IPR015421	G3DSA:3.40.640.10 (GENE3D)
Tcordifilia_37117	733	P-loop containing nucleoside triphosphate hydrolase	IPR027417	G3DSA:3.40.50.300 (GENE3D)
Tcordifilia_37133	733	Nucleotide-diphospho-sugar transferases	IPR029044	G3DSA:3.90.550.10 (GENE3D)
Tcordifilia_37176	735	FMN-binding split barrel	IPR012349	G3DSA:2.30.110.10 (GENE3D)
Tcordifilia_37190	736	Zinc finger, RING-type	IPR019410	G3DSA:3.40.50.150 (GENE3D)
Tcordifilia_37197	736	ATP synthase, F0 complex, subunit b'	IPR001347	G3DSA:3.40.50.10490 (GENE3D)
Tcordifilia_37213	737	Wall-associated receptor kinase, C-terminal	IPR017930	G3DSA:1.10.10.60 (GENE3D)
Tcordifilia_37225	737	Chaperone J-domain superfamily	IPR036869	G3DSA:1.10.287.110 (GENE3D)
Tcordifilia_37243	737	Endonuclease/exonuclease/phosphatase superfamily	IPR036691	G3DSA:3.60.10.10 (GENE3D)
Tcordifilia_37264	738	Tetratricopeptide-like helical domain superfamily	IPR011990	G3DSA:1.25.40.10 (GENE3D)
Tcordifilia_37265	738	Armadillo-type fold	noIPR	G3DSA:3.30.160.20 (GENE3D)
Tcordifilia_37279	738	E3 ubiquitin-protein ligase RFI2	IPR001163	G3DSA:2.30.30.100 (GENE3D)
Tcordifilia_37317	265	Rossmann-like alpha/beta/alpha sandwich fold	IPR036396	G3DSA:3.30.43.20 (GENE3D)
Tcordifilia_37328	741	Chaperone J-domain superfamily	IPR036869	G3DSA:1.10.287.110 (GENE3D)
Tcordifilia_37333	741	Thiolase-like	IPR016039	G3DSA:3.40.47.10 (GENE3D)
Tcordifilia_37349	741	UbiA prenyltransferase superfamily	IPR044878	G3DSA:1.10.357.140 (GENE3D)
Tcordifilia_37358	742	RmlC-like jelly roll fold	IPR014710	G3DSA:2.60.120.10 (GENE3D)
Tcordifilia_37366	743	P-loop containing nucleoside triphosphate hydrolase	IPR012340	G3DSA:2.40.50.140 (GENE3D)
Tcordifilia_37383	265	Isoprenoid synthase domain superfamily	IPR008949	G3DSA:1.10.600.10 (GENE3D)
Tcordifilia_37414	745	Ubiquitin-conjugating enzyme/RWD-like	IPR002579	G3DSA:2.170.150.20 (GENE3D)
Tcordifilia_37419	745	PH-like domain superfamily	IPR011993	G3DSA:2.30.29.30 (GENE3D)
Tcordifilia_37423	745	Sodium/calcium exchanger membrane region	IPR044822	G3DSA:1.10.10.60 (GENE3D)
Tcordifilia_37432	745	TFIIS/LEDGF domain superfamily	IPR035441	G3DSA:1.20.930.10 (GENE3D)
Tcordifilia_37537	748	Reversibly glycosylated polypeptide family	IPR001245	G3DSA:1.10.510.10 (GENE3D)
Tcordifilia_37539	749	Ribosomal protein L28e	IPR000626	G3DSA:3.10.20.90 (GENE3D)
Tcordifilia_37555	749	Isopenicillin N synthase-like superfamily	IPR027443	G3DSA:2.60.120.330 (GENE3D)
Tcordifilia_37567	750	Histone-fold	IPR009072	G3DSA:1.10.20.10 (GENE3D)
Tcordifilia_37573	750	Pyridoxal phosphate-dependent transferase, major domain	IPR015421	G3DSA:3.40.640.10 (GENE3D)
Tcordifilia_37622	752	P-loop containing nucleoside triphosphate hydrolase	IPR000719	G3DSA:1.10.510.10 (GENE3D)
Tcordifilia_37628	753	Immunoglobulin E-set	IPR000719	G3DSA:1.10.510.10 (GENE3D)
Tcordifilia_37683	754	P-loop containing nucleoside triphosphate hydrolase	IPR027417	G3DSA:3.40.50.300 (GENE3D)
Tcordifilia_37688	754	MFS transporter superfamily	IPR036259	G3DSA:1.20.1250.20 (GENE3D)
Tcordifilia_37729	755	Armadillo-like helical	IPR011989	G3DSA:1.25.10.10 (GENE3D)
Tcordifilia_37733	756	Exportin-1/5	IPR006712	G3DSA:1.10.10.60 (GENE3D)
Tcordifilia_37738	756	GroES-like superfamily	IPR005821	G3DSA:1.10.287.70 (GENE3D)
Tcordifilia_37778	757	Pyridoxal phosphate-dependent transferase, major domain	IPR015421	G3DSA:3.40.640.10 (GENE3D)
Tcordifilia_37782	758	WD40/YVTN repeat-like-containing domain superfamily	IPR015943	G3DSA:2.130.10.10 (GENE3D)
Tcordifilia_37783	758	HSP20-like chaperone	IPR008978	G3DSA:2.60.40.790 (GENE3D)
Tcordifilia_37797	758	MTERF superfamily, mitochondrial/chloroplastic	IPR038538	G3DSA:1.25.70.10 (GENE3D)
Tcordifilia_37808	758	Helix-loop-helix DNA-binding domain superfamily	IPR036638	G3DSA:4.10.280.10 (GENE3D)
Tcordifilia_37825	759	Creatinase/aminopeptidase-like	IPR036005	G3DSA:3.90.230.10 (GENE3D)
Tcordifilia_37841	760	Cupredoxin	IPR008972	G3DSA:2.60.40.420 (GENE3D)
Tcordifilia_37845	761	Ribosomal protein L24e/L24 superfamily	IPR038630	G3DSA:2.30.170.20 (GENE3D)
Tcordifilia_37878	762	von Willebrand factor A-like domain superfamily	IPR036465	G3DSA:3.40.50.410 (GENE3D)
Tcordifilia_37930	763	Histidine kinase/HSP90-like ATPase superfamily	IPR036890	G3DSA:3.30.565.10 (GENE3D)
Tcordifilia_37932	763	PPM-type phosphatase domain superfamily	IPR031804	G3DSA:3.30.750.160 (GENE3D)
Tcordifilia_37961	764	Zinc finger, RING/FYVE/PHD-type	IPR013083	G3DSA:3.30.40.10 (GENE3D)
Tcordifilia_37969	764	Transmembrane protein 41A/B	IPR000819	G3DSA:3.40.630.10 (GENE3D)
Tcordifilia_38014	765	K Homology domain, type 1 superfamily	IPR036612	G3DSA:3.30.1370.10 (GENE3D)
Tcordifilia_38030	765	Photosystem I PsaL, reaction centre subunit XI superfamily	IPR002716	G3DSA:3.40.50.1010 (GENE3D)
Tcordifilia_38036	766	Thiolase-like	IPR016039	G3DSA:3.40.47.10 (GENE3D)
Tcordifilia_38051	766	Armadillo-like helical	IPR011989	G3DSA:1.25.10.10 (GENE3D)
Tcordifilia_38053	766	Tetratricopeptide-like helical domain superfamily	IPR023346	G3DSA:1.10.530.10 (GENE3D)
Tcordifilia_38076	767	Sin3 associated polypeptide p18	IPR004521	G3DSA:3.10.400.20 (GENE3D)
Tcordifilia_38077	767	Ubiquitin-conjugating enzyme/RWD-like	IPR016135	G3DSA:3.10.110.10 (GENE3D)
Tcordifilia_38093	768	Nucleotide-binding alpha-beta plait domain superfamily	IPR012677	G3DSA:3.30.70.330 (GENE3D)
Tcordifilia_38153	769	Sodium/solute symporter superfamily	IPR038770	G3DSA:1.20.1530.20 (GENE3D)
Tcordifilia_38185	771	DNA/RNA polymerase superfamily	IPR013149	G3DSA:3.40.50.720 (GENE3D)
Tcordifilia_38188	772	HAD superfamily	IPR023214	G3DSA:3.40.50.1000 (GENE3D)
Tcordifilia_38190	772	Protein EARLY FLOWERING 4	IPR036291	G3DSA:3.40.50.720 (GENE3D)
Tcordifilia_38239	773	Chloramphenicol acetyltransferase-like domain superfamily	IPR023213	G3DSA:3.30.559.10 (GENE3D)
Tcordifilia_38240	773	Synaptotagmin-like mitochondrial-lipid-binding domain	IPR000719	G3DSA:1.10.510.10 (GENE3D)
Tcordifilia_38257	775	Arrestin-like, C-terminal	IPR014752	G3DSA:2.60.40.640 (GENE3D)
Tcordifilia_38259	775	Mediator complex, subunit Med23	IPR005024	G3DSA:1.10.287.1060 (GENE3D)
Tcordifilia_38262	775	WD40/YVTN repeat-like-containing domain superfamily	IPR015943	G3DSA:2.130.10.10 (GENE3D)
Tcordifilia_38267	776	Nucleotide-diphospho-sugar transferases	IPR029044	G3DSA:3.90.550.10 (GENE3D)
Tcordifilia_38290	776	Zinc finger, CCHC-type superfamily	IPR043502	G3DSA:3.10.10.10 (GENE3D)
Tcordifilia_38297	776	Protein CURVATURE THYLAKOID 1	IPR001163	G3DSA:2.30.30.100 (GENE3D)
Tcordifilia_38313	780	ApaG domain superfamily	IPR036767	G3DSA:2.60.40.1470 (GENE3D)
Tcordifilia_38341	780	NAD(P)-binding domain superfamily	noIPR	G3DSA:3.30.160.60 (GENE3D)
Tcordifilia_38359	781	DNA-directed RNA polymerase III subunit Rpc5	IPR001753	G3DSA:3.90.226.10 (GENE3D)
Tcordifilia_38360	781	P-loop containing nucleoside triphosphate hydrolase	IPR027417	G3DSA:3.40.50.300 (GENE3D)
Tcordifilia_38369	782	Ribosomal biogenesis regulatory protein	IPR002711	G3DSA:1.10.30.50 (GENE3D)
Tcordifilia_38372	782	NOP protein chaperone 1	IPR001451	G3DSA:2.160.10.10 (GENE3D)
Tcordifilia_38384	782	K Homology domain, type 1 superfamily	IPR036612	G3DSA:3.30.1370.10 (GENE3D)
Tcordifilia_38390	782	HAD-like superfamily	IPR000719	G3DSA:1.10.510.10 (GENE3D)
Tcordifilia_38392	783	Nucleotide-diphospho-sugar transferases	IPR000644	G3DSA:3.10.580.10 (GENE3D)
Tcordifilia_38403	783	MFS transporter superfamily	IPR036259	G3DSA:1.20.1250.20 (GENE3D)
Tcordifilia_38431	785	Nucleotide-binding alpha-beta plait domain superfamily	IPR012677	G3DSA:3.30.70.330 (GENE3D)
Tcordifilia_38434	785	Dedicator of cytokinesis, C-terminal, lobe C	IPR043162	G3DSA:1.20.58.740 (GENE3D)
Tcordifilia_38436	785	Glycolipid transfer protein superfamily	IPR036497	G3DSA:1.10.3520.10 (GENE3D)
Tcordifilia_38443	785	Nucleotide-binding alpha-beta plait domain superfamily	IPR012677	G3DSA:3.30.70.330 (GENE3D)
Tcordifilia_38461	786	S-adenosyl-L-methionine-dependent methyltransferase	IPR002092	G3DSA:3.30.70.370 (GENE3D)
Tcordifilia_38506	789	P-loop containing nucleoside triphosphate hydrolase	IPR006447	G3DSA:1.10.10.60 (GENE3D)
Tcordifilia_38510	790	C2 domain superfamily	IPR035892	G3DSA:2.60.40.150 (GENE3D)
Tcordifilia_38525	790	PPM-type phosphatase domain superfamily	IPR036457	G3DSA:3.60.40.10 (GENE3D)
Tcordifilia_38528	791	Zinc finger, RanBP2-type superfamily	IPR044653	G3DSA:3.30.160.60 (GENE3D)
Tcordifilia_38546	792	MFS transporter superfamily	IPR041469	G3DSA:2.60.40.2310 (GENE3D)
Tcordifilia_38549	792	Branched-chain-amino-acid aminotransferase-like, C-terminal	IPR043132	G3DSA:3.20.10.10 (GENE3D)
Tcordifilia_38557	792	Homeobox-like domain superfamily	IPR000719	G3DSA:3.30.200.20 (GENE3D)
Tcordifilia_38600	795	Leucine-rich repeat	IPR021149	G3DSA:3.40.30.10 (GENE3D)
Tcordifilia_38613	263	CCR4-NOT subunit 1, TTP binding domain superfamily	IPR038535	G3DSA:1.25.40.840 (GENE3D)
Tcordifilia_38628	797	Nucleotide-binding alpha-beta plait domain superfamily	IPR012677	G3DSA:3.30.70.330 (GENE3D)
Tcordifilia_38630	798	HAD superfamily	IPR023214	G3DSA:3.40.50.1000 (GENE3D)
Tcordifilia_38646	263	Cytochrome P450 superfamily	IPR036396	G3DSA:1.10.630.10 (GENE3D)
Tcordifilia_38691	800	Leucine-rich repeat domain superfamily	IPR032675	G3DSA:3.80.10.10 (GENE3D)
Tcordifilia_38704	803	Protein kinase-like domain superfamily	IPR000719	G3DSA:1.10.510.10 (GENE3D)
Tcordifilia_38712	804	Protein of unknown function DUF1295	IPR001509	G3DSA:3.40.50.720 (GENE3D)
Tcordifilia_38714	804	Alpha/Beta hydrolase fold	IPR029058	G3DSA:3.40.50.1820 (GENE3D)
Tcordifilia_38716	804	Oxoglutarate/iron-dependent dioxygenase	IPR004140	G3DSA:1.20.1280.170 (GENE3D)
Tcordifilia_38745	806	Glutathione S-transferase, C-terminal domain superfamily	IPR042099	G3DSA:3.30.300.30 (GENE3D)
Tcordifilia_38748	806	Cas1p 10 TM acyl transferase domain	IPR000719	G3DSA:1.10.510.10 (GENE3D)
Tcordifilia_38758	806	Pyridoxal phosphate-dependent transferase, small domain	IPR015422	G3DSA:3.90.1150.10 (GENE3D)
Tcordifilia_38783	807	Alpha/Beta hydrolase fold	IPR036426	G3DSA:2.90.10.30 (GENE3D)
Tcordifilia_38798	263	MFS transporter superfamily	IPR036259	G3DSA:1.20.1250.20 (GENE3D)
Tcordifilia_38806	810	Signal recognition particle, SRP54 subunit, M-domain superfamily	IPR036891	G3DSA:1.10.260.30 (GENE3D)
Tcordifilia_38815	810	P-loop containing nucleoside triphosphate hydrolase	IPR027417	G3DSA:3.40.50.300 (GENE3D)
Tcordifilia_38825	811	Osmotin/thaumatin-like superfamily	IPR004045	G3DSA:3.40.30.10 (GENE3D)
Tcordifilia_38829	812	Alpha/Beta hydrolase fold	IPR029058	G3DSA:3.40.50.1820 (GENE3D)
Tcordifilia_38839	812	Quinolinate synthetase A superfamily	IPR036094	G3DSA:3.40.50.10800 (GENE3D)
Tcordifilia_38854	812	RNA binding protein HABP4/SERBP1	IPR006121	G3DSA:3.30.70.100 (GENE3D)
Tcordifilia_38864	812	P-loop containing nucleoside triphosphate hydrolase	IPR000569	G3DSA:3.90.1750.10 (GENE3D)
Tcordifilia_38866	813	PH-like domain superfamily	IPR011993	G3DSA:2.30.29.30 (GENE3D)
Tcordifilia_38891	814	Longin-like domain superfamily	IPR011009	G3DSA:1.10.510.10 (GENE3D)
Tcordifilia_38911	816	LexA/Signal peptidase-like superfamily	IPR003462	G3DSA:3.40.50.720 (GENE3D)
Tcordifilia_38912	817	Phosphatidylinositol-glycan biosynthesis class X protein	IPR041616	G3DSA:3.30.930.10 (GENE3D)
Tcordifilia_38944	818	Chlorophyll a/b binding domain superfamily	IPR023329	G3DSA:1.10.3460.10 (GENE3D)
Tcordifilia_38969	819	HotDog domain superfamily	IPR007314	G3DSA:3.40.50.11550 (GENE3D)
Tcordifilia_38979	820	Transcription factor TCP subgroup	IPR037041	G3DSA:3.10.50.40 (GENE3D)
Tcordifilia_38980	820	Zinc finger, RING/FYVE/PHD-type	IPR013083	G3DSA:3.30.40.10 (GENE3D)
Tcordifilia_38981	820	Helix-loop-helix DNA-binding domain superfamily	IPR036638	G3DSA:4.10.280.10 (GENE3D)
Tcordifilia_38988	820	P-loop containing nucleoside triphosphate hydrolase	IPR027417	G3DSA:3.40.50.300 (GENE3D)
Tcordifilia_39003	821	Tetratricopeptide-like helical domain superfamily	IPR011990	G3DSA:1.25.40.10 (GENE3D)
Tcordifilia_39014	822	Protein of unknown function DUF3156	IPR000719	G3DSA:1.10.510.10 (GENE3D)
Tcordifilia_39015	822	PUA-like superfamily	IPR001163	G3DSA:2.30.30.100 (GENE3D)
Tcordifilia_39036	822	Tetratricopeptide-like helical domain superfamily	IPR011990	G3DSA:1.25.40.10 (GENE3D)
Tcordifilia_39041	822	BEACH domain superfamily	IPR036372	G3DSA:1.10.1540.10 (GENE3D)
Tcordifilia_39044	823	Pyridoxal phosphate-dependent transferase, major domain	IPR015421	G3DSA:3.40.640.10 (GENE3D)
Tcordifilia_39047	824	HSP20-like chaperone	IPR008978	G3DSA:2.60.40.790 (GENE3D)
Tcordifilia_39056	825	WD40-repeat-containing domain superfamily	IPR032710	G3DSA:3.10.450.50 (GENE3D)
Tcordifilia_39081	825	Tetratricopeptide-like helical domain superfamily	IPR011990	G3DSA:1.25.40.10 (GENE3D)
Tcordifilia_39082	825	Sodium/solute symporter superfamily	IPR038770	G3DSA:1.20.1530.20 (GENE3D)
Tcordifilia_39084	826	HSP20-like chaperone	IPR034646	G3DSA:1.10.510.10 (GENE3D)
Tcordifilia_39108	826	HSP20-like chaperone	IPR008978	G3DSA:2.60.40.790 (GENE3D)
Tcordifilia_39114	826	Nucleic acid-binding, OB-fold	IPR044701	G3DSA:3.40.30.10 (GENE3D)
Tcordifilia_39119	826	NUDIX hydrolase-like domain superfamily	noIPR	G3DSA:1.10.287.1080 (GENE3D)
Tcordifilia_39143	831	Thioredoxin-like superfamily	IPR013922	G3DSA:1.10.472.10 (GENE3D)
Tcordifilia_39144	831	Neutral/alkaline nonlysosomal ceramidase	IPR002213	G3DSA:3.40.50.2000 (GENE3D)
Tcordifilia_39146	831	SKP1/BTB/POZ domain superfamily	IPR011333	G3DSA:3.30.710.10 (GENE3D)
Tcordifilia_39156	831	CRAL-TRIO lipid binding domain superfamily	IPR036865	G3DSA:3.40.525.10 (GENE3D)
Tcordifilia_39171	833	F-box protein AUF1-like	IPR004108	G3DSA:3.40.50.1780 (GENE3D)
Tcordifilia_39187	834	Tetratricopeptide-like helical domain superfamily	IPR011990	G3DSA:1.25.40.10 (GENE3D)
Tcordifilia_39188	834	MFS transporter superfamily	IPR033389	G3DSA:3.10.20.90 (GENE3D)
Tcordifilia_39189	835	Fe-S cluster assembly domain superfamily	IPR034904	G3DSA:3.30.300.130 (GENE3D)
Tcordifilia_39212	835	Potex/carlavirus coat protein	IPR000719	G3DSA:1.10.510.10 (GENE3D)
Tcordifilia_39225	836	P-loop containing nucleoside triphosphate hydrolase	IPR000630	G3DSA:3.30.1370.30 (GENE3D)
Tcordifilia_39230	837	Zinc finger, RING/FYVE/PHD-type	IPR013083	G3DSA:3.30.40.10 (GENE3D)
Tcordifilia_39248	838	Ribonuclease H superfamily	IPR036397	G3DSA:3.30.420.10 (GENE3D)
Tcordifilia_39257	838	DNA-directed RNA polymerase, subunit 2	IPR023211	G3DSA:1.10.287.690 (GENE3D)
Tcordifilia_39275	840	Reverse transcriptase/Diguanylate cyclase domain	IPR043128	G3DSA:3.30.70.270 (GENE3D)
Tcordifilia_39276	841	Ubiquitin-like domain superfamily	IPR000196	G3DSA:1.10.1200.240 (GENE3D)
Tcordifilia_39289	841	Tetratricopeptide-like helical domain superfamily	IPR011990	G3DSA:1.25.40.10 (GENE3D)
Tcordifilia_39291	841	Tetratricopeptide-like helical domain superfamily	IPR011990	G3DSA:1.25.40.10 (GENE3D)
Tcordifilia_39306	262	Class I glutamine amidotransferase-like	IPR029062	G3DSA:3.40.50.880 (GENE3D)
Tcordifilia_39309	844	Aspartic peptidase domain superfamily	IPR021109	G3DSA:2.40.70.10 (GENE3D)
Tcordifilia_39315	845	Transmembrane protein 214	IPR013819	G3DSA:1.20.245.10 (GENE3D)
Tcordifilia_39320	846	P-loop containing nucleoside triphosphate hydrolase	IPR044161	G3DSA:3.40.50.2000 (GENE3D)
Tcordifilia_39335	847	Plastid division protein PDV1/PDV2	IPR002213	G3DSA:3.40.50.2000 (GENE3D)
Tcordifilia_39347	847	Histidine kinase/HSP90-like ATPase superfamily	IPR000719	G3DSA:1.10.510.10 (GENE3D)
Tcordifilia_39359	847	Class I glutamine amidotransferase-like	IPR001245	G3DSA:1.10.510.10 (GENE3D)
Tcordifilia_39360	848	Alpha/Beta hydrolase fold	IPR029058	G3DSA:3.40.50.1820 (GENE3D)
Tcordifilia_39361	848	NTF2-like domain superfamily	IPR007120	G3DSA:3.90.1800.10 (GENE3D)
Tcordifilia_39381	849	Tetratricopeptide-like helical domain superfamily	IPR011990	G3DSA:1.25.40.10 (GENE3D)
Tcordifilia_39393	850	PDZ superfamily	IPR036034	G3DSA:2.30.42.10 (GENE3D)
Tcordifilia_39403	850	MTERF superfamily, mitochondrial/chloroplastic	IPR038538	G3DSA:1.25.70.10 (GENE3D)
Tcordifilia_39414	851	Leucine-rich repeat domain superfamily	IPR032675	G3DSA:3.80.10.10 (GENE3D)
Tcordifilia_39431	854	Leucine-rich repeat domain superfamily	IPR032675	G3DSA:3.80.10.10 (GENE3D)
Tcordifilia_39438	856	Tetratricopeptide-like helical domain superfamily	IPR011990	G3DSA:1.25.40.10 (GENE3D)
Tcordifilia_39439	856	Beta-lactamase/transpeptidase-like	noIPR	G3DSA:3.30.160.20 (GENE3D)
Tcordifilia_39450	857	Protein-tyrosine phosphatase-like	IPR029021	G3DSA:3.90.190.10 (GENE3D)
Tcordifilia_39487	860	Clp, N-terminal domain superfamily	IPR036628	G3DSA:1.10.1780.10 (GENE3D)
Tcordifilia_39492	860	Armadillo-like helical	IPR011989	G3DSA:1.25.10.10 (GENE3D)
Tcordifilia_39505	861	Branched-chain-amino-acid aminotransferase-like, C-terminal	IPR043132	G3DSA:3.20.10.10 (GENE3D)
Tcordifilia_39511	861	Zinc finger, RING/FYVE/PHD-type	IPR013083	G3DSA:3.30.40.10 (GENE3D)
Tcordifilia_39522	861	Six-hairpin glycosidase-like superfamily	IPR012341	G3DSA:1.50.10.10 (GENE3D)
Tcordifilia_39528	861	Papain-like cysteine peptidase superfamily	IPR032801	G3DSA:3.40.30.10 (GENE3D)
Tcordifilia_39529	862	CRAL-TRIO lipid binding domain superfamily	noIPR	G3DSA:3.10.450.700 (GENE3D)
Tcordifilia_39536	863	Nucleotide-diphospho-sugar transferases	IPR029044	G3DSA:3.90.550.10 (GENE3D)
Tcordifilia_39540	863	Pyridoxal phosphate-dependent transferase, small domain	IPR015422	G3DSA:3.90.1150.10 (GENE3D)
Tcordifilia_39543	863	Tetratricopeptide-like helical domain superfamily	IPR011990	G3DSA:1.25.40.10 (GENE3D)
Tcordifilia_39552	863	Nucleotide-diphospho-sugar transferases	IPR029044	G3DSA:3.90.550.10 (GENE3D)
Tcordifilia_39569	864	BAG domain superfamily	IPR036533	G3DSA:1.20.58.120 (GENE3D)
Tcordifilia_39578	866	TIP41-like protein	IPR031595	G3DSA:3.40.50.11980 (GENE3D)
Tcordifilia_39586	866	Beta-lactamase/transpeptidase-like	IPR012338	G3DSA:3.40.710.10 (GENE3D)
Tcordifilia_39601	867	Alpha/Beta hydrolase fold	IPR029058	G3DSA:3.40.50.1820 (GENE3D)
Tcordifilia_39613	867	BRO1 domain superfamily	IPR038499	G3DSA:1.25.40.280 (GENE3D)
Tcordifilia_39614	867	Nucleotide-diphospho-sugar transferases	IPR029044	G3DSA:3.90.550.10 (GENE3D)
Tcordifilia_39636	868	U box domain	IPR000270	G3DSA:3.10.20.90 (GENE3D)
Tcordifilia_39644	869	Armadillo-like helical	IPR011989	G3DSA:1.25.10.10 (GENE3D)
Tcordifilia_39648	869	Nucleotide-diphospho-sugar transferases	IPR002016	G3DSA:1.10.520.10 (GENE3D)
Tcordifilia_39659	870	WD40/YVTN repeat-like-containing domain superfamily	IPR015943	G3DSA:2.130.10.10 (GENE3D)
Tcordifilia_39660	870	Phosphoribosyltransferase-like	IPR029057	G3DSA:3.40.50.2020 (GENE3D)
Tcordifilia_39672	871	Leucine-rich repeat domain superfamily	IPR032675	G3DSA:3.80.10.10 (GENE3D)
Tcordifilia_39689	872	Ribosomal protein L13 superfamily	IPR036899	G3DSA:3.90.1180.10 (GENE3D)
Tcordifilia_39698	872	Tetratricopeptide-like helical domain superfamily	IPR011990	G3DSA:1.25.40.10 (GENE3D)
Tcordifilia_39703	873	Zinc finger, RING/FYVE/PHD-type	IPR013083	G3DSA:3.30.40.10 (GENE3D)
Tcordifilia_39708	873	P-type ATPase, cytoplasmic domain N	IPR023299	G3DSA:3.40.1110.10 (GENE3D)
Tcordifilia_39709	875	Peptidase M41-like	IPR037219	G3DSA:1.20.58.760 (GENE3D)
Tcordifilia_39725	876	C2 domain superfamily	IPR013087	G3DSA:3.30.160.60 (GENE3D)
Tcordifilia_39737	876	C2 domain superfamily	IPR035892	G3DSA:2.60.40.150 (GENE3D)
Tcordifilia_39742	876	Zinc finger, RING/FYVE/PHD-type	IPR013083	G3DSA:3.30.40.10 (GENE3D)
Tcordifilia_39759	878	Nucleotide-binding alpha-beta plait domain superfamily	IPR012677	G3DSA:3.30.70.330 (GENE3D)
Tcordifilia_39772	878	Leucine-rich repeat	IPR006140	G3DSA:3.40.50.720 (GENE3D)
Tcordifilia_39773	878	VKOR domain superfamily	IPR038354	G3DSA:1.20.1440.130 (GENE3D)
Tcordifilia_39792	880	LMBR1-like membrane protein	IPR000719	G3DSA:1.10.510.10 (GENE3D)
Tcordifilia_39819	881	eRF1, domain 2 superfamily	IPR042226	G3DSA:3.30.420.60 (GENE3D)
Tcordifilia_39852	883	Alpha/Beta hydrolase fold	IPR029058	G3DSA:3.40.50.1820 (GENE3D)
Tcordifilia_39877	885	Ribonuclease H superfamily	IPR036397	G3DSA:3.30.420.10 (GENE3D)
Tcordifilia_39883	886	NAD(P)-binding domain superfamily	IPR005024	G3DSA:6.10.140.1230 (GENE3D)
Tcordifilia_39887	886	WD40/YVTN repeat-like-containing domain superfamily	IPR015943	G3DSA:2.130.10.10 (GENE3D)
Tcordifilia_39913	890	P-loop containing nucleoside triphosphate hydrolase	IPR031100	G3DSA:3.40.50.450 (GENE3D)
Tcordifilia_39954	891	Ribosomal protein L6, alpha-beta domain superfamily	IPR036789	G3DSA:3.90.930.12 (GENE3D)
Tcordifilia_39961	893	Beta-lactamase/transpeptidase-like	IPR012338	G3DSA:3.40.710.10 (GENE3D)
Tcordifilia_39974	893	Glycosyl transferase, family 48	IPR044862	G3DSA:2.60.120.620 (GENE3D)
Tcordifilia_40019	895	P-loop containing nucleoside triphosphate hydrolase	IPR027417	G3DSA:3.40.50.300 (GENE3D)
Tcordifilia_40066	896	Cullin repeat-like-containing domain superfamily	IPR002143	G3DSA:3.30.190.20 (GENE3D)
Tcordifilia_40082	897	Chlorophyll a/b binding domain superfamily	IPR023329	G3DSA:1.10.3460.10 (GENE3D)
Tcordifilia_40092	897	Calycin	IPR012674	G3DSA:2.40.128.20 (GENE3D)
Tcordifilia_40109	899	P-loop containing nucleoside triphosphate hydrolase	IPR027417	G3DSA:3.40.50.300 (GENE3D)
Tcordifilia_40119	899	Protein Thf1	IPR028565	G3DSA:2.60.40.1170 (GENE3D)
Tcordifilia_40123	900	Chlorophyll A-B binding protein, plant and chromista	IPR011682	G3DSA:2.70.98.30 (GENE3D)
Tcordifilia_40133	901	Calycin	IPR000253	G3DSA:2.60.200.20 (GENE3D)
Tcordifilia_40138	901	B30.2/SPRY domain superfamily	IPR043136	G3DSA:2.60.120.920 (GENE3D)
Tcordifilia_40185	903	Nucleotide-binding alpha-beta plait domain superfamily	IPR012677	G3DSA:3.30.70.330 (GENE3D)
Tcordifilia_40191	903	WD40-repeat-containing domain superfamily	IPR004827	G3DSA:1.20.5.170 (GENE3D)
Tcordifilia_40198	903	Nucleotide-binding alpha-beta plait domain superfamily	IPR012677	G3DSA:3.30.70.330 (GENE3D)
Tcordifilia_40210	905	At5g01610-like superfamily	IPR036758	G3DSA:2.30.240.10 (GENE3D)
Tcordifilia_40226	905	Protein of unknown function DUF4228, plant	IPR011257	G3DSA:1.10.340.30 (GENE3D)
Tcordifilia_40230	906	Helix-loop-helix DNA-binding domain superfamily	IPR036638	G3DSA:4.10.280.10 (GENE3D)
Tcordifilia_40241	907	Galactose-binding-like domain superfamily	IPR000490	G3DSA:3.20.20.80 (GENE3D)
Tcordifilia_40262	912	Pectin lyase fold	IPR012334	G3DSA:2.160.20.10 (GENE3D)
Tcordifilia_40266	913	Tetratricopeptide-like helical domain superfamily	IPR011990	G3DSA:1.25.40.10 (GENE3D)
Tcordifilia_40268	913	HAD superfamily	IPR023214	G3DSA:3.40.50.1000 (GENE3D)
Tcordifilia_40275	914	RmlC-like jelly roll fold	IPR014710	G3DSA:2.60.120.10 (GENE3D)
Tcordifilia_40279	915	DNA-binding domain superfamily	IPR004046	G3DSA:3.40.30.10 (GENE3D)
Tcordifilia_40288	916	Tautomerase/MIF superfamily	IPR014347	G3DSA:3.30.429.10 (GENE3D)
Tcordifilia_40292	917	DNA/RNA polymerase superfamily	noIPR	G3DSA:3.90.1410.10 (GENE3D)
Tcordifilia_40295	918	Cupredoxin	IPR008972	G3DSA:2.60.40.420 (GENE3D)
Tcordifilia_40327	920	P-loop containing nucleoside triphosphate hydrolase	IPR027417	G3DSA:3.40.50.300 (GENE3D)
Tcordifilia_40332	920	Late embryogenesis abundant protein, LEA_2 subgroup	IPR011990	G3DSA:1.25.40.1040 (GENE3D)
Tcordifilia_40355	921	Helicase XPB/Ssl2, N-terminal domain	IPR013149	G3DSA:3.90.180.10 (GENE3D)
Tcordifilia_40364	921	Potex/carlavirus coat protein	IPR001653	G3DSA:3.10.310.10 (GENE3D)
Tcordifilia_40384	260	P-loop containing nucleoside triphosphate hydrolase	IPR027417	G3DSA:3.40.50.300 (GENE3D)
Tcordifilia_40386	922	ABC transporter type 1, transmembrane domain superfamily	IPR036640	G3DSA:1.20.1560.10 (GENE3D)
Tcordifilia_40388	260	DNA/RNA polymerase superfamily	IPR036282	G3DSA:1.20.1050.10 (GENE3D)
Tcordifilia_40398	923	Kelch-type beta propeller	IPR015915	G3DSA:2.120.10.80 (GENE3D)
Tcordifilia_40429	927	Armadillo-like helical	IPR011989	G3DSA:1.25.10.10 (GENE3D)
Tcordifilia_40430	927	Chromophore lyase CpcT/CpeT	IPR000477	G3DSA:3.10.10.10 (GENE3D)
Tcordifilia_40437	927	Armadillo-like helical	IPR011989	G3DSA:1.25.10.10 (GENE3D)
Tcordifilia_40439	927	P-loop containing nucleoside triphosphate hydrolase	IPR027417	G3DSA:3.40.50.300 (GENE3D)
Tcordifilia_40446	928	Ribonuclease H superfamily	IPR036397	G3DSA:3.30.420.10 (GENE3D)
Tcordifilia_40487	931	Armadillo-like helical	IPR011989	G3DSA:1.25.10.10 (GENE3D)
Tcordifilia_40507	933	Pentatricopeptide repeat	IPR000719	G3DSA:1.10.510.10 (GENE3D)
Tcordifilia_40512	933	Immunoglobulin-like fold	IPR013783	G3DSA:2.60.40.10 (GENE3D)
Tcordifilia_40519	933	FAD-binding, type PCMH, subdomain 2	IPR016169	G3DSA:3.30.465.10 (GENE3D)
Tcordifilia_40535	934	Alpha/Beta hydrolase fold	IPR029058	G3DSA:3.40.50.1820 (GENE3D)
Tcordifilia_40537	935	WD40-repeat-containing domain superfamily	IPR001373	G3DSA:1.20.1310.10 (GENE3D)
Tcordifilia_40572	938	WRC domain	IPR013766	G3DSA:3.40.30.10 (GENE3D)
Tcordifilia_40586	941	Aspartic peptidase domain superfamily	IPR021109	G3DSA:2.40.70.10 (GENE3D)
Tcordifilia_40597	942	Pentatricopeptide repeat	IPR013766	G3DSA:3.40.30.10 (GENE3D)
Tcordifilia_40600	943	Sugar phosphate transporter domain	IPR000795	G3DSA:2.40.30.10 (GENE3D)
Tcordifilia_40619	945	Helix-loop-helix DNA-binding domain superfamily	IPR001547	G3DSA:2.80.10.50 (GENE3D)
Tcordifilia_40627	946	P-loop containing nucleoside triphosphate hydrolase	IPR027417	G3DSA:3.40.50.300 (GENE3D)
Tcordifilia_40633	946	Thiolase-like	IPR011598	G3DSA:1.20.5.1000 (GENE3D)
Tcordifilia_40685	949	Nucleotide-binding alpha-beta plait domain superfamily	IPR012677	G3DSA:3.30.70.330 (GENE3D)
Tcordifilia_40694	951	Autophagy-related protein 5	IPR039204	G3DSA:1.20.58.340 (GENE3D)
Tcordifilia_40710	953	Ankyrin repeat-containing domain superfamily	IPR036770	G3DSA:1.25.40.20 (GENE3D)
Tcordifilia_40766	960	EF-hand domain pair	IPR004827	G3DSA:1.20.5.170 (GENE3D)
Tcordifilia_40772	960	Winged helix-like DNA-binding domain superfamily	IPR036388	G3DSA:1.10.10.10 (GENE3D)
Tcordifilia_40775	960	WD40/YVTN repeat-like-containing domain superfamily	IPR015943	G3DSA:2.130.10.10 (GENE3D)
Tcordifilia_40791	964	DNA/RNA polymerase superfamily	IPR013087	G3DSA:3.30.160.60 (GENE3D)
Tcordifilia_40795	965	Nucleoporin, Nup155-like, C-terminal, subdomain 3	IPR042538	G3DSA:1.20.120.1880 (GENE3D)
Tcordifilia_40801	966	High mobility group box domain superfamily	IPR036910	G3DSA:1.10.30.10 (GENE3D)
Tcordifilia_40809	966	Reverse transcriptase/Diguanylate cyclase domain	IPR043128	G3DSA:3.30.70.270 (GENE3D)
Tcordifilia_40819	967	RNA 2'-phosphotransferase, N-terminal domain	IPR042080	G3DSA:1.10.10.970 (GENE3D)
Tcordifilia_40822	967	HSP20-like chaperone	IPR008978	G3DSA:2.60.40.790 (GENE3D)
Tcordifilia_40840	970	Glyoxalase/Bleomycin resistance protein/Dihydroxybiphenyl dioxygenase	IPR015415	G3DSA:6.10.20.150 (GENE3D)
Tcordifilia_40856	972	LCCL domain superfamily	IPR036609	G3DSA:2.170.130.20 (GENE3D)
Tcordifilia_40882	974	Transcription factor GRAS	IPR005299	G3DSA:3.40.50.150 (GENE3D)
Tcordifilia_40896	977	PurM-like, N-terminal domain superfamily	IPR036921	G3DSA:3.30.1330.10 (GENE3D)
Tcordifilia_40903	979	Nucleophile aminohydrolases, N-terminal	IPR029055	G3DSA:3.60.20.10 (GENE3D)
Tcordifilia_40904	979	Tetratricopeptide-like helical domain superfamily	IPR011990	G3DSA:1.25.40.10 (GENE3D)
Tcordifilia_40941	982	LCCL domain superfamily	IPR000682	G3DSA:3.40.50.150 (GENE3D)
Tcordifilia_40943	983	Superoxide dismutase-like, copper/zinc binding domain superfamily	IPR036423	G3DSA:2.60.40.200 (GENE3D)
Tcordifilia_40944	983	Alpha/Beta hydrolase fold	IPR029058	G3DSA:3.40.50.1820 (GENE3D)
Tcordifilia_40945	983	Adenylate cyclase-associated CAP, C-terminal superfamily	IPR000719	G3DSA:3.30.200.20 (GENE3D)
Tcordifilia_40947	983	Ubiquitin-conjugating enzyme/RWD-like	IPR000644	G3DSA:3.10.580.10 (GENE3D)
Tcordifilia_40948	984	WD40/YVTN repeat-like-containing domain superfamily	IPR015943	G3DSA:2.130.10.10 (GENE3D)
Tcordifilia_40953	986	Nucleophile aminohydrolases, N-terminal	IPR004045	G3DSA:1.20.1050.10 (GENE3D)
Tcordifilia_40954	986	Protein-tyrosine phosphatase-like	IPR013815	G3DSA:3.30.470.20 (GENE3D)
Tcordifilia_40961	987	Glycoside hydrolase-type carbohydrate-binding	IPR014718	G3DSA:2.70.98.10 (GENE3D)
Tcordifilia_40975	991	Glyoxalase/Bleomycin resistance protein/Dihydroxybiphenyl dioxygenase	IPR029068	G3DSA:3.10.180.10 (GENE3D)
Tcordifilia_40981	991	Armadillo-like helical	IPR011989	G3DSA:1.25.10.10 (GENE3D)
Tcordifilia_40995	993	Nucleotidyltransferase superfamily	IPR043519	G3DSA:3.30.460.10 (GENE3D)
Tcordifilia_40996	993	Aspartic peptidase domain superfamily	IPR021109	G3DSA:2.40.70.10 (GENE3D)
Tcordifilia_40999	993	Pseudouridine synthase I, TruA, C-terminal	IPR020095	G3DSA:3.30.70.660 (GENE3D)
Tcordifilia_41005	993	F-box-like domain superfamily	IPR001377	G3DSA:1.20.5.2650 (GENE3D)
Tcordifilia_41017	994	Glutathione S-transferase, C-terminal domain superfamily	IPR001509	G3DSA:3.40.50.720 (GENE3D)
Tcordifilia_41024	994	S-adenosyl-L-methionine-dependent methyltransferase	IPR000270	G3DSA:3.10.20.90 (GENE3D)
Tcordifilia_41027	995	Thiolase-like	IPR016039	G3DSA:3.40.47.10 (GENE3D)
Tcordifilia_41045	997	SAP30, C-terminal domain superfamily	IPR038291	G3DSA:6.10.160.20 (GENE3D)
Tcordifilia_41063	1000	Rossmann-like alpha/beta/alpha sandwich fold	IPR014729	G3DSA:3.40.50.620 (GENE3D)
Tcordifilia_41077	1001	Protein kinase-like domain superfamily	IPR000719	G3DSA:1.10.510.10 (GENE3D)
Tcordifilia_41079	1001	WD40/YVTN repeat-like-containing domain superfamily	IPR015943	G3DSA:2.130.10.10 (GENE3D)
Tcordifilia_41094	1002	Tetratricopeptide-like helical domain superfamily	IPR011990	G3DSA:1.25.40.10 (GENE3D)
Tcordifilia_41107	1004	DNA-binding pseudobarrel domain superfamily	IPR015300	G3DSA:2.40.330.10 (GENE3D)
Tcordifilia_41115	1005	PPM-type phosphatase domain superfamily	IPR036457	G3DSA:3.60.40.10 (GENE3D)
Tcordifilia_41124	1005	CPSF6/7 family	IPR001245	G3DSA:3.30.200.20 (GENE3D)
Tcordifilia_41125	1005	Reversibly glycosylated polypeptide family	IPR018164	G3DSA:3.30.930.10 (GENE3D)
Tcordifilia_41129	1007	Tetrapyrrole methylase, subdomain 1	IPR014777	G3DSA:3.40.1010.10 (GENE3D)
Tcordifilia_41131	1007	P-loop containing nucleoside triphosphate hydrolase	IPR028288	G3DSA:6.10.280.150 (GENE3D)
Tcordifilia_41168	1009	Thrombospondin type-1 (TSP1) repeat superfamily	IPR002048	G3DSA:1.10.238.10 (GENE3D)
Tcordifilia_41169	1010	SLC12A transporter family	noIPR	G3DSA:3.40.50.2000 (GENE3D)
Tcordifilia_41170	1010	Six-bladed beta-propeller, TolB-like	IPR011042	G3DSA:2.120.10.30 (GENE3D)
Tcordifilia_41176	1010	Isopenicillin N synthase-like superfamily	IPR027443	G3DSA:2.60.120.330 (GENE3D)
Tcordifilia_41178	1011	Alpha/Beta hydrolase fold	IPR029058	G3DSA:3.40.50.1820 (GENE3D)
Tcordifilia_41188	1013	Pyridoxal phosphate-dependent transferase	IPR000719	G3DSA:3.30.200.20 (GENE3D)
Tcordifilia_41209	259	Ribosomal protein L39e domain superfamily	IPR023626	G3DSA:1.10.1620.10 (GENE3D)
Tcordifilia_41223	1017	Leucine-rich repeat	IPR004827	G3DSA:1.20.5.170 (GENE3D)
Tcordifilia_41232	1017	Papain-like cysteine peptidase superfamily	IPR004788	G3DSA:3.40.50.1360 (GENE3D)
Tcordifilia_41255	259	Argininosuccinate synthetase, catalytic/multimerisation domain body	IPR024074	G3DSA:3.90.1260.10 (GENE3D)
Tcordifilia_41256	1021	PH-like domain superfamily	IPR011993	G3DSA:2.30.29.30 (GENE3D)
Tcordifilia_41262	1022	Integrase-like, N-terminal	IPR017856	G3DSA:1.10.10.200 (GENE3D)
Tcordifilia_41279	1023	LysM domain superfamily	IPR036779	G3DSA:3.10.350.10 (GENE3D)
Tcordifilia_41285	1025	SKP1/BTB/POZ domain superfamily	IPR011333	G3DSA:3.30.710.10 (GENE3D)
Tcordifilia_41287	1028	Protein TPLATE	IPR001245	G3DSA:3.30.200.20 (GENE3D)
Tcordifilia_41309	1029	DELLA, N-terminal domain superfamily	IPR038088	G3DSA:1.10.10.1290 (GENE3D)
Tcordifilia_41313	1031	Zinc finger, RING/FYVE/PHD-type	IPR013083	G3DSA:3.30.40.10 (GENE3D)
Tcordifilia_41316	1031	Armadillo-like helical	IPR011989	G3DSA:1.25.10.10 (GENE3D)
Tcordifilia_41324	1036	GLABROUS1 enhancer-binding protein family	IPR036047	G3DSA:1.20.1280.50 (GENE3D)
Tcordifilia_41344	1040	Chaperone J-domain superfamily	IPR036869	G3DSA:1.10.287.110 (GENE3D)
Tcordifilia_41345	1040	Armadillo-like helical	IPR011989	G3DSA:1.25.10.10 (GENE3D)
Tcordifilia_41366	1043	Ribosomal protein L10-like domain superfamily	IPR043141	G3DSA:3.30.70.1730 (GENE3D)
Tcordifilia_41374	1046	Ribonuclease III, endonuclease domain superfamily	IPR036389	G3DSA:1.10.1520.10 (GENE3D)
Tcordifilia_41392	1053	BSD domain superfamily	IPR035925	G3DSA:1.10.3970.10 (GENE3D)
Tcordifilia_41405	1053	Mannose-6-phosphate receptor binding domain superfamily	IPR009011	G3DSA:2.70.130.10 (GENE3D)
Tcordifilia_41411	1053	GPI-anchor transamidase	IPR000719	G3DSA:1.10.510.10 (GENE3D)
Tcordifilia_41437	1057	Helix-loop-helix DNA-binding domain superfamily	IPR004316	G3DSA:1.20.1280.290 (GENE3D)
Tcordifilia_41475	1061	MFS transporter superfamily	IPR036259	G3DSA:1.20.1250.20 (GENE3D)
Tcordifilia_41482	1062	Cytochrome P450 superfamily	IPR004827	G3DSA:1.20.5.170 (GENE3D)
Tcordifilia_41492	1064	P-loop containing nucleoside triphosphate hydrolase	IPR027417	G3DSA:3.40.50.300 (GENE3D)
Tcordifilia_41514	1066	Basic-leucine zipper domain	IPR033180	G3DSA:3.40.50.12660 (GENE3D)
Tcordifilia_41517	1066	Tetratricopeptide-like helical domain superfamily	IPR011990	G3DSA:1.25.40.10 (GENE3D)
Tcordifilia_41523	1068	Exocyst complex component EXOC6/Sec15, C-terminal, domain 1	IPR042045	G3DSA:1.10.357.30 (GENE3D)
Tcordifilia_41530	1069	Tetratricopeptide-like helical domain superfamily	IPR011990	G3DSA:1.25.40.10 (GENE3D)
Tcordifilia_41537	1072	Vta1/Callose synthase, N-terminal domain superfamily	IPR023175	G3DSA:1.25.40.270 (GENE3D)
Tcordifilia_41557	1073	Nucleotide-binding alpha-beta plait domain superfamily	IPR012677	G3DSA:3.30.70.330 (GENE3D)
Tcordifilia_41568	1075	Translation Initiation factor eIF- 4e-like	IPR006011	G3DSA:1.20.5.110 (GENE3D)
Tcordifilia_41583	1078	Protein of unknown function DUF677	IPR004316	G3DSA:1.20.1280.290 (GENE3D)
Tcordifilia_41592	1078	Reverse transcriptase/Diguanylate cyclase domain	IPR043128	G3DSA:3.30.70.270 (GENE3D)
Tcordifilia_41594	1080	Imidazole glycerol phosphate dehydratase domain superfamily	IPR038494	G3DSA:3.30.230.40 (GENE3D)
Tcordifilia_41595	1081	Porin domain superfamily	IPR023614	G3DSA:2.40.160.10 (GENE3D)
Tcordifilia_41619	1087	Concanavalin A-like lectin/glucanase domain superfamily	IPR000719	G3DSA:3.30.200.20 (GENE3D)
Tcordifilia_41623	1089	Ribonuclease H superfamily	IPR036397	G3DSA:3.30.420.10 (GENE3D)
Tcordifilia_41630	1090	Gelsolin-like domain superfamily	noIPR	G3DSA:2.130.10.120 (GENE3D)
Tcordifilia_41637	1093	Ribonuclease H superfamily	IPR003594	G3DSA:1.10.287.130 (GENE3D)
Tcordifilia_41652	1095	Mitochondrial carrier domain superfamily	IPR023395	G3DSA:1.50.40.10 (GENE3D)
Tcordifilia_41658	1096	Armadillo-like helical	IPR011989	G3DSA:1.25.10.10 (GENE3D)
Tcordifilia_41715	258	Protein of unknown function DUF4229	IPR031944	G3DSA:2.40.50.140 (GENE3D)
Tcordifilia_41718	1111	HAD superfamily	IPR023214	G3DSA:3.40.50.1000 (GENE3D)
Tcordifilia_41724	1113	Transcription termination factor, mitochondrial/chloroplastic	IPR004045	G3DSA:1.20.1050.10 (GENE3D)
Tcordifilia_41734	1118	Tetratricopeptide-like helical domain superfamily	IPR011990	G3DSA:1.25.40.10 (GENE3D)
Tcordifilia_41753	1121	Protein kinase-like domain superfamily	IPR009915	G3DSA:1.20.120.1630 (GENE3D)
Tcordifilia_41767	258	FAS1 domain superfamily	IPR036378	G3DSA:2.30.180.10 (GENE3D)
Tcordifilia_41773	1125	Ferredoxin-NADP reductase (FNR), nucleotide-binding domain	IPR003265	G3DSA:1.10.340.30 (GENE3D)
Tcordifilia_41787	258	Aldolase-type TIM barrel	IPR013785	G3DSA:3.20.20.70 (GENE3D)
Tcordifilia_41792	1128	S15/NS1, RNA-binding	IPR005175	G3DSA:3.30.1330.80 (GENE3D)
Tcordifilia_41800	1131	RNA-binding domain superfamily	IPR007275	G3DSA:3.10.590.10 (GENE3D)
Tcordifilia_41810	1134	Ribosomal protein L22/L17 superfamily	IPR036394	G3DSA:3.90.470.10 (GENE3D)
Tcordifilia_41814	1134	Protein of unknown function UPF0301	IPR001330	G3DSA:1.50.10.20 (GENE3D)
Tcordifilia_41828	1142	WD40-repeat-containing domain superfamily	noIPR	G3DSA:2.10.25.10 (GENE3D)
Tcordifilia_41843	1143	MFS transporter superfamily	IPR036259	G3DSA:1.20.1250.20 (GENE3D)
Tcordifilia_41847	1144	Chaperone J-domain superfamily	IPR005151	G3DSA:3.90.226.10 (GENE3D)
Tcordifilia_41860	1146	Telomere length and silencing protein 1	IPR016040	G3DSA:3.40.50.720 (GENE3D)
Tcordifilia_41867	1149	Isoprenoid synthase domain superfamily	IPR008949	G3DSA:1.10.600.10 (GENE3D)
Tcordifilia_41872	1149	Rossmann-like alpha/beta/alpha sandwich fold	IPR014729	G3DSA:3.40.50.620 (GENE3D)
Tcordifilia_41883	1150	WD40-repeat-containing domain superfamily	IPR024253	G3DSA:3.40.30.10 (GENE3D)
Tcordifilia_41894	1158	Thioredoxin-like superfamily	IPR040217	G3DSA:3.30.70.260 (GENE3D)
Tcordifilia_41897	1158	Initiation factor 2B-like, C-terminal	IPR042529	G3DSA:3.40.50.10470 (GENE3D)
Tcordifilia_41944	1170	Tetratricopeptide-like helical domain superfamily	IPR011990	G3DSA:1.25.40.10 (GENE3D)
Tcordifilia_41946	1170	NAD(P)-binding domain superfamily	IPR002213	G3DSA:3.40.50.2000 (GENE3D)
Tcordifilia_41949	1170	GLABROUS1 enhancer-binding protein family	IPR000719	G3DSA:1.10.510.10 (GENE3D)
Tcordifilia_41962	1172	Zinc finger, RING/FYVE/PHD-type	IPR013083	G3DSA:3.30.40.10 (GENE3D)
Tcordifilia_41968	1176	NAD(P)-binding domain superfamily	IPR005024	G3DSA:6.10.250.1710 (GENE3D)
Tcordifilia_41980	1179	Rhomboid-like superfamily	IPR000555	G3DSA:3.40.140.10 (GENE3D)
Tcordifilia_41992	1180	Aspartic peptidase domain superfamily	IPR021109	G3DSA:2.40.70.10 (GENE3D)
Tcordifilia_42025	1183	Thioredoxin-like superfamily	IPR000719	G3DSA:1.10.510.10 (GENE3D)
Tcordifilia_42026	1184	Mechanosensitive ion channel MscS domain superfamily	IPR023408	G3DSA:2.30.30.60 (GENE3D)
Tcordifilia_42028	1184	GAF-like domain superfamily	IPR029016	G3DSA:3.30.450.40 (GENE3D)
Tcordifilia_42033	1187	Ribonuclease III, endonuclease domain superfamily	IPR000719	G3DSA:3.30.200.20 (GENE3D)
Tcordifilia_42036	1187	Invertase/pectin methylesterase inhibitor domain superfamily	IPR035513	G3DSA:1.20.140.40 (GENE3D)
Tcordifilia_42041	1189	Fumarylacetoacetase, N-terminal domain superfamily	IPR036462	G3DSA:2.30.30.230 (GENE3D)
Tcordifilia_42043	1190	Aldolase-type TIM barrel	IPR013785	G3DSA:3.20.20.70 (GENE3D)
Tcordifilia_42062	1201	P-loop containing nucleoside triphosphate hydrolase	IPR027417	G3DSA:3.40.50.300 (GENE3D)
Tcordifilia_42069	1204	Cullin repeat-like-containing domain superfamily	IPR002213	G3DSA:3.40.50.2000 (GENE3D)
Tcordifilia_42072	1206	Ribosomal protein S23/S29, mitochondrial	IPR036396	G3DSA:1.20.120.990 (GENE3D)
Tcordifilia_42082	1209	Rudiment single hybrid motif	IPR013766	G3DSA:3.40.30.10 (GENE3D)
Tcordifilia_42088	1211	P-loop containing nucleoside triphosphate hydrolase	IPR027417	G3DSA:3.40.50.300 (GENE3D)
Tcordifilia_42091	1213	PLC-like phosphodiesterase, TIM beta/alpha-barrel domain superfamily	IPR017946	G3DSA:3.20.20.190 (GENE3D)
Tcordifilia_42094	1213	FMN-binding split barrel	IPR012349	G3DSA:2.30.110.10 (GENE3D)
Tcordifilia_42100	1213	PPM-type phosphatase domain superfamily	IPR036457	G3DSA:3.60.40.10 (GENE3D)
Tcordifilia_42108	1214	YTH domain	IPR006032	G3DSA:2.40.50.140 (GENE3D)
Tcordifilia_42120	1216	Ubiquitin-conjugating enzyme/RWD-like	IPR016135	G3DSA:3.10.110.10 (GENE3D)
Tcordifilia_42127	1218	P-loop containing nucleoside triphosphate hydrolase	IPR027417	G3DSA:3.40.50.300 (GENE3D)
Tcordifilia_42132	1219	Basic-leucine zipper domain	IPR013149	G3DSA:3.90.180.10 (GENE3D)
Tcordifilia_42137	1220	Magnesium transporter MRS2-like	IPR040249	G3DSA:2.80.10.50 (GENE3D)
Tcordifilia_42139	1221	P-loop containing nucleoside triphosphate hydrolase	IPR006372	G3DSA:1.20.120.1780 (GENE3D)
Tcordifilia_42155	1222	START-like domain superfamily	IPR023393	G3DSA:3.30.530.20 (GENE3D)
Tcordifilia_42164	1223	Glycosyl hydrolase, all-beta	IPR013780	G3DSA:2.60.40.1180 (GENE3D)
Tcordifilia_42165	1224	Nucleotide-binding alpha-beta plait domain superfamily	IPR012677	G3DSA:3.30.70.330 (GENE3D)
Tcordifilia_42168	1227	Ribonuclease H superfamily	IPR036397	G3DSA:3.30.420.10 (GENE3D)
Tcordifilia_42172	1230	Carbohydrate-binding-like fold	IPR000719	G3DSA:1.10.510.10 (GENE3D)
Tcordifilia_42179	1230	NAD(P)-binding domain superfamily	IPR013719	G3DSA:2.30.29.150 (GENE3D)
Tcordifilia_42190	1234	null	IPR000719	G3DSA:1.10.510.10 (GENE3D)
Tcordifilia_42192	1234	Carbohydrate-binding-like fold	IPR004140	G3DSA:1.20.1280.170 (GENE3D)
Tcordifilia_42193	1235	P-loop containing nucleoside triphosphate hydrolase	IPR027417	G3DSA:3.40.50.300 (GENE3D)
Tcordifilia_42195	1238	MFS transporter superfamily	IPR036259	G3DSA:1.20.1250.20 (GENE3D)
Tcordifilia_42198	1238	Glycoside hydrolase, family 3, N-terminal domain superfamily	IPR036962	G3DSA:3.20.20.300 (GENE3D)
Tcordifilia_42206	1239	P-loop containing nucleoside triphosphate hydrolase	IPR027417	G3DSA:3.40.50.300 (GENE3D)
Tcordifilia_42209	1242	Tetratricopeptide-like helical domain superfamily	IPR011990	G3DSA:1.25.40.10 (GENE3D)
Tcordifilia_42211	1242	Nucleotide-binding alpha-beta plait domain superfamily	IPR012677	G3DSA:3.30.70.330 (GENE3D)
Tcordifilia_42212	1244	Armadillo-like helical	IPR011989	G3DSA:1.25.10.10 (GENE3D)
Tcordifilia_42214	1244	SGNH hydrolase superfamily	IPR036514	G3DSA:3.40.50.1110 (GENE3D)
Tcordifilia_42236	1251	NCX, central ion-binding domain superfamily	IPR044880	G3DSA:1.20.1420.30 (GENE3D)
Tcordifilia_42242	1252	Protein of unknown function DUF3727	IPR001509	G3DSA:3.90.25.10 (GENE3D)
Tcordifilia_42258	1256	Helix-loop-helix DNA-binding domain superfamily	IPR036638	G3DSA:4.10.280.10 (GENE3D)
Tcordifilia_42264	1258	Alpha/Beta hydrolase fold	IPR029058	G3DSA:3.40.50.1820 (GENE3D)
Tcordifilia_42268	1261	AICAR transformylase, duplicated domain superfamily	IPR024051	G3DSA:3.40.140.20 (GENE3D)
Tcordifilia_42269	1261	BRO1 domain superfamily	IPR038499	G3DSA:1.25.40.280 (GENE3D)
Tcordifilia_42270	1261	P-loop containing nucleoside triphosphate hydrolase	IPR027417	G3DSA:3.40.50.300 (GENE3D)
Tcordifilia_42273	1262	WAT1-related protein	IPR018790	G3DSA:3.10.450.50 (GENE3D)
Tcordifilia_42284	1264	TFIIS/LEDGF domain superfamily	IPR035441	G3DSA:1.20.930.10 (GENE3D)
Tcordifilia_42286	1268	MIF4G-like domain superfamily	IPR016021	G3DSA:1.25.40.180 (GENE3D)
Tcordifilia_42289	257	tRNA (guanine-N1-)-methyltransferase, N-terminal	IPR029026	G3DSA:3.40.1280.10 (GENE3D)
Tcordifilia_42298	1273	Peptidase A22B, signal peptide peptidase	IPR000648	G3DSA:3.30.70.3490 (GENE3D)
Tcordifilia_42331	1283	GroES-like superfamily	IPR042172	G3DSA:3.40.50.720 (GENE3D)
Tcordifilia_42338	257	NusB-like superfamily	IPR001878	G3DSA:4.10.60.10 (GENE3D)
Tcordifilia_42366	1293	WRKY domain superfamily	IPR036576	G3DSA:2.20.25.80 (GENE3D)
Tcordifilia_42376	1298	Isopenicillin N synthase-like superfamily	IPR027443	G3DSA:2.60.120.330 (GENE3D)
Tcordifilia_42407	1313	Bromo adjacent homology (BAH) domain superfamily	IPR043151	G3DSA:2.30.30.490 (GENE3D)
Tcordifilia_42409	1315	P-loop containing nucleoside triphosphate hydrolase	IPR000573	G3DSA:6.10.190.10 (GENE3D)
Tcordifilia_42418	1317	Metallo-dependent phosphatase-like	IPR029052	G3DSA:3.60.21.10 (GENE3D)
Tcordifilia_42422	1320	Transcription factor GRAS	IPR004159	G3DSA:3.40.50.150 (GENE3D)
Tcordifilia_42423	1321	Metallo-dependent phosphatase-like	IPR002498	G3DSA:3.30.810.10 (GENE3D)
Tcordifilia_42427	1333	Tetratricopeptide-like helical domain superfamily	IPR011990	G3DSA:1.25.40.10 (GENE3D)
Tcordifilia_42464	1350	GAD-like domain superfamily	IPR029006	G3DSA:1.20.120.730 (GENE3D)
Tcordifilia_42465	1352	GroEL-like apical domain superfamily	IPR027409	G3DSA:3.50.7.10 (GENE3D)
Tcordifilia_42470	1356	Six-hairpin glycosidase-like superfamily	IPR012341	G3DSA:1.50.10.10 (GENE3D)
Tcordifilia_42479	1361	P-loop containing nucleoside triphosphate hydrolase	IPR013154	G3DSA:3.90.180.10 (GENE3D)
Tcordifilia_42480	1363	Pyridoxal phosphate-dependent transferase, major domain	IPR015421	G3DSA:3.40.640.10 (GENE3D)
Tcordifilia_42481	1365	Plus3-like superfamily	IPR036128	G3DSA:3.90.70.200 (GENE3D)
Tcordifilia_42483	1369	Bromodomain-like superfamily	IPR036427	G3DSA:1.20.920.10 (GENE3D)
Tcordifilia_42497	1382	Mitochondrial carrier domain superfamily	IPR023395	G3DSA:1.50.40.10 (GENE3D)
Tcordifilia_42503	1384	Class I glutamine amidotransferase-like	IPR029062	G3DSA:3.40.50.880 (GENE3D)
Tcordifilia_42505	1385	Isopenicillin N synthase-like superfamily	IPR027443	G3DSA:2.60.120.330 (GENE3D)
Tcordifilia_42531	1398	Amino acid transporter, transmembrane domain	IPR032095	G3DSA:3.30.360.10 (GENE3D)
Tcordifilia_42546	1407	50S ribosomal protein L10, insertion domain superfamily	IPR043164	G3DSA:3.90.105.20 (GENE3D)
Tcordifilia_42548	1411	RNA-binding S4 domain superfamily	IPR036986	G3DSA:3.10.290.10 (GENE3D)
Tcordifilia_42549	1411	FF domain superfamily	IPR036517	G3DSA:1.10.10.440 (GENE3D)
Tcordifilia_42562	1422	Cytoplasmic tRNA 2-thiolation protein 2	IPR000719	G3DSA:3.30.200.20 (GENE3D)
Tcordifilia_42564	1422	Nucleotide-binding alpha-beta plait domain superfamily	IPR012677	G3DSA:3.30.70.330 (GENE3D)
Tcordifilia_42570	1425	Nucleotide-diphospho-sugar transferases	IPR002109	G3DSA:3.40.30.10 (GENE3D)
Tcordifilia_42571	1430	PPM-type phosphatase domain superfamily	IPR002213	G3DSA:3.40.50.2000 (GENE3D)
Tcordifilia_42572	1430	Nucleotide-binding alpha-beta plait domain superfamily	IPR012677	G3DSA:3.30.70.330 (GENE3D)
Tcordifilia_42573	1431	C2 domain superfamily	IPR035892	G3DSA:2.60.40.150 (GENE3D)
Tcordifilia_42575	1432	Alpha/Beta hydrolase fold	IPR002719	G3DSA:1.10.472.10 (GENE3D)
Tcordifilia_42580	1433	Nucleotide-diphospho-sugar transferases	IPR029044	G3DSA:3.90.550.10 (GENE3D)
Tcordifilia_42595	1436	Homeobox-like domain superfamily	IPR001509	G3DSA:3.40.50.720 (GENE3D)
Tcordifilia_42622	1453	Aldehyde dehydrogenase, C-terminal	IPR016163	G3DSA:3.40.309.10 (GENE3D)
Tcordifilia_42629	1454	Pyridoxal phosphate-dependent transferase	IPR000270	G3DSA:3.10.20.90 (GENE3D)
Tcordifilia_42650	1467	Potex/carlavirus coat protein	IPR011685	G3DSA:1.10.238.10 (GENE3D)
Tcordifilia_42656	1468	DNA-binding pseudobarrel domain superfamily	IPR015300	G3DSA:2.40.330.10 (GENE3D)
Tcordifilia_42665	1469	Kelch-type beta propeller	IPR015931	G3DSA:6.10.190.10 (GENE3D)
Tcordifilia_42668	1472	C2 domain superfamily	IPR035892	G3DSA:2.60.40.150 (GENE3D)
Tcordifilia_42671	1472	von Willebrand factor A-like domain superfamily	IPR000719	G3DSA:1.10.510.10 (GENE3D)
Tcordifilia_42676	1477	Aldolase-type TIM barrel	IPR013785	G3DSA:3.20.20.70 (GENE3D)
Tcordifilia_42697	1489	Aldolase-type TIM barrel	IPR013785	G3DSA:3.20.20.70 (GENE3D)
Tcordifilia_42716	1501	Fructose-1,6-bisphosphatase class 1	IPR006047	G3DSA:3.20.20.80 (GENE3D)
Tcordifilia_42717	1502	Leucine-rich repeat domain superfamily	IPR032675	G3DSA:3.80.10.10 (GENE3D)
Tcordifilia_42719	1504	Protein kinase-like domain superfamily	IPR007012	G3DSA:1.10.1410.10 (GENE3D)
Tcordifilia_42730	1510	P-loop containing nucleoside triphosphate hydrolase	IPR000571	G3DSA:4.10.1000.10 (GENE3D)
Tcordifilia_42758	1521	Zinc finger, RING/FYVE/PHD-type	IPR013083	G3DSA:3.30.40.10 (GENE3D)
Tcordifilia_42762	1524	Aldolase-type TIM barrel	IPR013785	G3DSA:3.20.20.70 (GENE3D)
Tcordifilia_42767	1526	NCX, central ion-binding domain superfamily	IPR044880	G3DSA:1.20.1420.30 (GENE3D)
Tcordifilia_42769	1526	ANL, N-terminal domain	IPR042099	G3DSA:3.40.50.12780 (GENE3D)
Tcordifilia_42776	1540	Peroxisome biogenesis protein 22	IPR012336	G3DSA:3.40.30.10 (GENE3D)
Tcordifilia_42778	1540	Galactose mutarotase-like domain superfamily	IPR001245	G3DSA:3.30.200.20 (GENE3D)
Tcordifilia_42787	1542	Alpha/Beta hydrolase fold	noIPR	G3DSA:3.40.50.2000 (GENE3D)
Tcordifilia_42796	1545	P-loop containing nucleoside triphosphate hydrolase	IPR001223	G3DSA:3.20.20.80 (GENE3D)
Tcordifilia_42807	1548	Rossmann-like alpha/beta/alpha sandwich fold	IPR014729	G3DSA:3.40.50.620 (GENE3D)
Tcordifilia_42808	1550	Amino acid transporter, transmembrane domain	IPR000719	G3DSA:1.10.510.10 (GENE3D)
Tcordifilia_42811	1551	Sister chromatid cohesion protein Pds5	IPR000719	G3DSA:3.30.200.20 (GENE3D)
Tcordifilia_42815	1553	P-loop containing nucleoside triphosphate hydrolase	IPR031055	G3DSA:1.10.10.60 (GENE3D)
Tcordifilia_42828	1558	Alpha/Beta hydrolase fold	IPR029058	G3DSA:3.40.50.1820 (GENE3D)
Tcordifilia_42832	1561	RNA-binding domain superfamily	IPR002618	G3DSA:2.160.10.10 (GENE3D)
Tcordifilia_42833	1563	Succinyl-CoA synthetase-like	IPR016102	G3DSA:3.40.50.261 (GENE3D)
Tcordifilia_42838	1568	Nucleotide-binding alpha-beta plait domain superfamily	IPR012677	G3DSA:3.30.70.330 (GENE3D)
Tcordifilia_42840	1569	P-loop containing nucleoside triphosphate hydrolase	IPR027417	G3DSA:3.40.50.300 (GENE3D)
Tcordifilia_42848	1587	Mitochondrial carrier domain superfamily	IPR031781	G3DSA:3.30.160.60 (GENE3D)
Tcordifilia_42853	1589	C2 domain superfamily	IPR035892	G3DSA:2.60.40.150 (GENE3D)
Tcordifilia_42860	1601	WD40/YVTN repeat-like-containing domain superfamily	IPR015943	G3DSA:2.130.10.10 (GENE3D)
Tcordifilia_42862	1601	Tetratricopeptide-like helical domain superfamily	IPR011990	G3DSA:1.25.40.10 (GENE3D)
Tcordifilia_42864	1602	Pyridoxal phosphate-dependent transferase, major domain	IPR015421	G3DSA:3.40.640.10 (GENE3D)
Tcordifilia_42870	1608	RmlC-like jelly roll fold	IPR014710	G3DSA:2.60.120.10 (GENE3D)
Tcordifilia_42873	1611	Enhancer of polycomb protein	IPR002213	G3DSA:3.40.50.2000 (GENE3D)
Tcordifilia_42877	1611	Exocyst complex component EXOC2/Sec5	IPR011009	G3DSA:1.10.510.10 (GENE3D)
Tcordifilia_42883	1611	Mediator of RNA polymerase II transcription subunit 15a/b/c-like	IPR001623	G3DSA:3.30.70.20 (GENE3D)
Tcordifilia_42901	1638	Glycoside hydrolase superfamily	IPR039204	G3DSA:2.40.128.330 (GENE3D)
Tcordifilia_42910	1642	P-loop containing nucleoside triphosphate hydrolase	IPR030960	G3DSA:1.20.1090.10 (GENE3D)
Tcordifilia_42923	1669	HAD-like superfamily	IPR005123	G3DSA:2.60.120.620 (GENE3D)
Tcordifilia_42930	1676	Chorismate synthase AroC superfamily	IPR035904	G3DSA:3.60.150.10 (GENE3D)
Tcordifilia_42932	1693	Taxilin family	noIPR	G3DSA:1.25.40.1010 (GENE3D)
Tcordifilia_42937	1696	Calcium permeable stress-gated cation channel 1-like	IPR026823	G3DSA:2.10.25.10 (GENE3D)
Tcordifilia_42956	1712	P-loop containing nucleoside triphosphate hydrolase	IPR027417	G3DSA:3.40.50.300 (GENE3D)
Tcordifilia_42960	1713	ZNRF4 /RNF13/RNF167, PA domain	IPR000719	G3DSA:3.30.200.20 (GENE3D)
Tcordifilia_42981	1717	Nucleotide-binding alpha-beta plait domain superfamily	IPR012677	G3DSA:3.30.70.330 (GENE3D)
Tcordifilia_42989	1733	Winged helix DNA-binding domain superfamily	IPR032675	G3DSA:1.20.1280.50 (GENE3D)
Tcordifilia_42990	1735	FAD/NAD(P)-binding domain superfamily	IPR001245	G3DSA:3.30.200.20 (GENE3D)
Tcordifilia_43007	1742	BRO1 domain superfamily	IPR038499	G3DSA:1.25.40.280 (GENE3D)
Tcordifilia_43011	1743	WD40/YVTN repeat-like-containing domain superfamily	IPR015943	G3DSA:2.130.10.10 (GENE3D)
Tcordifilia_43016	1748	ENTH/VHS	IPR008942	G3DSA:1.25.40.90 (GENE3D)
Tcordifilia_43028	1767	MFS transporter superfamily	IPR036259	G3DSA:1.20.1250.20 (GENE3D)
Tcordifilia_43043	1800	START-like domain superfamily	IPR023393	G3DSA:3.30.530.20 (GENE3D)
Tcordifilia_43053	1826	Alpha-D-phosphohexomutase, alpha/beta/alpha I/II/III	IPR011990	G3DSA:1.25.40.730 (GENE3D)
Tcordifilia_43054	1828	PPM-type phosphatase domain superfamily	IPR003656	G3DSA:3.30.160.60 (GENE3D)
Tcordifilia_43057	1834	Invertase/pectin methylesterase inhibitor domain superfamily	noIPR	G3DSA:1.10.287.1490 (GENE3D)
Tcordifilia_43058	1841	Alkaline-phosphatase-like, core domain superfamily	IPR017850	G3DSA:3.40.720.10 (GENE3D)
Tcordifilia_43064	1865	MFS transporter superfamily	IPR036259	G3DSA:1.20.1250.20 (GENE3D)
Tcordifilia_43073	1868	Alpha/Beta hydrolase fold	IPR029058	G3DSA:3.40.50.1820 (GENE3D)
Tcordifilia_43075	1868	Ubiquitin-conjugating enzyme/RWD-like	IPR016135	G3DSA:3.10.110.10 (GENE3D)
Tcordifilia_43084	1880	FAD/NAD(P)-binding domain superfamily	IPR012947	G3DSA:3.30.54.20 (GENE3D)

## Sheet: ProSitePatterns
Sequence Name	Sequence Length	InterPro Name	InterPro Accession	InterPro Signatures
Tcordifilia_40645	1121	Janus-faced atracotoxin (J-ACTX) family signature.	ProSitePatterns	PS60020
Tcordifilia_25	2420	Janus-faced atracotoxin (J-ACTX) family signature.	ProSitePatterns	PS60020
Tcordifilia_27855	561	Fungal hydrophobins signature.	ProSitePatterns	PS00956
Tcordifilia_25112	521	Insulin-like growth factor-binding protein (IGFBP) N-terminal domain signature.	ProSitePatterns	PS00222
Tcordifilia_36085	782	Integrins beta chain cysteine-rich domain signature.	ProSitePatterns	PS00243
Tcordifilia_42109	1478	Insulin-like growth factor-binding protein (IGFBP) N-terminal domain signature.	ProSitePatterns	PS00222
Tcordifilia_42171	1499	Insulin-like growth factor-binding protein (IGFBP) N-terminal domain signature.	ProSitePatterns	PS00222
Tcordifilia_40819	1149	EGF-like domain signature 1.	ProSitePatterns	PS00022
Tcordifilia_39189	964	Insulin-like growth factor-binding protein (IGFBP) N-terminal domain signature.	ProSitePatterns	PS00222
Tcordifilia_23694	502	C-terminal cystine knot signature.	ProSitePatterns	PS01185
Tcordifilia_42864	2010	Insulin-like growth factor-binding protein (IGFBP) N-terminal domain signature.	ProSitePatterns	PS00222
Tcordifilia_41094	1196	Agouti domain signature.	ProSitePatterns	PS60024
Tcordifilia_40215	1064	Insulin-like growth factor-binding protein (IGFBP) N-terminal domain signature.	ProSitePatterns	PS00222
Tcordifilia_40709	1131	Integrins beta chain cysteine-rich domain signature.	ProSitePatterns	PS00243
Tcordifilia_34377	717	Agouti domain signature.	ProSitePatterns	PS60024
Tcordifilia_36837	820	Insulin-like growth factor-binding protein (IGFBP) N-terminal domain signature.	ProSitePatterns	PS00222
