# Supplementary material for: TinoTranscriptDB: A Database of Transcripts and Microsatellite Markers of Tinospora cordifolia, an Important Medicinal Plant
Source: Genes (Basel). 2022 Aug 12;13(8):1433. doi: 10.3390/genes13081433 (PMC9407948; doi:10.3390/genes13081433)
Supplement: Supplementary file 1 [file genes-13-01433-s001.zip › Supplementary Table 8.xlsx]

## Sheet: Cytochrome P50
Supplementary Table 8. Transcripts belongs to Cytochrome P50 gene family
Transcript_Id	Transcript_annotation	Accession	Transcript_sequence
Tcordifolia_2	Cytochrome f [Tinospora cordifolia]/QCC70869	YP_009627404	>Tcordifolia_2 AGTTTAAGCATATCAATAAGCGGAGGAGAAGAAACTTACAAGGATTCCCTTAGTAACGGCGAGCGAACCGGTTGAAATTGCGTTGCTGTGTCAGAAGAAGGATAGCTATACTGAGTCGGTATATTCTAAAAACACCCTCGGTACACTATTGACGATCTCACAAAAAAGATGAAATCTCAATGGATTTCCATTGATTGGTCTCATCTTTGATGGAATCGATCCCACCTTTGACTGTACAAGAATATGTGGAGCTTAGTATGTCTGGAAGCACGGGAGAACGTTCTTTTGCTGATATTATTACCAGTATTCGGTATTGGGTCATTCATAGCATTACTATACCTTCCCTATTCATTGCGGGTTGGTTATTCGTCAGCACGGGTTTAG…
Tcordifolia_4	Cytochrome c oxidase subunit 3 [Brassica juncea var. tumida]	AHY20334	>Tcordifolia_4 GGTCGCGTCGCCTTATAGAGTAGGGCCGGAGTTTGCTGGGCGGCATCTCAAGTCGCCCTTCTTTGTTTTTGCATCTTTCTTTCTCCCATGCTTTCTGTTGGTCAACAACCAACCACAGCTCTCTATAGTTCTTCACTACTCGTACAGGCTTGACGGAGTTAAGCTGTCTGGAGGGAATCATTGATTCTCAAAAAAGAATGCCTCAACTGGATAAATTTACTTATTTTACACAATTCTTCTGGTTATGCCTTCTCTTCTTTACTTTTTATATTTCCATATGCAATGATGGAGATGGAGTACTTGGGATCAGCAGAATTCTGAAACTACGGAACCAACTGGTTTCACACCGGGGGAACAACATCCGGAGCAACGACCCCAACAGTT…
Tcordifolia_5	Cytochrome c oxidase subunit 1 [Francoa sonchifolia]	QPK67051	>Tcordifolia_5 CCTGACTACATTACATGAATAAGAAGAGTTCTGTTAGGTTCTTAGTAGCAGTCGGCGACCTTTTCTTCTTTTACTTCACATAGCTTTTCGTCTCCTTGATAGCTGGAAGTTCTCCAAAAGTATGAAAAGCTGGAGGGCTTTGTACCATCCATTCCAGTGTGGTTGAATTCTGTTCAACAGCCCAAGGACTTGGAGCACATCTTTTGTTCTTTCCACTGCTTAAAGTGATTGTTACGACCACGAAGAAACAACAAATCCCAACTACGGATATATAAGAGCCAGAACTGCTAAGGGCATTCCATCCGGCGTAAGCATCTGGATAATCTGGAATGCGACGTGGCATACCCGAAAGCCCTAAGAAATGCATGGGAAAGAAGGTCAGAT…
Tcordifolia_9	Cytochrome b, partial [Arctostaphylos glauca]	UBK11778	>Tcordifolia_9 GGCCAGATGAAGAAGACTGGCGCCTGCTAAAATAAAGGGGAGTAAATAATGAAGACTAAAAAAACGATTTAAGGTGGCATTGTCCACGGAGAAACCACCCCAAAGCCAAGTTACTATGGTATCTCCTACTACAGGTATGGCGCTAGCTAAGCTTGTGATTACTGTAGCTCCCCAAAAGCTCATCTGACCCCAAGGTAGTACGTATCCTATAAAAGCTGTCACAATCATTAATAGGAAGATTACAACCCCGAGACACCAAACAAATTCCCTAGGACTGCTATAACTCGCATAATATAGACCACGAAAAATATGAAGGTAAACCACAATGAAAAACATACTTGCCCCATTAGCATGCATATAACGGAGCAACCAGCCCCCTTCAAC…
Tcordifolia_12	Cytochrome b6 [Nymphaea tetragona]/YP_010167574	YP_010167240	>Tcordifolia_12 CTGTCCAGGGTTGAGCCCTGGGATTTGACGGTCCCCGTGTTCCTCGAATGGATCTCTTAGTTGTTGAGAGGGTTGCCCAAAAGCGGTATATAAGGCGTACCCGGTAAAACTTACAAGTAACCCAGATATAAAGATGGTGACTAAGGTTGCTGTTTCCATTATTATATAATTTCCAATTTCAAGACCACAATGGATCTATGATAAGATCGTTTATTTACAACGGAATGGTATACAAAGTCAACAGATCTCAACCAATGCAATAGGATTTATGGCTACACAAACCGTTGAAGGTAGTTCTAGATCTGGTCCAAGACGAACTCTTGTAGGGGATTTATTGAAACCACTGAATTCGGAATATGGTAAAGTAGCTCCTGGATGGGGAA…
Tcordifolia_23	Cytochrome c oxidase subunit 1 [Francoa sonchifolia]	QPK67051	>Tcordifolia_23 CCTGACTACATTACATGAATAAGAAGAGTTCTGTTAGGTTCTTAGTAGCAGTCGGCGACCTTTTCTTCTTTTACTTCACATAGCTTTTCGTCTCCTTGATAGCTGGAAGTTCTCCAAAAGTATGAAAAGCTGGAGGGCTTTGTACCATCCATTCCAGTGTGGTTGAATTCTGTTCAACAGCCCAAGGACTTGGAGCACATCTTTTGTTCTTTCCACTGCTTAAAGTGATTGTTACGACCACGAAGAAACAACAAATCCCAACTACGGATATATAAGAGCCAGAACTGCTAAGGGCATTCCATCCGGCGTAAGCATCTGGATAATCTGGAATGCGACGTGGCATACCCGAAAGCCCTAAGAAATGCATGGGAAAGAAGGTCAGA…
Tcordifolia_44	Cytochrome c oxidase subunit 2 [Nelumbo nucifera]/YP_009270661	YP_009270661	>Tcordifolia_44 CAGTAATCCTGGGTGCACTCTTTTGATTTTCTTTTTTTAGTGAATCTTTTTGAGATTATAGGATCTTACTCTAATAAAGACAATTCTCAAAAAAAGGAAGGGAAGGAGTTGTATCACGGGAGTGGGATCCGGAGTTTAAGATAAGAAAGAGAAATGCCATTCTCATTTGACTATTCAAGGATTCGGAAACGAGACTACTGTTTTCTCTTTTTTTTCATCATGGAGCGCATTATTACTTTACTCTTTTTTTACTTTGGATGGAGTGTACCACTACTTCGTATTCTTTCATTTTTTGTAGAAGCGGGTCGGGAGCTCCCGGAGATGCTCGGGCTCAGCCAGGGCATGCTTTCTTCTTTCCGCGGCGGATCTTCGCCAAACAAAAA…
Tcordifolia_61	Cytochrome c oxidase subunit 2, partial [Striga asiatica]	GER46167	>Tcordifolia_61 AGTCAAGGCCTCTCACTACAAGCCGGATTTGACTACACCACATGAGACCTGACTTTCAATATGCACGGTCCTAGTCAGTCTCATTACGTGTAGTCAAGTAGTCACGGTCCTACATGGGATCTAAGCACTACACCGAAAAGATAAGGGGCCCCCTGACTACACTACATTCAATCGCAAAGGCCTACGCGACTGTTCCGCCATCAGCCCTTTACGTCTAGGGGGCGCTAGCTAGCCCTGTAGTTTTGAAGCAGGAGTTTGCGTAGTACTTTGCAGGGTGGGACCCGTTGGCATAATGCACGCTGGAACGTGGGAATTCGAGGTCTCATGAACGACTACTATATTCCCACTTTTTGTTCGTGGACAAACGATTTCCGGTCAGGCCT…
Tcordifolia_106	Apocytochrome b [Monotropa hypopitys]	QDA22822	>Tcordifolia_106 AAATGCCACTCGAACCCAGAGCTAGCTGGTTCTCCCCGAAATGCGTTGAGGCGCAGCAGTTGACTGGACCGCCAGTCTTCTTCATCTGGCCGCATTGCATCAATATGGATCAAATAATCCATTGGGTGTACATTCAGAGATGGAGAAAATTGCTTTTTACCCTTTTTTTTATGTAAAGGATCTAGTAGGTTGGGTAGCTTTTGCTATCTTTTTTTCCATTTGGATTTTTTATGCTCCTAATGTTTTGGGGCATCCCGACAATTATATACCTGCTAATCCGATGTCCACCCCGCCTCATATTGTGCCGGAATGGTATTTCCTACCGATCTATGCCATTCTTCGTAGTATACCTGACAAATCGGGAGGTGTAGCCGCAATAGCA…
Tcordifolia_166	Cytochrome c biogenesis Fc [Oryza minuta]/AMQ23375	YP_009242023	>Tcordifolia_166 GGGGAAAGTTTAGGAGAGATGGGGAGACCCAGCGGAGCTGCCGGTCGGGGCGGGGATAAGCTTGTGAAGAAGCAAGCTTATCCCCCCAAAAAGAGACCGACCCTATAGCGCTTCGCGTGCTTTCTATTCCATCCCATTCCATTCCGGGATGGGCGGCTAATACTAATCTAATGAGTGAAGTAGTCGTCGTCTGACCAATCGGCTCGGACACCAGACCGCTCGTGCCCGCCCATTCTGTCTCGCCCTAAATGGAATGGCTCTCTTAGTTACGCTGCGCCCCGACCCGAGTCCCCACGTCCGCTTTTCTCCGCCCGCTGACTACACTACACCTAAAAAGCTAAGTTGGCTTTGCCAACACAACATTAGGGCCGTCCCCTTCATT…
Tcordifolia_167	Cytochrome c biogenesis C [Cucurbita pepo]/YP_003587359	YP_003587359	>Tcordifolia_167 ATTAACAAACGAGCGGAGCGAAAACAAGGGGAATTCCTATTTGGTAAGCATGCGAAATCCTTTGATTGCGGATTGAATATACATCCATGTCTTTCTTGTTCCACTAGCTAGGACCAAACAAATTCTCACATGTCCGTTTCTTCGTTATTACAATCTTCTTTCTTTATGTCAAAGACTAGAAGCTACGCGCAAATTCTCATTGGATCTTGGTTGTTTTTAACAGCGATGGCTATTTATTTAAGTCTTTGGGTAGCACCACCAGATTTTCAACAAGGTGGAAATTCTCGTATTCTGTATGTACATGTTCCTGTGGCTTGGATGAGTATACTAGTGTATATCGCAACGGCTATAAACAGTTTCTTGTTCCTATTAACAAAACATC…
Tcordifolia_223	Cytochrome P450 81Q32-like [Vitis riparia]	XP_034677052	>Tcordifolia_223 CTGGGCGCCGTACGGCGACCACTGGAGGAATCTGAGGAAAATCTCCGCCATTGAGATTCTGTCCGCGTCTCGCATCCAGATGTTCTCTGCAGTCCGATCGACGGAGATCAGGTTCCTGGTCAAACAACTGTTCAGGAAGTCGGAGACGGTGGTGGAGATGAAATCGGTGTTATCGGACCTGACTTTGAATGTGATGATGACCATGATTGCGGGGAAGAGGTACTTCGGAGAGAATATTGAGGATTTGGAGGAAGCGAAGAGATTTAGGGATATTGTAGCGGAGATTCTGAAGATTAGTGGCGCTTCCAACACCGCTGATTTCTTGCCTGTGTTGAAGTGGATTAAAGGGGTAGATAAGAAGTTTATAAAATTGAGGAAGAGA…
Tcordifolia_239	Cytochrome c maturation protein ccmFN [Nelumbo nucifera]/YP_009270675	YP_009270653	>Tcordifolia_239 AAAAAGAGAGAGCTTCGTCTATCGATGAACAGCGGATTGACTCCGCTGTTGGCATTGCTTTGTTTTTCTCTCTTTTCCTATTAGCGAGTTCCGATCCTTTTGTTCGAAATATCTTCGTTTGTACCGAACCGCTTGCAGAATTAAATCCTGTTCTACAAGATCCTATATTAGCTATACATCCTCCTTGCATTTATGCCGGAGACGTCGCCAGTGCTATGGGCTTTGGCTTATGTAGATCAAAAATGATGAATGGGATTGTGGCACTCCACTCGCCGCCAATGCAGAAGGATACCGCCGAAAAGAATGGAACGCTGCTTTGCTCTGCTGGATGCGTCGGATCCCGTATAACAAGTGAGCTCTTTACCCTAAGATTCAAACATGT…
Tcordifolia_801	Cytochrome P450 monooxygenase CYP74A3, partial [Glycine max]	ABC68414	>Tcordifolia_801 ATTCCTTTGAGTTTCATTCTTGCGAACGTACTCCCCAGGCGGGATACTTAACGCGTTAGCTACAGCACCTCCCTTCTCAAATATCTTGGGATCTTTGGTGGCAAAAGGCTGGTAGCCGTACAACATCTCTCCTTTCTTCACCTGGAAAGACGCGTCATGGCTTTCGATCACCAGATCGCGCTTCGCTCTCCCGTACTGAGCCGGTACCGGCGGATCGATCCGGAAACCTTCGTAGACGGCGGACTTCATCAACGGCATCTTGTCCAACGCCGCCATCGACACATTCCCGCCGTGTGCTCGGACCGCGGCTCTGATCTCTTCGGCTAGCCGTCTATGCAGCGATGGGCCGGCAAGACCGATCCAC
Tcordifolia_969	Cytochrome oxidase subunit III, mitochondrial [Tanacetum cinerariifolium]	GEU90290	>Tcordifolia_969 GGAGCTATACAGTATACCACGCAATCTTGAACATTGACGAATCATTGTTTTCAGTAATGGAGGATAAACTACCTTCTTTTAATATCTTCTATAAGACGATCACCTGGGTTGTTACGTGCTTCGTTCGAACTTCATATTACAACCGACCTAAAATCTATATTGTTAAGCCTTCTAGCTAACCCATGGTTAGGATACAAATGCCTTGGGAAATAAGACGTTATACGACGCCCATCTGGAGAATTCCTTTGTATACCTATATCCCTTAGGGTAACTTTAATAGTACCATGAATATTTGGCGTCTTAGTTTGAGCCACTTGTAAACACCTGTATTCTAAGGAACAAC
Tcordifolia_1006	Cytochrome oxidase subunit 1 [Marssonina brunnea f. sp. 'multigermtubi']/AEM76966	YP_004842019	>Tcordifolia_1006 CTCCAATTAATGCTGGCATAACCATAAAGAATATCATAAGTATTGCGTGTGCTGTTATTATACTATTGTATAACTGGTTATCAGCTATATATTGAACACCTGGTCCACTTAATTCAAGTCTAATTAGTACAGAGAAGGCCGTACCTAACAAACCTGAGAACAAAGAAAATATAAGGTACAGAGCTCCTATGTCCTTAGCATTACTTGATAAAAATCAACGCTCTCATCACATAGATATGTCCGAAGATTTAAATTTTAAATTTATTGTACTTTTTCTTATCTCATAACTTAAAATAATACTAAAGTTACAAATAAATGTAACCAGTAAAGTATTATAGG
Tcordifolia_1229	Cytochrome b6/f complex subunit V [Oryza sativa Indica Group]/AAS46067	YP_654227	>Tcordifolia_1229 ACTTAATCAAAGGTCCAACTGATCACCGCGTCTGTATTGTAAGCAGTTACGAATAATCCAGCCAAAGTAATAGGAATTAGACCTAACACGATTCAAAATAGTCAAACTTCAATCATTTCGATTTGTTTGAAAGGGGAAAAAAGAGAGGCGCTTTTAAGCCCTAAATATTCATCCGAATCGCCCATGAATCTCAATGACCAAGAATTTACAATTGACGCGGGAAGGAACTATAACCTGGAATCTCACAGAAACATTGATCTTTTTTCATTCAATGAATTTCAAAAAAGTCGTATCTTGCTCAGACCAATAAATGGAGCTGGGG
Tcordifolia_1678	Cytochrome P450-like TBP protein, partial [Lilium longiflorum]	ABO20848	>Tcordifolia_1678 GTACTTGTTCGCTATCGGTCTCTCGCCAATATTTAGCCTTGGACGAAATTTACCGCCCGATTGGGGCTGCATTCCCAAACAACCCGACCTCCCCACCTGACAATGTCTTCCGCCCGGATCGACCAGCCGAAGCCAGTCTTGGATCCAAAAGGAGGGGCAGTGCCCCGCTCCGACTCACGGAATAAGTAAAATAACGTTAAAAGTAGTGGTATTTCACTTTCGCCGCCAGAGACGGCTCCCACTTATCCTACACCTCTCAAGTCATTTCACAAAGTCGGACTAGAGTCAAGCTCAACAGGGTCTTC
Tcordifolia_2346	Cytochrome P450 94A1-like [Coffea arabica]	XP_027095390	>Tcordifolia_2346 ATTTGCCTTTGATAACGTCTGCCAGATTGCTTTCGGTTATGATCCGCAGTACCTCTTGCCTTCTCTTCCCAACGCCGAATTCGCGGTTTCTTTCGATGATGCTGTGCGGATCAGCAGTGAGAGGTTTAACTGTGTTCTTCCCATGCTCTGGAAGGTTAAGCGATTGCTTAATGTTGGATCTGAGAAGCGTTTGAAGCGAGCGATTTCGAATGTCCGGGAGTTCGCGAGGAGTATTGTGAAAGAAAAGAAGAAGGAACTGGAAGAAAAATCTTCGCTGGAAACAGG
Tcordifolia_2873	C-type cytochrome biogenesis protein CcsB [Actinomadura lepetitiana]	NDU78645	>Tcordifolia_2873 GTCGCGGGATTCAGAAAAGGAACCTGTCATGTCAGATTCCGGCATACGAGTGAAGACCGTTAAAGATCAAATTGACACCGACGAAATTAAACCAGAAACAGGCCGCACCAACGATCGCTATCAGGGCGGCCCGGCGACCGCGCCATCCGGCAGTGGACCGGGCGTGGAGGTAAGCCGCGTAGACCACCCAGGTCACCAAAGACCACGTCTCCTTGGGATCCCATCCCCAGAAGCGTCCCCAGGCGTAGTCAGCCCACACCGAACCAGCAGCGATA
Tcordifolia_3213	Cytochrome c maturase subunit Fn [Hepatica maxima]/QOI00149	YP_010010719	>Tcordifolia_3213 GGCCCGTCAAAAGTGCGGTTCCTTCGCGAACGAAGTTCAGAATCAACAAGGGTTCGTAGAACGAAGGGAGTGTACAACTGGGGCGCAGCCCCAGTTTTTTGTTCGTAACGAGGAAGAGATAGAATGGAGTTCTTCACGAAGTTCAAGACAAAGGAACAAAAAAGAGTTTCTCTATGGCCTCCTCGTTTTGAGACATTATGGCTTTGGGGTCGACCCCAGTAACAAAGAAGGAATCCATAATAACTTAGGATCCAACACCATAATAAAAT
Tcordifolia_3477	Cytochrome P450-like TBP protein, partial [Lilium longiflorum]	ABO20848	>Tcordifolia_3477 CTTTTGTTCCACACGAGATTTCTGTTCTCGTTGAGCTCATCTTAGGACACCTGCGTTATCTTTTAACAGATGTGCCGCCCCAGCCAAACTCCCCACCTGACAATGTCTTCCGCCCGGCCTCTGCCCCTACCGTACTCCAGCTTGGCAGTTTCCACCGCCTGTCCAGGGTTGAGCCCTGGGATTTGACGGCGGCCTCTCAAGTCATTTCACAAAGTCGGACTAGAGTCAAGCTCAACAGGGTCTTCTTTCCCCGCTGATTCTGCCA
Tcordifolia_3506	Cytochrome P450 [Williamsia limnetica]/PYE19327	WP_110468541	>Tcordifolia_3506 GTTCAGGCGGATTCCGGAAGACCAGCCACCCGTTGAGCAATTCGAGAGTCTCGATGAGGGAGATGTCCGGTCTGTCTTTCGATCGCAGACGCTCGATGACCGGGGCGATACGATCCGACGAGAAATCCTCACTCTTGAGAGCCTCGGAGACGTCGTCGTGCCGAACGACGAACCACGACCGATAGGAAGCGATCCAGTGCACGGGATCAGTGGCGCGCAACTCGGCGAAGTACGAGTAGGGGTCTGCGACCGCTGTGGGTCCCAG
Tcordifolia_3574	Cbb3-type cytochrome c oxidase subunit I [Pandoraea nosoerga]/WP_206117502	WP_206117502	>Tcordifolia_3574 GTACAGGCCCATCACCCACAGGTCCCCGCCGACTCCCGGTGAGTTGATGGCGTCCGATAGCGGCGCGTAGGCGAACCAACCAAAGCTGGCAGCACCACCAGGGGTGAGGAAGCCGCTACAGGCCATCAGGGAGCCGAAAAGGTACAGCCAGTACGCAAACTGGTTAATACGCGGGAACGCGACATCCGGGGCACCGATCTGAAGCGGCATGAAGAAGTTCGCGAACCCGGAAAACAGCGGGGTGGCAAACATCAGCAGCATGAT
Tcordifolia_3638	Cytochrome c oxidase subunit III [Pseudocercospora mori]/YP_009469561	YP_009469561	>Tcordifolia_3638 CCTAAATCAAAAAAACATGCTTGACATTACTAAGGTAAGTGCAAGAAATAACCAGTAACCTGCGTAGTCAAAACCGTGCATAGTTGAAACGCCGGTAGTGGTAAGATCTAATAGACTCACACAAGTTAAAATAGGTCATGGAGAAGGAGATACTAAATGAAAAGGATGACCTTGAAAAACACTTCTATTTTCATTAGACATTATCTTACATTACTTTATATTCCTACAGCCAATACGAACAAGGCTAAAAAAAAGTAAGATTG
Tcordifolia_4029	Putative cytochrome c biosynthesis protein [Cinnamomum micranthum f. kanehirae]	RWR98208	>Tcordifolia_4029 GGAGCGGTGAAATGCGTAGAGATCGGAAAGAACACCAACGGCGAAAGCACTCTGCTGGGCCGACACTGACACTGAGCTGGGGAGTACGTTCGCAAGAATGAAACTCAAAGGAATTGACGGGGGCCCGCACAAGCGGTGGAGCATGTGGTCGAACCACTGCGAAAGCATTTGCCAAGGATGTTTTCATTAATCAAGAACGAAAGTTGGGGGCTCGAAGACGATCAGATACCGTCCTAGTCTCAACCATAAACGATGCCG
Tcordifolia_6062	Cytochrome c oxidase subunit III [Pseudocercospora fijiensis]/QDO71967	YP_009681546	>Tcordifolia_6062 TAGGAACAATTTTTTTAGCGGTAGGTTTCTGACGTTTATTAGCATATCACTTAACTGAAAACCACCATTTAGGTTTAGAAGCTGGTATATTATATTGACACTTTGTGGACGTGGTTTGATTATTTTTATTTTTATCAGTTTATTACTGAGGATCTTAGTTATGGTTTTCCAGATAAGCCTATACTGTTAATAATTATATTGGTAGCTATAGGAATGTTAAAAATTAATATATAAAGGAGCGGC
Tcordifolia_6622	Cytochrome bd-type quinol oxidase subunit 1 [Staphylococcus petrasii]/SUM60436	MBB5246827	>Tcordifolia_6622 CCAACAGCCACAGTAATGGTATAACCTTTCGACCAACGCTTAGCTAGTGCTATATATTTAGGATCCTTGTTTTTAATTCCTAAAAATTCTGCGATTGCGAACATTAAAGGCATACCAACACCGACAGTCGCAAAGATGATATGTACTGCTAGAGTCATACCTGTTAGGAAACGACTAATTTCAACGGAATCCATAATTTTATCACCTTTTCTATATCTAATTTTTAAAAAGCAATTAAT
Tcordifolia_7968	Cbb3-type cytochrome c oxidase subunit I, partial [Vibrio cholerae]	WP_170833740	>Tcordifolia_7968 CGCTCATCCTGTTCGCGCCGTCGTGGGGTGGGATGATCAACGGCATCATGACGCTCTCCGGTGCCTGGCACAAGCTGCGTGACGACCCGATCCTCAAGTTCCTCATCGTGTCGCTCTCCTTCTACGGCATGTCGACCTTCGAAGGCCCGATGATGTCGGTGAAGACGGTCAACGCCCTGTCGCACTTCACCGACTGGACGATAGGTCACGTGCACTCCGGGGCGCT
Tcordifolia_8430	Cytochrome P450 like_TBP [Citrullus lanatus]	BAD26579	>Tcordifolia_8430 ACTCTTTGACTCTCTTTTCAAAGTCCTTTTCATCTTTCCCTCGCGGTACTTGTTCGCTATCGGTCTCTCGCCACTCCCACTTATCCTACACCTCTCAAGTCATTTCACAAAGTCGGACTAGAGTCAAGCTCAACAGGGTCTTCTTTCCGCGCTGATTCTGCCAAGCCCGTTCCCTTGGCTGTGGTTTCGCTGGATAGTAGACAGGGACAGTGGGAATCTCG
Tcordifolia_8901	Cytochrome oxidase subunit 1, partial [Penicillium sclerotiorum]	ACM43473	>Tcordifolia_8901 ATATCAGCAAGTTCAAATAAAAGCGTATTTGGATATTTAGGGATGGTATACGCTATGATGTCTATTGGTGTTTTAGGTTTTGTGGTTTGAAGTCACCATATGTATTCAGTTGGTCTAGACGTGGATACAAGAGCATACTTTACTGCCGCAACACTTATAATAGCAGTTCCTACAGGTATTAAAATTTTTTCTTGGTTAGCAACTTGTTACGGTGGAT
Tcordifolia_10597	Cytochrome b reductase 1 [Gossypium arboreum]/KHG21676	KHG04960	>Tcordifolia_10597 GGGGTAGAGAAAATGCCTCGAGCCAATGTCCGAGTACCAGGCGCTACGGCGCTGAAGTAACCCATGCCATACTCCCAGGAAAAGCTCGAACGACCTTCAACAAAAAGGCGACGGACAAGTCGTGCGAGCCGCCTTGAAGTACAATTCCCACCGAGCGGCGGGTAGAATCCTTTGCAGACGACTTAAATACGCAACGGGGT
Tcordifolia_10881	Cytochrome P450 [Macleaya cordata]	OVA19718	>Tcordifolia_10881 GCTTTGTTCTAGATTCTCTGCTGGGTGGCTATGAAACTACTTCTTTGTTAATGGCCATGGCTGTCCAGTTTTTAGGTCAGTCCCCAGCTGCAATGGCACAGTTAAAGAGAGAGCATGAGAACATAAGAAGAGTCAAAGAGAAAGATGAGTACTTGAACTGGGAAGATTATAAGAAGATGGAATTTACTCAGAATGTCATCAATGAAGC
Tcordifolia_11135	Cytochrome P450 CYP72A219-like [Coffea arabica]	XP_027127153	>Tcordifolia_11135 TTGTGCTCTCTTGTTGAAGCTTTGAATTTCTTTTAAATCTCCATAGAAAAACTTGCGAGGACTTCCCTTAAATCCTTGTTCTCTCAATAACTTTTCAAGCTTCCTGGGTTTCCACCATAACCAATCTAATGCCTTTCCAGATCACCCACGAACTTACAATGATACAGAACACTGTCACAAGTAATGAAATCAAGGTGAACAAGTTGCCCATTTTTAG
Tcordifolia_11320	Ubiquinol-cytochrome c reductase complex 6.7 kDa protein-like [Zingiber officinale]	XP_042417492	>Tcordifolia_11320 TTGCAGAAAGAAAAAAGAATTTACAAATAAGAAAAGAAAAGCGATATGGGAGCGGCATCAGTGCCAGCGGCTAGATCGGGCCTCTTCAACTTTCTCCGACCTAAACTTCGTCCTCAATCGACGGACGTTCAAGCGGCCGCTATGTGGGGCGTCGCTGCGACTACCGGAGCCCTATGGCTCGTTCAGCCCTTTGATTGGTTGAAGAAGACCCTTTTCGAGAAAT
Tcordifolia_11434	PREDICTED: cytochrome b-c1 complex subunit 9-like [Fragaria vesca subsp. vesca]	XP_004302991	>Tcordifolia_11434 GTTCTGAGTCGAAGATCGAGAGGAGAAGCGAAGCGAACCAGAAAGAAGAAACAGCCATGGAATCATCTACTCGGAGAAGAGTTGGCGGAGGAGCTCTTGAAGGACTTTATAACTTGCTGATGCGCAGAAACTCCGTTTACGTTACATTCGTCATCGCCGGCGCTTTCGTTGGAGAACGGATTGTGGATTATGGAGTACATAAACTTTGGGAGTACAATAATGTTGGG
Tcordifolia_12756	Cytochrome b561 [Macleaya cordata]	OVA09267	>Tcordifolia_12756 CCATTCATGCCATGGTGACTCTTCTCATCATCCTTCTTCCTCTTTATAAATACAATCCATGTTAGAGCCTCTAAGAAGACAGCAATAGCGCCAAGCGCTATGATAATGCCAATGTATGCATGCTTCCACTTGTCATCGGGTTTTAGAATGTCAAAACCCTTAAACACATTGACGACGCTCAAGATGATTACTGCATACCCTGTGATATGGTGGTAAATGTTCCAATAAAATCTGTATTTGTGGTCAGGCTTAGGTCGCAGCAACAGGGCAAAC
Tcordifolia_13293	Cytochrome P450 87A3 [Sesamum indicum]	XP_011072203	>Tcordifolia_13293 ATATAGTTCCTGGAATTTTCAGAAAAGCATTGAGGGATACCAAATTTAAAGGTTAGAGTCAAATATTGAATTAATTTCTCCTAAATGAACTCCATATTGGCTCATTTCATCATAAATTGGTATAAATCCTTGTTGGTGCAGGATATACCATTCCAGCTGGTTGGGCGGTGATGGTATGTCCTCCAGCTGTGCACTTGAATCCCGCCAGACATACAAATCCCCTTGAATTCAATCCTTGGAGATGGGAGGCAAGTACTTCCAAATAATCACAAAATATATTTGTGCTTTCTAG
Tcordifolia_14221	Cytochrome P450 81D1-like [Elaeis guineensis]	XP_019710030	>Tcordifolia_14221 CAAATGTAGGACAGAGTCGCCTACTCACAGAATCTGATCTACCCAAGCTTCCTTACCTCCGCAACGTAGTCAACGAAACACTAAGAATATGTAACTTCGCACCGATTCTCGCCCCTCGAGAAGCATCTGAAGACTGCACAATTGGAGGGTACAACATCCCACGAGGCACAATGCTGTTAGTGAACATACTGGCTATTCACAAAGACCCAAATGAATGGTCAGAGCCGTTGGCTTTCAAGCCGGAGAGATTTGAGGGAGCGATCTTGATCAAACTAATAGCAACACTACTACTACTAGTAGCGGCTACATAATTCAAAGGCAATC
Tcordifolia_14266	Cytochrome P450 [Sinopodophyllum hexandrum]	ALG05124	>Tcordifolia_14266 TTTTTTTTTTTTTTTGGAGCCTTGGGCTTCCTTTTTTTTCTGTCTCCTTATCTTTACTTCTAAATTCTCAACCACTTTCTATCACCTCCTTTTTTATTCTTCTTTCTTTTTGTGTACTCTCTACGACTTCTCTCTACATTTGTTCTCCTTCTCATTCCTCACTTTTTCCTCCATTATCCAACGCAACACGGACAAAATTGTATTAGTTCCTCCGTTCAAGAACTCCACGCACAAGCTCAGCATATCGTTGTCGTTTAGCTTTCGTCCTCCATCTTCTGGTATCAATTTCTGGATTGAAACTCGTCTCCAAAGCCTTGGCATCGCCA
Tcordifolia_14647	Cytochrome P450 [Macleaya cordata]	OVA15923	>Tcordifolia_14647 CAACTATAACCAACTGTGGCGCAACCTCCGCCGCATCACCACCAACGAGATCTTTTCCTCGGCGAGTCTTCAGGCCTCCTCCAGCGTCCGCCGAGACGCCGTCCGGTGCCTCCTGCGGGAGCTTTGTAGGACTACTAGTAGAAGTAGCGGTGCGGGGCCGGTGCCGGGGCAGGAGATCAAGATTGACTTAAAGTCCAAGTTCTTTGAGTTGACTTTTAATGCTATGATGTCTATGGTTACTGGGCAGCCTATCGGGGAGGGCTTGCTGGATAGTGAAGACAATAAGTGGTTTTTTGCTATATTGAAGGATACTCATGTGCCGAGCTTGTTCATGGGGC
Tcordifolia_15583	PREDICTED: cytochrome P450 CYP72A219-like [Solanum tuberosum]	XP_006348906	>Tcordifolia_15583 GGTGCCACTGCGTTTTTGAAGATCGATCTGAGATCTGGGTACCATCAGCTGAGGGTTAGGGAAAAGGATGTACCGAAGACGTATACGTACAACAAGTGCATGTCATAATGTATCCAATAAAAACACCAAACGAGTATGACATCAGTCTCTCAATTTCTTCTCTCTCAATCTCTTCTTCTATTGATGATACCACATCTCCTGTTAAGTATTGGAATTCAGGCCACACATCCAATTCACCTAATCTATTATCACATGCCAATTTCTCCCATTTTTTTCACTAAATTGCCTTCTATTGATGATGTAAGACTTTTCAAGACAAAAACAATAGTTGTACCATCAACTTTTCAAGATGGAAAGCAGGTTTG
Tcordifolia_15655	Cytochrome b5 like [Actinidia chinensis var. chinensis]	PSR88379	>Tcordifolia_15655 AATTCTACCTCTTCTTCTTCTTCTTCTTCTTCTGATTCTTGTTAGTTGGCGGTGGTGAAAAACATGCCTACTTTAACAAAGCTTTATACGATGCAAGAAGCCGCCAAGCACAACACGAGCGACGATTGCTGGGTCGTTGTTGATGGAAAGGTATATGATGTGACGAGTTATTTGGACGAGCACCCTGGTGGAGATGATGTACTTCTCAATGCAACTGGGCGAGATGCGACGGAGGAGTTTGAAGATGCGGGTCATAGTAAAAGTGCAATTGAGCTCATGCAAGAATACTTCATTGGTGAGCTTGATCCATCAGAGCCGGTTATACCTGAGCAAAACGGTTATGTCAAAGAACCACCTAAGAACCTTG
Tcordifolia_16034	Cytochrome P450 71A1 [Cinnamomum micranthum f. kanehirae]	RWR75966	>Tcordifolia_16034 AGAAGAGTTCATTCCGGAAAGATTCATTGGAAACACAGTTGATTTAAAAGGACAAGATTTTGAATTCATTCCTTTTGGTTCTGGTCGTAGGATTTGCCCTGGATTATCATTTGCCATGGCAGTTTCAGAGATAGCAATTGCAAACTTCTTGTTTCGCTTCAATTGGGAGTTACCAAATGGGGTTAGGGGCGAAGATATTGACATGAGTGAGATTGTGGGTGTCACCACACGTAAGAAAATCCCTCTTCATCTTGTACCAAGGATCTCTAAAGATGTTTAATAGTCTTGTAATTTTGTTGTTCAATGACATGCCAGTCCATGTATTTTAGTTGCATAGCACATTAATTATACTATAGGTACTTTATGTATAATATGCA
Tcordifolia_16313	Cytochrome P450 [Macleaya cordata]	OVA20569	>Tcordifolia_16313 GATAAGAAGAGTTGTTGGCAAGAAGATGAAGGTGGAGGAAGAGGACATTCAACAAATGAGCTACTTAAAGAGCATCATTAAGGAAACGTTAAGATTGCATGCTCCAGTTCCAACCTTAGTTCCAAGAGAGTCCGTTACAGGTGCTTATGTTAACGGATACTTCATTCCCCCTAAAACAAGAGTCTTCATTAATGTCTGGGCCATACAAAGGGACTCTAAAGTATGGGACCGTGCCGAAGAGTTTATTCCAGAGAGATTTTTCGGCCGCAGTGTTGATTTCAAAGGCCAAGATTTTGAATTCCTCCCTTTTGGATCAGGGAGAAGAAGCTGCCCTGGAGTTTCCTTCGGTATGTCCGTTGTTGAATTAGTACTTGCCAATA…
Tcordifolia_17191	Cytochrome P450 71A1-like [Cucumis sativus]/KAE8652600	XP_011651833	>Tcordifolia_17191 TAAGACGTTTGAAGAAGGTGGAAAGAACACGCTTGGACCCATGGCCAGACAATTTACTACGTTAACGGGAGGATTATATGTGGGAGACTTTTTTCCGGGGTGGGGTTGGGTAGATGCTATCTTCGGAAGCCTTAGAAAGTTAGAAAGAGTTAGCGAAAAGCTCTATGCCTTCATAGATCTTTTCGCTAACTCTTTCTAACTTTCTAAGGCTTCCGAAGATAGTTAGAAAGAGTTAGCGAAAAGCTCTATGCCTTCATAGATCAAATCATGGATGAGCAATTCCAAAAAAGAAACTGATCAAGAACGTCAAAGCTTACGTGGACATTCTACTCAGCCGTGCTCGTAGTGATTCCGACAAACTCGATTACTACTTCAGTAGA…
Tcordifolia_17423	Cytochrome c oxidase subunit 6b-2, partial [Olea europaea var. sylvestris]	XP_022872448	>Tcordifolia_17423 TAATAATAATAATAATAATAGGTTTTTCATAAACCAAACAAAAGTAACATACGTTTTCGACCAAAAAGAGAGTACTTGAGCCGAAACAGCGAATGAGTTGTCAAATGTTCTAAGCATTTAATGATGTTAAAACAAAACGACCTCAGGTTGTTCCACCATTTATTACACAAGAAGCCTTCAAAATAAAGCATCATGAAATAGAAGAACTAAACAATGCAACTTCTCATTGAGGAAGCCAGGAATGCAGTCTCATCAAAGAGGACCAGGGAAAGTTCCACTTTCCCTCTGCTCATTCCATCTCTCAACCCATTCACCAGGACAAAGTGAACGATAGTAATTGGCGAACTTTTGGCAATCGCCAGACTCTTCGCCTTTAGCTG…
Tcordifolia_18352	Cytochrome c6, chloroplastic-like isoform X1 [Telopea speciosissima]	XP_043715825	>Tcordifolia_18352 GCTTCTTTCTGCCATGTCTACTTGCAACAACTTCTGTTCACTCCCATTGAAGATTGTTGAAACTCATCATCAGCAGGAGGGTCATGCACTGAAGGTAGAAGAAGCAAAAGCTGCAGGTTTTGTACAGCAAAAGAATCAGATATTGGAGCTTAGAAGGTGCTTGGTTTCTCCTCTAATCGCAGCACTTGTGACCTTATCCCCTCTCTGCATCCCTGAAGCATCACTTGGTCGGATGATGGATGCCCAAAGAGGTGCCACACTGTTTAGAAAAGCCTGCATTGGTTGCCATGATGGAGGTGGAAACATAATTCAGCCGGGCGCAACACTCTTTCTAAATGATCTGCAGAGAAATGGCATTGACACAGACAAGGAGTTGTATC…
Tcordifolia_18413	PREDICTED: NADH-cytochrome b5 reductase-like protein [Nelumbo nucifera]/DAD44859	XP_010250026	>Tcordifolia_18413 CTTGTAGCTGCGTGCGCAAGGATCGGTGGAGCAATCGACGAAAATGGCTCAGTTCTTCAGAAGACTAGCTAGAGCAACATCTCCTTTCACATTTTCGAATTCATTTAAAGATCAAACCAGGTCGAAGTTCGGTGGTTACCGGATTCCTTATGGAGCAATTGCCGCAGTTTCCGGTGGCGTTTCATATTTCTTGTACTGTTCCTCTTCGAATATGGTAATTTCTCGCTTCGATTTCATCTGGGTATTGCTCGAATCACTCATTGACGAAATGGGTCCTCATGAGATGTCAATTTTATTGAATGTTGACTCCGATAATTTTAGTTTGGGATCTCTCTGCCGTAGTACCAGTAAACTGTTTGGTGGATTTAGGGTGCTACTTT…
Tcordifolia_18982	Cytochrome P450 superfamily protein [Actinidia rufa]	GFZ17018	>Tcordifolia_18982 CCTTCGCTTCCCCCTCTGGTAGCTCCCACTCAAACCCATGCACCAGCGATGCAGCCACCAACTGAACCATTCGCAACCCTAGGCCGAGCCCTGCGCATATCCTCCGACCTCCACCAAACGGCATCACCTCAAAGTCATTTTCCTTCACGTCCACGTTACAGTGGCTTCCATCTCCCAAGAACCTCTCGGGTTGGAACTCAAGTGGATTGGGCCAAACATCTGGGTCACGCCCGATTGCCCACACGTTTACTAAGAGGGTTGAGTTCTTACCGATTTTTGCATAGGAAGTAGAACTTTTTCAATTAATTTTTTTTATCACAGACACTAACGCACGTGGAAAGGGGAACCCACATTTGATGCTTGAAAAATTGGCATCTAGG…
Tcordifolia_19240	PREDICTED: cytochrome b-c1 complex subunit 9-like [Nelumbo nucifera]	XP_010244940	>Tcordifolia_19240 ATTGAATTAGTATCCCCAACAAGGTTCCAATCTGAGAAATTTCTAAAACTACCCAGATCATCATTATGATAACTGTACTCCCTTTTGAGTCCAGCTTGCTCAATGCTGACAATGAGCGCTTATTAATGTTTCATCAAATCATTGCCACCTATTACCCAAACAATAATTCCATCTTTTGAATCCAGAAATAAAAGGACCGAACTTTAGATGGCAAAATGTATCATTCAGATTGTCTTGTTCCAAGTACTGAAATGTCCTCGTACCTCTTCCCAACATTGTTGATTTCCCATAGCTTATGAACTCCATAATCTACAACCCGCTCACCGACGAAAGCGCCGGCGATGATGAACGTGACATAGACGGAGTTTCGACGCATCAGA…
Tcordifolia_19450	PREDICTED: cytochrome P450 97B2, chloroplastic [Nelumbo nucifera]	XP_010260623	>Tcordifolia_19450 CTCTAGTATATCAGCAAGAACTCCCTTGTCATAAGAGAACGCATTTTCACGAAGGATATGTCTAGCAACAATAGGGTCTGATACAACAACAAATGCTTTTGGCCCAAAAGCAAGTTTGTAAACTGATCCATGCTCCAAGAACCAGTCATAAAGTGAAAAGAAAAGTGGCTTTCCAAATAAATCAGATACAGCACCTTCAGCAATTGGCATTGATCCAATACTCCCACCACTTAGCAAGTTTGTAAGAAGGTTACTTGCGTTATCAAGAAGGTTCCTTCTGGACGTGCGATCTTCAGTGCTAGTAGATTGGCATTTAATCCGAGAGAAACTCTTCGAGAAATCGCCAGTTCTTGAGTTCTTCCTCGGACAAAAGCAGCTAG…
Tcordifolia_19521	Putative cytochrome P450 monooxygenase [Actaea racemosa]	CCO62223	>Tcordifolia_19521 TTTCAATCATGAGGGCGGTCTCTTCTTCTCTCAAGCCTCGAAATGATTTTACCCTTTTGGAATTAAGAAGCTGCAAGACGTAAATCTTGCGAATCTCCCTCCAGTACTCTCCGTAGGGCACGAAAGCTAAGCTCTTGCCGTAAGTAAGTCGATTCGAGATTTTTGATACAGGCCTACCCGCGAAAATGTGATCATGGGTTTTAAGGATTTCGCGAGCTCCAATGGCGGATGAAACCACCAGTGTTGGAACTTGACCAAGATGAAGAAGCATGAAAGGGCCATATTTTTGAGACATGGCATGAAGACTCCGGTGGGGCAGGGAGCCAAGTTGGTGAAGGTTTCCTATAATTGGAAGTTTAGGAGGTGAAGGAGGCAAGTTC…
Tcordifolia_20130	Cytochrome c oxidase accessory protein FixG [Pseudomonas guguanensis]/WP_090431160	WP_090431160	>Tcordifolia_20130 TTCTTCATCACCGTGCTGGCCGGCCGGGTGTGGTGCGGCTACGCCTGCCCGCAGAGCGTGTGGACCTGGATCTTCATGCGCGTCTAGCAGATCACCGAAGGCGACCGCGGCCAACGCATCAAGCTCGATGCCGCGCCATGGTCGCTACAGAACTGGCCCGGCGCAGCGCCAAGCACGGCCTGTGGCTGGCGGTGAGCCTGATCACCGCCCTGGCCTTCGTCGGCTACTTCATTCCGGTGCGCCAGTTGACGCTCGACCTGGCGACCTTCGAAGTCGGCACCACCACGGCGTTCTGGGTGCTGTTCTTCACCGCCGCCACCTATGTCAACGCCGGCTGGCTGCGCGAGAAGGTGTGCCGCGACTTGTGCCCCTATCGCGCT…
Tcordifolia_20276	Cytochrome P450-like TBP protein, partial [Lilium longiflorum]	ABO20848	>Tcordifolia_20276 GGTTGACCACCCACCTACCTGAGGAGCACGCCGGTGAGCAATTCCCGGTTGTCACTTTTTACTCCCTCCTGCCACCCAACCTAGTGCCAGCCCACCGCCTGTTCATAGCCTGCACACGCCACACCACCCAGCTGCGCATTCTGACCATACACCCCGAACAGCCAAGGGAACGGGCTTGGCAGAATCAGCGGGGAAAGAAGACCCTGTTGAGCTTGACTCTAGTCCGACTTTGTGAAATGACTTGAGAGGTGTAGGATAAGTGGGAGCCGTCTCTGGCGGCGAAAGTGAAATACCACTACTTTATCGTTATTTTACTTATTCCGTGAGTCGGAGGCGGGGCACTGCCCCTCCTTTTGGATCCAAGACTTGCTTCGGCTGGT…
Tcordifolia_20879	Cytochrome b6-f complex iron-sulfur subunit [Hibiscus syriacus]	KAE8660926	>Tcordifolia_20879 TATTTCACAATGAATAATCTAACAACTTTGCTTGGTTGTTGTATTGGGATCCATGGCAAGAACATATGAACTTGTTCTCCACAGCATTCCATGGAACAACACATCCACGTGAGTGCAAGCAGCATTGATGCCATAGGATGCAAGAGTTCTGTCGTTCTCCACAACAAGATAGGTGGGATCTCCCTAAAATTAAAGATCAAAACATACCCAAAAGATTCCAACCTTGCCGTCTCATAGCCTAGCTTGTTTGTATCAGCTTGAACAACTCAGATTAAAACATGTCCATCAAGAGAAAAAATCAATTTTGGGTATTAGGGTGGTTTTAGCCAGCATTTCTGTTTTCTCAGAAAATGTGAATGGTGATATATTGTAATAAATCG…
Tcordifolia_21854	PREDICTED: cytochrome c oxidase subunit 5b-1, mitochondrial-like [Nelumbo nucifera]	XP_010254330	>Tcordifolia_21854 CCAGCATGAAATATTGAGAGCAGACAGGGCATTCATGTGGCTTGCCCTTCTCCAGCCAAAACCAAACAACATCATGCTCATCCTCACCTTCACCACCCGGGCATCCCACTATTCTTTTATCAAAGATTGACTTAACAATAGCTGGAGCTTCCTTTGTCCCGAACGGACCAACTGGATAATCCATTTCGGCAAGATTCCTTCCCTGAAGCTCCGCCTCAATTTCCTCGCGCTCGTGCCCTGTCGCGATCGGCATCACATCTTCCACGCTCTTCCTTCCCTTTCCCAGTATAGTATCGGCATCGAGAGTTGAGGTTTTCTGGAAAGGCGAAGTAGCGGTCGAGGAGGCGTTGGTGGAGGCGGATGTAATAGCGCGATTTCTT…
Tcordifolia_22369	Cytochrome p450 [Thalictrum thalictroides]	KAF5199593	>Tcordifolia_22369 GGGTTGATGATCCTTCTGTGCTTCACCCATTTTTCATCATTATGGCTAAATACTCCATCTGCTAACAAATTGATAAGAGGGTTTGGTTTGACCTTTGAGAAGTGACCAAACTTGTTAGAAAAAATTTCCTTTATGAGCAGTGGATCCATGATGTTCACCCTTGGTGTTACTCCAAACCAAGTGACAAATACTTGACCATATTCTTTAGCTATTTGATGATCAAAGGGAAGAGCTCTGGGCAAGATACTATGAGAGAGCTTCATGGGTTTGGATTGAGCTTCCTTTGTCAAGTGAATCAACTCCTTCAGATTCCCAAATAAAAGCTGGTAAGGATGACCCTTGATGCCTTGCTTCTCTAGGTACCTTTGCACCCTCATGGG…
Tcordifolia_22636	Cytochrome p450, partial [Thalictrum thalictroides]	KAF5189397	>Tcordifolia_22636 ATAGTAATTATTGTTAGAACTATAAAACTAGTAATAAGGCTTTGGTACGAGAACAAGATTGTTTTTCATCTGAACAGATACCCCTGAGCACTCAGACATGTCTAAGTCTTTTTCATTTTTACCCAACGGAATCTCCCATTCAAACCTTTTTAAAAGATTAGCAAGTGCAAGTTCAATTGTAGCGATTGCAAATTTAATTCCTGGGCATCCCCTCCTTCCAGCTCCAAATGGAATAAACTGAAAATCTCGTCCTTTGAAATCAACACCAGCTTCATTACTATTTTCCATAAATCTCTTTGGCCTAAAATCTTCTGGTTTTTCCCACATAGATGGATCCCTTCCAATTGCCCATGCATTTACCATCACTGTTGTTTTGGCTT…
Tcordifolia_22645	Cytochrome P450 [Macleaya cordata]	OVA08179	>Tcordifolia_22645 GTTCTATACCGTGTCTCCACTAGTTGCCAGGGAAACTTCGAGACAAGTAGAAATAAATGGCTATGTCCTTCCAAAGGGTACATGGGTCTGGCTAGCTCCTGGAGTTCTCGCAAAGGATCCCAAGCACTTCCCAGAGCCACACCTATTCCGACCAGAGAGATTCGATCCTAACTGTGATGAGGAAAACAAAGGCACCCTTATGCACACATTCCCTTTGGCATTGGACCTAGACAATGCATTGGAATGAGATTTGCATTGCAAGAACTTAGGCTTGCCCTGATTAGTCTCTACCGGAAATACATTTTCCGTCACTCGCCCAACATGGAGAAACCCCTGGCATTAGATTATGGTGTCGTTCTCAACTACAAGTATGGCGTCAA…
Tcordifolia_22724	Cytochrome P450 89A2-like [Macadamia integrifolia]	XP_042513962	>Tcordifolia_22724 CTTAAAAACCTCTCCGGCTTGAACTCCATTGGATCGTCCCACACCTTAGGGTCCCACCCCATCTCGGCAACCATGAAATTCACCGCAGCGTCCTTCGGTATGACGTACCCGCCCAATAATATCTCCTCTGTGACTGCGTGAGGCGCCAAGAAATGTGCTGGTGGGTGACGCCGAAGTCCCTCAAGCACCACCGCTTTCAAGTACAAGAGTTTCTGCAACTCTTCTTCTTTAATAATCTCTACATCATCATTAATTACTTCTTTAATCTCATTGTATAACTTGTTCTGAATCTCTTGATTCTTCACTAAGTTCGCCATTATCCATTCTAGTGCTGTAGAAGTTGTATCTGTTCCAGCAATTAGAAATTCAGAGCATAAAGT…
Tcordifolia_23139	Cytochrome c oxidase, subunit VIa [Trema orientale]	PON92140	>Tcordifolia_23139 TGATGTCTGTATACAAAAGAAAATAACTTCTAACAATAAATGGCGAAGAACATGTCCCGAATCCATTTATCCACCTTATTAAAAACAAACAGAGATCTTATAAGAGAAAGAAGCAACTACTAAAGAGCAAACTGACCACCAGAATTCCAAAAAATGCAGCGCCTCAGATAACTCTTAGAAGTTGAGAGTTAATGGTGTTGCTTATTCTCAAAAAGCCCATCCGGACCCCACGGGAACTCCTTGTTTCGAATGTGCAAATAGGGGTATGGAGGAGGCTCATCAAAATGATGGTGACCCTTGGACAGATTGTAAATCGCCAAAACAGTACAAGTAGCGATTCCTAAGTATGTAATCTTCTCCCATTTGGCCGTCTCATATTC…
Tcordifolia_24487	Cytochrome P450 736A117-like [Macadamia integrifolia]	XP_042483294	>Tcordifolia_24487 GCTCCAAATGGAATAAACTGAAAACCTTGTCCTTTGAAATCAACACCAGCTTCATTACTATTTTTTATAAATCTGTTTGGCCTAAAATCTTCTGGTTTTTCCCACATAGATGGATCCCTTCCAATTGCCCATGCATTTATGATCACTGTTGTTTTGGCTCGAACGTCGTCGCCTTGTATTTTGACGTTTTCAATTGATTCGTGTGGAACCAAGAGAGGGAGAGAAGGATGCAATCGCAGTGTCTCCTTGATCACTGCTTTCAAGTGATGCAATTTATCTGTGTCATCCTCTGTTACAATTGATTTAACCTTGGTGATGCGTCTCACCTCTTCTTGGACTTTCTTCATCTCTTCAGGGTGCCTTATAAGTTCTGCCATTGC…
Tcordifolia_24586	Cytochrome P450 81F3-like [Herrania umbratica]	XP_021283591	>Tcordifolia_24586 CTCGTGAACTTGTGGGCAATACACAATGACCCTAAAGTTTGGGACGAGCCCACAAAGTTCAAACCAGAGAGGTTTGCAGGTCTAGAGGGCACGCGTGACGGGTACAAGTTGATGCCTTTTGGGTCTGGAAGAAGGAGCTGCCCTGGTGAAGGGTTGGCAATGCGGGTGATGACTTTGGTGCTTGGTACGTTGATTCAGTGTTTTGAGTGGGAGAGGGTTGGAGAAGAAAAGGTGGACATGACGGAAGCGCCTGGGCTTACTATGCCCATGGCTCACGCATTGGAAGCTAAGTGCAAGCCTCGTTCGACCATGCTCAATTGCCTCTCCCAACTTTTTTCATCTCATGAATGATCAATATGTATCTCTATGATATGATGTAC…
Tcordifolia_25042	Cytochrome b-c1 complex subunit 8-2, mitochondrial-like [Telopea speciosissima]	XP_043712053	>Tcordifolia_25042 AGGAAGAATCAAGAAGAGAAAGAATGGGGAAGGTACCGGTGAGAGTGAAGGCAGTGATCTACAGTTTGTCACCGTATCAGCAGAAGGTGATGAGCGGACTTTGGAAGGATTTGCCTGATAAAATCCATCACAAGATCTCCGAGAATTGGGTCAACGCCCTTCTCTTAGTGACTCCTGTTGTTGGAACCTACACTTATGCACAACATTACCAGGAGAAAGAGAAGTTGGCACACCGATACTGAAATCATGGTGTTGTGCAGTGCAACGATGGGAAGGCTGTGCTAACTTTCCATTTATGAAGCAGATTATGAACTTCACAACAGAACTGATTAAATATTATTGTACCTTGAAAAATTTTAGGTCCTGAGGATTTGAGGTAT…
Tcordifolia_26337	Cytochrome P450 736A117-like [Macadamia integrifolia]	XP_042483294	>Tcordifolia_26337 CCACATGGAATTGGAAAGAGATCACATTAAAGCCCTCGTCTTGGACATGTTTGCTGCAGGAACAGATACCACACATACAGTAATAATATGGGCAATAACTGAACTCGTTAGACATCCTGAATTTATGAGGGAAGCCCAAGAGGAGGTGAGAAGCATCTCTAAAGGGAAACTATTCCTAACTGAGGAGGATACAGAGAAAATGAATTACTTGAAACTAGTGATTAAAGAAACTCTTAGAACCCATCCTTCAGGCCCTTTAATGGTCCCTCATGAATCGAGTGAAGCTGTCAAAGTTCAAGGGTATGACATTCCAGCAAAAGCAACAGTTATCGTCAATATGTGGGCAATTGGAAGAGATCCACTCTCATGGGAAGAGCCTG…
Tcordifolia_27012	Cytochrome c biogenesis Fn, partial [Halimione portulacoides]	QCR98163	>Tcordifolia_27012 TTTTTTTTTTTTTTTTTTTTTTTTTTTTTTCCTTTTCTTGTTAACATTTTCCAATCCTTCTGTTTGAAATATCTTCATTTCTGCCATATCGCTTGCAAAATCAAATCCTATTCCATAAGATCTCATATAAAGTAGACATCCTCCTTGCATTTATGCTGGAGATGTTGCTAGTGTTACAAGCTTTGGCTTAAGTAGATAAAAAAAATGTTGAAAGGGATTGTGGCACTCCACTTGCCACCAGTGTGAAACAATAGTGCCAAAAAGAAAGAAATGTTGTTTCACTTTGCTAGATGCATTGGGTTCTGTGTAATAAGTGAGCTCTTTACCCTAAGATTTAAACATGTGGGCACAAATTGCTATTTTGCTTTATTGTTGCGTAG…
Tcordifolia_27807	Cytochrome P450 [Macleaya cordata]	OVA04504	>Tcordifolia_27807 TGAGGTTGAAAGTGAAAGTTGAGGCCTTGTTGGGTAGGGTGGTGGCGGCGGTAAATTTTGATGGGTAGACCTTTGGGAAATTCGACGAATGGGAAGGCAAGAGCATGATCTGGTTCGGCTAACTCCCAATGGTAGTTGAGTACCAAGTGGTGTATAAACACTGCCATCTCCAACTTGGCTAGCTCTGAACCTGCACATAATCTTGGTCCACCTCCAAATGGCATGAAATTATTGGTCGTAGTCATGCTCAAAAAAGAGAGGACGAGGAGGAAGAAGATCCAATTGGTCTTGTACACTGCCATCTCCATGGATTGAAGTCCTGTGGTTTATTGTATACCAAAGGATCCAAATGGACAGCTGCAAAAACTGGAAGCACTTTC…
Tcordifolia_29156	Cytochrome b5 [Cucumis sativus]/KGN49837	XP_011654591	>Tcordifolia_29156 GGAAGTTCAATCACAACATAGCCACCCACATTGAGAGAAGGGTGGTAATAAGTTTCTAAGACAGCAAAACATATAACTGCTATCACAGAGGAGAGGATGAAGAAGAAGAAAGAGTTCTGTGACTAATTCTAATTCTCTTTGGTGTAGCGTCGTACTGCAAATGCTAAGGCCAAGATCAATATGGGTACAAGGAACTGCAAGAGCTTTATAAAGAACTCAGAACCGCTAGCAGAGCTGTGTTGGAAATGCTCAGCCACCAATATTTTTCGACGGGGAACAGTTGAAGGGTCAACATCACCAATGCAATATTGGTGCATCATTTCTCTTGCGGAATCGCTGTGACCCACATCTTCAAAGTCATTTGTTGCATCCTTTCCAGT…
Tcordifolia_29339	Apocytochrome b, partial [Convallaria majalis]	AFA35877	>Tcordifolia_29339 GTTATTTGCATCATGTGTTTCAACAGACCTTGAAATCTGAGAGTCAATTGCATCTCTTGCCAATTTAAACGCAAATTTTACATCCTTTCCTGCCACTAATAATGGGCGACATATCTCAAATTTCTGCTGAAGAAGAACAACCTGATTGACTAATGTAGCAATCTTCCGCTGCTTCACTGACCATCTCCCTGTGATCTTCGGTATTCCTATCAATATTCAATTGTCAAGATCAACTCTTTCAACCATTCAAACATTCAACCTTCACACTTCACTTGTCGTATCTCTTTGCATGCTAGGGGATGGGGCAGCTTTGTGATTCCCAATGCTTGACATCATCGACTGACTCCATCTTTGTTACCTAACCTACTAGATTCTTTAAC…
Tcordifolia_30403	Cytochrome P450 CYP72A219-like [Vitis riparia]	XP_034677754	>Tcordifolia_30403 CAATAATTCTTGTTCACCATAATCGTGAATTGTGGGGTGAAGATGCTGAAGAATTCAATCCTGAGAGATTCTCTAAAGGAGTTCTAAAGGCAACTACGAATCAAGAGGCAACATTCTTCCCATTTGGTTGGGGCCCTCGTATATGCATTGGACAATCCTTTGCACTTTTACAGGCAAAGATGGCTCTGGCTATGATCCTACACCACTTGGACGCAAAGAAATACAGGAATAAATCTGTGAGTGAGAACACATTGCACCACTAAGACGCAAAGATCCAAGAACTCTTCAAAAGCTTGATTTTCCTGAGCCACATCGTTAAAAGCTTAAAGCTCCAATGTTCTCTCTAACCAAAGACCCCAGATTGTGGTGAGGAAGGCAAT…
Tcordifolia_30567	Cytochrome b245 [Macleaya cordata]	OVA05819	>Tcordifolia_30567 CATCTACTGGCGGAGGGTCAGATTCCTGAGTGACGTAAATTTGAATCTCAAGATGCAGTTTATCAGAGATAAAAGGACAAATCGATTCCATATCTGAAGAAAAAAGAAGACAAAGCTCATCTGATCTTTTCACAGCCCAAACAAGTAACACTTTTTCCATCAAACATGGCTTCCCCTCTTCAACACGGTGAAATATGTCCCTCAAGATAGCCAAGAAAGGTGAGACACCAATGCCTCCAGCCACTAAAACAAGATATTGGTACTTCAAGTAGTATGCTGACTCATGACCATATGGCCCCTCAACTGAAGCTGTCATAAAAGAATGAGGTTGTAAGGGTAACTCCTTTTCAGGCACCAGTGATAGACTAGATATGTTATCT…
Tcordifolia_30625	Cytochrome c-type biogenesis CcmH-like mitochondrial protein isoform X1 [Papaver somniferum]	XP_026404045	>Tcordifolia_30625 ATTATCTAACAGGGCATGTGAACAAAAACCTCTCAAAACTTCATTATTAGGGTTCCTCAGTGTGATTGGAATGAAAAAGGAAGGAATTACCAAATCCACCATTTTCTTCGTCGTGGCGTAGGAGGAGGTGTGAGGAGGTCAAGCATCATCTCTTTCTCTTTAGGAGTCAAGGGAACTCCTCTCACTAGGTTCAATGCCATGATGTGCACATTAGTTTTCTGCCTGTACTTTTGATAAAATGATAGCCCAACTGCTGCTCCTGCAACGAGAAGCGGTGACAACCAAAGAGCGGCAGTTTGCATGTCAAAACGTGGGGCGTAAAGTACAGTTTCACCAAAATCATCTTGGAGTTTTTTGTATATCTCTTTGTCGGATTTCCC…
Tcordifolia_31279	PREDICTED: cytochrome P450 89A2-like [Tarenaya hassleriana]	XP_010529006	>Tcordifolia_31279 GGCCAAAGAAGTGAAAGAAATGAACGCAGAAGGAAGCTAACCGAAGATGAATTAGTAACCTTGTGTTCGGAGTTTCTACAAGGAAGCATCCACTCGACAACCACGTCGTTGCAGTGGATAATGGCAAACTTAGTGAAGCATCAAGAGATTCAAGAAAGGCTGTTTAACGAGATAACAAGTAACACAAATGCTGATAACTACGAAAAGACGGTGAGATCAAAGAAGAAGATCTACAAAAACTCCCGTACTTGAAGGCTGTGGTGTTGGAAGGTCTTCGGCGGCACCCACCAGCACATTTTCTGCTGCCACACACGGTGACGGAGGACGTAACTGTTGGAGGCTACGTGGTGAAGAAGGGTAGCTTCGTCAACGTGTTGGTG…
Tcordifolia_31567	Cytochrome P450 714A1-like [Macadamia integrifolia]	XP_042475763	>Tcordifolia_31567 ATTATGTGACTTCAGTTATCTGCCGATGAAGAATAATAGAGCAAAGTGGAGGTTGGAGAAGGAGGTAGAATCATTAATTTTGGAGGTAGTGAACCAACGGAATGGAGGATTTGCAACTGTGTATGAAAATGATCTATTGCAAACAATCATGGATGTGGCAAGCAGAGAATCAATATCAAGACAGTTTATTGTTGATAACTGTAAGAGCATTTGCTTTGCCGGGCATGACACTACAGCAATCACAGCTTCCTGGTGCTTGATGCTATTGGCTTCACATCCCGAATGGCAAGATCGCCTCCGTACGGAAGTTTTGGCAGTTTGTGGAGATCGTTTGCCTGATGCTGATGCACTTCACAATTTGAAAACTGTGAAAATGGTGA…
Tcordifolia_31759	Cytochrome b5 [Cucumis sativus]/KGN49837	XP_011654591	>Tcordifolia_31759 CTACTGAATTATTTCAATCCAAGAGTCTGACAATTCTAATCCATAACAAATTAACCCCGAGACTGACTGATAAACATGAAAAACCTAAAAGTTCAATTACAACATAGCCACCCACATTGAGAGGGGTGGTAACAAGTTTCTAAGACAACAAAACATATAACTGCTATCACAGAGAAGTGGATGAAGAAGAAGAAGAAATAGTTCTGTGACTAATTCTAATTCTCTTTGGTGTAGCGCCGTACTGCAAATGCTAAGGCCAAGATCAATATGGGTACAAGGAACTGCAAGAGTTTTATAAAGAACTCAGAAGTGCTACCAGAGCTGTGTTGTACATGATCAGCCACCAATATTTTTCGACGGGGAACAGTTGAAGGGTCCAC…
Tcordifolia_32062	PREDICTED: cytochrome b-c1 complex subunit 7-2-like [Nelumbo nucifera]	XP_010249976	>Tcordifolia_32062 GAAGAAGAACTGGCTCGCCGCTCAACACATGAAAACGTTATCGAAGCGCCTTAGAAAATATGGGCTTAGATACGATGATCTCTATGATCCGTACTATGATTTGGACATCAAGGAAGCCCTGGCTCGCCTTCCTCGCGAGATCGTTGACGCTAGGATCCAGCGCCTCAAGCGTGCGCATGATCTGTCCATGAAACACGAGTACCTTCCTGCGGATTTGCAGGCAATGCAAACACCATTCCGGTATTATCTTCAAGACATGCTTGCCCTTGTGAAAAAGGAAAGGGCAGAACGGGAGGCACTAGGAGCATTGCCCCTTTATCAGCGAACAATCCCCTGATCACGTTCCTGCCCATAAGCTGCTCCCCCAGTCAAAAGAAGGT…
Tcordifolia_32210	Cytochrome b5-like heme/steroid binding domain [Macleaya cordata]	OVA05146	>Tcordifolia_32210 GCATATCAACCCCTCCAGGGTGAAATTTCATATAAGGGGCTATGTTGTACACACGGCCCTTTAAAACAGTCCATATTGAATCTCCTGTCCGATGTTGTTTAACCTCGTCTATAGAAATAAGCCTTCTATTTGACTGCCCATTCAATCCTGCAAGATCAGGATGTGTTCTTGTAAGCTTCAACCAGTCCATTTGACTATATCCTTTCTCAAAAGGAACCTTTGCCCGAACTGCAGGCTTTCTTTTAGATGCTGTCTTTTCCTGCGAGTTCTTACTTGAAACCTCAGAAGGCATTGATTTTGTCTGCTTTGGCAAATCAGTTTTTGGAGTAGACATATCAATGACATTAAAAGACAGAGAACCAACTGTTTCCTGCTTTTTT…
Tcordifolia_32234	D-lactate dehydrogenase [cytochrome], mitochondrial-like [Hevea brasiliensis]	XP_021661058	>Tcordifolia_32234 GACTAGTTGCTGCAATTCTCAAGGATGAATTATCAGCACGGATTGAATATATATTAGAAACAGACATGAGGAGGGATAAGCTTTCCTGGATTCATGATATTGTTTGGATCAAGGACTCCCTTTATTCTTTTCATTGTCCGCAGAGCCTCCATTCCAAGTTCTTTCTCAAGGTACTTCATTTTCCCAGTTCCTACACCATGTTCACCAGTACAAGTTCCTTCTAGAGATAAGGCAGCATGAACTATGAAGTGATTAAGTCGTTCAGCTTCCAGCCTTTGCTCCTCTTTGTCGGGCTCAAACAGAATCAAAGTGTGGAAATTCCCATCACCAGCATGAGCAATAACCGTACAAACCAAGGGAGATGCATCAAGCACTTCTTT…
Tcordifolia_33000	Cytochrome c oxidase 17 [Actinidia rufa]	GFS34638	>Tcordifolia_33000 ATGCTGCTTGTTTTATTCCTTGAGAACTATGAAGTGATTCATTTGGTTAGGTTTGGTTGATACGTCACTTCTCACTTTAATCATGCATAAACAAATACACAACTCCTCACTATAAAGTTTTGAGCACATGAATAAAGAGGTTCAGCCTAGCACAGGATCCCTTGCAACAATCAAAACTGTAACTTTGTCCAGTATAAATGCTTCCACAAGACCGAGACCTGTTCTTCTTTACCAGCAACATTCTTTTTCTTTCAGTTTCATTATTTTTTGTAATAATCTTTTGTAATTTCAAACTTTAAATCCCTCAGCACGAAGGCACTGGAGATGAGCTTCGATCCATTTTGAGCAAGCCCCTTCACCATGCTCCACAATGCACTCAT…
Tcordifolia_33019	Cytochrome b-c1 complex subunit Rieske-4, mitochondrial-like [Prosopis alba]/XP_028780247	XP_028780247	>Tcordifolia_33019 AATTGAAATTAAAGAAGAAGAAGAAGAAGTTATTGTGAACACACCCTCTGAATCCTGTGGTCCAAAACTCCCATTACACTCGTAAAAGAACTTCATTACATAACATTTTAACCAATGAGTAACTTGTTCTCGTCCAAAAAGGAGTACGTGGGCACTTCCAGGTTATAGGGTGCTGGGCCTTTGCGAATTCTGCCTGAAATATCATAGTGGGAACCATGGCATGGGCAGAACCATCCACCAAAATCCCCTGCATTGGGCAAAGGAATGCAACCTAGATGTGTGCAGACACCAACAACAATCAACCACTCTGGATTCTTTACTCTTTCTGCGTCTTCCTGGGGATCCCGAAGGGAAGCAACATCCACACTGTTGGCCAACTT…
Tcordifolia_33152	Cytochrome P450 [Macleaya cordata]	OVA03553	>Tcordifolia_33152 CGACGATCTTGTACGTTATCCTCTTCGCCATTTCTGCTCATCTTCTTCTCAAAACCATTTTCAGATCAAGAAAAAGTACAATCTCCCGCCAGGGCCTCGAGGTCTGCCGATCATCGGGCACATGCATCTCCTCGACCCGATTCCATACAAATCCTTCGAAAAGCTCTGCAATCGCTACGGTCCTCTGATCTTCCTCCGTCTCGGATCGTTTCCATGCATCGTCGTTTCGTCGCCAGAGCTGGCGAAAGAGTTCTTGAACGCGAACGAGATCTACTTCGCTTCGAGACGGGTGACTGTCGCGAGCCATCACGTGACTTACGATTCCTCTGGCATAGCTTTCGCCGGCTACGGTGAGTTCTGGAAGTTCGCCAGGAAGAAGG…
Tcordifolia_33216	Cytochrome P450 78A5-like [Ziziphus jujuba]	XP_015872608	>Tcordifolia_33216 TTTTAGAATGGATCATGGCAAGAATGATATTGCACCCAGAAGTCCAAGCAAAAGCACAGCGAGAAATCGATGAGTGTGTAGGGACAGAGATTGGAGTGAAAGTGAACGATTCGCACCTACAGAATCTACCTTACGTTCAAGCTATAGTGAAGGAAGCACTTCGGATGCACCCACCAGGGCCATTGCTCTCGTGGGCTCGACTCGCGACTCATGATGTCTATGTGGACAAGTTCTTTATTCCAGCTGGAACCACAGCTATGGTCAACATGTGGGCTATAACACATGACCCCTCAATCTGGAAGGACCCCTGGGTCTTCAGACCTGAACGATTCATGGAAGAGGAAGTGAGCGTGATGGGTTCGGACCTGCGCCTCGCGCCA…
Tcordifolia_33836	Cytochrome P450 72A397-like isoform X3 [Telopea speciosissima]	XP_043723194	>Tcordifolia_33836 GGTTTTCAAAGATGATTTGAACACCGTGTTGAGGTCGAAGAGTTATAATTGTATGAGGTGCATGAGCATATGATGGCGAAAGCTTGAAGGAGAAGCGTTGTAAAATCATGGCTAGAGCCATCTTTGCTTCTGTCATGGCAAAGTTTTGTCCAATGCATATTCTTGGACCCCAACCGAATGGTAAGAAGGACAATTGGTTTTTTGTAGCCTTTGAAATCCCTTCCGCAAATCTCTCTGGCTTGAACTCTTCAGCATCTTCGCCCCATATTTCACGGTCATGGTGAACTAGAAGTATTGGAAGTGTTAATTGCACTCCTGCTGGTAGAGTAATTTTTCCTAGTTTCATCTCCTTGTAGTTATACCTCGTAAGGAGAGAAACT…
Tcordifolia_34189	Cytochrome p450 family protein [Thalictrum thalictroides]	KAF5199162	>Tcordifolia_34189 AGCACTGAATCTGAATAAGGAAAAAGTATGAGCAAGCAACCATCAATGCAGCCTCAGCCTCTCATATGGCCAATGTGGCTTCTAGGTCCATCTCTTCTTCTGGTGACAGGAATGGTTCCAACACTCTGGCTGCCTTTGTCCTCAGAAGAAGAGATGGACCTAGAAGCCACATTGGCCATCTCTTCTTCTGGTGACAGGAATGGTTCCAACACTCTGGCTGCCTTTGTCCTCAGTATTTCTTGGTGCCAACATAGCCAGTTTGCTTTCCTTGGTGGGTCTAGACTGTATTTTTAACCTTGGTGCTACACTTTTTCTCCTCATGGCCGATTCTTGTGCTCGACCAAAGAGCCTTACTGAAACCACTAGCATCATCAGTGAAG…
Tcordifolia_34418	Cytochrome b6-f complex iron-sulfur subunit 1 like [Actinidia chinensis var. chinensis]	PSR96332	>Tcordifolia_34418 CTAAGAACCCAGCATTTGATTGGGAAAAAGGGTATGAAGATTAGATGCCAGGCCACAAGTATTCCTGCTGATAGAGTGCCTGATATGGGAAAGAGGCAAGTTATGAATTTGCTTCTTCTTGGTGCTGTTTCTCTCCCTACTGGATTCATGCTTGTTCCTTATGCGTCCTTCTTTGCTCCACCTGGATCAGGAGGAGCTGGTGGTGGACAAGTGGCAAAGGATGCACTTGGCAATGATATTATTGCATCAGAATGGTTAAAAACCCATGGTCCCGGTGACAGAACTCTTACACAGGGACTTAAGGGAGATCCCACCTACCTTGTAGTGGAGAACGACAGAACTCTTGCAACCTACGGTATCAATGGGGTTTGCACTCATCT…
Tcordifolia_34807	Cytochrome P450 [Macleaya cordata]	OVA15923	>Tcordifolia_34807 GCTGTGAGCATCATCACTATGACACCCTTGATAATTTCGTCAGTGTAGTATTCAGGTTCTTCCTTTTGTAGATCGAACAGATAATCCATCATTGTTTGTTTCTCCTGTTCATCGCTACTGCAGCTGGTAGTAGCGGTAGTTGTTGTATTAATAGAAGAAGAATGGACATGCTTGCTACTTTTGTATTCCTTCAGAAGCGACTCTAAAAAGGCATCTCTCTTTTTCTGCATTTTGACCATGTCTCTTTCTTCCTTAAGAGGAACCCTTCTTAAAAATGGAAAGAAATCTCCCAAAGCCATAGGCATCGTTGGAATAAAAGTCTCCTTGAGAAACTCCATAAGCCTTTTATTATCATCTTCTTTGTCACTCTCTCCAAAACA…
Tcordifolia_35893	Cytochrome P450 CYP736A12-like isoform X2 [Telopea speciosissima]	XP_043717004	>Tcordifolia_35893 GTTAAGTTGGAGTACTTAAACATGGTGATTAAAGAAAGCATGCGACTTCATCCACCAGCACCACTTCTTCTTCCTCGTGAATCCATTGAAGATGTTATAGTTGATGACTATTATATACCCAAGAAGGCACGGTTAATTGTTAATGCTTGGGCAATCGGACGAGACCCAAGTGCATGGTCAAATAATCTTGAAGAATTTGATCCTAATAGGTTTGGGAATAGTGATATAAACGTTTATGGGCATAATTTCCAACTAATTCCATTTGGATCAGGCCGAAGAGGATGCCCTGGATCTCAATCGGGCTTAAGACTGGTGCAATTTGTTCTGGCACAATTACTTCATTGTTTCATCTGGGAGCTTCCTACTGGCGTATCTCCTGG…
Tcordifolia_36493	Cytochrome c oxidase assembly protein COX16 [Macleaya cordata]	OVA10569	>Tcordifolia_36493 ATATATATATATGTATGCTTGGTTAGGAATAGAAAAAAAGAAATAATAATAACAACTGGTAAGACTCTTTCTCTTAAAATTTCAGGAGGAATGTAACCGCCACTAGGAGCAGCAGCATTAGAAGCAGGCAAGCCAACGACGAAAGCTTCCTGCTTTAACCCTGGTCGTCCATTCGTTCCATGAGTTCAAAGGCGAGACACATCACCATCCCCCGCCCCCCAACGCCAACTCCGTCAGCACCGGCTCCATCTCCTTCAACTCCGGCGCTGGTGAATCCACCAGCTCCGACCCCTGCTCCTCCAAGCCCCGACTTTCTCTTCTTCTCCTTCTGCTCTCCCTTCGGCACCGCCTCTCGCCCCCTCCAGTAATGCACCGTCCGC…
Tcordifolia_36743	Cytochrome P450 71A1-like [Papaver somniferum]	XP_026404890	>Tcordifolia_36743 CCATATATGGATTAAAACACTTATAAGTCACAAGAACCTATGAAGATTACATGATTGGGGCCAGAAAGTTGGCGCAAGAAGAGAATGGGATTCTTCTTACACATGATGATACCCAAACCTTACTCATGTCCATTTCTTTGACTACCAACACCATTCAACCACTCCCAATCGAGGCACTAATTAAATTATTATGAGATTAATAAACATACTTAGGGGTAGTTGGTAAAAGAACGAGAGGGTCCCTCTTACGTGTGGTGATACCCACAATCTCACTCATGTCAATGTCTTCGCCTTTAACACCATTAGGGACCTCCCAATCAAAGTAGTATAAGAGATTCGCAATTGCAATCTCTGCGACGGCCAACCCAAATGATATTCCA…
Tcordifolia_36862	Cytochrome c oxidase subunit 2 [Oryza minuta]/AMQ23373	YP_009242019	>Tcordifolia_36862 GAGACCGTAAGACCCCGGTGGAATCGAAGGCCGGAAAGTATATTGGCAACAGGGGACCCTTTCTCACCCAGCCCTACCTACTTCAGTGAGGCTGGAACCGAAAAAGACCTGGTTCCACACACATGAGACACGCAGAAGGTATGGGATGACCAGTTCACCACGGAAAGTGAATTCGATCCTATAGTCGTATTCTTTGTTCGATAAATGCGCAGTGGAAAGGGATGCTAGTCGGCTCGGCGAAGTTGTAGGCCTCAATAGATCAGATCCAGAGTTCTTCCTCACCTATCCTGTCAGGGCCTAGTCGAAGGCTCGAGTATAGATTCCCTATGCTCATGTGAACGGCCGGGGCCGGCCGTCCCGTAGATCTAAAAGGATCCATC…
Tcordifolia_37001	Cytochrome P450 [Coptis japonica var. dissecta]	BAF98466	>Tcordifolia_37001 GTGGGATTCTCCAGATTTTACAGCTTTCTCCCTTTTCTTTATCATATCCCCCAATATAGTTCTCACTTCCCTATCAATTTCCTTCATTCTCTTGTTTCTTTTTGTCGGAAAAAATCTAAAACCTGGGAAATATATTGATAGAGAGGCTTGGATTACGAGCTCAGCTTGTTCGATTTGAAGTTGGAATATTCGTCGACCTTTCTCAAAGCTACTGCCAAATGCTGTCCTAGAGATGACATCTGCTGTTAAATTTTGCAGGCCAGGCCACACATCTATTTCACAAGACCCATCAGAAACCAATTTCTCCCATTTACTTATTAGCTCTATACAACTATCATTAAAGGCTGGCATCATCAGCTTCAGTTTCTCTATATGAAATG…
Tcordifolia_37062	Cytochrome c oxidase [Macleaya cordata]	OVA00490	>Tcordifolia_37062 ATTTCTCTCTCTCTCTCTCTCTCTGTGATCAGATCGTAGAGGTGACCTGAGTACACGCTTGACCAGCTACAATCTACGATGTGGAGGAGGCTTTCTGCTCAGCTTCAAACCCTATCGCCATGGCGATCTTCTCTCAAAGGCAACTTCAGAGCCAATCGACCGCTCTTCACCTCCGCGCCTTCTTCCTTCCGGAGAACCGCTCCTCTTTTCTCTCGTCATTTTAGCTCCGATTCCGCTGTGTCGCAGAAGGGGAAGACGGTGGAGGATGTAATGCCGATCGCGACAGGGCATGAGAGGGAGGAGATTGAGGCTGAGATTCAGGGGCGCCACCTTTCTGAGATTGATCACCCGGCTGGTCCTTTCGGTACTAAGGAAGCACC…
Tcordifolia_37288	Cytochrome b6/f complex subunit IV [Kuruna debilis]	ANQ38917	>Tcordifolia_37288 GTTAAGAGTAGTAATCCACTTTGGAAAATAAGGAATGTTTGAATTTGGAAGATGTTTTTGAGTCCTTTATGGGAATGTTAGCTCTTCTAAGAGGAATATTTGAATTTGGATAATCTCATTTTCGAATCCTTTGCTGGAATGTGGTAAATGTATTAGAATTGCATGTTGGGATGTCGAGCTTCCATCATGGTGTCATCCTTTAATTCTCTAAATGCATGGAAAGCCTGTGTTTAGCCCACTTGTGAACTGCAAGTTTGGAGGAGCTTAGAAGCAATTTACACGAAAAGGAAAGCAGCCAACCTTATGCCCTCTGAAAGCGAATTGAACGCCTTGCTCTGGCATTGCATTTTTGGGGTGGCTTTCGCTTTCGGGTAGGCTAG…
Tcordifolia_37292	Cytochrome c [Phalaenopsis equestris]	XP_020593857	>Tcordifolia_37292 GGAACGTTTGTTTTTGCACTTTGGTGAAAAAAAACCCTAGATAGCTTTCGTTCTCCGAAGAACAGCTAAGGTTGCAAATATCTAATGGCGTCGTTCAGCGAGGCCCCACCGGGAGATGCGAAGGCCGGAGAAAAGATCTTTAAGACGAAGTGTGCTCAGTGCCACACCGTCGAGAAAGGAGCTGGTCACAAGCAAGGACCAAATCTCAATGGTCTCTTTGGAAGACAATCGGGCACTACCCCTGGTTATTCCTACTCTGCTGCCAACAAGAATATGGCCGTAATCTGGGAAGAGAAGACATTGTACGATTACTTGCTTAATCCCAAGAAGTACATACCTGGAACAAAGATGGTTTTCCCAGGTCTGAAGAAGCCTCAGGA…
Tcordifolia_37547	PREDICTED: ubiquinol-cytochrome-c reductase complex assembly factor 1 [Theobroma cacao]	XP_017972240	>Tcordifolia_37547 GTCTCTCCATAGCTTCTTGGAAGATCAAACAAGAGGCCGACAAACCCTACATTACGACGGTCAACTTAAATAAAATGTTTTGGGCCAAGCCTTGCTCACTGACTTTGCCTTTGGACTCACCTCTCAGAGTAGAAGAGCCAAAATATGAAGGGTTCCGGCATATTATGCTCAAGTTTGGTGAACATGAAATTCCCCGAATATATAGCCTCCTTGTCTGTTAACATCATGCAAGTATATTCTCGGCGAGCATACCTAGCCATTGCCTGGACTGGACGAGCTGCTGCTTCAGGCATTGACAAGCCATCATCGGAAAAAGACATTCCTCCAAATCACATTGGCAAGCTCATCCTGTTTAGCTTCTGGCATCATGGCAGTATCAT…
Tcordifolia_37890	Cytochrome P450 [Macleaya cordata]	OVA09758	>Tcordifolia_37890 CCATCACCGCTGTTCAGCGGGCCCTCTTCTCAATGGCCGTGATCGACCCAGATTCCATTGCAAAGGAGTCGTACCTACGGAAGATATCGGCCACGATCATGCACGCCGTGAGCACCACGTGGTCCTTAGCCGCACATTGCTTGTTCCACGAACCGGGAGAACCGGTTTGCGGTCCATTAGACCAGTACAAATAATCCAAAAGCTCTTTGCCTTTCTGCTTCGTGAACCGGTCGGCTTTAAACGTCTCCGGTTCATCGAAAACCCTCGGGTCTCTCATGGCCAACGGTTGATACCCGAACAAAAGCTCGCCTTTTTTAATCTCGTACGCCGAGTCGTGCGAGTGCAACATGAAATCCTTCCTTGCACGTGCGAACTGTGAC…
Tcordifolia_38256	Cytochrome b5 [Senna tora]	KAF7845552	>Tcordifolia_38256 ATCACATTGACAAGGCACCAACAGTTTTTAGGCATAAAGGGGGAAACACATGATCTAAAATCAAAGAAAGCAATAAGAACCAGCAAGCAGAAAAAAAACGTTGTAAAAGACTGACAACATATCAAACATATGGCAGACAATTTTTAACCGACAAATTTGGAAAACCTAATCTCTATTCCAAGTAGCAATAAGACCAAGATCTTTTGAATACCCCCAACCCAGACAGGTGTTGTCTGATTGCTAGCAACTTTATTATTGTGAAAAGACTCTCTCTCCATGATAGACTTTGGAACAACCTTAGGCTGCCTTGGTGTAGAAACGGATGCCAACGGCCAAGGCCAAAATTGCCAAGGGCACAAGGAATTGAAGCATCCTGATGA…
Tcordifolia_38425	Cytochrome c oxidase [Macleaya cordata]	OVA20907	>Tcordifolia_38425 GAAACGCTTCTCCTGCCTGAGCGGAAGCTAAAGCAGAGATTGACGAGCAAGAAGCAAATGGCCGAAGTCGACAGCGCGAAAACCCTAACCCTAGCTGAGCAATACTCACTGCCTCCAAATGAGGAAAAAGCCATCTCAGGATGAAAAGCCTGTGGAATCAACTGAGGATGAGAAGCCAGCAACTGCTTCTGATGATGTAGTTGTAGAAGAAAATGCTGAGGAAAAAACTGATGAAACCCCTCTGTCTGGTGAAACCCCTGCATCTGATGAAAACCCTGTGTCTGAAGGAGCCCCTCCATCTGAAGAGTCCCCTTTGTCTGAAGAAAATAGTAACACTATTGAGCAGCAAGACTCAAGTGATCAAGATGCTTCTGAAGACA…
Tcordifolia_38477	Cytochrome b245 [Macleaya cordata]	OVA05819	>Tcordifolia_38477 GAACAGAGGAACCCTCCCCAGCCCTTCTTTTATTTATTATTATATTATAAATAGGTTTCTTTTCTGTATATATACACGCATCACGTACATCTTAACTGGATAAAACAGAATTTACACATACATCTAAGCGAATGTATGATCTGCCTCTCTCTGGAGATGCTAGAGAGGTGGTCAGGTACTACTGTACATAGAAGCAAGCAACAGTGACTCCTCCATGCATCTTAATATATATTAATCATGCCATCCCAATTAGTAATAATGGTTCCTAAAGGCTCGACTCAGGTGGCGTAACCCTCCTGCCATCATAGATCATTAAAGATCAAAACTATGGCTGTTGAAATGAAAGAATGGTTCATTCTTTCTCCCGCCTAGGTTCTGCG…
Tcordifolia_38538	Cytochrome P450 [Macleaya cordata]	OVA20676	>Tcordifolia_38538 TGCTGGCAGAAGACGAGCAGATTCGTATACAGTTGCCAGTAGAAATTCATTTTTTGGATATCATCTACCTGCAGTTTAGCAGATCCCTTCTGCACCATAAGTATCTCGGAGTAAATCTTATCTTGTATTTCTGGATGCATCACAAGCCTCGTCAAGATGTTACCAATCAGACCAGCACTGGTCAGGCATCCATGAAACATCATGCCCATAACATTCCCACATGGCTCAACTTCGGGATTTAGATGATCATCCAGCTGCTCCAAGAATGAATTTTTTTTGCTCGTATCACCTAAAGAAAAGCAAGATTTGGTTGCAGCTATTCTTCTGGTATCTGTACTTTTTTTGAGAGGACCTCCATCCACTTCACTGCCCTTGAAGTT…
Tcordifolia_39059	PREDICTED: NADPH--cytochrome P450 reductase, partial [Prunus dulcis]	VVA41446	>Tcordifolia_39059 TTGGTTCACTTTCAAGTAACCAACTAGGGAATCTATAAACAGCCTTTTGCTTGGCAATTAATTCACATATTATATTCAATGTCGCCATGAGTTGTCACCAAACGTCCCTCAGGTATCGACCTTCCATCTGGAGTTTCTTCACTGTAGCCTCTGCTTTGGTTGAATCCACACGTTCCTGCTCCTGGACTATAGTATGCAAAGTTCGGTGGACATCTCTAGCCATTCCCTTGGCATCACCGCAAACATACAGATAGCCACCACTAGTAATTAAACTCCATATATGTGCCGCTTTATCTATCATCTTATGTTGAACGTATTCCTTTGTGGGCCCTTCACGCGAAAATGCAACAATTAGCTCGGATAGAACTCCTTGTTCAGTA…
Tcordifolia_39160	Cytochrome P450 716B1-like [Pistacia vera]	XP_031249446	>Tcordifolia_39160 CAAGCCGCTCTCCTGGGGCCTTGCTCTTAGCTATCTTATCTTGTTCTTCTAGAACAGCAGCATAAATGGCAGGATCCTTTGCGAAAAGGCGAACCATGAAAGTGAGAAGCGTAGATGAAGTATCATGTCCAGCAACCATAGTAAGCATGATATTATCAATCATTTCATTCTCAGTTAGCAGCTCTTTGTTGTTCTCATCGCGGATGCTAAGAAGGCAAGTAATTAGGTCATCGTTAGGAGAAGCGCGATTTTCCTCAAGTGCCAGCCTCTTTTCTTCTAACAATTCCTTGATCATAACTTTAGTCACTTCCCTAGAATGGAGGCTTTCATTGAATCGTGTAAAGGGCAAGTTTATTGGGATTGACCACATTCCCTTCATC…
Tcordifolia_39513	Cytochrome b5-like heme/steroid binding domain [Macleaya cordata]	OVA14105	>Tcordifolia_39513 AGACACAAAAGATAATTGCTTTTTTATCTCTTTGTCTTTGTGAGATTCATCGCCCTTTCTTTCCCTGTTCTTCTCTGTTCTTCAGCTTATCTTCTTCTTTCAGATGGCTGTTTTGCAGCTTTGGGAGACTCTAAAAGAGGCTATTACAGCGTATACAGGCCTTTCTCCGGCAACTTTCTTCACCTTGTTGGTCTTATTGTTGGCCACTTACTATGTAATCTCTGGGTTGTTTGGGTCTTCTGCTCCGCCACCGAGACATAGAGAGTATGAAGAAGAATCGGAGCCATTACCTCCTCCTGTTCAGCTCGGTGAAATCACTGAAGAGGAATTGAGGGTTTATGATGGATCGGATCCCAAAAGGCCCTTGCTCATGGCGATTA…
Tcordifolia_39962	Cytochrome c1, heme protein [Thalictrum thalictroides]	KAF5208461	>Tcordifolia_39962 TCTTCGAGCTCGCGGTTCCTCTCTGCCGATCTAACCAGGAATTCTTTAAGTGAAGAATCGGCTGGAATGGCTGCCGGTAGATCGATTAGCCAGTTGCTGAGGAGAAAGTTTCAGTATCATTCTACGGCTTCTCCAGCATTTTCGTCCATTTTTTTAAAGCAGGATCAAGATGGATCTTCTGGCTCTAAGTCATTAAGAGCATTAGCACTCCTAGGAGCTGGAGTTACTGGGCTCTTGAGTTTTACAACAATTACTTCTGCTGATGAGGCAGAGCATGGATTGGCAGTTCCAAACTATCCTTGGCCTCATAATGGTATTCTGAGCTCATATGACCATGCATCGATCCGTCGTGGTCATCAGGTTTACCAACAAGTTTGTGC…
Tcordifolia_40204	Cytochrome P450 [Cinnamomum micranthum f. kanehirae]	RWR82973	>Tcordifolia_40204 TTCACCTCATCAAGAAACCCCTCCACAGAACCCTAGCCGCAATCGCCCACCGCTTCGGACCGGTAGTTTTCATGCGTTTCGGATCACGGCCGGTAGTCATCGTCTCATCTCCCTCCGTCGCAGAAGAATGCTTCACCAAGAATGACATCACCTTCGCGAACCGTCCTCGCTTACTCGCGGGAAAATACATGGGTTACAATTACACCACGCTCATCTGGGCGCCGTACGGCGACCACTGGAGGAATCTGAGGAAAATCTCCGCCATTGAGATTCTGTCCGCGTCTCGCATCCAGATGTTCTCTGCAGTCCGATCGACGGAGATCAGGTTCCTGGTCAAACAACTGTTCAGGAAGTCGGAGACGGTGGTGGAGATGAAATCG…
Tcordifolia_40234	Cytochrome P450 98A2 [Tripterygium wilfordii]/KAF5750319	XP_038695519	>Tcordifolia_40234 CGGCCAATTCGTGAAGATGAGGTCACCGCCATGGTTGAATCGATTTTCGCCGATTGCTCCATGCCAGGCGAGAGCTTGATGGTGAGAAAGTACTTGGGAGCAGTGGCATTCAACAACATAACAAGGCTTGCCTTTGGAAAGCGGTTTGTGAATGCAGAGGGAGTTATGGATGAGCAAGGCAAAGAGTTCAAAGCCATAGTAGCCAATGGCTTGAAGCTAGGAGCCTCCCTCGCCATGGCCGAACACATCCCTTGGCTTCGTTGGATGTTCCCCCTTGAAGAAGAGGCCTTCGCCAAGCACGGAGCTCGTCGTGATCGCCTCACCCGAGCCATCATGGAAGAGCACACTAGTGCTCGTAAAGTCGGAGGCACAAAACAACA…
Tcordifolia_40247	Cytochrome b6-f complex iron-sulfur subunit, chloroplastic-like [Populus alba]/XP_034889338	XP_034889338	>Tcordifolia_40247 TGTAACTAGGCACGTGTTTTTAACCACTCTGATGCAATAATATCATTCCCAAGTGCATCCTTTACTGGCTGTGCACCACCAGCTCCTCCTGATCCATTCTTATCTTCAAATTCAACCAAATAGTTTTTTTTTTAACAAAAAAAAAAAAACGAAAGAAGAAGAAGAAGAAATAAACAAATCAAGAGTCAAAATCAAATGTTGGTTTATCTTCCCCGCTTGATAGACTGGCAACAATTCTTGACCATTGTTAAGAAACTCTAAAAGAAATATGAACATTTTGTTCAAGAAAGATTTCAACAACACCCCAATCATGTCTTTGTAGTTTCTTGACTCAAGATAACAAGCTAGAAGAAAATATTCAATCTCCAAATGATTATCCA…
Tcordifolia_40294	LOW QUALITY PROTEIN: cytochrome P450 CYP82D47-like [Camellia sinensis]	XP_028075122	>Tcordifolia_40294 TGATGAACATAGTGGTGAGATTGGTAGCAGGAAAGCGAAGTTTTGGGAAAATCAGAGAAGGCGATAGTGAGGAAGCGAAGGCGCATCAGCGGCAAATTAAGGCACTGCGAGATTTCTTCAGGTTGGTGGAGGTTTTTATGATAGAAGATGCGTTTCCTTTTCTAACTTGGTTGGATCCTCGAGGGTATCAAAAAGAAATGAAGAATATAGCAAAAGAACTGGATTATCTTCTTGAGGAGTGGTTAGAAGAGCATAAACTGAAGCAACAAGCTGCATGTGATGATCAGAGCAAGGACTTCATGGATGTTATGCTGTCGGAGGTCAAGGATTCTACTATCACTGAAAGAGATGCAAACACAATCTGCAAAGCGACTTGCCTG…
Tcordifolia_40306	Nadph--cytochrome p450 reductase, partial [Thalictrum thalictroides]	KAF5184460	>Tcordifolia_40306 TCTCTCTCTCACAATTCTCTGATCGAAGAAATAGAGAGAGCGACAGCGAACGCGAAGGAGGAGAGAATCGGGTTGAATTCAACAATCCTTCGTTGTTCGTCGAGTTCAGATTATTTCGTTGATTGAGTTCCAGATTTCTGGATTTTTTGACATTTGACGACCGAGAAACGGAGTTCTCTTGAGGGAATTTAGTTGGATTCGGTGTTTGCTTGGCTTGGAATCGAGGTCAATCTCGATCGGGTATTGTTGATTTGCGGTGAAGATGCAGACGAGTGAAGTAAAGATATCTCCGTTCGATCTGATGTCGGCGATTCTGAAAGGGAGCGTGGATCCGTTGGATTCGTCCGTTTTGGTGGAAAATCGGGGGGTTTTGATGATGT…
Tcordifolia_40336	Cytochrome P450 [Sinopodophyllum hexandrum]	ALG05128	>Tcordifolia_40336 GACCCTGGCACCCTTTGGAATCAAGAAGTCACCGATGGTGCAAGATGAGCTTGGGCAGTGTGGCACTAAGAGTGGAAGAGCTGGGTGCAAGCGGAGCACTTCTTTCATCACTGCGTGTAAGTAGTGTAGTTTAGGCAGATGGTATTCTTCTACTTTGTTGTCAATACCCACAACTCTTTTTAATTCTTCTTGTGCTTTCGTCATTGTTTCTGTTTTGTTTATCAACTCTGCCAATGCCCATTCTACTGTGTTCGAAGTTGTATCTGTGCCACCTACCACCATGTCCATGAGTAAGGCCTTGAGGTGCTTCATGGTGAAAGGCGTTTTGGCGTCTTCCCTGTCCTTAAGCTGCAAAAGAATCTGAAGAAAATCCTTGGGAC…
Tcordifolia_40696	NADH-cytochrome b-5 reductase [Handroanthus impetiginosus]	PIN24341	>Tcordifolia_40696 GCGCGAGGATCGGTGGAGCAATCAACGAAAATGGCTCAGTTCTTCAGAAGACTCGCTAGAGCAACATCTCCTTTCACATTTTCGAATTCATTTAAAGATCAAACCAGGTCGAAGCTCGGTGGTTACCGGATTCCTTATGGAGCAATTGCCGCAGTTTCCGGTGGCGTTTCATATTTCTTGTACTGTTCCTCTTCGAATATGGTTCATCTAGATCAGATGAGCGAGGAAGTGGGTCAAAAAGTAGCTTTAAATCCAGAAAAGTGGATTGAGTTTAAACTACAGGAAAAGGCTAGGGCCAGCCACAACAGCCAGCTATTCAGATTTACTTTTGATCCCACAGCCAAGTTGGGCCTTGATATTGCTTCATGCCTTCTCACGAG…
Tcordifolia_41131	Cytochrome P450 [Coptis japonica var. dissecta]	BAF98466	>Tcordifolia_41131 GCTGCACGAGATTTTGAGGCCGCATTTGTCTCACACCACAGCGGACAAAATCTGAAGGGTTAACGATCGACTGAAGCTGTAGCTTCCACTTCGCCTTCTTCTTCAATTGCCTCTGTTTTCTCTTCTGATCAGTCCAAGGAAAGACAGTCAATAGCTGAAGCGAGATGTGGAACTTGTTCACTTCGATTTCATCATTTCTCATACTTTTTGGTATTGCTGTGAGTTCGTGGGTGATCTTGAAAGCGTTAGTTTGGGTTTGGTGGAAGCCCAGAAAGCTTGAGAGGTTATTAAGAGAACAAGGGTTTAAGGGCAATCCTGCTAAGCTTTTCTATGGAGATTTGAAGGAATTCCAAAGCGTATCCAAGAAAGCACGATCCAAG…
Tcordifolia_41864	Cytochrome b6-f complex iron-sulfur subunit, chloroplastic [Cannabis sativa]	XP_030511144	>Tcordifolia_41864 GTGCATCCTTTGCCACTTGTCCACACCAGCTCTCCTGATCCAGGTGAGCAAAGAGACGCATAAGGAACAAGCATGAATCCAGTAGGAGAGAAACAGCACCAAGGAGAAGCAAATTCATGAGTTGCCTCTTTCCCATATCAGGCACTCTATCAGCAGGAATACTTGTGGCCTGGCATCTAATCTTCATACCCTTTTTCCCAATCAAATTGTGGGCTCTTACAGATTTCGCCATCAAAGCTTGAGAAGGAGAAAACAACCCGTTCTTGCTAGAGCAAATCTGGGAAGGAGATATTGGAGATAGAGTTGAAGTAGCCATTGCAGCAGAGGTTGCGTGAGGTGCGGCAAGCTGGTGGAGTGCCTTTGAATTCCGTGAAGCGGGA…
Tcordifolia_42067	Cytochrome p450 [Thalictrum thalictroides]	KAF5202231	>Tcordifolia_42067 TATTCTGCTCCTTTCATCCCCTATAAAAGCTACTACCACTGTATTGCAGTGTGCTTTTATCACAGCACCCTCTCTTTTCGCCGTCGCACATTAATTGGGTAGCGTTTCTGAGTCCTTGTCGTCGGGAAGAAAACCAGCCTGTCTTCCTCCGCTGGTTCCCAGCTTAAGCTGGTGACTAGGTGATGAAGGAAGACGGAGATTTCTACTCTGGCAACTTCATATCCTGGGCAAAGCCGAGGGCCACCTCCAAATGGTGTAAACAAATTACCTTGGCTCGATGAAGTTACTGGTGGTGCCGAATTGTTCAGCCATCTCCAGGGATTAAAGGTACGAGCCTCCTTGTAATAATCTTGGTCAAGATGAACAGCTCGGAACGACGC…
Tcordifolia_42417	Cytochrome P450 [Macleaya cordata]	OVA18405	>Tcordifolia_42417 TCTCGAACCAGCTCTCCGCCAGCTCCGATCAAAGTACGGAAACATCATCACTCTCCAATTCGGTAATCGTAAAGGAATATTTATCTCCAGCCATGAACTAGCCCATCAAGCGCTTGTCCAGAACGGAGCCATCTTCGCCGATCGCCCAACGCCGCCGGCAACTGGCCGGCTCTTGAATTCCAATCAGCACAACGTGAATTCAGCCGCATACGGCCCACTTTGGCGACTACTCCGCCGGAATCTGTCGTCGGGGATCCTCCATCCTTCCAGGGTCAAGTCCTTCTCCGAAGCCCGGAAATGGGTCCTGGAAATCTTGACAAACAAGCTCAAATCCGAGTCCGAGTCGGGTAAGCCCGTTCTCCTGAAGGACCATTTTCAGT…
Tcordifolia_42446	Cytochrome c biogenesis protein CCS1, chloroplastic [Herrania umbratica]/XP_021275171	XP_021275171	>Tcordifolia_42446 AATAATGCTCAGATACAAAGTCACGACAATGAAAACTGGTGCCAAGGATGCTTTTGCAGAATCTACATTTGGCAAGAATTGAATTTAGATCAGATAGCTTTCCTATAAGAAAGTGTCATATTGATCTTACCTCCCATCTTTAGAGAACAAACGCCACTTTTTGCCAACTCTTTGTTCCATTCTTTAACTGTACCAAACTAGTCATTTGCTGCCTTTAAGCTTTCAAGAGGAGGAGAAGATTTATAAACAACTTCTGGAACTCGGTCAAGCAAGCGGTTCATTTCCTCAGGAAATTCAATCTTGGCTCTGTTAGTTTTCCCACCAACCACCACAGTTGTTCCATCTTGCAAGGCCCAGATCTGAGAATGAGATAAATAACT…
Tcordifolia_42475	Cytochrome P450 [Macleaya cordata]	OVA18405	>Tcordifolia_42475 CAGCAGCAATGGAGGTTCAGTGGTTCTTCGTCTTCGTCACAGTCTGTGTTGGCTTTGCCGTCAAAGCGCTTCTCAGTCTAATTCATTATGTCAAAACCAGGAAGGATCCCAAATTGCCACCGGGTCCGAACCCAATTTTCTCTATCGGCCAACTTCGATGGCTTCCCAAACGCGCCGAACTTAGCCCGGCTCTCCGGCGTCTCCGGTCAATCTACGGAGACATCGTCACTCTTCAACTCGGCAGCCGTAAGGGCATCTTCATCACCAGCGCTGAATTAGCTTACCGAGCTCTAATTCAACAAGGAGCCACTTTCGCCGATCGCCCTCCGGCGCCGGAAACCACCAGATTCTTCAGTTCCAATCTGCATACCGTGAACGCC…
Tcordifolia_42477	Putative cytochrome P450 [Rosa chinensis]/XP_024172812	XP_024172812	>Tcordifolia_42477 AAGTAATAACGTAGGTACGTTACATCCAAGGAGCAAGCACCAACATAGGAAAAGGACATAACTAATTTGAGTTAATTACCATTGGTGAACATCGTTCTAATTACGTGCATTCAGCATTTAGGCAATAAGTTGGCATGACTTGTAGATGCTTTGCCCTAGAAACAACAAGGCCAAACTTCTCACTCATATCTACATCACAAAGAGACACGCCCTTAGGAAGCTTCCAGTTGAAACAATGAAGTAGTTGTGCTAGTACAATTTGTACAAGTCTTAAGCCCAATTGCAATCCAGGACAGCCTCTGCGACCTGATCCAAATGGAATTAGCTGGAAGTCATGCCCATGAAGGTTTATATCACAATTTGCAAACCTGCTAGGATCA…
Tcordifolia_42484	Cytochrome P450 [Macleaya cordata]	OVA18686	>Tcordifolia_42484 CACTTGCTTACATCAAAACAGGACAAACTTACACTAGTTTACACTAAACCAAGTATTATTTCCAGTGATCACACTGGATTTCATGGAAAATATAAATAGGACTATTTTTTAGCTATATTTTTTACTCAACTCCAATATTTATACTTATTAAATGAAAATGCATGCACTTTAAGATGCACCCATTCATTCATTTAATATATATGGATGTTACAACCGTAACAATCAATATATTTTGTATTTTTGATGATTATATGTATTTGATGGGCACAAGGCGAAGAGGATTTTTCTTGTGTACAACAAGTCCATATACTTCATCCATGTCAACTGCTTCTTCCTTGGGCAATTCCCAGTTGAAACAGCAGAGAAGATTTGCAAGAGCA…
Tcordifolia_42637	Cytochrome P450 84A1 [Vitis vinifera]	RVW51597	>Tcordifolia_42637 TTTCCTTTTTTATTTTTTAATTTTCAATGGGGTTCCTTGGTGGCATTGATTATTTTATTTATTGTTTTCTTCACAAAATATAGCAAAACGTGAGGTAGAATCGCACTTCAATTATAGACACAAAGGAAAATGAAAATGAAAGCTCGTTTTTGTCTCCCTCACTCGAAGGAACTAGAATCGATGAGAAGAGGGCAGCGCAAGCGCGGAGTCGGCACAGCAACGAGTCGAATCGCTCTCGGTGCAGTGAGCCCGAACACATCGCTCATATCAAGCTCCTTGGGCTTCATCCCGTCCGGCAACTCCCACGTAAAACAGTGAAGCAAGTGAGCCATTGCTAGCTCCAACGCGTACAACCCCAGCTGCATTCCCGGGCAAGATCG…
Tcordifolia_42722	Cytochrome P450 [Macleaya cordata]	OVA18405	>Tcordifolia_42722 TTTTTTTTTTTTTTATTTTACTGAATACCACGGATCGATTAGGTGATAAGAAGTTACATCCCATGCATCACCTCTGGACGCAACAAACTCTTGGGATGGGGATATAATACACACCCAAGCCATAATTATTAACTATTTATTTATTTATTTATTTCTTGGAGTGACATGGACTTGTAAAGGGTATTTCATCACGGTGGAGATGTCCAATGTCTCTGATAAGTCCACCGTAAAACCATCGGCAGCCGTCCATTTGAACTCTCTCACCAGATTACAAACAAAATACTCCAAGTTTAACAGGGCTAAACCCAGCCCAGGACAAATCCTCCTTCCTGCACCAAATGGCATCATCTTAATCTCCCTACTCCCGATTATATCAAAAC…

## Sheet: Kinases
Supplementary Table 8. Transcripts belongs to Kinases gene family
Transcript_Id	Transcript_annotation	Accession	Transcript_sequence
Tcordifolia_1053	Proline-rich receptor-like protein kinase PERK2, partial [Juglans microcarpa x Juglans regia]	XP_040999538	>Tcordifolia_1053 ACGCGGTGGTTTTTGCTGTTTCGGCGGCGCCCTCCTCTTCTTGGGGGCATGAGTTTTGCCCGGTGGGCGGGGTGTGGTTCGGGCGTTTCTGGGCCTTCATTTTTGGGGGTTTGTTTTTTGGGCTGGTTTGTTTTTAAAAACTCTTTAGCGTTTTTCGACTTCCTTTACCACCGTCTTGTTGTTTTAATCTACCAACACCCTTTGTGGTTTTTTGGTTAGCACGCTGTTGGGCACGTTAACCGGGCTTCGGGTTCTTCCCGATTGGCCTGTTCTGTTTACCAAAAATGGCCCATTTGGTGCTCTTTTTTCCGGGGCTTTGCTAAACTATGCTGCTGC
Tcordifolia_1517	Thymidine kinase [Aerococcus viridans]	SUU03612	>Tcordifolia_1517 CGATATTAAACTAGGTATGACAAAAGTTAAATGACTTACACCTACTTACCTACTATTCACCAGTATTGCGTTCAATATAGATTTTACCATCTTTCAACGGTGGATGGTGATAATGTTTACGACAAACTGGGTAATAGGCTTCATTTCCGCNNNNNNNNNNGCTACACGCATGTTCATAATAGCCTTCTTGGCACAGAACCAACAGATGGTTTTCACTTCTTCAATCTTGTCAGCTAAAAGTAATAGGTATTTAGACCCTTCAAACAAGTTGTTTAAGAAGTCATTTTTCAAGCCAAAGGCCATAACTGGG
Tcordifolia_1653	Proline-rich receptor-like protein kinase PERK2, partial [Juglans microcarpa x Juglans regia]	XP_040999538	>Tcordifolia_1653 TTTTTAATTTTTGTTATTACCACAATTATCTGACCCGAGGTATGCTCGGCCGGGGCTCAGGCCTTGGTTTTTGCTGCTACGGCCGCGCCTTCTTACTCTTGGGGGCCTGAGTTTTGCCCGGAGGGCGGGGTGTGGGTGGCGGGTTTCTGGGCCTTCTTTTTTGGGGGTTTGTTTTTTGGGTTGGTGTGTTGTTACACACTCTTTTGGGGTTTTCTATTTCATTGACCACGGTCTTGGTGTCTTAATCGACCAACACCCTTTGTGGGTTTTTGGTTTGCACGCTGTTGGGCACGTTAACCGGGGTCCC
Tcordifolia_1951	Proline-rich receptor-like protein kinase PERK2, partial [Juglans microcarpa x Juglans regia]	XP_040999538	>Tcordifolia_1951 TTACTCCCACCTTTATGTGCCCCGAGGTTAGCTCCGCCGGGGTTCCCGCGGTGGTTTTTGCTGTTACCGCGGCGCCCTCTTTCTCTTGGGGGCCTTAGTTTTGCCCGGTGGGGGGGGTGTGGGTGGGGGGTTTCTGCGAAATCTTTTTTGGGGGTTTTTTTTTTGGGTTGGTGTGTTTTTAAAAATTCTTTTGGGTATTTGTACTTCATTTACAACGGTCTTGTTTTTTTATTCTACCAACACCCTTTGTGGGTTCTTGTTTTGAACGCTGTTGGGAACCGTAACCCGGCTACC
Tcordifolia_3870	Alpha-glucan water dikinase, chloroplastic-like isoform X3 [Telopea speciosissima]	XP_043704282	>Tcordifolia_3870 CCCAACGTATATAAGCATGTATCTGCACAAGATCGTGAGGTATCTTGCTCTTGCTTTCAGGAACATTTGCCTCATGTTTTTTATTTTTATCATCAGTTTTGGTTAATCTTTGCCGGAGTTTCTCTATGGAGATTCCCCTGGAAATTTCTTCCAAAAGCTCAGCCCGAGCAGCTTCATATTCCTCCCTTTCTTGTTCTGGCGTATACATCTGTTTCCCCTTTCTTTCCCACCTCAAAAATGCTTGGATCTGAACAAGATCC
Tcordifolia_3895	Polyphosphate kinase 1 [Rheinheimera sp. YQF-1]/WP_127684739	WP_127684739	>Tcordifolia_3895 GTTTATTTACCTGCCACAGCGATATTTGTGATGAAGTGGACCAGGTGTTCGAGTTTATTCAGTACAGCTACAAACCCTATCAGTTTAATCATCTGATTGTGTCGCCGACCTGGAGCCGCCCCAAACTGGTCGAACTGATTGAACGCGAAATTCGTTATGCCACCTCCGGACGCAAGGCAGAAATTCTGTTAAAGGTGAACAACCTGGTCGACCAGCAAATCGTCGATCTGTTGTATAAAGCCAATATGGCTGGAGTGAAA
Tcordifolia_3901	UMP kinase [Planctomycetes bacterium]	MBN9120650	>Tcordifolia_3901 CTCTTGAGTTGTCATGGCGATGTGCCCTTATCCGGAGTCGGTGATTGATATCCTTTGTATTGTCGTGGGTTGTCGGCGTTCCGTAAAGATGGGGCGGCGCGTTGTTCACCCGCTGACAATGGTGCCGATGGGCTGGCCGGCGACGGCCTTCTCGATGGCACCGTCCTGCGTGTAGTTGAAGACCAGGATCGGCAACTTGGCCTCGCGGCACTGGTCGAAGGCGCTGATGTCCATCACAGCAAGCTGCTTCTGGATCACCT
Tcordifolia_4114	Protein kinase domain [Macleaya cordata]	OVA11320	>Tcordifolia_4114 TAGAATTGGTTCGTTTTGGTTGTAGATCGGTAAAAGGATCGGCTGATTTCCCGATTCGAACGGGTGCTGGAGGGAGATTTGGTAATTTAGCGGTTGGAGGTGGTTGGAAGGTGAAGTGTTCGGTGGGGAATGTTGCGAAAGATGATGGGAATTATCCACTGGTTGCTGTGGAAGAAGAAGTGGGGCCTGTAATCAAGTTCAGGATGTCAGACTTTGTGATCTGCGATCGTGTCAGCATCGGGCTTGGTGGAAGAGGA
Tcordifolia_4488	Xylulokinase [Staphylococcus pasteuri]/WP_046467003	WP_046467003	>Tcordifolia_4488 TGCACCACGCCACTTCATAATTTATATTATCGAATTAACATTGCTGTTATTTCTTTAGTTTGTTTATAGATATCTTTATATATATTGAAATAATATTGATATTGATGATGTCTGTCTATATTAGGTTCGAACGTTGTATCTGTTTGAATAAATTGCTCAACACATTCTTCAATAGAGTTATACCAACCTAATCCATATGCTGCAAGTATAGCAGCTCCCATGCTTGGTCCTTCTTCGTGTTTTAATTTTTTAA
Tcordifolia_4737	Sensor histidine kinase [Hyphomicrobiales bacterium]	RTL79389	>Tcordifolia_4737 CGGCATCGTCGGCGGCATTCGGCACCTCCTCCGTGCCATCGCGCAGCTGCCTGCGGTGGCATCGCTCGACCCGTCCTCGTGCATCGAGCAACTCACCTTCGTGACGAGCAGGTATCCGCAACACGTCGTTCTGGCGGTTGCCGACGCGAAAGGCTCCGTGCTTTGCAGCAACGCCCCACATCCCGCCGATGCGGCGGTCGGGGACAGCACGATTTTTAAAGACTCCATCGCTTCACAGCAGTTCGAGATCG
Tcordifolia_5251	Putative L-type lectin-domain containing receptor kinase S.4 [Cocos nucifera]	EHA8592434	>Tcordifolia_5251 GAAGAATGGGAACAGATCGTCATCCACAGAGACGTCAAAGCAAGCAACGTGTTGCTCGACAACGAATTAAACGGGAGACTCGGCGATTTTGGGCTGGCTAGATTGTACGAGCATGGGTCGAACCCGAGCACGACACGGGTGGTGGGCACCCTGGGGTATCTAGCGCCGGAGCTGACGCGAACGGGAAAGGGCACGACGAGCTCCGACGTGTTTGCGTTCGGGGCGTTGTTGCTGGAAGTGACTTGTG
Tcordifolia_5475	MULTISPECIES: acetate/propionate family kinase [Rhodobacteraceae]	WP_217360430	>Tcordifolia_5475 GCGCGCGCGGCAGGGCAAAGCGGCGGATCAGGGGCGGGTTGGTGGCATGAAACGCCGTGTCGAAAGAGGCTGTCTGTGGCACATCGGGGTAAAGCCCCCGCATCGCCCGGATCAGCGCAAGGCTTTGCGGCTGATGCAGCGGCGCAAGCCGCGCCAGCGCGTCGATCTGCGCGATCACCTGATCGGTGATCCGGGCTGGTCCTGTGAAGACATCGCCGCCATGCACAACCCGATGGCCGATCACCG
Tcordifolia_5521	Dephospho-CoA kinase [Schaalia odontolytica]	QGS10977	>Tcordifolia_5521 GTGAACACGACTCTGAGTTGCGGGGCTTGCACGGCGACCCTCCTTCGTCCGATGGGTGCGCCTCACCCGCAGGGACCGCGCCGCATTGTTGCGGTCAGCGGAGGCATCGGTTCAGGTAAGTCCTCGGTGACGCGCGTCTTCGCAACTCAGGGTGCGGTGACGGCGGACGCCGACGCGATTGCGCGGGAGATCCTCGAACCGGGCGAGCCGGCGCTGAGCGAGGTCGCACGTGCTTTTGGAGGCGAC
Tcordifolia_5854	Kinase superfamily protein [Tripterygium wilfordii]	KAF5726650	>Tcordifolia_5854 CTCCAGGCCATGGGTACAGAGGTTTTGGAGACAAGGATGAGAGACGAAATAGAAGCAACAACGGCCCAGATGAGAGAGGCGCAAGGATTGGGAAGAACGAGGAAGGAGGAGGATCAGGACGCAGGTGGGATCTAGAAGGTTCTGAGAAGGAGGACTCTCCGAGGGAAACTGCAAGGATGCTAGTTAGGGATTTGGATCGCGAGAGAGCTGTTGCTGAGGCCAAAATGTGGGGAGAGAATTGGAG
Tcordifolia_6040	MULTISPECIES: UMP kinase [unclassified Cellulomonas]	WP_207800527	>Tcordifolia_6040 GTGCCCGCGCCGACTACATGGGCATGCTCGGCACCGTGATGAACTGCCTCGCCCTGCAGGACTTCCTCGAGCAGGAGGGCGTGAGCACCCGGGTGCAGACGGCGATCACCATGGGGCAGGTCGCCGAGCCGTACATCCCGCTGCGGGCGATCCGGCACATGGAGAAGGGTCGCGTGGTGATCTTCGGCGCCGGTGCCGGCATGCCGTACTTCTCCACCGACACGGTCGCCGCCCAGCGCGCCC
Tcordifolia_6051	TGF-beta-activated kinase 1 and MAP3K7-binding protein 3 isoform X1 [Homo sapiens]/XP_016884888	XP_016884888	>Tcordifolia_6051 GTGGCTCATGCCTGTAATCTCAGCACTTTGGGAGGCTGAAGCTGGAGGATCACTTGAGGCCAGGACTTTGAGACCAGCTTGGGCAACATAGCAAGACCCTATCTCTATTTTTGTAAAAAAAATTATCCAGGTGAGGTGGTGTGTGGCTGTAGTCCCAGCTACTTATGAAGTCGAGGTGGGAGGATCACATGAGCCTAGGAGTTCAAGGCTGCAGTGAGCCATGATTGCACCACTGCACTCTAG
Tcordifolia_6169	Two-component sensor histidine kinase, partial [Paenibacillus macerans]	OMG44702	>Tcordifolia_6169 TGTATATCTTGTTGCGTTATCAATTAAATTAGTTAACACTTGGTCCATTCTATCCATATCATAGTTCCATAATTGTTCGTCATTATTAGAATCAAACGTCATTGTTAAACCTAATTCTTCACTTTGCATGCGATATTTAGACTCCATTTTATCAAGAAGGTGTTGAATAGGTTGTAATTCCTTCTCAACTGATAATCCTTCAGCATCCATACGAGCTACATTTAGTAATTCATTGACTAAAC
Tcordifolia_6546	2-keto-3-deoxygluconate kinase [Bacillus sp. MRMR6]/WP_075687338	WP_075687338	>Tcordifolia_6546 GGCACCTCCAGTTAAAGCGAAAAAGGTAGTAGATACAGTCGGTGCTGGAGATGGCTTTGATTCAGGCTTTATCTATGGAGTGTTAAATAACTGGCCGCTTGAAAAAACACTGCATTTTGCGAATACGATCGGCTCCTTAGTGGTAAGTGTACGCGGGGATAACGAAGGCCTGCCATATTTAGATGATGTACTTGTCCACCTAGGCGAAAAAGAATTCATAGAAAGATAGGGTGAGAGAAT
Tcordifolia_6797	Probable GTP diphosphokinase RSH2, chloroplastic [Mangifera indica]	XP_044496461	>Tcordifolia_6797 GTAAACTTGCCCGAGAAAACAACACTGCGAGCAAAACTGTTGAAGCAGACAGGTTGCACACAATGTTCCTTGCAATGGCAGATGCCAGGGCAGTTCTAATAAAATTGGCGGATCGGTTGCATAATATGATGACTCTAGAGGCGTTACCCTTACCAAAACAACAGAGGTTTGCAAAGGAAACTTTGGAAATATTTGTTCCCTTGGCCAACCGTCTGGGGATTTTGTCATGGAAGGAGC
Tcordifolia_7087	Protein kinase domain [Macleaya cordata]	OVA15655	>Tcordifolia_7087 CTTCAAAGAGAGAAGCAGATAATCACCAATCTCAGCGCCTGCCCACAAATTCTCCGTTGCTTTGGCGACGACACCACCGTTGAAAATGGCCAGAAAATATACAGCGTTTTCATTGAACTGGCTTCTAAAGGGAGCTTGGCCGAGCTAATTAAGAATTCTGAACGTCCAATTACGGAATCCAATCTTCGACATTTCACAAGATCGATTCTTCATGGTCTCCATTACATCCACCAG
Tcordifolia_8350	Thymidylate kinase [Gemella haemolysans M341]/WP_003145843	WP_003145843	>Tcordifolia_8350 TATGCATTAATATCCAATATATCTTGTTTACTAAGTCCACGACCATAAGATTGGTAAGCTACTGAACTATCAACAAAACGATCGCATATAACTATATAACCTTCATTTACATGTGGAAGTATTTTTTTTACAATATGATCGCGTCTACTTGCACAAAATAGCAAACTTTCAGTTTTAGCGTCAATATCGTTAGAACTATCAAATAAAAGTTCACGAACTTTC
Tcordifolia_10808	Putative LRR receptor-like serine/threonine-protein kinase, partial [Mucuna pruriens]	RDX76520	>Tcordifolia_10808 ATCCTTGACATCAAATGCTTCCTTGAAGATGTATAATGTTTTTCATATGTATTCTCATTATAACAATCGTGATAATGGCGGAGACTGTCACTGCACAGGCAATAGACCCCAATACTATGCCAATTATTGAACCCTTGCTTATCCCAGATTTTGGAACATCGAGAATCACATTTCTATAAGGTCCCACCAGATCAAAATCAAGAAGT
Tcordifolia_10871	Nucleoside diphosphate kinase [Parasponia andersonii]	PON43600	>Tcordifolia_10871 AAACCTCTAGCTCATCTAGATGCTCCAAAGTGTCAATGGTTATATTTGCAAGCTTGATGGAAGCGGCCGAGATTAATAGTCTTTGAAGTCGAGCTTCAATTGAATCTGTTTGCACAAATCCAACACAATGGAACCATTTCTTTGTCAAAGTAAATAGATAACTAAGTGAACAAGGCGTAAGCGAGTTTAGGACAAACCATAAAATAAT
Tcordifolia_10933	Leucine-rich repeat protein kinase family protein [Striga asiatica]	GER54324	>Tcordifolia_10933 TTCTTGGCAGTAACCAAGAAACTGTACAAGGTTTCTATGATGTATTCTTGAAAGCAGCGTCACCTGATCAAATTGAAGTCATAATCAATTGATTTATACAATTTTAAATAGATGAGGTTAATAATTAAATCTACCTCCAAATTGAAAATTTTACCAATTCTAAAAAAAAAAAAAAAAAAAAAAAAAAAAAAAAAAAAAAAAAAAAAAAAA
Tcordifolia_11035	Serine/threonine-protein kinase AFC1 [Thalictrum thalictroides]	KAF5179990	>Tcordifolia_11035 TCATCACTGCGCCAAGGAGGAGATCCATTGCGAGGCTGTGCTTTGTAATATAGAGAAACACAGGCATGGTTGGAGGTCACCCCACCGGTGAATTCTTGCCCACAATATATTGGAAGGGCCTTGGGAGGAGGAACAGGAGGAGGCATATCCCAGGTCAATCTAGGTCTTTTTCTAGGGCGTTTTTCCATGTTCGTGTGTGGAAATTCAGTGATCC
Tcordifolia_11113	Phosphoglucan, water dikinase, chloroplastic [Vitis vinifera]	RVW20673	>Tcordifolia_11113 TGTACTCTATGGGGAAAATGTGAAGGAGGACATCTGAGTAGTCTTCAGTTAACCTCCTTGTTCTATCAAGAGTAGCCTTAAGCCTCAAGGCCCAAATGGTTTTTCCATCCTCATTTACTGCCCTTTCAGACAGTCCCTTCTGTTTCCAGGCAAGGAGTTCATGCTCAATAGCAGAACATTCATCTGACTTCCAACCAGAAAGACCCAACTGCCGAA
Tcordifolia_11289	Probably inactive leucine-rich repeat receptor-like protein kinase At5g48380 [Carya illinoinensis]/XP_042958925	XP_042958924	>Tcordifolia_11289 TAATTCCACTTTTGGACCTGAGAGTTACGCAAATAATCCGGGACTTTGTGGAAAGCCATTGGCAAATTGCACTGGAGCTCCATCAAAATCTCACCCAGGGGTCATCATCAGTTCCGCCGTTGGTGGTGTTGTTGCTACAAGTTTAGGTGCTGGCTTGGTTTTGTTCTTTGTTATCCGAAAAGTTTCTAAAACTCGAAGAGAGGGTGATCCAGATGGAAATAG
Tcordifolia_11927	Alpha-glucan water dikinase, chloroplastic [Ipomoea triloba]/XP_031124523	XP_031124522	>Tcordifolia_11927 CAATGCTCTCAAACATTGCACGCGCTGGAAAAGCAATTGAGGAGCTGTATGGATCTCCCCAAGACATTGAGGGTGTGGTAAGGGGTGGGGCATCTATTTTTGTTGTGATTTTGTAAAATATTTGGTTTGCATCCCCTTTATCCTTACCCTTGTCTATTTTGCAAGTATGCTTATTGAGGATATTGAAAGAATGTCAAATTCATGGTGCAAATATAGATCAAAAATTACTCTCATCTTTTTGTAA
Tcordifolia_12046	Probable LRR receptor-like serine/threonine-protein kinase At1g63430 [Ziziphus jujuba]	XP_015896126	>Tcordifolia_12046 GTGTTCTGTTGCAAGAGATCGTGTTATTACTCTGAATATCTCTGGCTCGTCTTTGAGAGGATTTCTTGCACCAGAGCTTGGCTCACTGTCCTCCTTGCAAAATTTAATTTTGCACAACAACAGTCTAATTGGGACAATACCAAGGGCAATTGGCTTGTTGAAAAGCCTAAAAGTACTGGATTTGGGAATGAATCAACTTTCAGGTCCAATTCCCCCAGAGATTGGAAATCTGAGAAATGCTGCAATAAT
Tcordifolia_12140	Cyclin-dependent kinase, partial [Thalictrum thalictroides]	KAF5190943	>Tcordifolia_12140 AACTTTAAATATCTTGTCAAGTTGATCAAGCTGAAAAGGGTTTGGAGGAGTTTTAACTTCCACGCCTTGGAATAGGGGCTTCAGAGTTAGCAGCTCAGCAAATATGCATCCAACAGCCCACATGTCAACAGCACTAGTATAATGCTTGGCCCCTAGAAGCAACTCAGGTGCACGATACCATATTGTCACAACAACCCCATTATCAGACAAAGGCTTCAAGGGGGCCTGATATATTCTTGCAAGTCCAAAGTC
Tcordifolia_12382	Integrin-linked protein kinase 1 isoform X2 [Abrus precatorius]	XP_027330718	>Tcordifolia_12382 CAAGAAGTATCTGTACACAATACAGGTTTATCTTCTTTGACAGTCTTAGCAACCTTCAGTAACTTGCTAACTCCAAAATCTGCAACTTTTAGATGCCCAGAATCATCCCGCAGTATATTTGAAGGTTCAAGATCACGGTGAATTATTGCTTCAGGTTTATTCTCATGCAAGTAGTTCATTCCCCTTGCAATATCGAGGGCAAATTTCAGCGCAGCTTCTGGTTTGAGAGCACCTTTCTTTTTCAAGAAAGCACAAAGATCA
Tcordifolia_12431	Putative serine/threonine-protein kinase [Vitis vinifera]	RVW71929	>Tcordifolia_12431 AGGTTTTCCAGCATATAGTTCAGCAAGTATGCAACCAGTGCTCCATAAGTCTACAGCAGTTCCATAGTGAGTGGCACCAAGTAAAAGCTCTGGTGGTCGATACCATAGAGTTACAACACGGCTGGTCAATGGCTGATTATGATGCGGATCAAAAAACTTGCCAAGCCAAAGTCTGCAATCTTCAAGATGCCACTATTGTCAATTAGTAGATTTGAACCCTTAATATCACGATGCAAAACACCACGACTATGACAATGATCAA
Tcordifolia_12654	Cysteine-rich receptor-like protein kinase, partial [Thalictrum thalictroides]	KAF5188336	>Tcordifolia_12654 CCTCCAAATATTCTTGCCATTCCAAAATCCGAAATCTTAGGAGTCATCTCAGCATCCAATAGAATGTTGCTTGCTTTCAAGTCCCTGTGAATAATTCTCAATCTCGAGTCTTGATGAAGATAAAGGACTCCTCGAGCTATTCCAAGAATAATCTCATAGCGCAACCTCCAATCCAACAATCTGCTTCTAGCTCGATCTGTCTTAAGATCACTCATTTTATTCAAGAAAGAATTTTACAAACTCTAAAAACAATATACGATTAGTGGCTAA
Tcordifolia_12658	Probable inactive receptor-like protein kinase At3g56050 [Vitis riparia]	XP_034704676	>Tcordifolia_12658 GATATATACAAGTATCATTTCTACTACTGGAGAAAGGATACAAGCAGTATCTCCATCCGTAGCTACCCATGAAGAAGCTGACTCTTTCCAAAATACAACCAAAAAGAAGAATTAATTTATTAGCTTGCTTCTGTAGAAAGGATTTCAAGCTCAGCCCACCAGAGAGGAGAAAGCTTCGGTGTTGCTCCGTCCGGTGTGACGGCCGTGATTTCTCGCAACCGGGCAGAAACATCTCTCATGGTCGGTCTCTGCTTTGGGTCAGGATTTATG
Tcordifolia_12888	Adenylate kinase [Artemisia annua]	PWA88253	>Tcordifolia_12888 AGCATGTTCCTGATGAAATTCTAATCGACAGATGCATTGGAAGAAGGCTGGACCCTGTGACAGGAAAAATTTATCATCTTAAGAGCTTCCCTCCAGAGACAGAGGATATTAAAGCAAGACTTATAACTCGTCCTGATGACACTGAGGAAAAGGTGAAATCACGTCTTGAAACATACAAACAAAATGCTGAAGCCTTTTCATCAACATACTCGGACATACTGATTAAGGTTGATGGGAACCGCCAAAAGTAAAGTCTTTGAAGAAATAGCCTCTATGCT
Tcordifolia_12917	PREDICTED: LOW QUALITY PROTEIN: adenylate kinase 1, chloroplastic [Cucumis melo]	XP_008447235	>Tcordifolia_12917 CTGCTGAGCGAGGAGACTGGACGACTTCATCTCATCGCGGACGAGATCACCGGTGGCGATATGAGGAACGCCGAGCAGACTCGAGAGACGACTCGCGTAGGTTCCTTTTCCGACGCCGGGACACCCGAGAAAAACCCACTGAACATTCCTTTCCTCGGGATCTCTACGGGAAAACCGCGGCAAGTGAGCGAGCGGCAACGCCGAAGACGACGTAACGTCCCCTAGGTCAGTCTCGGAAGCCAGAGTTGCAGAGAAACATCTTCTCATAAACGAAGATAG
Tcordifolia_13070	Somatic embryogenesis receptor kinase, partial [Thalictrum thalictroides]	KAF5193878	>Tcordifolia_13070 CTGAAAGAGGACATTGATTACAGTAATAACTAACCCAGTAACCATGATGTGAAAATGATGCCAAACAACAAAATCAAATAAAATGAAGAAAACCCTTACACTCTTATAACACTATTATCATAATTGCATGTAACATGCAACCATGTGCATGGATTCACAAGGGTAGGATCCCAGCTTTGCAACACATTATTAGGATCGATTAAATTTGTCCTCAAGCTATGCAAAGCATCCCCTGTGCACAGTAGCATGAAACAATCATCAGCTTTCTAGTTCATTGCCACATC
Tcordifolia_13217	Inositol-tetrakisphosphate 1-kinase [Macleaya cordata]	OVA06860	>Tcordifolia_13217 TGAAGCAGAGATGCCGCCGATGAGCTTCATTACGGCCATTGCTCGGGGCTTGCAGCAGGCTATGCATTTGCATCTTTTCAACTTCGATGTGATTCGGGATGTTAGAGTGGGGAGTCATTACCTTGTCATTGATATCAATTACTTCCCTGGATATGCCAAGATGCCATCATATGAGACTGTCTTGACGGATTTCTTTTGTGATATTGTTGTCCAAAAGCAAAAACAGAGCAGACGGATGCCGGTGCTGATTTTCTGAAGAAGACTAGTTTAAGCAAGGAAGAGAGAAAGCT
Tcordifolia_13269	Alpha-glucan water dikinase 2, partial [Mucuna pruriens]	RDY04427	>Tcordifolia_13269 ATTATCTACTATTCTTTCATTAAATTCCTAGCTGCATTAACTTTGAAGAAAATTCAGCTCATATCAAAATATTCCATATAAACTAAGAAAAGAAACAAGATGGCTAGACAAGAAACATAAAGTTTGTACCGAGGTTTCACATTATAGTTTTTATTCCAAGTAAGTTGCCTGCATGCCATGAATCTTATCCAAACCAGTATACCAACAAGCGCTAATTTTCCTTCATTCTTACACATTTCAGTCAACTCTGTGGCGATGTTGAATCTGTAAATAACCAAAAAAAAAAAAAAA
Tcordifolia_13273	Serine/threonine-protein kinase WNK8 [Thalictrum thalictroides]	KAF5198748	>Tcordifolia_13273 CAGATGAAACCTTCTTGTATATTTGACAGGAATTTTGGCATTCACAGTAAGGGTATTCCAAGGTCACCATTTCAAGCATGCACATCCCAAAAGAGTATATATCAACCAATTCATTATAATCCTCATCATAAAGTTCAGGAGCCATAAATTCAGGAGTTCCTATAATGACCATGTCACAGATTAATTTCACTCATGAACTGATAAAAAGTGTTAAGGAATGAGGAATGAAAAAAATTCATGGGTTTTTAGCAATAGCAATGTAATTCCACATAAGCTAAAACATTCATAAACC
Tcordifolia_13283	Serine/threonine-protein kinase ATM-like isoform X3 [Papaver somniferum]	XP_026405274	>Tcordifolia_13283 CATTGAAACTGATTTTGTTACTGAGTGGCATGAAAAGACCCATTTCGCAGGATCGACCTGGTAACTGAAAAACAACACGATGGGGGGTCCCCAATACCTACCCAAGAAATAAAGTCTGCCAGTAATTCTCTAATGCTATGTACATCACGAGATCCACACAAGCTGACAAGTGTCCAGATTGAAGATACAACTTCAGGTTCACAAGGCCCACAAGTAAACTGCCCTGCCGATCCCTCCACGTACTTTTCTCGAGCAATAATTTCTCCCTGGATCAATTTCTTGTGTAGCGTTT
Tcordifolia_13450	Protein kinase domain [Macleaya cordata]	OVA01492	>Tcordifolia_13450 AACTTTGGACACATGGAGGAGTTCCATTGCTGCATTTGGGACTCATGGAAAATTGCTTGCAGTCAGAATCTATTTCCATAGAAAGAGGTCCAGACTTAGGTATTTTTAGTGGTTTAGGCATAAGGCTGGGTAGCTGTAAGGGATCCCGGCCAACCTCCTTCAGATCATCAAGTTGAAGAAATGGGTCTTTTAGAAGCTCCTTTGCAGGTAACCTTATGGATGCAGGAAGCAAGCACTTTTCAATGAATTGCTTGACTGAATGATCAGTCACATTCGCAAGGGATGCGGGTTTTATCC
Tcordifolia_13550	Putative receptor-like protein kinase [Ananas comosus]	OAY77776	>Tcordifolia_13550 TCACAGATGTGTGTCTGAGAGGTATTGACAGATGGAAATTTCGTATTGGAATCTACGAAAATGGGAATAGGTGGTGGAAGTGGTGGTGTTCAATTGATTCAAATTGAGGCATGGGATGTTGTGGGGAAGAAGAGGAAGAAGAAGAAGAAGAAGAAAGAAGAGGAGGAGGAGCGAGGAGATTCATTGAAGAATACTACTTCAAGAAGTGGAAAGTGTTTTATCAGTTTCAGATTAATGGGTGGTTGTTTCTCCTCAAGATCCAAAGTTAATAGCTCTATCAGTGGCACAACCACTCACTGTG
Tcordifolia_13584	Protein kinase domain [Macleaya cordata]	OVA18381	>Tcordifolia_13584 CATGCTATTGCTGAATGCATTGCTTCCAGGAGATCTTGGGCCTACAATGTTACAATTTGGTAGAGGAGGGTGAACCTTGGGATAATTCCACTCGCCAGCCATATGGGTAAATGTTGAGGGCCCATAGTTGGATCTTATAACCTGTTGATGTCCAAAGCGGCTTGGAGAATTTTGAGAAAAATGAGGCATAAAATGTGATGTCTTTGACAGAGGACGACCAAACCCTGCATGCATATCATGGGCTGAAGGTGGGCTACCTACCTCAGCATTTGAATATGCTTGTACAGCTCCACTTACTCTTT
Tcordifolia_13654	Receptor-like serine/threonine-protein kinase ALE2 [Thalictrum thalictroides]	KAF5194976	>Tcordifolia_13654 ATCATCATCCTCGCACAAGAAAAAGCATCAGGAGCACTGCACCGTCATATAGTATTCCTCCTCTGACTTCATATCGCCAAGGTCATGCTTTTCCACTGACCCCGTCAAATCCTCCAATATCATCTCCAGTAAGAGGTTTGCCCATGCCTTTGATCAAACACCACATTCCTCCGGCAATTTGGCGTTCACCTGCACCTTCACCATCATTAATGTTTCCTTTGAGACAAAATAAAAGGCCTCTTCTGCATCCGACAATTGCGCCTTCTGAGTCCTTCCCAGAGAATCCAAAAACTCCAGTTCCATT
Tcordifolia_13680	Serine/threonine-protein kinase RIPK [Thalictrum thalictroides]	KAF5200457	>Tcordifolia_13680 CAAAACCTAGTCGAGTGGGCAAGACCACAATTGAATGATCATAGGAAGCTTGATCGGTTAATGGATGCAAGGCTTGAAGGGCAATACTCCACAAAAGGAGCTCAAAAGGCGGCGGCATTGGCCTACCAATGCTTGAGCCATCAAGCAAAGACAAGGCCCTCGATGAGCACTGTGGTGAAGACTTTGGAGGTACTTCAAGACTTTGACGATATCCCGAGTGGTCCTTTTGTGTTTATCGTATCAAACAACGATGGGAATAACGAATTAGAAGAACGAAAGGAGGAATCAAAGAAAGATAAGAGTCC
Tcordifolia_14229	Pyridoxal kinase [Morus notabilis]	EXC33820	>Tcordifolia_14229 ACGACGATAAGCCACGATTTGAATAATGAAATTTTTTATTTTTCTCTTACTCCTAAGTCTGGTGTCTAGTTAATAGATGCGTACGTTCGCATTAATTAGAAGTTATTGTTCTCACCGGGTCGTTAACGTTTCAATTCGGAGTTCCTCGTCGACGAGCTCGAAGAGAACGTTAATGGCACCTCCGATTCTTTCTTTGGCTCTTCCGTCTGAAACAGGTCGAGTTCTCAGTATCCAATCGCACACTGTTCAGGGATATGTAGGCAACAAATCAGCCGTCTTTCCTCTTCAACTTCTTGGCTATGATGTGGATCCCATCAACTCTGT
Tcordifolia_14304	Cysteine-rich receptor-like protein kinase 2 [Capsicum baccatum]	PHT48624	>Tcordifolia_14304 AGTAAGAAAACGTAGAGAGTGATATACATATATGTAACCTTCCACAAAACTAGTTCGAACAAGAATCCAATGAAAAGAAGATACAATATTAATTGGGTAGAGGACATGGTCAACATCAGCTGATGGACTATTGTAGTACATGCAGTGCCCAAGCACAAAAATGAATCATTTTTCTTCTTCATATCTTCCATAAACAGATTGCAGCTTTTAATCAAAGATGTTATATGTTATTCTGACTTTCATCTTCAAACTTTCACATACTTGCTTTTCTTTGTATGTAATAAAAAAATCATATCTACATGCTGCCAAGACAAAAAAAAAAAAAAA
Tcordifolia_14344	Phosphoglycerate kinase chloroplastic-like [Trifolium medium]	MCI02780	>Tcordifolia_14344 TTTGAAGGGGAAGAAGGTTTTTGTTAGGGCGGACTTGAATGTGCCTTTGGATGATAATCAGAACATCACTGACGACACTAGGATTCGTGCTGCAGTTCCTACGATCAAGCATTTGATCCAAAATGGAGCTAAAGTCATTCTTTCCAGCCATTTGGTCAGTGGGAATTATGCTTTTCTCTTTTTATTTTTTGGGTCCAATTTCTTGCCAATTTGGTGGTGGTTCTTAGCTGATCTTGTAGATACCTTTTTATTCTTACTTCTTGTCAATTTTCTTCAGATTTCCTAAGGCATTGATTTTGGGTTGCCTCAAATTGGTTTAGTAATGGCC
Tcordifolia_14450	Probable serine/threonine-protein kinase PIX13 [Dioscorea cayenensis subsp. rotundata]	XP_039134791	>Tcordifolia_14450 TGATATAGAAGAACATTACATGATAAAATGAAGATGGATGGCTTCCATTTCAGCAATTAAAAAGAAAAGAATGATAAGATGCACCCATGAAAATGTGGAATCCCAAAAGCTACCTTGATTTTGGGGAGCGTTGATGTTGAGCATAAACACTAGTGCCAGTGCTTTCATGCTTAGGATGAAGAGGAGAAGCACGGCGTTGCTGAGAGAGCTCGCCGTGGCGCTGCCCCTTATAATTGCCCAGAGAGCTGCTTCTTGATTCCTTTGACTTGTTCTTGATGGCTTCAATTTGCTCCAACACCTCAACCACTTCTTTCATTGATGGACGAACTCT
Tcordifolia_14452	Serine threonine- kinase RIO1-like [Olea europaea subsp. europaea]	CAA3016252	>Tcordifolia_14452 TGGATGGGATTCGACTGAGCTTGTGATAGTGCATGCTTTAGTCCTGTTATAGTTTTGTAGTATATATCACCAGTGTCCTCACCGCGTGCTATGCGTTGTACATCCTCTTCAACATTTTTAACATGTTCTAAAGTTCTTGGGATAAATGACTGCACAAATACAGAATCAGCAATTTCATCCTCCATTGATAATAAATCACCTCGTGCCAAAATTTTTTGTTGAACCTCTTCTAAATAGTTTTCCACATTATCTTCCGAAATGGTTGGGTCGACAATAAAATCAAACAGTTCTCTGACGGTCATAACAGCTACACCATGTTTCCTGAAGAAATC
Tcordifolia_14456	Cyclin-dependent kinase F-4-like, partial [Camellia sinensis]	XP_028062824	>Tcordifolia_14456 GAAGAGTAAACAGTTCAGCCATGATAGACCCCCTCTTTTGGAAGCGTTTGGCGCGCTATTAATAAGCAGACTGGGGAAGTTGTTGCAATTAAAAAAATGAAAGAGGAAATATTATTCTTGGGAAGAATGTATAAATCTCAGAGAAGTTAAGTCATTACGAAAGATGAATCATCCCAACATTGTGCAGCTCAAGGAAGTTATAAGAGAGAATGATATTTTATACTTTGTGTTTGAGTACATGGAGTGCAACTTGTATCAACTCATGAAAGATAGAGGAAAGCTGTTCTCTGAGGCTGAAGTTAGGAACTGGTGCTTTCAAGTATTTCAAGGTA
Tcordifolia_14481	Receptor-like serine/threonine-protein kinase SD1-8 [Telopea speciosissima]	XP_043688974	>Tcordifolia_14481 ATGGACGTTTTGTTGCCTAACATGAAGACGACGCTTGACATTGTTGGCCTATCTTTTGCTTTTTCTTGAACACACAAGATCCCGACTTTAATGCATCTTAGCACCTCTTGTTCAGGATAGGAATCAGCCATTGAAGGGTCTACTAGTTCCAGTGCTCTTCCATCTCTCCATAGCTCCCATGCATGCTTTAGTAAATTCAATGATGGATCTTCATGGTAATAGCCACTGTTTTTTGTGCCACTGATGATCTCTAATAGTAAGACCCCGAAGCTAAACACGTCGGATTTTATGGAGAATAATCCATCCATTGCATACTCAGGAGACATATAACCA
Tcordifolia_14637	Mitogen-activated protein kinase 16, partial [Populus laurifolia]	AFZ84572	>Tcordifolia_14637 GCCAAGCCCCTAAAATAAGGATCAGCCAAAGCCTCCTCAGCAATGGGTCTATCCTTGGGTTCAAATGCTAGCATCTTTTCTAACAAGCGAAGTGCTAGTGGGTCTGCATTTGGGAATTTTTGGGAGAAAGGTATAGGCTTTTTCCTGCGCATACTGCTTAAATACCTACGCGCCTTATCATTACGTACCCGTGCAATTGCCTCGGCAGAAGGTGTTCCTAACAAATCAGTCATCAGATCCAACTGGTGAACCACATTTTTTCCAGGAAAGAGAGGTTTCCCAGTTAAAATCTCTGCAAAGATACATCCAATGCTCCATATATCAATTGCTGGCGTGTA
Tcordifolia_14955	Nucleoside diphosphate kinase IV, chloroplastic/mitochondrial-like, partial [Camellia sinensis]	XP_028084707	>Tcordifolia_14955 CAGCTGCAGCAGCCACTTCATTCAGAGGAAGGCGCCCTACCTAGCTTCATTCTATGGGAGAGACAATTCGAAGAATGTTCACAGAGGCTGGTTGTCTGGTGCCCTTGCTCTTCCTGCAGCAGCTTACATGCTCCAGGACCAGGAAGCACATGCTGCAGAGTTTGAACGGACATTTATTGCAATTAAACCTGATGGAGTGTATTTAGGACTTTTTTGTTATCTTTGTAGTGTTTGATCTAAATCCAACGCTTTGCTTCCTAATCTCTAAGTGGATGTGGGAAAGAAAGTGGATTGGTATTTTTTTTTTAGTGCAATTGAGCGTAATTTTACATGTAAATACTTTGTAT
Tcordifolia_14984	Probable LRR receptor-like serine/threonine-protein kinase At3g47570 [Macadamia integrifolia]	XP_042506357	>Tcordifolia_14984 GCTCAGCCGTGAAATTCAAGGAAACATGAGAGATGAAGTGCCAGGTTGCTTGATCTCCATGGTTAAAGTTGGAATTGCCTGCTCCATAGAATCACCAAGTGGAAGAATGCCCATTAAGGATGCGTTAAGGGAATTGCTTTTGATAAAAGATAGCTTCGTTGGGATCAATAACTCTCAACACTTGCCCAGGCAAAGCCCTCATAGAGTAGTGATGAAGATCTAACCCATCTTTGAACATTTCATTAGTTGGTCTTTTCCTGGTGGAATATATCCAACAGTGCCTTTGGCAGAAATGGAACTAGTTTCTTTTGAGTCATGATTCATGCTTTTTGCTTTCATGGAGAAATT
Tcordifolia_14987	G-type lectin S-receptor-like serine/threonine-protein kinase LECRK2 [Gossypium hirsutum]	XP_040947676	>Tcordifolia_14987 ACGAGAGGGTATCTTGCACCAGAGTGGCATAAGAACTTGCCTATAACAGTGAAGGCAGATACATACAGCTTTGGGGTTGTGTTGTTGGAAATAGTATGCTGTATGTATCTGCCTTCACTGTTATAGGCAGATACATACAGCTTTGGGGTTGTGTTGTTGGAAATAGTATGCTGTAGAAGGAGCTTGCAGCTTGAACGCCCAGACAATGAAATTGTTCTAGCTGAATGGGTATACGAGTGTTTTGAAAATGGTCAGTTAGGGAAGTTGGTGATGACGAGTGGTGAAGATGAAGAAGAGGTTGACATGAGAACGTTAGAAAGGATGGTGTGTGTGGGACTGTGGTGCATC
Tcordifolia_15086	Diacylglycerol kinase [Parasponia andersonii]	PON68951	>Tcordifolia_15086 TGGTTATCTCCAGTGCTCTCCGTTGATGAGTCATAGGTTACTACCACCATTAGCAGAATCAACAGAAGCTTCTGTTTCATTCTTGTATTTCTTACTATGACTCCTAATACACCCACGGACTGAGGATGCAAGCTCATTGGCTCCAAGTGTGATTGAGCTCAAAAACCCACCTGCAGCATTTCGATTCAATTCCTTGACAAAAAGTGGGGATAATATCAATCTCTTAAATGGTCCAAGACTCGCAAATGTCACCAGCTTCATTGGACATGTTGGGGTGGCACTCAAAATGAACCAGGCGCTGACACCACAAGCAACACCAAACAGGACGAACCCTCCAAGAAACTGACCCGC
Tcordifolia_15139	Probable leucine-rich repeat receptor-like protein kinase At5g49770 [Syzygium oleosum]	XP_030456003	>Tcordifolia_15139 TGAAGTATGAGAGATAAAAAAAGTAATATTACCACCAAACAATCCAATTGGGCAACTTTGATATTATCTAGGGATGATGAGAGCGGTTACTACTGACTTAAGTGATTCATGGCTGTTCTAAGAACTCCCATGTCAAGAATAAATGTTATAAACGCAAACGAATTGTCCTGCAAGATGGCAGATAATCTATACTGTCCCGTCGCTACTTGGGCTCAACTTTAGCTGAGATTCCATAACCACCACTGTAATCAAAGGAATCACTGTTGCCTGTGTCCTTCTTCGGGAGAGACGCCTCATTATAAGGATGGCGATTCGTGCCCTTAGCGTTACTGAAATCAGTAGCTGATGAGGAT
Tcordifolia_15275	Protein kinase domain [Macleaya cordata]	OVA02772	>Tcordifolia_15275 CAGCAAATTATCACTTCACATAGTTTCTCCAGCTCCTCTTCCTGGAAAGATTTCAGGGTCGGATCTACCATTTCGCCAACAGGTCTTTTACGTCTCAAATAATCCCATGCCCAGTTCACCAGAAAGCCATCATCGTCAGAGTATGGTAGCCTGCCTGTTATCATCTCTAATAACACTATTCCAAAGTCATAAACTACTGCCTCTGCAGCAGAGGAAGCTTCCATGGCAGGTTTTGCCGTTTTCCATGGTTACTCCCTCATCCCAGAAGCCAAAATCTGAAACTTTAGCAGCATAGTCTTCTGTAAGGTACACGGAATTTGAGCTCAGATTTTCATGAATTATCGGTGGAGTTAGTTG
Tcordifolia_15367	Phosphoenolpyruvate carboxykinase, partial [Heuchera parviflora var. parviflora]	AKM70306	>Tcordifolia_15367 AAGATCTATGCTAGTGGAAGATGTCATGTAGTGGGTGTATCTGGGCAGTTCCCATGTCAACAGATACACCACTACATGACATCTTCCACTAGCAAGATTAAGATCTATGCTAGTGGAAGATGTCATGTAGTGGGTGTATCTGTTGCATGGGAACTGCCCAGCGTTGTAAATGGTGAAGTCCGGAGTACCAAAATCCTCCAGCTCTTCAGGTGTGGGTCGGATACACATGTTGTGCATGAATAAGGAATGGTAAGCCCTGGCAGAGACAATCCTGACTTTGATTCTGTGCTCCGGATCCCAGTTGAGAAACTGATCGTTGACAAACACCTTGTCCAAAGAGTTCAAGTAATCAACGGCCC
Tcordifolia_15505	Probable serine/threonine-protein kinase PBL3 [Pistacia vera]	XP_031266125	>Tcordifolia_15505 AGCACCAATGGCTACTTTGATCCTTATGTCCCAAGAAAGAGGCTGAGCGCCTCTCCTGAATAGATGATTCTCCAAGCTCCCTTTTGGCATAAATTCATAAACCAAAAGTTGATTCTCGCCATCCGAGCAGTATCCAATGAGTTTAACAAGATTTGGATGATGAAGTTGGCCAAGATAGGTAACTTCTGTCAACCACTCCTTGTGGCCTTGAAAACCTTCAGGTTTAAGCTTCTTGACGGCAACAACCATCCCAGATCCCGGTCTTGCCGGAGTCAAGCTGTGCTCATCGATCCATCCTTTAAAAACATAACCAAACCCCCCTTCTCCAAGAAGGCTGTCTAGTCGAAAATTTCTAGTCGCATT
Tcordifolia_15553	Mitogen-activated protein kinase kinase kinase [Trema orientale]	PON51096	>Tcordifolia_15553 GCTCATGTGGATTCTCATCAGGATTCTTTCAATCTTGTAGATTCTCCACAGCTTTCTTCCCACATTGGGTACCCACATAATCAACCTGTGATGATCAAGTATCAGCTCCCAGATGAAGATCTTGATGCCCTAGTTTCAGTTTCATGCCCTGAAGACTTAGATAACATGATGGAAGAGTATAACAAGTTGGTTGCGAGCTCTGCGGATGGATCAGCTAAGCTTAGCTGCTTCTGTTCTTCAGTCGACTTTACCTTCTGATCAAATGGCCATGAGACTATAGAACCAATCCCTGAAGCCTACCAAAACACACAGATTAATGAATGAAGAAGAAGAAATGCAATGTGCAACCAAACTTGTAGTGCTG
Tcordifolia_15637	Serine/threonine-protein kinase 38-like [Carica papaya]	XP_021895882	>Tcordifolia_15637 GTAACAGTTGTTCCTGTTGCGTTCGCCTCGGTGCATGAGTGTTTGCCTGCACCAGGGTCTCCACTGAAGCATTGATATTTCTTCCAACTCCAGACTCATCCCCAGTAAGATTTGGAAAGTTACTACAGTCCAAAGGTTTACACAAACCAAAATCTGAAAGCTTCATATGACCATAACGATCAAGCAACAAATTATCAGGCTTGATATCCCTGTGAATGTAGTTGTGCTTATGAATCGATTCAATGGCAAGGACTGTTTGCGCAACATAAAACCTGGCCTCATCCTCAGTCAAGGTATCTTTTCGCATTAGCAATGTCATCAGCTTGATATCCCTGTGAATGTAGTTGCCTTGTGGTGGGGGCATGA
Tcordifolia_15639	Receptor-like protein kinase [Gossypium australe]	KAA3484532	>Tcordifolia_15639 GGCAGAAGGTCGAGTTGAAACTAGACAGCTTGATAGTGGAAAACTAGTTGCCATAGTGGACTATCCCATGAAAGGATTGAGAAACAAAGAAATTTTGATGGTCAAAGTAAAATGGCAAGTACATGATGATAAAAAACATACTTGGAAACAAAGAGAATATTTAAAGGAACAATTCCTTAATCTTATGCAACATAAAGGATTTCATGGATGAAATAAATGAAATATTTGGAGAATGTTGGATAAATGTGGTTTTTGGATAAAATCTTAGATAAATTCAAAATTTGAAAAATTTTGGAGAGAAAATACGTGAGTTTTTGGGGAAACTACATGAAATTTTGAAAAGAATTACAAATTTTGGCAAAATAT
Tcordifolia_15821	Uridine-cytidine kinase C isoform X4 [Herrania umbratica]	XP_021293520	>Tcordifolia_15821 CCTCTCGTATTAGTAATGCAAATCTGCCTTCACATAATCTAACTCTTATGCACTCACTTTTTCAGCAAGTTGCCCATTAGATGGTGTTCCAGGAAGCCTTAAGTAAAATATCAGTGAAATTTTGAACAGAACCAGAACTTTTCAGTATCAAGTATTTTCAATATGTCTTGATATGCCACCTGCTTATTGCTTTTCAAAATAAATAAAGAACTCTCTGGAGAAAGTACAGGATCAAAGTCATTTCGAATTTTAACATGTGCATGAACAAGGTGTGGCTCAATGTGCTCCTGGAACATGGGGAATACTGTCATCATAATTTCATTAGGAGATATATAACACCCAACTCTGTTCTTATCACGTTGAACTCTAGC
Tcordifolia_15943	Serine/threonine-protein kinase AtPK2/AtPK19 [Morella rubra]	KAB1209914	>Tcordifolia_15943 GCAGAAAATCATAAAAGAAAAGGTTAAACTCCCATCCTACCTGAGCAGTGAAGCACACTCATTACTCAAAGGGCTACTACAAAAGGAGCCCTTTGAGTAATGAGTGTGCTTCACTGCTCAAAGGGCTACTACAAAAGGAGCCAGGCAGAAGGCTGGGCAGTGGACCCAACGGAGGCCACGAAATAAAAAACCATAAATGGTTCAAAACTATCAATTGGAAGAAATTGGAATCAAGAGAACTGCAGCCAAAATTCAAACCTGACGTGATGGGGATAGACTGCACTGCTAACTTCGACCAATGCTGGACGGCAATGCCACCAGACGATTCCCCAGCTCCCACGCCAACCGCAGGCGAACATTTCCAAGGTTACACA
Tcordifolia_16086	Cyclin-dependent protein kinase inhibitor SMR4-like [Quercus lobata]	XP_030928345	>Tcordifolia_16086 ATCCAGAATTTCCAATTAAACCAGAAACAAAAAGAATTACAGCCGAACCGAAATAATTAACATCCACAAATACTTCTTCAAGACTAGCACTAAACAAGATTTACATTTAAAAAACAAAAAGAAGAAGAAATTTTTGTTAACTCCTACCAATATAGCATAACACATGAACAAACGTGTACTTGTACCACTACGCACAAGCCTCTCGTATCGGTGTCGTTGTAAATGAGAACAAAGCCTCAAGATCGGGTGGTTGAAAATACCCATTCTTGGGCGGTCCTCGGTTCTTCTTGAAATACACCGGTTTCTTCCTCGGAGGAGGTGGCGGGCACACCAGGTTTGCTGGAATCCGGCACTCTTCTCGTCTCGGCGTTTTGCACC
Tcordifolia_16119	Serine/threonine-protein kinase STN7, chloroplastic isoform X2 [Amborella trichopoda]	XP_011623109	>Tcordifolia_16119 TTAGTTGCCGGTTGAATTGTATGAGGTTGCTGTCTGTTCTTAATGATGGAAAGGCCATTTGCATGAATATGAGACCTGCACTGTAGATATCAAATCTGTCGGGTGAATTCAGCTGCGGACAGTAGCATGTGATCATATACAATATGCTTTAAGGAATAAAACTGAAGAGAGCAAAAATGATGATGAAGTTGAACAATTCTCAGGATTACACAGACACCTGCCATAGGACTGGGGACAGTGCAGTTGCCACTGGAGCAGAAGGTGCAGATGGTGTTTGTGTGCTCATAATGTACTGCTCTGGTGCCGTGTATCTGGGATCCAAGAGAAACTCCTTTGGAATATAATTGATGCCAACTCGCAGATCTGCTGCAGCGCCAAG
Tcordifolia_16373	Putative serine/threonine-protein kinase-like protein CCR3 [Telopea speciosissima]	XP_043708933	>Tcordifolia_16373 CCTGCCACAATGGACTCGAAGGAAATCCCTTGAACACCATCTCCAGAAAAGTCTCCTCCTTTTCCTCCCCAACAAACCACAGTTCCATTCGATCCCATAATTCCACATGAATGATTCACTCCCAATGCCAAACCAGAAAACCCAAAACTTGAATTTCCCAGTACTGATGGACCACCCAATTGCCCAGTATCATTCCTTCCTTTACAAATCAAAAATCCAGAAATGTTTAAACCACAAACATGAGAATCTCCAGGCACCAAGCTCTTCATTGAGATATTCACAAATTGCTTCTCAATTTCATCTCCAATAAAACTACCATTATTGCTACTGCTACTACTACTATCATTAGTGCCCCAGCATTTAACAATATTATTGTTCTT…
Tcordifolia_16382	Protein kinase domain [Macleaya cordata]	OVA13312	>Tcordifolia_16382 TCACCTTGCACAGACCCTGTAAGAGAATAAGGTGTTTCTGCTATGTTTGAAGTGCCTTCTGAACCAACCTTTGCCAGCAGAGGCAGATGATAACTATTAATTTTGCTGTTAGATTGTCATCCAACAAGATATTCTCTGCATTTAAGTTGTTCCCAAACATACCCGGTGAAATCCCAGTGTGCAGAAACTGGATTCCCTTTGCAATGCCAGTTATAACTGTCATTCCATGTGACCATTTCAGCATATCTCGTTTTCTCCAGTCAGTAAGATAACTTCTTAGAGTGTGATTTGAGATGTACTCGAAAACAAGAAATACGGTGCCAGCTTCATAGATTTCATCTTGATCAGTGACAATGCAATGGCCAAGAATGCTGACTAAA…
Tcordifolia_16391	Inositol-tetrakisphosphate 1-kinase [Macleaya cordata]	OVA06860	>Tcordifolia_16391 TGAGGAATCTGTAATTCGGACACCACTTGTAGCATTGACATCCGATTGTGCAGCCGTTCAATAGCATCGGGAGGATCGATTATCGGAACATTTGGATACTTCAGAGAATACTCCTCCAACTGCTTCTTCCATTGCTCTCCCGGTAACTTATGGATGATGCAATCGAAAGGACCTTGATCTATCAAAGGCGTATCTGTATCAATACGAACAAGATCAACTCCGCGTTCTTTCGCGAGATTCAGCAATGAAACCTGTATGAAACTCTGTTGTTTCTTCGGTGCAAGAGCGTATCCTACACCGAACCGTCTCGCAATTGGATCCGACATGATTTTCTTGTTCTTGTTCTTGTCCTCTAAAACCTTCGATCTGCGACAAACCGT…
Tcordifolia_16676	Protein kinase PINOID 2 [Manihot esculenta]/OAY47119	XP_021616893	>Tcordifolia_16676 CCAAGAAGAGAATTGGAAGCTTAAAGGGGTCTGCTGAGATCAAGAGGCATGAGTTCTTCAAAGGTGTGAATTGGGCTTTGATTAGATCAGTTAAACCTCCTGAAGTGCCTAGAGACTTTCAAAAAGTTACGGGGAAATCTCTTTTGCCCAAATCAAGCAAGCAAGAAAAGGGCGCTACATATCAGATCCCTCCTCATCACCACTTTGATTACTTCTAACTCTTGTAGATAAATAAAGAGTTCAATTAGGAAGATTAATTTAGCCAAGCTCATGTGTAACAGTAGCAGAGAGAATTAATTAAGAGATGTTAATTTAATTACTTAGTTCTCTTCTTTTCTGAATAGAGTAAAGATTTTTAATGTTAAATATTTTTTTTTTAG…
Tcordifolia_16712	Probable LRR receptor-like serine/threonine-protein kinase At1g53440 [Glycine soja]	XP_028245082	>Tcordifolia_16712 AGCTATTGGATTTATCGTGGAATCGCCTGTTTGGAAGTGTTCCTTCATCATTCAGAGATCTGGGCTCACTCATCTATCTTGACCTCTCAAATAATTTATTGTCTGGGGAAATCCCAGAATTCTTGGCACAATTAAATTATTTGAGAGGTCAAGATAGATGAGTGAGCCCAGATCTCTGAATGATGAAGGAACACTCATCTATCTTGACCTCTCAAATAATTTATTGTCTGGGGAAATCCCAGAATTCTTGGCACAATTAAAGAGTTTCACACATCTCAATGTCACATCCCTGGCAGATCCTGCTTCACTCTTATCATTCCCACTGCATATTGGTAAACTGTCCTACAAAAAGTTGGAAGTTTCCGATCATCGTTGCTTCT…
Tcordifolia_16774	Serine/threonine protein kinase [Handroanthus impetiginosus]	PIM99278	>Tcordifolia_16774 ACAACAGTGTAGAAGCTCCTCAACAAGATAAGCAGCCAGTTCATCGCTGCCAATTATGTCAACTAGTGGAACGCCAACACCTTCATCAGGCACTCTTGACCCTGGGGCCTTAATAGCTATTCGAGTAGTTGTGATAATAGTGGCACTTGCCATACTGATTCCAATATGTCGGTGTTGCTTACGGAGGATGAAGACGTCACTGGCAAGCGACGTGGCTGCTCAGATTAATAGCAATAGAAATGAAAGACCTCTGCCACTGCAAATGCCAGTGGCTAAGCTCTGGGAGGTTGATGCAGCAACAATGGAGAAATTCCTTCTTGACATAGCAAGGGAGAAACCAGTAAGATTTACAGCTCAACAAATCTGCAGTTTCACAAATA…
Tcordifolia_16800	Rust resistance kinase Lr10-like [Sesamum indicum]	XP_011080416	>Tcordifolia_16800 CCAAGTTGGATCAGTTGTTGCAGTCATAGAGTAGTTAGAACCAGTCCCAGACCCCGTTTGTAACACCAGTATCTCTCTATTTGGTGAGTACAAGTATTGAAATGGTTTTGATGGCCGTAATATTTCCGTGCTCCCTTCCAACATTTTCACGACATCATTCATGGATGGTCTTCCCTCTGGTGAATCTTGAACACACCACAGAGCAACCATAAGCATTCTTTTAGCTCTCTCTCTATCCTTCTCTTCAATCCCACATTCCTCTGTTATCTCCACAAGTGTTCCTTCCTCAAACCTTTCCCAAACCCTTTTAGGAAACCAATCTAAGCTATCAGCTGAATCATTAACATCTGTGTTCTTCTTCCTCCTCGCCATCTCAAACA…
Tcordifolia_16863	Probable LRR receptor-like serine/threonine-protein kinase At1g53430 isoform X3 [Camellia sinensis]	XP_028120152	>Tcordifolia_16863 TTATATCTGCAATAACAGTGACTCCAAACTTTGATCCTCATGCCAAATTATCAGTTCGAGCTATTGTTGCCATGGTCTGTGGTTCAGTTATCATTCTTTTGATTGTGGGACTAGTTGGGTTCAAATGCTACCAGAGTCAGAAGAATCTTGATAATGAAGAACTTAGAAGCCCAGAGTTGCGAACATTTCACATCAATTCAAGGCAAATAAAAGCTGCAACTAGGAACTTTGATCCTGCAAATAAGATTGGTGAAGGGCATATTGTCAAATGGTGCTGCAATTGCTGTCAAGCAACTTTCGTCCAAATCAAAACAGGGAACCGTGAATTTCTCAATGAGATAGGAATCATATCTGCTATAGAACATCCTAATCTTGTGAAG…
Tcordifolia_16902	Protein kinase domain [Macleaya cordata]	OVA09618	>Tcordifolia_16902 CAAGACGGCCCTTATAAACACGCCCAAATCCTCCTTCCCCTAAGAGTGACTCAGGCCTGAAATTTTTTTGCAGCCGCAAGCTCTCGGAAGGTAAACGTCTGAGCAGCTATATTAACATCAGGCCCATTACTTGGAACAATTGATTCTCTTTTGGACCCCCCCTGCAATGCTTCTTGATCTCATTCTATCCGCCCCTGAAGACAATCTAGAAATGTTGGAGTTGGGTGGTGCAGGATTTTTGGATTGATTGAAGAAATGGGTTCATGACTCCCACCTCCAGGCTTCCCAGGATTAAACTCCTCCTCTTCCCTTGAATCGAAGCAAGAAAACACCCATTTCTCAATCAATCCAAAAATCCTGCACCACCCAACTCCCGAGAT…
Tcordifolia_17155	Serine/threonine-protein kinase 38-like [Carica papaya]	XP_021895882	>Tcordifolia_17155 ATGTAACAGTTGTTCCTGTTGCGTTCGCCTCGGTGCATGAGTGTTTGCCTGCACCAGGGTCTCCACTGAAGCATTGATATTTCTTCCAACTCCAGACTCATCCCCAGTAAGATTTGGAAAGTTACTACAGTCCAAAGGTTTACACAAACCAAAATCTGAAAGCTTCATATGACCATAACGATCAAGCAACAAATTATCAGGCTTGATATCCCTGTGAATGTAGTTGTGCTTATGAATCGATTCAATGGCAAGGACTGTTTGCGCAACATAAAACCTGGCCTCATCCTCAGTCAAGGTATCTTTTCGCATTAGCAATGTCATCATGTCACCACCAGGAAGATATTCCATGATCAAATCAAAAACTCCTCATCCTGAAAGGA…
Tcordifolia_17221	Inositol-tetrakisphosphate 1-kinase [Macleaya cordata]	OVA06860	>Tcordifolia_17221 GAACAATGAGACTTTCGGAATTCCGAAGCAGATTGTGATATATAGTTCGGAGACTTTGTTTGATCAGGTTGCGCTGGAAGGACTGAAGTTTCCGATGATTGCCAAGCCTTTGGTTGCCGATGGAAGCGCGAAATCGCATAAGATGTGTCTGGTGTTTAACCGCGATGGCTTGAACAAGCTGAAACCGCCTATTGTTTTACAGGAGTTTGTGAATCATGGTGGCGTGATCTTTAAGGTGTATGTCGTGGGGGATTATGTGAAATGTGTGAAGAGGAAATCGTTGCCGGATGTTTCGGAGGAGAATTTGGGAGGAAGGTCGGAGGATTCTTTGTCGTTCTCTCAGATATCGAATATGACGACTCATGAGCAGAGTGATGAGA…
Tcordifolia_17310	Protein kinase domain [Macleaya cordata]	OVA17420	>Tcordifolia_17310 AACTCTTCTTTCATTTGATCCAGATGAACGAGGCACTGCCACTTCTGCTCTCAACAGTGAATTCTTCATTACTAAGCCTTATGCATGTGAACCATTGAGCTTGCCAAAATTTCCGCCGAGCAAAGAAATGGATGTGAAATTGAGGGAAGAAGAGACTAGAAGGAAAAGAGGTTCAAGTAGGAAGGAAAATGTCGGAGGCGGGAAAAAGAGGGTCCAAGTTGGTGATCGTGGTACTCGAGCGTTTCCAGCTCCAGAAGCAAATGCAGAGCTCCGAGCAAATATGAATCGGAGGAAACGAATAGCGCAAGCAAATACCAAGAGCAATAGTGAGAAATTCCCACCACCACAGAGCGTGCATGATGTTCCATACCACCTTGGCG…
Tcordifolia_17320	Probable serine/threonine-protein kinase PBL7 [Macadamia integrifolia]	XP_042500465	>Tcordifolia_17320 AGATGAGAACCTAGTCTTATGGGCAAAACCGCTCTTGCAACAAGGAGAATCGATCAAGGAATTGCTTGATCCGAAACCTAGAATTGGTTCTCAGAGTTTGAAACATATCACGAGAATGGTTGAAGCTGCTGCAGCTTGCATCAACAGTGAGGAATCTCGGAGACCAAGCATCAATCAAGTAATTGCTATATTACAAGGTGAAGAGAGCTACTGCCCTAGTAGAAACAAGTCCAGTTTTTCTGGTCATGGATGCATTTTAGATTGTTATACACAGTCTTACAATCTACAGACTAGGAATGATATGACCAGCCATTTTGCTCTAGCCATGCTAGGCGTTTCCGATCTTGAGGACAACGAACACCTTTATTGCCGTTGAATAC…
Tcordifolia_17405	L-arabinokinase-like [Macadamia integrifolia]	XP_042495779	>Tcordifolia_17405 AGCGAGGATTTGCCCTCTTGTTGTGTTAATGGGTACTTTCATGGGTCGAAAGATGATAACAACCATAGCTTCTGCACTATCGACTGTTTCATTTCCAGGTGATAGTAATCACCAGCAATTGGATGGAATAACTGATGAAATAGAGGAGGGAAGTGTTGAATTGCTAAAGGCTGAGGCTTCCCTAGATTACTTATGCAATCTTCCTCCACACAGGTTTGAAGCTGTGTATGCTAAAAGGATTCCTAAGAACATGCTTGGTGAAACATTTTTGAAGCAATACATTGATCACAATGATTCAGTGACAGTCATTGATCACAGACGCAACTATGCCGTGAGAGCACCTGCAAGACATCCCATCTATGAGAATTCCCGTGTAAAGG…
Tcordifolia_17441	LEAF RUST 10 DISEASE-RESISTANCE LOCUS RECEPTOR-LIKE PROTEIN KINASE-like 2	XP_010922275	>Tcordifolia_17441 TAATAGAACATTCAAATGGTAGTTATGTTTTTCCTCCTTTGCAGGAGTCCTAACTGCAGGTTTATCTTTGGGGTGCTTATTCCTTTCAGTCTATCTTCTTCATTACAAAAAGGCTCACTCAAAGAACGAGCACAGTGTTGAAGACCTACTATGTAAATATGGATCCTCGGTGCCAAAAAGGTATAAGTATTCAGAAATTAAGAGGATGACCAAATCCTTTAGTCACAAGTTGGGGCAAGGTGGTTACGGTAATGTGTTCAAGGGTAATCTCTATGATGGTCGTCCAATAGCTGTAAAAGTCTTGGGTGAGTCAAAAGGAAATGGCGAGGAATTTGTCAACGAGGTAGCTAGCATCGGCAGAACTTCCCATGTAAACATTG…
Tcordifolia_17493	Phosphatidylinositol 4-phosphate 5-kinase 1 [Cucumis sativus]	XP_004140328	>Tcordifolia_17493 GTGAGTTTGAGGCTCAACTGGCCACCAATGGAGCCTGCAATATGATTCCTTCGGGTAGCGGCGAGATATATGAAGTAGTTCTTTACTTTGGAATCATTGATATCCTACAAGACTACGATATAAGTAAGAAGCTGGAACATGCATACAAGTCATTGCAGGTGGATCCGACCTCAATTTCTGCTGTGGACCCTAAGCTCTACTCCAAGAGATTTCGAGATTTGGCTAGAAGGATCTTTGTAGAGGACAGGTGATGAAAGAAGAATAAGAAGATCACCATAGAAACATTTGGGAAAAAAATGAGAGCAAAAATGCTTTCCACATATCTATGTGACACAGAAACAACATGATCCTGATCAAGAGCGATGGAGGGCAAGTTCCTA…
Tcordifolia_17701	Serine/threonine-protein kinase STY13-like isoform X4 [Telopea speciosissima]	XP_043704352	>Tcordifolia_17701 ACAATTTGTTACTTACTGAAAATCAGAAGTCTGTGAAGCTTGCTGATTTTGGTCTTGCGAGAGAAGAATCGGTGACGGAGATGATGACTGCAGAAACTGGAACATACCGTTGGATGGCTCCAGAGTTATACAGCACTGTAACATTAAGGCAGGGAGAGAAGAAGCATTACAACAACTAAAGTAGATGTTTACAGCTTTGGGATCGTCTTATGGGAGTTGTTGACCAATCGAATGCCATTTGAGGGCATGTCCAACTTGCAGGCTGCATATGCAGCTGCTTTTAAGCAAGTGAGGCCAACTCTTCCTGAGGACTTACCTTCAGATCTTGCATTTATCATACAATCATGCTGGGTTGAGGACCCAAGTTTGCCGGCCCAGGC…
Tcordifolia_17734	1-phosphatidylinositol-3-phosphate 5-kinase FAB1B-like [Telopea speciosissima]/XP_043719110	XP_043719109	>Tcordifolia_17734 GGTTATTAGTCACTGTTACCTCCTCGTTCTCATCCTTGGCCTTGAACGGCTGAAGTTATATGGCGGTGATCGATTGATCGAGTTGTGGTGGCTGGGGGGGCCCTATTAGAGGGCCCCCCCAGCCACGACGGCTCCTCCGCCAGACCCCTGCCAAACCTAGACGCCCTTCCCCCACGCTTTGCCATTGACGAGTACCACCTGCTACCCCCAGACGACCCACGCCTCACCCGTGCCCTGCTGCTCGTGGGTGACCCCTGGCAGTCAGCCATCACCCTCCCTTCACCCACCCACAGAAGAGCATTCTGATGAACGAGAGTTACCTGAAGTTACCCGTTCTCTTGAACCTGCTCAACCTATTAAGTCGGCTGACATCATGGAAG…
Tcordifolia_17760	Serine/threonine-protein kinase D6PKL1-like [Macadamia integrifolia]/XP_042482379	XP_042482379	>Tcordifolia_17760 ATCAAAAGAAGGTAGGGAATGAATCACTTCACCGGTGCACATAATGCAAATAGCACCATGGATGTCTCTACAAGTAATATTGACTTTGAATCAAGTGAACCAGGTTTTCAATTATTGAACTTTGATCATAAAACTGTTGATGCTGATGTCAGTGAGATCTCAAGATCAACAGAAAATGGGGAACTCTCCCAAAGCTCAAAAAGTATTGTGGCTGACAACAGTTGTAGCACTTCCATCAGTGAGGAGAGCAATACAGCTGGGCCTGCATTTTGTGGGACTAGGCCCCACATGTCCAAAGATATGAGATGGAATGCGGTACGCCAGGTTGAAGTACAACATGGAAGCCTAGGAATGAGGCACTTTAAGCTGCTAAAGCAACT…
Tcordifolia_17942	Protein kinase domain [Macleaya cordata]	OVA14004	>Tcordifolia_17942 GCAAAACTTTGACAACGTGACACTTGTGTGGAAGGTGATGGTGATCTTGACGCTGCTCGTGATCGAGATCCCTTTTCTGAAATGGTATCACTATTACGTCTTCGAGATCCAACTGTTCTAACATTAACTTTATCTTCACCCTGAAATTTTAATTTACGGTGTAATGTGTCGATAAAACTCTCCTTGTTTGCTTTCTTTTTACTTCTTTAGACGAAGACTTAGCCCACCATGAAGGCATGTCTCTATAACACGAAATTGTAGAGATATACAACAATGTATTTCCAACTTCAATTTGTGTGAATATACAACATCAAAATAGGAACCAGATTTTGAGATCTAATGCTTCAGATGAAAAGAAGGTCCAATTGCTCTTTGTCCGG…
Tcordifolia_18069	PREDICTED: leucine-rich repeat receptor-like protein kinase [Lupinus angustifolius]	SBO16018	>Tcordifolia_18069 AGGGACTTAAATCCATGTCTGTTATTGCAGGTTCTTGTGGCTATATATTTCCAGGTCTGTTCTTTCTATTTCTAGTCTTCGTTCATTTGCACCATGATCTGTTCTTCATATTGGTCATCCTTAAATGTGCTGTTAGCTAGATTTGAGTTCTCTTTTCCGGTAGGTAATTTATGATGCTTGTTGGGTTAATTTTGATATTTCTTATTGGGTGTTACTGTCAGTAATCTTAATATTGTTTGTTTAAATCTTCTTGGATTTGCTCTTAAACTTGGAACAGAGTATGCTTACACGCTTCGGGTGAACGAGAAGAGCGATATTTACAGCTTTGGAGTGGTCATTCTTGAGCTTGTGACAGGGAAACGCCCAATTGATCCAGAGTA…
Tcordifolia_18124	Serine/threonine-protein kinase D6PK [Tanacetum cinerariifolium]	GEV65966	>Tcordifolia_18124 AGAAGAAAGGAGAAACCCTAATCCACCATTAAAGAGACCCTCGAGTTGGCCAGACCTCTGGTTCAAAGACAAGAAAATAGATCTGTTCATCCTTGTTCACGCGTTGCCGTCCAGCTTCTGTACCAGGAAGATGTCTCTTTGCTTCTTTGGTTCTTCCTCTTATTTGCAATGCAAAGAAAAAATGGCTAGAATGTGCTTTTGCGACGAAGGTTATATGGATAATAAGGAATTGGCGACGAGGAATAAAGAAGGGAGAGCGAGGGCTAAGAGAGAAATTCTAGAAATGTTGGATCATCCATTTTTGCCCACGCTTTACGCTTGCTTGGATCAAGGACAGCGATGGGAAACCCTAATCCGCCATTAAAGAGACTTTCGGGTAG…
Tcordifolia_18222	Probable leucine-rich repeat receptor-like protein kinase At5g49770 [Hevea brasiliensis]	XP_021684313	>Tcordifolia_18222 GCTGAAGTTGAGTTTGTAGTGATTCCATCATTCTGTAAGATAGTCTCAATCTCCCTCACGACATCGCTCATGGTTGGACGATCTGCGGCTGCTTCTTCCACACATTGCATCGCTAAGTCCACAAATCTATGAAAGCTGGTTGGACTTGTAGCAGTTCTGATCACTGGATCCATTAAATCCTTTAGGCCATAGTGTTCTTCATCGTGTTTGTTCAAAGCATTCCTCACCTCCCCTTTCCCCATCAAAGTCATCAAAATCACCAAAGTAATCATCATCATCCCCTCCATCATCACCCCCATCTCCACCACCGTGATAAATTTTCTTTCCAATATCTCCACCTCCTCCACCAATAGCAGTCTCAGGAGTAAACTTAGTTTGAG…
Tcordifolia_18256	GPCR kinase [Trema orientale]	PON92089	>Tcordifolia_18256 AACCTCGTCCATTTCAATCCGTAATTCCGAAGTCGCACAAATCAAAATATTCCTAAACACTAAAGGAAAAAATAAAGAAAGAAAGAAAAATATTTCTAGTTCATATTAGCCAGAAATATTCCAACAACAAAAAAAGGGAAACTCACTGAGAGGAATCATCTGAGCTGGCTGATGAACATGAAGAACACAAATCTTCTTCGCTACACAATTCTTCAAAGCCCATGCCAGAACCGACTTACTCTCCTTCACGTCTTTCCCTACCGCAACGTACACTCTCTCGTCATCCGGTCGAAACAAACCATCCTGGATCACTCCATCACCGCTCTCCTCTAATCCCGCCGCCACCGCGCCACAATCACTACTAATCCGCAACCTATCCA…
Tcordifolia_18280	PREDICTED: serine/threonine-protein kinase D6PKL1 isoform X2 [Nelumbo nucifera]	XP_010242617	>Tcordifolia_18280 TTGCACTAGAGTACCTGCACATGCTTGGGTGTATACCGGGACCTCAACCCGAAATATTACTGGTTCGCGAAGATGGGCACATCATGCTTTCAGATTTTGACTTGTCACTTAGATGCACTGTAAGTCCAACACTTCTTAAATCATCTTCCTCAATCATGGAGCCAGCCAAAAGTTATCAGGTCCTTGTGCAGAATCTAGTTGCATTGATCCCTTCTGCCTGCAACCATCCTGGGCACAAGTATCATGCTTCTCCCCAAGGCTTGCATCTGCACCTGTAAAACACCGGAAGCCAAAATCCGAACTGGCTTCCCAAGTGAGCCCACTGCCGCAGCTAGTGGCAGAGCCCACAAGTGCACGGTCCAATTCATTTGTTGGTACCC…
Tcordifolia_18523	PREDICTED: diacylglycerol kinase 4-like [Nelumbo nucifera]	XP_019051435	>Tcordifolia_18523 ATTAACAAAAACAACCATGGGAACCTCCGGCACCTCGACGTTCCCGTCAACAGCGCAGTGAACACCGGCATTGGGATCCTTGAAACGAATGGCAGCGCGCATTGCCTGACGAATGTACTCAGGGATCAAGAGTTTCCGCTTTAAGTCTTCCTTGTCAATTCGCACCCCAGAAAGACCACAACCCCTAAGTGAATCGACGAAGGAGGAACGTACGGCAAAACGAGACGACTCGCCGCCCGCCGACGACGGCGATTCCATGATCTGGAGTGGCTCCCGAGAAATGGGGGGATCAAATGCAAAAACGAATAAAAGTATATATCTTCGGAAGCTGTTCAATTATTGTATTATCAATGTCGTAGTGGACGGTGTTATTGTGAAAA…
Tcordifolia_18652	Calcium-dependent protein kinase 17 [Vitis vinifera]	RVW23630	>Tcordifolia_18652 CAACTTCTCATGGATTTAAGTTATAACTTTTATAATAAAGAAGTCAAAGCATTCAAGCTAGGAGTGTGAGCTGCTTCATGATCCAGCTATATTTATATGATAGAGTGTCAGTATATTTATATGATAGTGTTAGGCTTTCACACAATTAGGCTGATGAGTAAAACTGTGTTAGATAAAGGTACCAAATGCACTAGGATATAAGCTTCAAGTTGAAACTTACAGCTTGCATCAATGAATTAATCTCAGATTCATTTAGATTAGCACCAGCTCTTTCCAAACCAGTCTTGAGTTCTTCATAAGTAATGTGCCCACTATTATCTGTATCTATCATCTTGAACATTTCTTTTAGGCCAGCAATTTCCTCCTCAGACAGCCTCTCA…
Tcordifolia_18769	YbhB/YbcL family Raf kinase inhibitor-like protein [Vibrio vulnificus]	MBN8157060	>Tcordifolia_18769 TCGAGAAGTCCAATTTTCCTCTTAAACCAAGTGAAAAGAAGTTGACTAAGGGTGTCAACTTCTTTTCACTTGGTTTAAGAGGAAAGAAGTTGACTAAGGGTGTCAACTGTGTGAGAGTGAGAGAATGGCGAGTGAAGAATTCCGGCTGGTATCACCGGAGATAGACAACGAAGGCCGGCTACCGAGAAAGTACACGGGAGAAGGGCAAGGTGCGAAGAAAAACATATCGCCGAGGCTAGAATGGTACAACGTGCCGGAAGGGACGAAGAGTCTGGCTTTGGTGGTGCAGGACATCGACGCCCCAGATCCTAAAGGACCTATCGTTCCATGGACCCCACTGGGGTGGTGGTCAACATCCCGCCGACCATCAAGGGGCTCCC…
Tcordifolia_18900	PREDICTED: probable LRR receptor-like serine/threonine-protein kinase At1g67720 isoform X3 [Nelumbo nucifera]	XP_010260164	>Tcordifolia_18900 CGCTTCCCCTGATAGGAATCACTGGTTAAAACTTTGACAGCAATCTCCTTCCCATCTTTCAACTTCCCGTAGTATACAACTCCAAAACCACCAGAACCAATTTTCCTCTCAAAATTCCTGGTGGCATCTTCAATTTCGGAAAATGAAAAGCAATGTGCAGTCTCAGTGGTGGCATCTCCCTTCATAGAAGAAAAATGCTTCTGAACAGGCAAAACAGACGCACACTCATCTTCATCTGAATATCTCTTCTTTCCCCTATGCATAAAAAGGCAAGAAGCAACAGTGGCAATGAGTAAAATTCCTGCTCCAACAGATGAGCCAATAATGATGCTCATGGAAATTCCTTAACACTCTTTCCTTCATGAAGATTTACATTTCCT…
Tcordifolia_18943	Diacylglycerol kinase 3-like isoform X2 [Hevea brasiliensis]	XP_021643847	>Tcordifolia_18943 TGTTTCCATGGCTCGCCATCCATCTGCATGAATGCTTGTTTCCACTCTCCGCCTCTCAGTTGGAATCTAACAGCAGCAGCCTGTGCAATGTGTTTTGCAGAAATGAGTTCAACCATAACAAATGAAGCATGCCAACCTTGTTTCAATCCAAATATTTCTAGGAGTCCATCATCAGCATGGGCCTCAACAAATCCTCTCTTTTCCAAATATTCAGGAGATGGATTTCCCCAAGGATGTTTTCCACTTCCGTAGTGGTGCAAATTCAAAGCAACAATTGCCCTAACACTGGAAGGAACAGGAATATGTTCCCATTCTGAGCAATTGACCTTTTTAATTGACAGGCGCAAAATGTTATTGACACCCCTTAAACTAGGGTCACT…
Tcordifolia_19032	Putative LRR receptor-like serine/threonine-protein kinase [Vitis vinifera]/RVW98772	RVW39695	>Tcordifolia_19032 AGCTTTGGCGTTATTCTTCTCGAACTGATATCAGGTCAAGAGGCAATTTCTAAAGAAAGCTTTGGTGTGAATTGCCGTAATATCGTCCAATGGGCAAAAACACACATCGAGAGCGGAGACATCTACGGAATCATCGATCCTTCACTGCGGAATGAATTTAACATCCAATCAGTATGGAAGATCGCCGAGAAAGCGTTGATGTGTGTTCAAAACTATGGGAGTTCAAGACCACCAATATCAGAGGTGCTGAAGGAGATCCAAGAAGCCATCAGGATTGAGAGAGAATCAGAGGTAGCTGCGGAAGTTAACTCCAATGATTTGTCAAAAACTTCTACAAACTCTTCCATTAATTTAGGCCCTCCTGACTTGGTTGCTACTGA…
Tcordifolia_19082	G-type lectin S-receptor-like serine/threonine-protein kinase [Thalictrum thalictroides]	KAF5194431	>Tcordifolia_19082 CCCAACATAGGAAAAACAAATGAATGGTAAAATCTTCAAGAAATGGAGGTGACTCTTACAGAGTGATCAGCTGATCCAGTCAGATATATTGGCAAGGTTGGGTGCCAATCCACTGTTGTTATGGCTGCACTATGTGGGAGGGTTCTTAATCCCCTTGGATTTCCTTGGACCTGATATATGGGTGACCTGACTGAAGCTGATGTCACTAAGAGTCTCCTGTCATTTGCATCCAGTGCCATCTCATGTCTCGAGAATCTTGCATTCTCCTGGTTGCAAAATCTGCTACAATCTCTTGACCAAAGCACTTGTCCTTGGTTATGTAAGCTCCACTCAAAGATCTGCACTCAATAAATCCTATGACAAGTCAAGTTGCTCAACAA…
Tcordifolia_19134	Sphingoid long-chain bases kinase, partial [Thalictrum thalictroides]	KAF5182880	>Tcordifolia_19134 GAAGTTCCCCGTCAATGCCACAGCCACTGTGGGTGCTTTTACCTGGCTTTATCTTCACTGACTTTACCTTTATGTATTCCACATAGGGCAGTGAAATATGTTGACCTGATTGCAAGCACAATAAAAATCTCAACAACCTTAATCGCCCATTCCCATGAACCAGCAGTAAGTCCAACGCATTATCATCATGCTCAGCTTTGGGTGCAATCATCTGAGAAGTCAGACTCTGAACTGTTTTGCATGAATGATTACACACTAAGACACCAAGAAATGGACCTTTTTTTAAAACCCATTTTTCCTCATAACTGGGGGCTTCTTTCTTTTTCACGCCTACTTCAACATCATTGGCCGGTCCTGGCAGCTCAATAGGATTCTCTACA…
Tcordifolia_19210	Putative Serine/threonine-protein kinase PBS1 [Corchorus olitorius]	OMP14068	>Tcordifolia_19210 GTGTGGATGAAGATCCAATTTTACGACCAGACATGAAGGAAGTGGTTATTACCCTGTCACAGATTCTTCTTTCGTCAGTGGAATGGGAAGCAACTCTTGCGGGAAACAGCCAAGTATTCAGTGGGCTTGTGCAGGGAAGATAGATCATTCAAATGTAAGATGGTGAGTTTCCTATACGTCACTTTGTGCTACCTTTAATATTCTACTTTGGCCGGCTCCAGCTTCCTTTTTCTCCCCAAGTAGCTTTAATAATAGCTTTGTTGTGTGTGAATGTACAGTAAATGGGAATAAATCAACCCACTACTGCAGTAGTGACATAATGATATATAGCGAAAAAGATGCACGCCCTCACCCTCCTGTCTAAGCGACTTTTACCATTT…
Tcordifolia_19346	Inositol-pentakisphosphate 2-kinase-like isoform X1 [Telopea speciosissima]	XP_043709717	>Tcordifolia_19346 ATGTCTGTGTATCTTAGCCTGTGTAGGAAGACATTAGATGCTTATGATGCTGGCAAATGGCAATGGGATACCTATAAAGAAGTATGTTGTTCACAGGATCCAAAATGAAAAAATAAAAGAAAATTAATAAGAATAAAAATTGATATTTGCTCGGAAAGGAAAAAAAATAATAAGTAATACCTCTCCTTGATGACGTTTTAAACCTTGAAGCATTCTAAAATGAGACACTCTCCTTTTAATAGAATTTTCTTTGGCAATGAAACCTGAAGATGGAAGGAATCCACATTTTGGCTGCTACCTCAAAGGTCAAAACCAACATATAACTCGATGTTATTGCAAATGATAAAATTAACGAGGGAAAAATAAGAAAAAGGAGAAAG…
Tcordifolia_19426	L-type lectin-domain containing receptor kinase VIII	XP_042506347	>Tcordifolia_19426 TGAGCTGGGAATTGAGCTAAAAACTGGAAATCTTGTGAATGTTTGGATTGATTTCGACGGCCCGTCTCGACTGTTCAATTTATCTGTTTCTTATTCGAATCTCCGGCCGGATTTTCCGTTCTTGTCGTTTCGCCTCGATTTGGAACGCTTCGTGAACGATTTCATGTTTGTCGGCTTCTCCGGCTCGACTCAGGGCAGCACCGAGATTCATAAAATCGAGTGGTGGAGCTTCAGCTCTTTCTTCAGCAGCCGGTTTTCCGCAACCTGCGCCGCCTCCAACGGTTAGTTTTAATGCGCCTCCAACGGCTAGTTTTACTGGGCCCCCGGCGCCGGATTTTACTGTTCCTTCTTCTTCTCCTTCAGAATCTGAGAAGGCCGGT…
Tcordifolia_19457	Calcium-dependent protein kinase 1 [Vitis vinifera]	RVW58096	>Tcordifolia_19457 GCCCTTACTATGTAGCACCAGAAGTTCTTCGAAAGCATTATGGACCAGAAGCTGATGTTTGGAGTGCTGGAGTGATTATTTACATTTTATTAAGTGGAGTCCCTCCATTTTGGGCTGAATCTGAGCAGGACATATTTGAACAAGTCTTGCATGGTGACTTGGACTTTTCATCAGACCCATGGCCTAGCATCTCTGAAAGTGCAAAAGATTTAGTGAGGAGAATGCTTGTTAGAGACCCCAAAAGGAGGCTAACTGCCCATCAAGTTCTATGTCACCCTTGGGTTCAGGTTGATGGTGTGGCTCCTGACAAACCTCTCGATTCTGCAGTTCTCAGTAGGCTAAAGCAATTTTCTGCAATGAATAAGCTCAAGAAAATGGCT…
Tcordifolia_19512	Lysm domain receptor-like kinase [Thalictrum thalictroides]	KAF5205977	>Tcordifolia_19512 GTTTTCGACTCCAATAACAACTTCGAAATCACTCCCGCCACGTGTCTCATATCTGGTCTTCTCTGTGGCTCCACGTCGACACACTCCAGGGCTAAACGTGTCAACTTCTCCGCAACCTCTACAGGGTACGAGTCCCTCAATCTCCGGTCTACCCATCTCCGAAGCCCCCACGTATCCCCGGACCTCACCGCTAAGCTCGCAGTTTGGATGACCGAAACCCTACTGAACTCCCCGGTCTCGTCGTTCAACCGGTACTTCAACGGCTCTTCGCCGGAAAGCAGCTCCAAGATCACTACGCCGAACGCGTACACGTCTGATTTCTGTGTCCCAATGCCGTCCGATTGGAACTCCGGCGACATGTAGCCTCTCGTCCCTTGCAA…
Tcordifolia_19660	Mitogen-activated protein kinase kinase kinase npk1 [Thalictrum thalictroides]	KAF5188939	>Tcordifolia_19660 CTCAGAGGACTAAACCCATTCAAAGTGTTATAGAATTCTTCATAAAGCGGTGTTTGCAGCTTCTTCAGATCAAGGGCCTTCTCATCAAGGAATGCTCTGATCTTGGATTCTGTAACTTCCTCCTCATCTTCATAGACAGGCTGGCCACAAGGAAATGTGAAGTCTTTCTCATCCTTCACAGACATTGAAGGATCTCTAACAGCACCATCAACTAGTTGACCCAAGTCCGTCTTCAACCCTCTTTGATTTGGTTCAGGACTTTCATCAAACTTGCACGACCAATCATCAGAGGGCTCACACATAGGATTGAAACTCTTGTTAAAGTCATTTGATACAAAGCCAGAATCAAACTTGACAGACCATCAACAAATTCATCCTTG…
Tcordifolia_19725	Brassinosteroid LRR receptor kinase BRL2 [Vitis vinifera]	RVX06791	>Tcordifolia_19725 ACATTAGAGTGCCACACACTCCCCAAAACCCTGCTATAAATCCCAATACCACGCTGATAAAAATCCCTTGTACCTCAGAATTACCTTCATCATCGTCACCATCATCGTTATCACTCCCAGTATGGGCAAACCCTTCAGTGTCATCACATCTTTTCTTTAGTAAAGGCCCGCAAAGCTTAGGATTTCCATCAAAGATGGATGCGTTATCCCCACCAGGGATTGGATTTGAGTGCTCGTAGGAACTGGCCCAGATAAGTCATTGTTTGACAAGTTCAAGTGATTCAACTTAGTCAAGCTAGAGATGCTTATAGGAATTGAGCCGCTAAGCTGATTTCTTGATAGATCAAGTGACTCTAGCATTTGAGGTGCCCAATGGTAAT…
Tcordifolia_19980	Pyruvate/phosphoenolpyruvate kinase [Tanacetum cinerariifolium]	GEV56247	>Tcordifolia_19980 TAACTCCGGATGCAGTCTATGGTCCTGATGGCTCCAACCCTTTCTCTGGGATATGGTCTCGCTCTTTACGAGTTAAAATCACCGGTAGAGATTGGAAGGAGAAGCTTGAAGTGATGATACCTGCTGGGTTCCTGGACAATGTTACAGATTTTGTACCTGCTTTGGGTGGTGTGAATCTTAAAGCACTATTAGCTGATGCAACTGGGGAACCAGGAGGGAAGGTACTGATAGACATTAACGATGCCGTTGGAGACAGGATTCAAGTCTTTCTGGAGTAAAATTATGAAATCCATGAGATTCATTTCCCTCAGGAGAACAAATGGATTGCAGAAGAAGAGTTGGGAAATAACCAGGCTGGACGTGCACACTTCATTGCTGTA…
Tcordifolia_20045	Pantothenate kinase [Thalictrum thalictroides]	KAF5182661	>Tcordifolia_20045 TCATTTTATTATTAGGTTCTTTGATTAAATTGGTCTATTTCTCGAGAAGTGAGGATCGCCCTGTTGATGACAAAAGGAAGAGATCATTGAAGGAGAGATTGGGAGTTCCCAACGGCAAACCTATTCTTGGAGGAAGGCTCCATTTTGTGAAGTTTGAGACCACCAAGGTCAATGAGTGCTTAGATTTTATTCATTCCAAGCAGCTCCACAGAGGTGGGAATGATGCAAGAGGTTGGGATTCTAATGCGAATGTCAATGACAATGCTATAATTAAGGCCACAGGAGGCGGAGCATACAAATTTGCAGATCTCTTCAAAGAGAGGCTTGGAGTTAGTATTGCTAAGGAAGATGAAATGTACTGTCTTGTTGCAGGAGCAAAT…
Tcordifolia_20285	Serine/threonine-protein kinase ATM isoform X2 [Telopea speciosissima]	XP_043704321	>Tcordifolia_20285 TATGAGGCTTAGAGACTCAAAGCAGGACATTGTATTGTCAATTCACCATGCAAGCATGGAAAGTACTGAATACATATATTCTTCAATACTTAAACTTCAGATTTTAGAACACCTTGGCATTAGCTGGGATTTGCGTTGGAAGCCAGATGAAAAGAAAAAAATCCATCAAGAAGACCAAAAGATTTTTCATAAACCGCACATTCTTACAATGGATCAGTTGGAGCGCCTGGACATGGATTGGGGTTTCATCATGAGACAAACGCAGCTGCATATGAATTTGCTTGAGCCATTCATTGCATTTAGGCGAGTGCTACTTCAAATTTTGGGTTGCAAGGATTGTATGATTCTACATCTTTTTCAGTCTGCTTCCATGCTTCGAA…
Tcordifolia_20374	PREDICTED: diacylglycerol kinase 2-like isoform X2 [Nelumbo nucifera]	XP_010242763	>Tcordifolia_20374 GACATTATCATACATGGCTTTGGCATTTTTGTGCACTACTCCATTTCGGTTGCCTTTTATATTGGGAAGAGAACCACTTCTCTTCAAGGCCAGTTCATTCTTCTTTCCATTGCAGGACTTGTCCAGATCAGCAAGACCATTTAGAACATAGTCAACTGCTGTTGCACCTGAACCATCTTGCACTTTGCAATTGAGTGTCCCATTACTTCCTTTTTTGTTCAGTTGACGCCTTCTTCTTATCTGCCCACGTACTGATGAAGCAATGATCTCCTCTGTGATAGAACTAAGCATTGCGCGGGCAGTCGTTCCTTTATTTGTTTCTTTCACACAAAGTGGAGAAAGAATAAGTCTTCTAAGAGGACCCATGTCACAAACATTAC…
Tcordifolia_20404	Serine/threonine protein kinase [Pseudomonas mendocina]/ARS47429	WP_148117290	>Tcordifolia_20404 GGCAGGCTTGGCGCGAGGTCGCGCAGCAGCCGCTGCTCGGCGATGGCCAGCAAGGGGTGCTGGCAGAAGCGCTGGGCGCCATCGGGCAGATGCATGCTCAGGGCCTGTGGCAGGACGATCTGCATCTGGACAACCTGCTGCGGCACGAGGGCCGCCTGTACCTGATCGATGGCGGCGGCGTGCGCTGGGAAACGCCGGGCCAGCCGCTGTCCCGCGCGCGCGTACTGGAAAACCTCGGCGTGTTCTTCGCACAGCTGCCAGCCGAGCTGGATCCCTTTCTCGAAGAGCTGCTGATCCACTATCTGCTGACCAATGGCGAGCACGCGTTGCCTCTGGAAGTGCTCCAGGCCGAGATCGCCAAGGTGCGTCGCTGGCGTCTG…
Tcordifolia_20429	Somatic embryogenesis receptor kinase 2-like [Cucurbita moschata]/XP_022930133	XP_022930132	>Tcordifolia_20429 GGTGGCGGTGAAACAAATGGAGGCGGCGGAGAAAATGGCGGTGACCCTGGGCATGGTTTTCCAGTAACAAGACCACATAGACCCATATTATTAGCAAAACTTATGGGAGTAAATAATGAAAAGGAACCATTGTCTGGCACTGGTCCTGATAGTCGATTATTGGACAGATCCAAAACTTGAAGTGCAGTAACATTTGTCAAGGACATAGGTATGCCACCCGTCAGACTGTTGTTATTCAGCCGGAGGAAGCGCAGCTTGGTTAGCTTGCCCAATGAATCAGGAATTGGACCACTAAAATTGTTCAAGTACAGATCCAAACTCACTAAGCTTGTCAAATTCCCAAGATCACTAGGAATTGGTCCACTTATGTTGTTACTGTA…
Tcordifolia_20642	Calcium-dependent protein kinase 21 [Perilla frutescens var. frutescens]	KAH6768813	>Tcordifolia_20642 GGGTTTATTACTAGAGACGAATTGGAATTGGCCATGAAGGATCACGGTATGGGTGATGAAGCAAGCATTAAGGAGATAATATCAGAAGTGGACACAGATAATGATGGGAGAATAAACTATGAGGAGTTCTGTGCTATGATGAGAAGTGGAATGCCTCAGCAGGGGAAGCTCTTCTAGTTCTAACAATACCCATCCTTTTTCTTGCAACTGATAATAGCATTATCTTGACGAACTTGGCGTAAGGGATCTCATGATCAAGGAAGAGCGTATCTAAGGACTAGGAGCATTGCCTTTGCAGGTACAAGGTTTGATTTGTGGTATATACCACCAGTGTGTATTTTCTATTGATCTGTGCCACCACTTGTTTGCTAAAAAAAAAA…
Tcordifolia_20658	PREDICTED: receptor protein kinase TMK1 [Prunus mume]	XP_008244390	>Tcordifolia_20658 CGTCAGTACAGTGGCTGAGCTGGCCGGCCACTGCTGTGCCCGAGAGCCATACCAAAGGCCCGACATGGGTCACACGGTTAACGTTCTATCTTCACTAGTAGAGCTCTGGAAGCCAGCGGATACCGACGCAGAGGACATCTATGGTATTGATCTAGATATGACTCTGCCTCAGGCGCTTAAAAAAATGGCAAGCGTTTGAGGGCAATAGCTACATGGACGGGAGCTCTTCCTCTTCCTTCCTTGCCAGCGTCGACAACACCCAGACCAGCATTCCCACAAGACCATCGGGATTTGCCGACTCGTTCACATCTGCTGATGGGAGGTGAAATATTGCAGATGAACAAAGAGAAAGAGAGAGATAGATGGAAGATAGAAATAGA…
Tcordifolia_20686	Leucine-rich repeat receptor-like tyrosine-protein kinase PXC3 [Telopea speciosissima]	XP_043692282	>Tcordifolia_20686 TTTTCTTTTAGCCATTGCCATTACTTGAGAAAAAGCTTTCCTGGGTGAGACGAAAATGGCATTTCTGGGCCAAGTTTTTCTTCTAGCTGGGGTTATTTTCAGAGTACTTCTTCTTGTGGTTTCTCAAAGAGATGAAGATGATCTATCTACAATGCTTGAGCTGAAGAACCAGCTTGTTTTGCCATCATGGGCAGCTGCTTCTAACTCTTCAGATTACTGTTCTTGGGTTGGAGTTCACTGCTACTCAAACCAGTCACTGGTAGAAGCACTTGATCTTTCTCACCAACAGCTTGGAGGTAATGCAACCTTAATCTCTAAGCTTAAAGCTATCAAAAGGCTAGACCTTTCTTATAATAATCTTCAAGGACAGATCCCTCCTT…
Tcordifolia_20947	Galacturonokinase-like [Papaver somniferum]/RZC71907	XP_026404871	>Tcordifolia_20947 TCTCTCTACTAGAAAACAATAGAATCGTGTTTCATGTAGAAAAAGAGATGTCAAAAAAAACAAAGAATCAATGAAATATGTGGATTGAAATTGATAAAAAAAATTATAATCGATGAAGGTGAGAGTGTGTAATACCGGTTTGGAGTCGGCTCATACGAGGATACGAGCGTGGTCGCCTGCTTCGCATATAAGTACGGCATTCTCATTGTTGAGCTGATTGGCCAGCTCTGGTTGGACTTTCTTATATTCATTCCTCACAAAGGTTGCAGCCTCGGTTGCATGATCAGCTTCAACAAACGCAAAACAGCAACCTCGGAATCCAGCACCACTGAACCGTGCTCCAACTACTCCAGGTGTTCTCAAGAGAATTTCATATAAAT…
Tcordifolia_21056	Uridine kinase isoform X1 [Olea europaea subsp. europaea]	CAA2958405	>Tcordifolia_21056 GTAAACAAGGAAATTCCAGTGCTGGAGGCCAGGTCTATGGACGAGATATATGATTCTTTGGCTGAACGTCTTGTTCCTACAGCTGCAGCAGAATCAAACCCAAATCTGAAGTATATAATTGGTTTAGCTGGTCCTCCTGGAGCTGGAAAGAGCACTTTAGCATCTGAAGTAGCTTTCCGAGTAAACAAGCTATGGTCTCAGAAAGCTTCTGCCATGAATTCCCTTGTTAGCTCTCCTGATGTTGCTCTTGTCCTTCCTATGGATGGTTTCCATCTTTACCGTCATCAGCTGGACCAAATGGAGGATCCTGAAGAAGCTCATGCAAGGAGGGGAGCTCCATGGACATTTAATCCAGAACTGCTACTAAAATGCCTCAAGAC…
Tcordifolia_21097	Hexokinase-1-like protein isoform X1 [Cinnamomum micranthum f. kanehirae]	RWR72499	>Tcordifolia_21097 AGTATGAATGGAACTTTGAGTTTTGGTGGAACAGTGTCACCAAAAAAGGCAGCTTCTTCAGCCATTTTACATAAAACTCTGCGTACAATGTCTCCCAAGTACATTCCAGAGATTATCTTCTCAAAAATATGATCACCAGGGTTTAGACTGTCAGCATCCAATGCATGATCATATTCTGTCATAGGAAGATTAGATGGCCGGAAGTTACCCCACTCCATATTGATAACCATTTCTTCAGATTTGGGCAGAAGATTATTACGCAACTTGGGAATTGCAGCTGCACGCTCTACATAAGCTGCGTTTGTTCCAGTACCCAAAATCACAGCCGCAGCAACATCATTATTGAAGTATCTACCACCAGCTAATGTACCAATTGTATC…
Tcordifolia_21165	Non-specific serine/threonine protein kinase [Thalictrum thalictroides]	KAF5182108	>Tcordifolia_21165 CATGAGAAAGGGAAAACACTTTTCTCCCCAAGCAAACCAATGTGAATCAAACAGTAATTTACACCAGTTCCATGGCAGAAGCACTGTGGATTAGAATTATAAAGTAAAAAAAGATCTGCATCTACAGCTTGAGTAGCCGAAGCAATTTGTTTGAAGTTAACTCATTCAAAAGTTAACTTGAACTTGTTGTCTTTTGTATGCTAACAGGTTAATATTAATGTCATCATAGCTGTGAAGCTCATTCTTCCTCCTACATGTAGTGTAGAAGGAAAGTTTAGCACAAGGACTTGACACTTACCCGCACTTGCTGAGAAAGTGCACTTAACCCGAAGTCTGAAACTTTTAGGACACCATCCGAGTCCAAAAGCAAATTTTCAGGC…
Tcordifolia_21192	Probable inactive receptor kinase RLK902 [Juglans regia]	XP_035546660	>Tcordifolia_21192 ACATGGTCGGGCGCTTATCAGGGTATTGAGCAGCACAATCTATAGCAAGCTGTAGAAGCTGAACCATTTCTTCCTCCACATTCTGGTACCTCAGAAGCTCAAGATCAAAGACCTCGGCAGTCCACTCTTCTCGAACCACAGATTGCACCCACCTTGGTAAGTCGACCCCTTCCTCATTGAGGAGGGCATGAGTTGGGGCTTTTCCCGTCAACAATTCCAATAGAAGGACACCAAAACTGTAAACATCAGCCTTCTGAGATACCTTGCGAACATCAGTAACCTCAGGAGCACGATAGCCAGCAATGCGATTGGGAGTTGAAGTAGGACCAACAAGCTGGGCAAGGCCAAAATCAGAGACACAGGCTTCATAATTTTGGTGA…
Tcordifolia_21252	Cyclin-dependent protein kinase inhibitor SMR10-like [Macadamia integrifolia]	XP_042474839	>Tcordifolia_21252 ATCTGATCATCTGAGAACAGCAGCACTTAATCATCTTTCTTGACTTAATATTAAACGGATCATCTTGGAGTAGAAATTTAATGTTGCGTGGATTCTTTCTTGGGCCTGCTCATCAGTTTTGATCTTGTTTGATCCTTCGCACCATTTGAACTTCATGAAACCAAATTCGGTCTTTAGAAGCTGATCATACAGACACATTAATAGTGTAACATCATTTTGTTGTCATCTCTGACTTTCTTAATCTTGCGGCCAAGATCAGCCAAAACTGCCGGTGGAAACAGCAGATCGATCTCTTCCGAAACATCTGTAATCCGAATGGATTGTCGGGGTTTCGAAGAAGAAGAAGAAGAATAAGCACAAGCTTTCCTTTTCTTGAAGGA…
Tcordifolia_21268	Carbohydrate kinase [Macleaya cordata]	OVA04189	>Tcordifolia_21268 AGATTCAAATCTAAACATTGTGACATCAGAGGCTGTTCACTTTGATTCTGAATTGCCACATTACAAAACAAAGGATGGAGTTTATAGAGACCCGTCTGTAAGTGGTAGAATTGTGTCACCTACTCTAATGTGGGTCGAGGCGTTGGATCTCTTGTTAGATAAACTTGTTAAAGCAAAACTTGAATTTGGAAAGATTGTGGCTGTTTCTGGTAGTGGGCAGCAGCATGGTAGTGTTTATTGGAAGAATGGCAGTGCTGCAAAACTTGCATCCTTGGATCCTAGTAAAAGATTGAGGGATCAGCTTAATGGTGCATTTGCCATAGAGGAGTCTCCAATTTGGATGGATAGTAGCACAACTGTCCAATGTAGGGCAATTGAGG…
Tcordifolia_21330	Putative serine/threonine-protein kinase SIS8 [Vitis vinifera]	RVW79660	>Tcordifolia_21330 ATTTTGGATGCATAAGATGAGCTAGTCGAAGTGAGCAGCCTCAACTCACAGTGTTCCATAGAATACCTGCCTTTTTCTGCAAAAATTGCTTCAGAGATCCGTTGACCATAAACTCTGTCACAGTTGCTAAAGATCCATCAGGACCATCACGAACAATCCCATAAAAGGAAACAACATTGGGATGATGCAATGAACTCAATATTAAAGCCTCCTTCCAGAAATCAGCAATCTATTAAAAAAAAAAGACAATGAATTAAAAAGCAAACACCAAACAAAAGATTGCGCTGATGGTAAAATAGCATGATTTACAGAAAGAACAGCATTTTGCAAATTGCTTTGATTTTTTAATTGCTGCATCATAGCATTAACATTGCCAAAGT…
Tcordifolia_21792	Serine/threonine-protein kinase EDR1-like [Macadamia integrifolia]	XP_042476145	>Tcordifolia_21792 TTTTTTTTTTTTAGTTTTTTCCTGTATGAGATGAGTTTAGTAAAAAAAATAACTGCTACCTGCTCTTTGTAGCCTGGCCACAAACAATTCTCTTAATACAACAGAGAGGCCCTTTGCCTCTACTACTCTATTTCAGTCTTGACCTTGTTTCTCTTTCTACAACCAGATGATGCAAATGCTTAAGACGGGACATAAGCTGTGAAAAAGAGGGCCGAAGGTTTGGGTCACTCTGCCAACAGTCCCGTATTATTTGAGCAACCATTGGATCAACATCTTCAGGTATTTCAAGCCTTCTATTCTGAAATCCAACAGCTCCAACAACTTGCATTGGATTCATCCCACTCCATGGCATACGCAATGTGGCCAACTCCCATACTATC…
Tcordifolia_21926	LysM domain receptor-like kinase 4 [Telopea speciosissima]	XP_043712117	>Tcordifolia_21926 CTCGAAGCTAATAAGCTTACTGAGAGTGACAACACCATTTATCCCTTCACGACCCTTCTTGTTCCTCTCCAGGTTCCACCATCTAGTTCTCAAACATCAGAACCACAACAACCACCAGCACAGTCTCAACGACCAACTTCTCCCATGCCTCCAACTCCATCCAAAGGAAAGAGTAACGTTTGGATCTACGTTGTTATTGGAGTTGTTGCAGTCAGCATTCTTGTGTTGGTTCTCTGTGTTGCAGTGTTCTTTGTGTTCTTTCGTGACAGGAGAAAGACCAAAGCTGAACCAAGACAGAGTAAAACTGAACAATTTATTGAGTCAGGTAGCGTTGCGAGTTATGAAAAACCACTTAAAACAGCAGAGGAAGAGTCAGAAGA…
Tcordifolia_22070	NSP-INTERACTING KINASE 2 [Spatholobus suberectus]	TKY64994	>Tcordifolia_22070 GAAGAAAATTCACCAAGAGAAGAAGCTAGATATGCTGGTCGACAAGGACTTAAAGAACAATTTTGATAGAATTGAGCTGGAGGAAATGGTTCAAGTTGCTCTACTTTGTACACAGTATCTTCCGGGCCATAGACCGAAGATGTCTGAAGTGGTCAGAATGCTTGAAGGTGATGGACTTGCAGAAAGATGGGAAGCTTCTCAAAAAGCAGAAGCAAGCAAATGCAAAGCTGCCCATGAATTCTCTTCGTCAGAGCGATACTCTGATCTCACTGATGATTCTTCATTACTAGTGCAAGCAATGGAGCTTTCAGGGCCAAGATAAACATCCATCATCTCCAATGATAGAATCAAGAAATAAAAAGAAGAAAAAGGAAATCAAA…
Tcordifolia_22238	Phosphatidylinositol 3-/4-kinase [Macleaya cordata]	OVA04911	>Tcordifolia_22238 TGGTTAAATGACCATACATCTTTTCAAGTATTGTCACACAAACATCATAAAGGCCTTGTTTTCGGGCAATGTGAGCAAGCTTGTTCACATTCCATGCTTTGTCACGGTAACCAAGGTGATGAAGTTGTGGATTTGTGGAGCCAAAGTCCTTGAATGCATCTATAACAGAATTATACATCTCATTCCTCCATTGGAGTAAATCATACCAAACAGACAAATTGTCCCATTCATTTGGAGTCCTCAAGCGCCATGTCTCAAGGATGTCCTTCAGTTCCATGTAACCACCACCACCATGAACACCAACAACAGAGTTTCCAGAAAGCTGCTTGTTCCCATTGGCAATATCCATTATAATTCGAGCTGACTCTTGGACTTCAACC…
Tcordifolia_22240	PREDICTED: adenylate kinase 2, chloroplastic isoform X2 [Nicotiana sylvestris]	XP_009758752	>Tcordifolia_22240 CATTGTCAATTTGGGCGAACACATCTTCCTTGGGAGCATTTCCATTGACCTTGATTGTCAAATCTTTATATATCGAAAGAACGTCCTCCACATTCTGATGATGAGTATGCAAACGTAACTTAACCTTTTCTTCTGTGTCATCGAAGCGTTGAGTAAGTCTGGAAGCGATTTCCTCATTTTCAGGGGTTGAGTACTTCAAGTGATATATCTTTCCAGTAACTGGATCAAGCCTACGACCAACCACTCTCTCAACCAGAATCTCCTCAGGGACATCTAGAAGAATAAAAGGTCTGGCCGAATACCAAGGTCCTCAAGGGCCTTTGCTTGAGAATAGCTCCTAGGATATCCATCCAAAAGCCAACCATTTTCTTGAGCATCTG…
Tcordifolia_22248	PREDICTED: G-type lectin S-receptor-like serine/threonine-protein kinase LECRK1 [Nelumbo nucifera]/DAD22578	XP_010245281	>Tcordifolia_22248 TATGAATTCCATCACAAATCAATATGATCAGAGAAAAGGAGAAACTAACAAAGGGAGTAAGAAAAAGAATACAATTTTGGTCATCATTGTTGCCATTCTTCTATCCTGTTCCATTCTCATCCTGGTAATATCTGGTATTGTGATTTATAAAAACCACGCCAATTACTCGGCCTACCGTCAGATGCTGCATCCTCTCGGATTACCAGAAGAAATATCACTGAAATCATTCACTTACAATGAGTTGGAGAAAGCAACTGATGGATTTAAAGAAGAGGTGGGTAGAGGAGGTTTTGGGATAGTTTTCAAAGGAACCTTGCCAACAAGCATCCCTGGTGATCACCAAAGAATTGCAGTAAAAAGACTAGATCAGAAATTACTTG…
Tcordifolia_22286	G-type lectin S-receptor-like protein serine/threonine-protein kinase B120 [Gossypium australe]	KAA3478850	>Tcordifolia_22286 AAATCTGATGTTTTCAGCTTTGGAGTTTTGGTACTTGAGATAGTAAGCGGGAAGAAGAACAGAGGATTTTATCGTTCCAGCAATGAACACAACCTTCTTGGACATGCATGGAGGCTATGGAAAGAAGGAAAAGCTTTAGAGTTGATGGATACAACACTAAGTGATTCATGTGTAGATTATGAAGTGTTTAGATGTATACAAGTAGGGCTATTATGCGTTCAAGAACGGGCGGAAGAAAGACCTACAATGTCTTCTGTGGTTTTGATGTTGAGCAGCGAAGCTGTGGCAATGGCACAGCCAAAGCAACCCGGGTTTTGTTTAGTTAGTAGTCCCTTTGAAACAGAATCATCTTCTAGTAAGCAAGACTCTTGTACTGTGAA…
Tcordifolia_22385	Protein kinase domain [Macleaya cordata]	OVA02699	>Tcordifolia_22385 TCTCTTGTGATCCAAAACAAAATTCACAAAAGAGTCCAGAATGATGACATTTTCTTCCATGTACTTCCATTCTTTGTTCAGGTTGGAGACCATTCCAATGATAAAAGTCTTTCACTAGGGCATCATTCACCTCATCCATGGACGCTTTATTAAGAGTAACTGACTTTTCTAAGCAATTAATACTCGTTACAGAATGAAATCCTTCTGATGCAATATTTAAATGAGATGTCTCCTTAATTTGCTCGTCTGCATCCAAAGTTGTAACAAACTTGTCCTCACTTGGACAACTAAGGAAGTCAGTTCCTGTAAAGGACCGATACTGTGAGTGACCCCTGTCTTTCTCATCATACCAGTTCATGTCATTCAATATATCAGAATCA…
Tcordifolia_22387	Leucine-rich repeat protein kinase family protein [Thalictrum thalictroides]	KAF5176619	>Tcordifolia_22387 CATTCCAAACTTAGGCTGACATATCTTATCATATTTATACGAAAAGCCAACAATTTTGTGCGGTGCCACTTAGATTTCTGGCTCTTAAATGCAAATAAAAATTTGGTTACAAGCATAAGAAGACAAAAAAATAGATCTATGAGCAAGACTTTTCCCAACAATAGTCATAAAAAAAATTCTTACAAAGTAATAACATGATTTCTAGCAACTGAACACCAAACACCAATCCAATTGCAAGGGTTTGGATCAAGTGCATTCCACTAGGAAAGAATGAAAAGTGGGTGGTCGTATATGGCTTCCTTAAAGCTTGCAAGAGCATGGACTATACCAAAATCAACACAGAATTCCAATTTCAACAAACCCAAAGGTAAAACTAGATT…
Tcordifolia_22469	Leucine-rich repeat protein kinase family protein [Actinidia rufa]	GFS45056	>Tcordifolia_22469 GCAGCTGAGGATGGATTCAAGGGTAATTTAGTAGATTGGGTAAATCAGCTGTCTAACTTGGGTCGTATTAAGGATGTCATTGATAATTCTCTCTGTGGAAAGGGGCACGATGATAACATTCTGCAGTTTCTGAAGATTGCATTTGCTTGTGTAGTTTCCAGGCCGAAGGAAAGGTGGTCTATGATCCAAGTTTACCAATCATTGAAAGCCATTGGTGAGGAACAGGGTTTCTCAGAACAGTTTGATGAGTTTCCACTGGTTTTTGACAAACAAGATTCTGATAATCAGGAGTAGTAGTTCTGGTAGGAGAAGCAATGTTCAATTTCTGCACCCTCTTTCATCTTGTACACTATTCAACAGGTGTTTGTCAAGTTAAAATG…
Tcordifolia_22623	Serine/threonine-protein kinase 11-interacting protein [Thalictrum thalictroides]	KAF5183302	>Tcordifolia_22623 GAGTTATGTGTCCTTGCAACCCTTCCATCTCTGCAGAGCTTATGGTTGAAGGAAATCCCATCTGTTGTGCCCGATGGTACCGAGCACAAGTGTTTGCCATTTTCACTTATCCAGAAAGGTTGAAGTTAGATGAAAAGGAAATTACCACGAAGGAATCATGGAAGAGGCAGATTATTCTTGCAAGCAGGCAGAAAAAGCCTGCTGGATTTGGATTTTATTCTCCTGCTAGAGACAATGCTGAAGAAGAAGGAAATTTGAACACAAAAGGAAAAACTATGTCGGCTTGCTATGATTGAGGATGATGAATGTAAAATACTTACTGGTTTGGAGGCCACTGAACAAGAATCACCATCATGCGACAGTGATATACGAAGCAGAGA…
Tcordifolia_22772	Shaggy-related protein kinase epsilon-like isoform X2 [Durio zibethinus]	XP_022740392	>Tcordifolia_22772 AACTCCAATACCTCCATGAATATATGCTAATGCTCTACAAATCTGATAGGTGTAAAGCTTGACATATATCAGAGGCATTCGTTGGTTTGCCCTGCTGTAGTGTTTTGCAACACGGTAAACTGTCTCAGGTACATATTCAAGCACCAAATTGAGATAAAGCTCATCCTTCTCAGTAGTTGAAAAGAAGCAATGCTTCAGAGACACGACATTGGGATGATCCAGGAGACGCATTGTTTGCAACTCTCGGTTCTTGTATCTCTTATCTTGCAAAACCTTCTTGATTGCTACAGTCTCTCCTGTTTCTAGGCATTTTGCCTGAAATACAATGCCAAATGAACCATTCCCAACAACACGTTCTGCCATGTAACTTATGGTCTGTT…
Tcordifolia_22837	Protein kinase domain [Macleaya cordata]	OVA00646	>Tcordifolia_22837 CCTCTTGCTTATACCCATATCAGAGACTTTTGCACATAAAGCTCTCTCCTTAATAATCAAGACATTTTGTGGCTTCAAATCTCGATGTACAATTCCCAATTCATGCAAATGTGCAAGGCCAGCAACCACGTCCCTCATCAATTTCAGCAACTGGCATGAAGGATATCCATTTGTCCTCCACAATTTAACATCCTTGTCAATTTCCTTCATAGAATGCAATCGAGCAGTGTATCCATTTACAAAGTTTACAGTCTTGCCCTTGGTGGATATCAAGTCTTGAGAAGAGCCAGAGCATATGAAAATTAAGTCATTTAGGCTACAAGTACAGAGCTCCAATGAAAGATACACAAAATCTGAATCATACTCCACCCCATACCATC…
Tcordifolia_23135	Hypothetical protein F2P56_012449 [Juglans regia]/XP_018816090.2BRI1 kinase inhibitor 1-like [Juglans regia]	XP_018816090	>Tcordifolia_23135 GGCAATTGCACAAGCAGGATTTTTCATTTTCTGAAGTACTTCAAAACACAATTAACTTTAAATTTCATGATCATCTTCTTCTTCTCCTTCCCATTTTCTCCAGCTTCAGCACTTTTTCTCCACTTCTCAGACCAGAACAAGGTGAAAGACTTGCTTTTAATACCTCCTTTAACTTCTCCACACCGAGTGCTTGTAACGTTCTTGCTGCAGTAATTTCTTCTGCTGTGGTTATTGGGTCTCCAATCTCCTTGCCCATCAAGCCTCATGGGAAAGCTGAAGCTCTCAGAAGAATCAGTGGACAAACGAGGAGTGACAGGAGCATGAGAGAGGAAGTGCAGTGGAAGAAGGCGTCCATGAAAGAAAATGTCATCAGCTGGAGA…
Tcordifolia_23301	Wall-associated receptor kinase 3-like protein [Cinnamomum micranthum f. kanehirae]	RWR79850	>Tcordifolia_23301 ATGGGGAGTTCGAGAGATACCCGACGTGCTTTCGTTGGGAGAATAAGCTAAGGATTGCTACCGAAATTGCTTATGCAATTACGTATCTTCACAACTTCACTGGCAGGCCGATCATTTACAGGGACATTTCTGCGCAAAATATCATCTTGGATCCACAAGGAATTGCAAAATTGGCCAATTTCTCTCTTTGCTTCCGACTTCCCATTGGTAAAACTGATGTAGAAATGGAGACTGTAGTTGGGACTACTTCTCACCTTGCTCCTGAATATGCCTTGAAAGGGCGAATTTCTACAAAGACCGACGTGTATAGGTTCGGAGTTGTTCTGCTTGAGATTTTATTGTGCCAAAGTTCATTAGCCAGGATGATGATGGTAAATGGC…
Tcordifolia_23352	Wall-associated receptor kinase 2 [Sesamum indicum]	XP_011077536	>Tcordifolia_23352 AAGATTGTGCAGCACGTCCTGCGACCGCAAAGAAGATGTGAATGATGGGTCTTGCTTTGGAGTTGGGTGTTGCCAGGTTCCGGTTCCTGGGGGTCTAAAATTGTTTGCCACCCAAGTTGGCTCTTTGTCCAACCACAGTTATGTGCACTCGTTTGATCGATGTGGCTACGCTTTCCTGGTAGATCAGCAATTTTTCGGGTTCAGGAAATCATATTTGGAGGAACCAGATTACCCGCATAGAGCAGTTAATGTTCCCGTGGCGCTCGATTGGGCAGTTGGAAACCTGAGTACATGCAAACAAGCTCAAAAGGATCTTTCAACTTACGCATGCAAGGGGAACACTGATTGCCACGATGTCTTTGACAGTGGTACAGCTGGTG…
Tcordifolia_23466	PREDICTED: cysteine-rich receptor-like protein kinase 2 [Fragaria vesca subsp. vesca]	XP_011459210	>Tcordifolia_23466 TCTCTGTTTCCGACTGCCTCGGTTGCTTCGCCACCGCCGTCTCTCAGATCAGAAACTGCTCCGCGGCCAACGGCGCTCGCGTCGTCTACGACGGATGCTTCTTAAGGTACGAGAGCAACAGCTTCTTCGCGCATAGCCCTACGTTGCCGGCGCCACTGCTTTCAATGCAGCAACGGAAGCTTTATTATCAGATCTCGTAGAGGCAACACCAAGAACAGAGGGCCACTTCGCCGTTTCATCAAGAGAAGTTGCTGGCGCTGGCACTAGAGTCTTCGCCGTTGCACAGTGTGCCGAGACTGTGAGCGAGAGCGGTTGCAGAGACTGCTTGAACGTTGCGTATAAAACATTGAAGGGTGCCCTCCTAATTCTGATGGGAGAGC…
Tcordifolia_23506	LRR receptor-like serine/threonine-protein kinase RPK2 [Vitis vinifera]	RVX06969	>Tcordifolia_23506 TTGTAAATTGCAGTAGTTGTCAGTGGTGGCGTGGGTCTCAGAAACTTCAAGAAGCCTTGCCAGTCCAAAATCTGAAAGATAGGCATTAAGCTTCTCATCAAGCAAGATGTTACTTGGCTTGATGTCCCGATGAACTATGCGGGGGATGCAGGAGTAGTGAAGATATGCCAGTGCCTGTGCGATGTCTAGGGCGACCTTGTGAATCACTGGCCACTTTGTGTTGTTACCTGAACTGTCGTGGATGAAACTTTCAAGATTTCCACCTGAGAGATAATTATAGATAAGGAACATTTCTGTTTCTCCCATATGGTACCCAATTAGTGTGACAAGGTTCTTATGTCGTATCCTTCCAAGAGTTCTGATCTCTGCATCGAATTGTT…
Tcordifolia_23528	PREDICTED: probable serine/threonine-protein kinase dyrk2 isoform X2 [Nelumbo nucifera]	XP_010253744	>Tcordifolia_23528 TAGCATCTCCATATCAATGGGTCCAAGCATTGCAATCACGCGTGCTAGCAACATCACCAATGCATCATTTGGGAAAAGCACATCACCAGAACAAAGCTCTGCCAAAATACAACCAAGAGACCAAATGTCAATCTTTTGGTCATATGGAAGACCTAAGATGACTTCAGGAGCCCTATATGAACGAGATTGTACATATAAGCACAAGTTATCTGTCTGAAAGCAACTACTCCCAAGATCAATGACTTTAATCTCACATCGGCTGTAACTTTTGATAAGAATATTTTCAGGCTTTAGATCACAGTGAATAATTCCCAGATGATGCAAGAATTCCAAAGCCTCCAAGCACTGTCGGGCAATAATCTGCGTAATGAAAAATGGAC…
Tcordifolia_23630	Tyrosine-protein kinase [Trema orientale]	PON86497	>Tcordifolia_23630 TTCTATGGCGTAGATGATTCCTGACTTTTGTATTTAAGTGGTTGTCTATCTCGATTGGAAAATATCTTTCTTTTCTTCTATTATTTTTGTTTTACTGCATTTTAAAACTCTATTGTCATTGGCTTCTCAAGAAATTAAACTTATGACAATGTCCAATGCCATGTTATATTATGTGCACTTTGAGGATTCAAGATATGTAATTGAGGATACTTGATTCACAAAATCAAATTTATCCAAAATTATCGTTAAATTGGAAACATCATCTTACATGTATTATAGCAAGCCAAGAAAGTTACAAGAAAAGAAAAGAAAACGTGTTCACAAATCACATAGCATAAATGCTTTACTTCAATTTGCGCCATTCCCTCTTATGATTTGAA…
Tcordifolia_23779	Serine/threonine-protein kinase EDR1-like isoform X2 [Macadamia integrifolia]	XP_042509087	>Tcordifolia_23779 TTTTCCATTACCAGCTTTATATTCACTGTTTGGTGGTTCTAGTCTTGGCAGGCCAAGCCCAAAGTCATTAGACGTTTGGAGACTTGGATTTCTGCTCAATATTGGAGTGAAGGATTTGAAAGAGGTATCCTTTATACTCAAAATATCAGCTGGTATAAGTGTTCCAGGGGGTCCCATAAGATCAACTAAAAATTCCCTGAAATCAGAAAATAAAACAAAATGAAAGACAAGAACCATAAGCAGAAAGACAGGCATAACTACAAGATATATAATTGGCACTGATTACATTGAATTCTTTTTTCACATTTAAGAAGCAAAATTACAGAGTTTTCAGGTAAAAGGCAAAAAGGTAAGAAAACACTAGCACTAATAGAACTAAC…
Tcordifolia_23800	Protein kinase domain [Macleaya cordata]	OVA09699	>Tcordifolia_23800 TGAGCTTTTCACTCCTGAACTGTGGGATGTGGGACCTAGGGAGAACTTGTTGGAGTTGTTGAGGCTTGCAATGGACTGCACAGTGGAATCACTTTCAGTTCGGCCATCCATGAAGCAGGTGGTGGACAAATTGAAAGCATTGAGACTTCCCGAAGCCTGAGCATTGGTTAATTATCGCTGCCAAACCATTGAAAACCTCAGCATACATACATGATCGTAGCTCGGATCTGTGACATTGAGGTACATACCAGATGGGTTTTGTATTCTTCGCCACTCAAACAATTCCCTCCTGCATAAACAAACCCTACCTCTCACAGCTGAGAATCAACCATCAGGCTGGTGGTTGAATGGAATGGGAATGCTACAGATTTGGTGCTAGA…
Tcordifolia_24078	Cyclin-dependent kinase [Actinidia chinensis var. chinensis]	PSS29346	>Tcordifolia_24078 GAAAGTAGAGAGACGACACCGTCCAGTGAACTCCTAGAAGAATCTGACGACGATCTGGAGTCGAGGAGGAAACCAACGCCGCCGGAGGCTAATTCTCGCCGGAGAACAACGGCGGAGAAGACGCCATCCGAAGCCGAACTGGACGAGTTCTTCTCGGCCGCGGAGAAGGCCGAGAAGAAGCGTTTCGCGGAGAAGTACAATTTTGACGTGGTGAAGGACGTCCCGTTGGAAGGTCGTTACGAGTGGGTACGATTAAAGCAGCCATGAGGAAACCAAGACGATCGAGAAGACAAAATGGAAAGAGGCCCAAAGTGCAAAGGAAGGAAGAATAGAAGGGCTAATTTGATAATATCAGTAATTTTTAATACCCCCTCTCTCTT…
Tcordifolia_24112	Cyclin-dependent kinases regulatory subunit [Thalictrum thalictroides]	KAF5186146	>Tcordifolia_24112 GCAGTCTGAAAATCAGAATTACCCAATTCAAAGCAACATTTTCAGTTACAGTAACCACACAACTTTTGTAGTCTTCAAAGCCCTATTTTGTCCAAACGATAAAACCCTAGTTACAGTGTTTTTCTTTAGATTTTGCCTCTTTTCTAGATGAAAAGAAGACGGGAAAAGACCAGAGAGAAATGGAAAATCACACTTCATTTTGCGAGCATTTGCTGAGCCTGGTTCTCCTGCTGTTGCTGGTAGTTCAAAGGCCTCCTGAACAGCATGATGTGTGGCTCTGGGCGATGGATCGCGTAATGGACCCATCCTCGGCTCTGCTGAACTCCAATCGCTCTCCATTCATTCTCCGAAAGCAGACGGTTCTTTGGAAGCAGTTTTGC…
Tcordifolia_24130	Putative serine/threonine-protein kinase SIS8 [Vitis vinifera]	RVW17429	>Tcordifolia_24130 TTGGTGTTATATTATGGGAGCTTTCTACAATGCAACAACCATGGAATGGGATGAATCCAATGCAAGTTGTTGGAGCTGTTGGATTTCAGCATCGTCGCCTTGACATTCCTGATGACATGGATCCAGTTATTGCAGATATTATAACAAAATGCTGGCAAACAGACCCAAAGTCGCGACCTTCATTTTCTGAGATCATGGCAGCGCTGAAGCCACTGCAGAAGCCTATTACAAGCTCCCAGTTGCTGAGACCCAGGGCACAGGTAAGCAGCAATCAGAAAGCAGGGCCAGCGTCACAGAGCACAGAAGACTCGATGAATTAAGCAAGAAAAGCATGAGATGCCGAGGAATCAAGTTGCATTTGCCATGACAAAAATTGCCAG…
Tcordifolia_24368	Aspartate/glutamate/uridylate kinase [Macleaya cordata]	OVA10101	>Tcordifolia_24368 TGCCCACTCTCGTCCGCCGCCACCGACGCGATCACCGGGATGTGCCCAGCGTCCACCAGCGGCCGGAGAATCGCCGGGTCCACTCGCGCTACGTCTCCCACGAACCCCAGCTCCGCGGCTTTGGGAGAGGGGCGGGCGGTTAGCAGGCGGCCGTCCTTGCCGCATAGGCCCACGGCGGTGGCGCCTGCCGTGTGGATGAGGGAGACGAGACGCTTGTTGATGTGGCCAGCGAGGACCATCTCGACGACTTCCATGGTGTCGGCGTCGGTGACGCGGAGACCGTTGAGGAAGCTTGGGGTGATATGAAGGCGAGAAAGCATGGCGTTGATCTTGGGGCCGCCACCGTGCACGAAGATCGGACGGAGGCCGACGCAGGAGAG…
Tcordifolia_24388	L-arabinokinase-like [Olea europaea var. sylvestris]	XP_022881419	>Tcordifolia_24388 AGAGTGTAAAAAATTTAAAAAGAAAATTCCTTTCTATTTACAGGATCTACTTAATTATTTATAAATAGTTCGGCACATCACAATGTAATGCTATATCTCTTTTCTAACCAAAGTGGAAAATTATTTTAACTTTGGTTTTGTGGCCGACGACGGATCCTTAAATATCCAAATTTGCCAGCACCAGGAGATGAGCCCTCAAAGATAAATGGCAAATACCCGGTTGCAGCTTTGTATATTTGTTGAATCTCCAGAATTTGTTGGCTGCTTCGAAGACAGTTCCTTCCTATCACACAAACTGAACCACCGCTGCCCCCACCAGTGATCTTTGCACCAAACATGTCCCATTTTCAGATTGGGACAATTTATTGTGTTGCATTTCC…
Tcordifolia_24520	Receptor-like protein kinase feronia [Thalictrum thalictroides]	KAF5198341	>Tcordifolia_24520 TGGTCCAAGGCTGCGGATGTACTTGAAGTTGTTTCCAATGTTCAACAATCGCACCAATATATTTAATGACAGTGAAATTCAAAGAATCAGGAAATTATATGTGGAATGGAAAATTACTGTTGGTGGCTTTTTTGGGCCTTATGAGCTTCTCAATTTCAGTCTGTTGAGACCTTATCGAGAAGATGTGGATCTTGAATTTTCAAAATCTGGGCTCAGCAAGGGTACCGTTGTTGGCATAGTGTTGGCAGCAGTGGCTGGTGCAGTGACAATGTCTGTAATCGTTTCAGTTCTCATCACTAGAAGATTTATGAAGAGATATCATACTGCCTCAGGAAAACGTTTGGCGTCAAAGATCTCAATCAAGATTGATGGCATTAAAG…
Tcordifolia_24539	Protein kinase domain [Macleaya cordata]	OVA04666	>Tcordifolia_24539 GTTTGCAATGCCTCCATCAACCTCTGAAGGGGGAAGGCGTGGTGTCACCTTTTCTTTTGAAATAATGTAAACCGAACAAAAGCTTGGAATGCGTTCAGAAATTCTTGATGATAGACTTTGGGTCTTCAATGCCCTTTTAAACCAGCTAGGAGATGATGATTCTCCTATCACAAGCTCTCTGATTTTGTAAGTAGAAACTACCCTTGCTATTGCCTCTGGTACATTATCTGCTTCAATTACCATGACCTCTATTTCTACCTTTCCTTTGTTGTCCAAACTCTCGAATGGAAAGAACATAGTATTTATTTTTATTTCCACATCCTTCTTATAGGCTTCCAAGACATCAGGTCGGACACGTGAAATTGGAATATAATTTCCCA…
Tcordifolia_24685	Protein kinase domain [Macleaya cordata]	OVA19860	>Tcordifolia_24685 CTCCTTGACCAAGCTTATTGGTGTTGTGAAAGTAATTAGTGGCCTTCTCAAGAGTTTCATATTTGAAATTGCGATCAGACTTTTTAACGGTAGCTAGAAGACCACCAAGCCGCTTTCTCTCTTCTCTCCTGTTCACAAGTTTCTTCCTCCCAAAGAAAGCACAAGCTGCAATGCTCATTGAAAGTGCCACAACTGATGAGACCACAGCAAGAATAATAACCAAGTGACGGCGTCCTCTACGGCTTCCAGCGTCATCACCCGTGGAATTATAGTAAAATCTCTGAGGAGAATACCTCAAATAACAGCCAGCGTTCAAAGCCCTCCCTTCACTCATCGGAAGACAAGACCGAACCGCCATCGACGCATTCGCTAAGCAGCGG…
Tcordifolia_24709	Cysteine-rich receptor-like protein kinase [Trifolium medium]	MCI06375	>Tcordifolia_24709 GTTGAGTGCAAATTAGCTCCCCATTTTGTAGAGCTCTGTACAAAGAACTGGGACATTTGGACGGAGTTATGGAACACGAAGACAGTGGCCCGATGCTTGTGGACAAAAGAACTCAAATAATTGAGGACATACAAAATCTATAATGTAGGGTAGAGAGGAGGGTAAGGCAGAGAGCAAAGATTGGAGGATGAGCATGGAAGAACGTTGGAGGGGGAGGGGAGGTAAGAGACACAATTATAAAACACTTTGAAAACATTCTAACAGAAAGAAGCAAAACCTGCTAGGGGTTAGAAGGGCTGGATTGGCGAGGGATTACTGAGGAAGAAAAAGAGTGGTTGGAGAGACTTTGAAGAAGAGGAAATTAGGGATGCAATTTTCAA…
Tcordifolia_24843	PREDICTED: receptor-like protein kinase BRI1-like 3 [Theobroma cacao]/XP_007020300.2PREDICTED: receptor-like protein kinase BRI1-like 3 [Theobroma cacao]	XP_007020300	>Tcordifolia_24843 GGGCATGGAAGTGAGATGGTTGAGATGGAGGTGGCCTGAGAGGCCTGCGCCGGTGAGATTGAGGTCGGTGACTCGTGACTGTGAAGAACAGAGGACGCCTTTCCATGAACAGGGGCTGGGAGAGTCTGGAGACCAGTTGGATAAAAACCATCAGGATCAGAAGTTACCGAAGAAGTTTTAAACGCAATTAAAGCTGAAACATCATCATCCTCATCTTCAGTATTATCAGAAGAGGACGAAGAAGAATCTGCCATGTACGGTGTTAGCAATAAGGAGAGGAGGAGGAAGAAGAAGAAAAAGAAGACGACGAAGAATCTCATGATGTGGCTGGCTGGTTAGTAGTAACAGAAACGAGAGAAATTTGATTGACTTGGCCTACA…
Tcordifolia_24938	Uridylate kinase [Thalictrum thalictroides]	KAF5206986	>Tcordifolia_24938 GTAGTACTGGGTCGCCGGTTAGTCATTGGATTTGGTTTAAGAAGATTGAACAGATTGTGAATAGTTCTTCGTCTGCAAAGGCTGTTTCTGATGATGATAAATCTGCTGGCGCTTCTGCAAATGTGCTTAGGCAGACAAGAAGGTATCAAGCTGCTACAACTGTGTCAGCTGGCATGGTTAATAATCTGAACTCGAAAATGCTGTCAAATCCTAGATGGCGAAGGGTGGTTTTCAAAATCAGCGGTGCTGCATTAGCTGGGACTGGTTCCCAAAGTATTGACCCGAAGGTGGCTCTGCTGATTGCAAGGGAAGTTGCAGTTGCCTGCCGCCGCGGTGTAGAGGTGGCAATTGTTGTCGGTGGTCGTAATTTCTTTTGTGGT…
Tcordifolia_25008	Receptor-like serine/threonine-protein kinase SD1-7 isoform X5 [Carya illinoinensis]	XP_042945392	>Tcordifolia_25008 GTATACATCTCAGAAGCGGTTTTCCCTAGACAAAATCCTGGCTGTTTAGGCTTTGGAAGTTTTAGAAACTCACTACTCAACATTAAAATCACGGTATCCATCGTTGGTCTATCTTCTGCACGTTCCTGGACACATAAAAGGCCGACCTGAATGCATTTAAGTACTTCCATTGCTGACCATGAATCATCCATTGCTTCATCTGTCAATTCCAAGCCCTTTCCTTCTTCCCAGAGATTCCAAGTCTGAAACATTTCCATTTTGTTAGCACCAGTGCTTCGAAAAATCAGAATTGAAGGTAATCTAATGAATCAGTTTGATAAATGAAGTAATGAGTATTTACATGTCCAAGAAGGTTAAGTTCATTATCATGATAATAAAAT…
Tcordifolia_25059	Protein kinase domain [Macleaya cordata]	OVA05929	>Tcordifolia_25059 TCAAGTTGTGTTCTGCCATCTCTTTGCAGTTTACACCTCTCACTGGCCTGAATAAAGTAGTTGTAGTTGTCGGCACAAATGCCCTTGAAATGATTTGAATTGTGCAATCTACGAGTATCTACAATGCTAACTCTTATTTCCACTCATTTTATCTACAATACTAACAATTTGTTAGTATCTACAACATGCTAACTCGAAATAAAGTAGTTGTAGTTTAGCACTTCGCGATGTTTCTTTGGATTCCTGGAGCTGTTCCAATGCAGTTACCACTTCAGCCATGGTTGGCCTGAACTTGGCTTGATTGGACAGGCACTGGAAGGCCAGGTTAGCAACCTTTTGTGCCCCTCCAAGCGAGTACTGTCCTTTAATACGGGCATCTA…
Tcordifolia_25105	Calcium-dependent protein kinase 20, partial [Ziziphus jujuba]	XP_015872296	>Tcordifolia_25105 ACTGCTTCAAGCGAGTAAGAACTGCAGAATCAAGAGGCTGATCAGATGCAACACCATCAACATGAACCCAAGGGTGACAAAGAACTTCATGAGCAGTCAGTCTCTTCTTCGGGTCCCTAACAAGTATTTTACTCACTAGATCTTTGGCACTCTCGGAGATGGTAGGCCATGGATCCGATGTAAAGTCAAGTTCACCATTTAGAACTTGTTCAAATATCCCCTGCTCACTTTCATCCCAAAATGGTGGAACACCACTCAGTAAAATGTATATGATTACTCCCGCACTCCAAACATCACACTCTGGACCATAATGTTTACGCAAAACTTCAGGAGCAACATAATAAGGGCTGCCAACAACATCGGTAAATGTTTCCCCTGGC…
Tcordifolia_25342	MAPK kinase substrate protein At1g80180-like [Herrania umbratica]	XP_021298626	>Tcordifolia_25342 AAGAAGAAAGAAGGAAGAATAATATATATAAAAGAAAAGAAAATCTCTGAGGCTTCTGTAAAATTTGAAATTCCGGGAAGATCTCTAAGTTTTACGCTTACCCGTTTTGCTTCGACGAGCGCCGCCATGAGCAGACTTGCCAAATACAGCACAGAAGCCACAAGCAGGAGAGCTTTGGAGAAGGTGGGTCAAGTGCAGGCGAAACCTTCCCTGTTCTGTATCCTCTGCCACCACCCCCAGCAGATCTGCTGCGTTCCATAACGGCTACTTTCAATTCTCCACCACCCCCCTCTTGTTGTTGTCGTTGATGATGATGATGATGTCGTTTTTGATTATGATGCTCTTGGTCTTGTACTCCTTTTCTTCTTCTTCTTCTTTCT…
Tcordifolia_25413	Probable serine/threonine-protein kinase PBL21 [Macadamia integrifolia]	XP_042512331	>Tcordifolia_25413 CTTGCTGGTATTGTGGACGTCTACTCTCTCCGGCTTCCCTGTTTCCACTTATTTAGTATGCTTCTTGTATATATGTGATTACAATTGAAAGAGTGAACAGAAGGTAATTGGAGACTCCAATTTTTCTCTAAGGCTCCAACCAATATCTACAACAAAGCTTTAATTACACGCAGATGTCTGTCTCTGACATCTCTTCCTAATACCCACGCTGAGCTGGTGATGATGGAGAACTATGGAGAGCAGTACTAGTTTGGCCTTGGGATTGATATGGTTGAGAGGCCAAGTACTCCAATGCTACAACAACGTCCCCTATGAGGGGACGGAAATTTGGTTGCTCTTGAAGACACATTGCTGTGATTGCAATTGCATGGTGCAAACAG…
Tcordifolia_25729	Serine/threonine-protein kinase STN8, chloroplastic [Macadamia integrifolia]	XP_042475764	>Tcordifolia_25729 GTTTTGTCCTTGCAATACGCGTCCAAACATAATTAACTCTAAGTTGAATGGGAAGTTTCGATCCTTCATGTAATCAGCCAGATCTCGATCACCCTCAAACTTCCATACGAGCCATTTGCCACCCTTGGTGAACTGTGAGCTTGTTTTATCAGCAATAAAACTCCCAAGAAACTCGGCACATGTTTCAGGAGCCGCTCTTGACAATCTGTAGTTAAACCATTCCTCAAAGTCTCCACATTCCTTGGCCCCTTCAATTCCAACCTTTACCTTTTTAAGAATAACCTTTTCCGTGAGCCTTCCACCCATCTCCGTCACTCTTCCTTCCTTCCGCAGTCTATCTTCCACAGACAAATTTCTAGGAACAATCGCGCCCGAGTAAA…
Tcordifolia_25956	Protein kinase domain [Macleaya cordata]	OVA09225	>Tcordifolia_25956 GATCTGAGCAACAACAAAATCACTGGTTTATCTTCAGACTTTTGGGGTTTAGGCAGCAGCGTCAAAGCCCTTAATCTCTCGTATAACCAAATATCTAGGTCTCTTCCTAGTAATATTGGCAATTTTGGCTCATTGGAAAGCGTTGATCTTTCCTTCAACAATTTCTCTGGCGAAATTCCAGAGTCTTTAAGCTCTTTGGTGAGCTTAAGAGTGATTAATATCAGACGAAATGGATTTAGTGGGCGCATTCCAATTGGGATTTTAAATTGCCAAAATCTTGTATCAGTGGACCTGTCATTGAATCATCTTAATGGAACAGTTCCAGATGGTTTTTGGTCTGCATTGCCTAAGCTCAAGGTTTTGGACCTTGCTGGTAATGA…
Tcordifolia_25957	Protein kinase domain [Macleaya cordata]	OVA06985	>Tcordifolia_25957 ACTTGCTAGAGGCTGTGGAGAAAATTTCTAATACAAGACATACAGGTTGATAAAACATTACATTGATATAGCAATACATTGAATAATAAAACAGAGTTAAACCCAAAAAAACAAAGATACTACACACTTTTAGTAACTCTCTTGGGAAACTAACCAGAACTCATATGTCACGGGGTCAATTTTGTAAGAGCTTTATATCACATGAACGTTCAAAATGCCAATTCTGTACACCTGCTTTGGGTGATAAATGTATAGAATGTGTACATTCTTAAGCTAGGAATAAAGGGTGCATTACGTCAAACATCTCGTTTCACTGATGCCTCTGATGGGCTTCAACAAGTTCTTACAACTTTCGGTCTCCACGATCGCCAAATCAAACG…
Tcordifolia_26014	Aspartate/glutamate/uridylate kinase [Macleaya cordata]	OVA13399	>Tcordifolia_26014 CTTGGAAGTGTCCAAAAGAACCTAAAAGCGACAATGGCGGTGCAAATACGAAAAGAAAATATAATCATCCCCATGATAATACAGAAGTGATCCCATATAAACATAAATAGGTCCAGAATACAAATAGAAATAAATGAAACCTCCAAGCTCAAAGGACCTAATCTAGCCATCTTAAGAAAGAAGGAGAAAGGGCATAATACAAATATTAGAAATTAAAAAGGACCAAATTTCTGCTTTTACCAGCTCCATGAACAACAATAAAGTTGCTTGACTCCAAAAACGATTGAACTTTGAAATCATCAACAGCAATGGACATCTCTGAAACCCCAGGACGCTTACTCCAGTCCATCCCAGGGACATTCATAGATGCCATCATTGCT…
Tcordifolia_26041	Somatic embryogenesis receptor kinase 1-like [Thalictrum thalictroides]	KAF5176602	>Tcordifolia_26041 CTCTTATAACACTATTATCATAATTGCATGTAACATGCAACCATGTGCATGGATTCACAAGGGTAGGATCCCAGCTTTGCAACACATTATTAGGATCGATTAAATTTGTCCTCAAGCTATGCAAAGCATCCCCTTCAGTATTAGCATAGATCGTTACAAATGGACGAGACAACAGGATCAAACAGAGCATAACCGACGTCACCATCTCCAATCGCCGCTCCATGACTTTCATTCCTCTTCTCCAACTCCGAAAAGAAATAGAAAAAAAAAAAAACTAGCTCGACAACCACTTCATTAATCTCATCTCTCAGATCCAGGATTGCGACACTCAAAACCTCATCACATTAACCCTAAATTTCATAAAACCCTAGCTCATCATT…
Tcordifolia_26163	PREDICTED: LRR receptor-like serine/threonine-protein kinase ERECTA [Nelumbo nucifera]	XP_010261893	>Tcordifolia_26163 CTTGTTTGTTCTGCTTCAGTAATCTTTTTTAATTATTTTTTTCTAGTTATCATACTTTAATAGATGATTAATGCACGTACTTCTAGTGACAAAGTTAAAAATAAAAAGGAAAAAATGCTTCATTTAAATCCTTTTGCTTTTTTTTTTTTTCTCTTTTTTCATTTTTTTTAAGTATAGTAGAGTTCATCACTGTATGTTTTATTTATTTTATCTTGTTGTCGTCGTCTCTGTAGGTTTAGTTTTGAAGTGTTAGAACTGTGTGATTCTTGATTTTAGAGTAGTATTTAGCTAAAATTGATCATTGGCAACTATTCTGTACCGGTTTTCGTTGATGTGTTGTACTCATTATCAAACTTCGTAACTCCTTACAGGAGCGACCT…
Tcordifolia_26195	Alpha-glucan water dikinase, partial [Nelumbo nucifera]	BAK09334	>Tcordifolia_26195 TAGAATGCTAGATTTGCGGCCTTGTCTGAACAACATATATTTCACCATCCTTTACTACCCCTTCTATGTCCTGGGCAGACTGGTACAAGTCTTCAATAATTTTGCCAACTTGTGCTATCCTTGAGAGGATTGTGCGCTGGAAATGTTCATCAACTATCAGTGGGTCACAGGAGTAATCCAACACAACTTTCTGTGCTTCATCCATGGTCACACTGTCATAAAGTCCAGCACCTGCATATCCTTCCAAGTCTTCACCATTAGAGTCAGATCTAAATATGAGGGATTTCTTGATAAATAATCCTATTTGCTTGCTTGGGTAACTAACAATTATAGGAGATTGAAGGTGAGATTTTTTTGTGATGAAGCCCATGGCTCGTCCA…
Tcordifolia_26287	Leucine-rich repeat receptor-like tyrosine-protein kinase [Trifolium medium]	MCI19245	>Tcordifolia_26287 GGAGTTCAAGCAACACAACCCCATAGCTATATACATTTCCTGGCGCTGTAACTTGCATCGTGTATGCATATTCTGGTGGAATGTAACCAAATGAGCCTGCAACGGCACTGATACTTGCAGTGCCTTTTGATGGATCTAGTAGCTTTGATATCTCAATCTCCCCAACTAAAGGCTTAAACTTGGCATCTAAGAATATGTTACCGGTAGATATATCAAGATGAACAATGGCAACATGATGAAGAAAAGCCAGCCCTTCTGCAACTCCAATTGCAATTTCAAACCTCTTTGGCCAATCCGGTTCAAATTCAGTTTTACTAACAGAATCATGGATAAACTGAGCTAGTGTTCCATTTGGAAAATAATGATGCAGCAAAAGTGCA…
Tcordifolia_26464	PREDICTED: serine/threonine-protein kinase 19 isoform X2 [Populus euphratica]	XP_011004040	>Tcordifolia_26464 CTCTCTTAATAAATGCTGGTCTTCTTACACGCCAATTGATTGATTCAAACATGTACTGGTTTTCAATTCCCAATATTGGTCCTGTACTTAAGGGCCTTTCTCAGGGGAGGAAAGAGCTCTTATCTTTACTAAATCGTAGAAAGTACAAGGAAATGGCTTTGGCCATTTTGGAAAAGAAGCAGCTTCGCCTGTCTTTGCTTGATATGCGGTTCCATCTCCGAGATTTGATTGGCTCTGGTCATCTGAAAACAGTCAATAGCCCAACTGGCCTGGTTGTTCGAATATCTAAGGATTAGAACCGGGTATTGTTGACTTAAAAAGTTCTGGAAACAATGTTGCTTTTATTTCTATCAATCTCTGATATTTGGAAATGGTCAATT…
Tcordifolia_26470	PREDICTED: phosphatidylinositol 4-phosphate 5-kinase 6-like isoform X2 [Nelumbo nucifera]	XP_010269395	>Tcordifolia_26470 ATTTCCACGTTTTTTTTTTAAAATTTTTTGGTTTAATGGTTTTTTTTTCTCTTTGCTTTGTCTTTCCTATCCAAATGCCACTGAAACTCAGAAAAATCATCACCGGAAATTGTTGAAACCCACAAAACAACCAGAAATCTGAAATGGGCACAGGTTTTTTGGCTTGATTTCATCTTCAAAATCCTGTCTTTTCATCTAAATAATGAACAAAGAGAAATTTGCTTCAAAAGCCTGGGAAGCCACGGTGAGAAGATCACAAGCAGCATTAGCATTAACAAAACGCAGTAGTGGTGGTGGGTTCTGTGGAACAATGCCAGTTGCCCATGTAGACGATGAAGATATTGGCATAGCACCAAGCGTCAGCAGCAGCAGCACCAGCA…
Tcordifolia_26657	MAP3K epsilon protein kinase 1 [Cajanus cajan]	XP_020214702	>Tcordifolia_26657 TTCCAAAACTGTCCAGAACAACATTTTGTGCACATATTGGAAGAACTTCACCAATTTCTGAACTGCTTCCTTCTTCAGTAAGGCTTGTTCAACTTTCTTGTTGTCACTGTCATGGGCCAAGCAAACTGCAAGAGAATCCAGTGCCGTTACAGACCACAGCTCATCATCCAGTAAACTCAAGTATACATCCAATCCACCATGTGCCCTTAATTGTTCTCTAGAATTGCGAGATGCATGGGCCATGTCACATAAAAGAGGCAATCCATACTTCTTCAAGGATGAATTTGACATGATAATATGCATCAAGTGCGGAATAATTCCATTTTCAGCGGCTTGCTCCTGTCTTCTTTTGTTTATCTTACAAAGATTGAACAGCGCCT…
Tcordifolia_26671	PREDICTED: adenylate kinase 4-like [Populus euphratica]	XP_011044183	>Tcordifolia_26671 AAAAGCTTGATGAAATGCTTGCTGGTCAGGGAGCTAAGATCGACAAGGTGCTGAACTTTGCAATTGATGATGCAATACTGGAAGAGAGGATAACTGGACGTTGGATCCATCCTTCCAGTGGTCGCACCTACCATTCCAAATTTGCCCCTCCCAAAGTTCCTGGTGTCGACGATGTCACTGGAGAGCCTTTGATTCAGCGTAAAGATGATAATGCAGCAGTTCTCAAGTCAAGGTTGAGGCTTTTCACAGGCAGACAGAACCAGTCATTGATTATTATGCCAAGAAAGGGGCAGTCACACATATCCATGCAGAGAAACCCCCACAAGAGGTCACATCTGAAGTTCAGAAGGCACTATCTTCATAAACTGCCAGTTTCTTTA…
Tcordifolia_26758	LRR receptor-like serine/threonine-protein kinase GSO2 [Durio zibethinus]	XP_022732799	>Tcordifolia_26758 ACTCCAGCTCCTACACCTTCTCCTATAAAACCAAACTGAACTTAGGATCCTTGTCTTGAAGGGAAATCAGTTTCAAGGGGGCATTCCCATCGAGGTTTGTCGTTTAAGCAATATTAGCATGATAGACCTATCATTCAATAATCTTTCAGGTCCAATCCCTTCTTGTTTGAGTACTTTGCAATTCATCATACCCTCTGATCCAAATTCCTTGTTTGTTCCTTGGGCAAATCGTTCCATAAGGACAATACTAGGTCAAACGCAAGCAAAGAAACATACTTTTATGACTATTATTCTTCTGGGGACTATAAAGGATGAAGAATATGTAGAGTTCACAACAAAAACAAGGAATTATATGTTTCAAGGTGAAAATCTTCGTTTCG…
Tcordifolia_26823	PREDICTED: polynucleotide 5'-hydroxyl-kinase NOL9 [Nelumbo nucifera]/DAD34740	XP_010255658	>Tcordifolia_26823 TCTCCATTCATCAGGAAAGCACTGTCTAAAGTAATGAAACATTTTTTCTGTCCCGCACAGTTTTTGGAATCCTTATGCCTATTTATCAATTTTTCCACTGTCGTCTAGATGAACTGCACCAATTTCAATAAGACTAACTGACCCTTCATGATACTCATTTAACCAGAATGGCCCAGCTGGCAGATTTCTATGCTCAAGATATAGGCGTATCTGAACCACATGAGTTGGAGCAATATATTTCAACATTGCCACCAACATGTCATAACCAAGACCTTTTACCCATCCAGGTGTATTAACAATAAGAGGCAACTGAGATTCACAAGGATTTTCACTTTCAGTATAATACTCAGTGTGGAAATAATCATAAAGGGTGAATATAT…
Tcordifolia_26998	Phosphatidylinositol-4-phosphate 5-kinase [Cinnamomum micranthum f. kanehirae]	RWR75004	>Tcordifolia_26998 CGCATGTTTCACGTATCCGTCACGCAAATTCAATTGATATGGGCAATATCAAGATGAGTGAGAGACAAGAATTCCATCATGGTTCATCTGATAAGCTTCCAAAGGGAAACTTGCTAAATTTGGCGGAATCTCGCACTAAAAATATTGCTTTGGAAAGGCGCTGGAGTCTTGAAGTAGCTATTGAGAAGGTAATTGGACATGATTTATCTCTGAATTCAGGAGAATCTGTTCCAGAAGATAATGAAAAGGATGGCAAAACAAATGTTCCAATCCTAGAACGAGAATATATGCAAGGCGTTCTCATCAGTGAGCTTGTCCTAAGTGATCGATTTTCACCATCATCCAGAAAATCTAGAAGACGTCATAAGAAACATACCAAG…
Tcordifolia_27008	Rust resistance kinase Lr10 [Vitis vinifera]	RVW22543	>Tcordifolia_27008 ATAAATCTGATGTATACAGTTTTGGAATGTTGCTTATGGAAATGGCTGGACAAGAAAAAACTTGAATGCGCATGCTGATCGTTCAAGTGAAATTTACTTTCCCTTGTGGGTTTATAACCATTTTACTCAAGGAGAGGACATTGAAATGGAAGGTGCTTCTGAAGAAGAAAAGAAAATAGCAAAAAAGCTTGCAATTGTTGCATTGTGGTGTATACAGATGAAGCCTATTGATCGTCCTCCTATGAACAAAGTTTTGGAGATGTTGGAGGGTGACATCAATCTCTTGCAAATACCACCTGAGCCCTTCCTATCTCCATTGAAAACAACTAGAAGTGGCAATCATGCCAGTAGCTCAAATGAGATTGAAATATTAGAGACTT…
Tcordifolia_27022	Receptor-like serine/threonine-protein kinase SD1-7 isoform X5 [Carya illinoinensis]	XP_042945392	>Tcordifolia_27022 TAAGAAAAACAAAAATGCAGCTAAGTATGCCCGGCATTACATTCCACAAAAAAATAAATAAAATCTCTCAAGAATCAAAACCTATCAAACTCATTATAAAGATATGAGTAGGATGAATAACCTCGGAACTTTGCGTTTCTTGAGACATTCATCAAAGTAGAAGTTACTATCTGTAACTTTCCTGTGTGCTACCGAGGTGCCAGCATCGTTACTGTAACTTGGTTTGCGGTATAAGATTGTTGCTTAGTTAATGTATACATCTCAGTAGGGGTTTTCCCTAAACAAATCCTGGCTGTTTAGGCTTTGGAAGTTTTAGAAACTCACTACTCAACATTAAAATCACGGTATCCATCGTTGGTCTGTCTTCTGCACGTTCCTGG…
Tcordifolia_27071	Calcium/calmodulin-regulated receptor-like kinase 1 [Rhodamnia argentea]/XP_030521092	XP_030521092	>Tcordifolia_27071 AAGGTGGGTGGGAGGAGATAGTAGATTCCCGTCTCGATGGGAAATTTGATTCACAAGAACTCAATGACATGGCAAGCCTTGCATATAAATGTATTAATTCCATCTCGAGAAAGCGTCCTTCAATGAGAGACATTGTGCAAGTGCTATCTCGGATCATCAAATCGAGGCATGGCAGAAAACATCACAAGCGATCTGTCTCATCAATGGAAGAAGTTGCAATTGATGTCGATCAGCAGTCAGAAACTCAGACTCAAACCAGCGAGCTACACAGAGAGGAATCGATTGACAGCATTGCAGATCCACCACCTTAAATTCTGATGGTCGGTTCTTCCACTTAAAGCTAATCTTTATTCATCCCTTTGTGCTTTCAGTTTGGGATA…
Tcordifolia_27112	Protein kinase domain [Macleaya cordata]	OVA04666	>Tcordifolia_27112 CATCTGCTTCAATCTCTCAAGGACTGGAAGGACTTCAGATTTAAATCAGGTCGGTCGCGACGCTTCATTTCTATGCATCTCAAGCCCAAAATAGCCAGTTCCAGTGTTCCTTGATCGGCCAGTTTCCAGCACTGGAATCCAAAATCTCGGGCAAGTTGCTATTTTCCAATGCAGTTTCAACTGTGTGGACTAGAGCTAAGGCAGGTTTTGCCGTTTGCAATTGCAAGATCACCATCCCAAATGCATAAACATCCGACTTTGATGAGACTGATCCACTCCTTTGGTACTCGGGATCTATGTAGCATGGTGTGCCAACAAGTCTACTGTCCTTCGAGACGGTTGATTTGGACAACATATTGGGAGAAGGAAGCAAGGTTGAA…
Tcordifolia_27347	Receptor kinase HSL1, partial [Olea europaea subsp. europaea]	CAA3019008	>Tcordifolia_27347 GGTAATTCTAGAATTAGTGACAGGCAAGCGCCCGATTGATCCTGAGTATGGAGAAAAAGATTTAGTGAAATGGGTGTGCACCACTTTGGATCAGAAAGAGCTTGATCATATCATTGACCCGAAACTTGGCACCTTTTACAAAGATGAAATTCGCAAGGTTCGGGTCAATGATATGATCAAGCTCTTTCTGATCCAAATGGGTGTGCACCACTTTGGATCAGAAAGAGCTTGATCATATCATTGACCCGAACCTTGGTCTTCTCTGTGCTAGTCCTCTTCCTATCAACCGGCCATCAATGCGAAATGTGGTGAAGATGCTGCAAGAAGTGAATTCTGATAGCAAGTCCAACAATCCAAAGGATACAAAGGATGGTAAGTCT…
Tcordifolia_27372	PREDICTED: calcium-dependent protein kinase 16 isoform X2 [Populus euphratica]	XP_011010547	>Tcordifolia_27372 CCTTGTTTTTGTCGATCCTCTTCACAGCAACCCGATCCCCATTCGATTTATCAGTTGCAACAAACGTGTATCCGAACTGCCCATGACCCAACAGCTTCCCAATTGTATACTTCTTATCAAAATCCTTTGCATACCCAAAATCCGTTCTCTTCCCACAAGGCACAGCTCCACTCGGCCTCCTTCCCTTCTGTTGATGCAATTTCCGCGTATCACTATTCCTCTGCTGTTGTTGCTGTTGCGTTCTTCCTTTGCCTTTCTGTTGTTGCTGCCGTGACGGGTCCTGTCGATTCCCTTTATTTCCTGTGTTATTGTTGCCGCTATTGGAACCACTCACCTTTGTCGTAGATAAACACAGCCCCATGATTTCCAGAAACAAATCT…
Tcordifolia_27436	Inactive serine/threonine-protein kinase scy1 [Spatholobus suberectus]	TKY52044	>Tcordifolia_27436 ATATTTAGAAAAGAATGTTACACCTCCTGGACATTAGGAACCTCATCCTGTGCACCAGCTTTGACCCACAGAAAATTGTTTCTTCTCAAAAGATTTAAAACCCAGTAGAAGATGATGTTCTGTTTATCCTCTGAGCGCCCAGTTTCGGGGCAGCAGGTTTGGCCCCGCGGCCTCTTCCCATAGACAATGGTTTGACCTTAGTTGTAGGAGGGGGTGCCGCTATGGCTGCCCAGGGATCATCATCATCTTGAGCAGCTGTGGGTTTTGCTCGTAGAGGTCTTGATGTTGTTGTTGGAGCAGGAGCAGCAATGGCTGCCCATGGGTCATCTCCATCACGAGCTGCTGTTGGCTTTGATTTGGAAGGTTTAGATGTAGTTGGA…
Tcordifolia_27437	Diacylglycerol kinase 1, partial [Jatropha curcas]	ALB76832	>Tcordifolia_27437 GGCATTCTAGTTGCCAACATTGGAAGTTACATGGGAGGTGTAGATCTGTGGCAAAATGAGGATGAGACTGATGACAATTTTGATCCACAATCCATGCATGACAAAGTTCTAGAGGTCGTTAGCATATCTGGAACATGGCATCTTGGAAAGCTTCAGGTTGGGCTCTCTCGAGCTCGAAGATTGGCACAAGGACAGTCAATCAGAATCCATCTCTCTGTTCCTTTACCCGTTCAAGTTGATGGGGAGCCTTGGCTTCAGCAGCCATGCACGTTAACCATATCACATCACGGCCAGGCATTTATGTTGAAGAGGGCAGCTGAGGAACCTCTTGGTCATGCAGCGGCCATAATCACCGATGTGCTTGAGAATGCTGAAACCAG…
Tcordifolia_27447	PREDICTED: serine/threonine-protein kinase Nek5-like isoform X2 [Populus euphratica]	XP_011012387	>Tcordifolia_27447 AACACCACAGCTAGTTCTTCCAATCATTTTGCTGCAACAGCTCCGCTGACAGTTCCAACAGTCCTTCAAGAGCATCTGCCCTCTGTCTGAAAGACTTTACATCCAAAGTTTCCTTTGCTGTAGCAGTTGAATCCTCTTCCTTATTGCAAACAGTATTACAGTCGGAAGAGTTGGACTTGGTGTGCTGCCTAAATCCCCTAGTGTTGGAACTTGACCTACCTACGACTCTTACAGGGAGGGCATGAGATTGATTGATCAAGTAGTGCGTCCAGAATCCTCATTCATCATCCCTTTAAGACTCTTAGCCAACCAGATTGCCGTCTCTCGTGGAGAGATCTTTTCCTTTCCAAATGGCTTCAACACCACAGCTAGTTCTTCCA…
Tcordifolia_27548	Proline-rich receptor-like protein kinase PERK9 [Vitis vinifera]	RVW65148	>Tcordifolia_27548 CGGTGGAATCCCCTCAAATCCAGCTGTGCCCTCTCCAGGTGTTCCTTCAGGTGATCCATCTGGGGGATCGAGTGATCCAAGCCCAACTGTACCAGGAAATTTCAATGCTTCTAGTGGTAGCCATGGAATTGGTGCTGGAGGCACAGTGGCAATTGGTGCTGTTGCTGGCTTGGTGGTACTTAGTCTCATTGGACTGCTTGTTTGGTTCTTGAGGAAACAAAAAAAGAAAAAAGGCTAGATATAACGGTGGCTATGTTATGCCTTCTCCATTTGGCTCTTCTCCAAAGTCGGGTTCTTCGTCATTTACGAAGGCACATTCTTCTGCTCCTCTTGTAGGAAGTGGGTCTGGCAGTGATTTTATTCTTTCACCATCGGAACCT…
Tcordifolia_27650	Phosphatidylinositol-4-phosphate 5-kinase [Macleaya cordata]	OVA10292	>Tcordifolia_27650 GCAGAGGGGTTATGAAATGGGCAAATGGTGACTTGTTTGATGGTTTCTGGTTGGATGGGTTGAGGCATGGTGCCGGGTTTTATATGTTTGCTGATGGACCATATTACTTTGGAACATGGAGTAGAGGCCTAAAGGATGGACATGGAACATTCTATCCTGTTGGAAGTGAACTTCCATCTTTACCTAATTGGTATAGTTCTGTTGGATATTATGATAATATACAAGATATCCTATCTCACACTTCCTCGTCAAATTCAGAACGATTCAGGGTTGGAAAAAAAAATTTAAGCGCAGTCTTTCTGAGAAGCTTTTTGTTGGTGGTTTTCTCAGAAAGTCTGGTCGAATATCAAATAGATCTGCATCATTAGAGAAAGATTCAT…
Tcordifolia_27676	L-type lectin-domain containing receptor kinase IV	XP_025803329	>Tcordifolia_27676 GTTGGATTTAGAAGATTTAAAATATTTGAAGGATATAATTTGGGCATAGTTTATGATACCCTGATGATGATAATAATATCAATGACAGATTACAAAAAATCTACAGATTCCTCTTATCCCATCTTATCTTTTCGTTCGTGCAATAGAATTCAAGTGGAAGACAAGCACGTGCAGTTCACACGGTGGACAGTTAATATCAATGATAGATTAAAAAATTCACGAGTAGTATCATTTAAGAATTGCTTCACATCGAGATCTGTGCTACGGACAGCCAATTATCTTGTCTCAAAATGAGCTTACGGCTCAAACGGATTCATCATCGACCACCGGAGAGAGTGGAGCCAATGCTGCAATATGATTGGGAAGTTGAATAGGATATT…
Tcordifolia_27751	Protein kinase domain [Macleaya cordata]	OVA13176	>Tcordifolia_27751 TTTGCTTTTAGAGGAAATGCCACAGGCTTATGTCTTTCTCCCCCATTAAGAATTGCAGATTTTTCATACAACTTCTTGATTGGAAGAATCCCTCCATGCTTGAAATATCTACCAGGAACAAGTTTTCAAGGGAATTGCTTTCACAACATGAACTCAAAACAACGTTCTTCTGAGCAATGTGGGGCTTCTCCCCAGCAAAAAGCCACCCAGGAGCCATTCCAAATCACCAGCACGCTCAAGAAGTTTCTAAGCACCAGGACCAATCAAAACCTGCTTGGCTGTTGGGTCTGGAAATTGTAACAGGAACTGTTGTGGGTTTTCTTTTAAATATTCGCCATTTTCACAACTGTTAAAAAATGCAAAGGAAAAGCTCCTGTAAT…
Tcordifolia_27757	Shaggy-related protein kinase epsilon-like isoform X2 [Telopea speciosissima]	XP_043716629	>Tcordifolia_27757 GAGAGGTGCATGGACGAGAAGAGGTGCGTATTTTGGTCAAATTCCATTCGTGTCCCCTTTGGCTTCCTGTTTCTCTGCTAAGCGCCAAGGGGAGCCTCTGTCTGTGCGTGTGTCTCTCTCTCTCTTCACTATCGCTGGTTTTTTGAAGCTTAAGAAGGTTGAAGAAGAAGAAGAAGAAGAAGAAGAAGAAGAAGAAGAAGAAGAAGAAGAAGAAAAACAGAAGAATAAAAGGAAAGTAGGTTTGGTTTGGTGCGAGGTTGAGGTGGAGAGTCATCATGCATGTGATGCGTCGCCTCAAGAGCATTGCTTCTGGTCGCTCCTCTGTTTCTGATCCTGGTGGGGATTCTTTGACAAAAAGAGTGAAGGTTGATCAGGATGTC…
Tcordifolia_27831	PREDICTED: cysteine-rich receptor-like protein kinase 26 isoform X2 [Pyrus x bretschneideri]	XP_018499449	>Tcordifolia_27831 GTAACATTTATGCATTGGTGCAATGCACGCCTGATTTATCTAAGAGCAGTTGCACTGAGTGCTTGAGAGGAACTGTTGGTAGGATTCGTGTGTGCTGCAACAGGCTTAGAGCCTCATCCATTTTCAGACCCAGCTGTTCTATTATATTCGGATTGCAACGTTTTTACGGTCAATTTGGCAACAACACTAATCCTGGAAGTGGTTCTTCAGGCGTTAACATTGTTGCTATAGTCATTCCAACAGTCATTGGGTCTATATTTCTCCTTGCAGTCCTTGTGTCTTCATTGATGTTTATGAACATCAAGAAAAGAAGAAAGAAAACGGGACACATGCATAGTAAATTAAATGATGATGATGATGATGAGATTGGAACTGTAGAG…
Tcordifolia_27985	Aspartokinase 1, chloroplastic [Vitis vinifera]	RVW77997	>Tcordifolia_27985 TTGTAAGAGCAGAGCTACAGCTGTTTTTGAGAAGGATGAGATTGTTGAGGAAAGTAACGAGGAAACTGCTCAGCAGTTTACTTGTGCGGAGTGTCAGCTCTTTCATCATAGCAATTCCCTTCAAAAGTTGTTCCAACTCTTCCAAGTGAGCAGATATAATAGATTGATCTACTCCAAGCTCCTCAACTGTCTGAAGATGCTGATCTCTTATGATGCTCAACTCATCAATTTCTGACACATTAGAGACACCGCAACTAACAGCCTTTTCTCCTGCCAGTAGAAGCTTGTTAGTCGTCTTCCCCATAGCAGACAGAACAATAACTGGCCTTTCTCCAGGAAAACTGAGAATGAGATCAGCAACCTCTCTCATTCTTGCAGCC…
Tcordifolia_28022	Alpha-glucan water dikinase, chloroplastic [Morella rubra]	KAB1202711	>Tcordifolia_28022 AAGTATGTCATTGGTGGATTGCTTTCTTGTTTGATTTTGAGGAGCTGCTATCTTTATAAAGTCTTCACTTTTATTTTTTGGTTAATTTATCCATAAGAAATGCAATGCAGGCAATTTTACCCGTTGCATTTTAGATATACTAATGTTTGCAAACGTTATGCATCCATCAAATCATGGTTTCCTTTCTTTTGGTGGTCATTTTGTTCCTTATTTTATTTTTATTTGTTTTCCTTGTATCTTTCTTCAGGAACTGGATACTTCCTTCTCGAAGGCCTGATGGAACAAAAGAGTACAAGAGAAGGGCTTTAAGAACTCCCTTGGTGAAAGTAATTTTCCTTGACTATCAGAGCACTCTGTGGTTTATTTGATAGTTGTCTTTT…
Tcordifolia_28165	PREDICTED: serine/threonine-protein kinase ATG1c isoform X3 [Nelumbo nucifera]	XP_019053299	>Tcordifolia_28165 ATACATTTGTATTGTCATTCACATGAAGGTCAAAAGAATGCTGTACAAATAAATGATCTGAAATGTGAACAAGGGCAACCCATTCAACAAGATAATGAAAGAACATCTTCTAATTCAAGGTGTACAGAGTTGATCCTCACACTTGAGGAGGGCCATTCTCTGAGATCTGGTTTGGCTTTCCCTGTTGTTCAGTAAGTCAATATATGTACTAAGACGATAACGATCTGAACTTGTTAGTGAAAAAGGTGGGTTTATGATGAGAGAGGGCGCTTCTGCAAGAAGGAAACGCAACAAGCATACAGCTTTTGAGTACAGGCAAGCGGAATTCTCCATGTCACCCATCATCTCCTTGACCGCAGCACGTCTGCCCAGTCCTAGGG…
Tcordifolia_28218	Receptor-like serine/threonine-protein kinase ALE2 isoform X2 [Macadamia integrifolia]	XP_042482446	>Tcordifolia_28218 GTGGTGGAGGTGGAAGTGTCAGGACTTGTGATGGTAATGGAGTCACTGGCTTCTTTGTATAAGACCCTATAGGAGAAATTGTAGGGGGCAGAACACGCCTTGTTCGTCCAAATGGTACAGGTGATGATGGTGAAGCTTCTGGGGAATCTGGGATCCTTGATGGACGAAAGGGTGAAGATGGAGAAACAGAAGGCCCTTGTCTAGTCTGTGGAGGATTATGGTGCCTTTGCCGGGTGTTCCTGGGGACTAACGTCGAGGATTGCGAAGGAGCTGGAGGCTTTGCTGTGCCTTGTTGGAAGGAGGCGCAGGATGAAGCACCAAGGGTGTGGAAGCTGGGCTGTTGGCTGCTGCCCTTGAATAATTGTGCCCGTTAAATGAGA…
Tcordifolia_28292	Diacylglycerol kinase [Macleaya cordata]	OVA13947	>Tcordifolia_28292 CTGCCGCATCTGAGGTCTCGTCTCGGTGGTGATCGTAATATTTATGAATCACTCACTTCTGGTCCTTCTCATGCTATTGACATAACAAGGGAGGCTATACGTGAAGGGGCTGATGCTGTGGTAGCAGTTGGAGGTGATGGTACGCTACATGAGGTTGTTAATGGCTTCTTCTGGGCAGGGAAACCTGTTTGTGCTCATGATGAGAGGTGTAATCATAAGACTGCACTTGGTCTCATTCCTTTGGGCACAGGATCCGATTTTGCTAGAACATTGGGCTGGAAAACTGATCCTTACGAAGCTGTTGAACGCATAGCTAGAGGGTTAAAGTCTCATGTGGATGTTGGTTTTGCTACTGGGGAATTTGGAGAGCCACATTATTT…
Tcordifolia_28346	Inositol-pentakisphosphate 2-kinase [Macleaya cordata]	OVA00539	>Tcordifolia_28346 ACTGGATCATCTCCTGCTTTTGTTGGAAGAGTTTTAAGAGTACAGAAGTCTCCCAAGAGCATCTCCCAATGTACATTTGGCACCTCAATTCTGTCCAGGCATGAGAAGCTCTTATGGCAAAATATTGAAAAAATTGTTTCATCTACTTCCAAGGAAGTTGCTGAGCAAGGTTTTGTGCAGAATGTGATGATTCCCTTATTAGGCTCTGAACATATTGATGCTGGGATGCCTGTTCTCGTGTCAAGGGGTATTTTTGGAGGCTGTTGAAAAAAAATCTCTTTCTCGGCGTCCTGCTTGGCGAGTTGATGCTGGGAAGGTTAATATCCTTAGTGACAGTGCACTTCTTATCTCTGATCATTTCAGTTTTTCCACATGGTAGT…
Tcordifolia_28402	Putative leucine-rich repeat receptor-like protein kinase isoform X2 [Cinnamomum micranthum f. kanehirae]	RWR74161	>Tcordifolia_28402 GTGGGACCTAAGACTATCTCATAATCAATTACATGGACAGATACCCTCATTAATTTTTAACATCAGCTATCTTCATGTGTTATATTTGAATGGCAACAAGTTTGAAGGAATCAATGTCCAACAAAGCATAAGCTTGGCATCAATTACTAATAGCTCACTATTGAGAGCTATTGATGTCAGAGATAACAAGATAATGGATGGGTTGTCAGATTGGTGGGGCAATTTCGAGCTGTTGGTACAACTTCTCATGTCCGAAAATCATATTCAAGGGCAAATACCAGAAACTCTCTGCAAATTACAAGATCTTGAAGTTTTAGATCTATCAAACAACAATATTATAGGATCAATACCACATTGCTTCAGCCCGCCATTAATTAGAT…
Tcordifolia_28419	Leucine-rich repeat receptor-like protein kinase TDR [Coffea arabica]	XP_027090198	>Tcordifolia_28419 CCGCGTCCTTATCAAGCACCTCTATCATCCCGCCTTCTTTGCCTTTCTTTATCTTGTTTCTCACCCAGTCCACTATGCTGTTCCCTTCCCCGTACTCCGCTTCCACCGATCTCCTCCCGCTCACTATCTCCATCAACACCACCCCGTAGCTGTATATATCGCTCTTCTCGTCTACTTGCAACGTGTACGCGTATTCTGCATGCATACGCCACTATCAATTATTTATATTATTATGATCCTAAAAAAATATATATTTTTCTTTTATGATGTTATTTTTGAAAAAGAAAAGTCAAAAAGGATTGGAGGAAACGAAATCAAAAAAGAAAAAGTCAAAAGCAGATACATGCGGAACAGTGCGCACATCGTCGAAACAGTAAAGA…
Tcordifolia_28709	Adenylate kinase 5, chloroplastic-like isoform X2 [Carica papaya]	XP_021910292	>Tcordifolia_28709 GATATGGCGTTCGCCAATTCGGCCACTGCGACTCTGAGTAGCACCAACGGCTATTTTTCCTCCCCGTCTCTTCCGCCATTCGCTCCATCTTCCTCGCTTCGTCTCTCTGACATTTCATCTTCTTCTTCTTTTCAGCTTTGTTGTTCCTCGCACTCTCTTCTCCGATTCTCTCCCGCCACTCGTTCTACAACGAAAAGCCCTAAATCTAAGGTATTGAGACTGAGGTGTTCTGGCAGTGGAGAGCCATTGAAAGTGATGATCTCCGGGGCTCCGGCTTCGGGGAAAGGAACTCAGTGTGAAATGATTGTGCAGAAGTTTGGATTGGTGCACATATCGACTGGAGATCTTCTCAGAGCTGAAGTATCATCTGGAACGGAAAT…
Tcordifolia_28788	Protein kinase domain [Macleaya cordata]	OVA18845	>Tcordifolia_28788 TTTCTGTTTGTTTGGAGATTTTGTTGCCATTAGATTGTTCATAATCATGAGAATGAGGAGAATTATATTGTAATTGTTACCCATGCAATGAGACTCTTTTCCTCAAGCTTCTTGTCTGTGGTTCTCAAACCAGTGATCAGCTCTAGCAAAACCACACCAAAGGAGTAAACATCAGCCTTTGTAGATGCTTTTCCACTTTCCGCATATTCTGGTGCTAAATAACCAAATGTACCAACCACTCTGTTCTCTGTGGAGTGGTCTATCTCTCCATGTTGAGTTCTTGCCAGTCCAAAATCTCCAAGCTAATACGTGCAATATCAAGAAAATAGGCATAAAAAAGACCTCCATGTTGCATTTTAAGGTTCATCTCTACGCTTTGA…
Tcordifolia_28900	Serine/threonine-protein kinase STY46 [Vitis vinifera]	RVW96569	>Tcordifolia_28900 CAGTCGCTACCTTTTTACTACTACTGCAGTGGATGCCTCAGTCGCAGAACTGAGAGAAATCCGCTAGAAGATTTCTCCTTCCTCCCCTCCTCATCGTCTCCAACCTCCTTGGCTACTTGTTGCAAGAACTCTATGATTTCTGAGAAGTCGGGCCTCAATGTTGGATCCTGCTGCCAGCATCTCTCTAAAAGATCTGTCAGCTTTGGGTGAGTGTTCTTTGGGATTGTAGGCCTTAGGCCCTTTTGAACAACGCCTACTGCTGCTTGTAAAGGGGTTAAGTACTCATATGGAAGCTTTCCTGTTAGCAGCTCCCATAGAACAATACCAAAGCTGAAAACATCTGCCTTGTGGTCATATGGCTTGTGCTCAATAACCTCAGG…
Tcordifolia_28950	PREDICTED: p21-activated protein kinase-interacting protein 1-like [Nelumbo nucifera]/DAD37383	XP_010246113	>Tcordifolia_28950 CTTCCATGAGACGCCCCATAAGAAGCCTATTCTCGTTCAGTGTCAAGTCATGATTCTTCTTCCTCATCACTCTCATCCTGCTCTGCGTTAGGTGTGTCGTTTCCAACCTGTTGTCTTTCGTGAGATTTGAAAGAGGACCCAGCAAGACATGTTAACCTTGATTTTGTGTTTGCCTCTACCAATGCTTTAGGTTTCTCCTTTCCAGCCATGCGCAAATCCCAAACTCGTATTACACCATCTGATGAAGCAGATGCTACAATAGATTGGCCACTAATATCATCATTAGCTTCTCCTCTGCTGTTAAAAACAACAACACCCTTCACTCGAGTTGAGTGTGCATTTTCCAAGCAATATGCAACCTTTCCACTGGTTGTGTCCCA…
Tcordifolia_28963	PREDICTED: probable inactive receptor-like protein kinase At3g56050 isoform X2 [Fragaria vesca subsp. vesca]	XP_011469936	>Tcordifolia_28963 AAGAGAAGTGTGAATAACGGTTCGGTTCTGAAGCTTCATGTTTCGTTTTTGTGGCGTATCGGAAACGCATTGAAACGCGTGGACCGACACACGAAGCGTATCGTTTACGTTCCGCCAGTTTGCAGCTTGCGACAGCTTTCGTTTTAGATCCCGATTCCAGTTCATTCACCTCGACTTCTTGTGTCGAGGTTCGACTGAGCAAAGAAAGTTCCGATTTTGATCGTTTGGGATGGGGGGGCGATGGGGGTACGATCGGTTCAGATTACGGTTGGGTGTTCTGGCGGTATGTTCATGGTTTTTGATGCTGAACTTCGGTTACTGTTGGTGTCTCAATTCTGAAGGTTTGGCTTTGTTGAGGTTTCGGGAGAGAGTGATTGATG…
Tcordifolia_29084	Putative Serine/threonine-protein kinase EDR1 [Cocos nucifera]	KAG1359673	>Tcordifolia_29084 CGCAGGTTGACGAGTAAATTATCACATTTGAGATCAAAATGAACTATATTTTTTGAATGCAAGTATTCCATGCCAAAAGCTGCATCCATTGCTATTATAAGTCTTTTACGGCGATCAAGTGCCCTGTCTTTCTTTAGTAGGACATGCCTTAGAGATCCATTCACCATAAACTCAGTTACAGTTGCCAATGTCCCCCCAGCTCCATCTGGCACTACACCATAGAAAGCCACAACATTTGGGTGGTGAAGTTTTGAGAGGATCTGCGCCTCTCTCCAAAAATCTTTTGTCAGTCGATCTTGTTCAGATGATCGCCCAGCAAAGCAGCTCTTTTAATTCTCTTATAGCAACATCAGTGCCCCGCCATTTCCCATGATAAACAG…
Tcordifolia_29105	ATP-dependent 6-phosphofructokinase 5, chloroplastic [Vitis vinifera]	RVX23692	>Tcordifolia_29105 TTCTACAATCTCACAGGATTGCACAAATTTTATTCGATGCCACACCTATATATTTAGATTTCTTTGGTTTTAGTATTTTAAAAAAAATGTTGGCTTTGCCTAAAAAGCCTTATTGAATGCTGATCTTGATACCATTAAGTTACCTTCAAGAGCATCTCTTGGCCATTGGGAAAGCTTTCTGAACAGATGTCATTGAATGATGGTTCATGGAGCTAACTTGCCTTTGTGATGAAATCAGAGAGAAGGGTTAAATCAAAAAGAGAGAGAGAAGAGAAGAAATTCAATCTCGGCAACTGGAATTTGGAGATATATTCACTTGAGCATTTAGATGAAGTCAGGTTGGCCAGTGGATGTTAGACACCGATGCCACATTCTGCTAT…
Tcordifolia_29106	PREDICTED: probable adenylate kinase 1, chloroplastic [Nelumbo nucifera]	XP_010253459	>Tcordifolia_29106 ACTTAAAGATATAGCAAACCAGGGGAAGTTGGTTTCCGATGAAATTATTATAAGTTTGTTGGGCAAGCGGCTTGAAGCTGGGGAAGCTAAGGGTGAATCAGGATTTATTCTTGATGGATTTCCACGCACCATAAGACAAGCAGAAATCTTGGAAGGGGTTACCGATATTGACTTGGTTGTTAACCTTAAACTCCGTGAAGATGTACTGATTGAAAAATGCCTCGGAAGAAGAATTTGCAGTCAATGTGGAGGCAACTTCAATATTGCCAACATTGATATAAAAGGAGGCAACGGGAATCCTGGAATATACATGGCTCCACTTCTTCCTCCACCTGGTTGTGCTACAAAGCTGATCACCCGAGCTGATGATACTGAAGAGG…
Tcordifolia_29190	Serine/threonine-protein kinase AFC2 isoform X1 [Prunus yedoensis var. nudiflora]	PQQ08178	>Tcordifolia_29190 GGTCCCTTAAGATCTAGGTCTAACCTATGTACAAGAGCCAGTGCATGGTAAACATGAATTGCTAAGAAACCAATCAATGAAATGAGACAACATGTCTAGGTTTTATTCAGTACATAAACAAATTAAATAAAATGATCTTAGATATCTGAGGTAGTGCTTAAATTTCCTATGCAGTTCCAAAAAGAGTATTTGCATAGAAATTACAGCTCCTGCAAGCCTCGACCATGCAATCAAAACATATCTAACATAAATGAAGATTTTATCAATTGTGATCAAGTGTAATTACAGCGAGAAGTTAAATTTTCTCCAAGCGCAAACATGTAATGTCCATCCTTGTCATCATCTCGCCACGGGGGAGAACCATTTCGAGCCACTCCCTT…
Tcordifolia_29271	Serine/threonine-protein kinase CTR1 [Senna tora]	KAF7838888	>Tcordifolia_29271 TAATCTCTGGTGGTGTGCGAGGAACACTCCCATGGATGGCTCCGGAGCTTCTAAACGGCAGCAGCAACTTGGTTTCCGAAAAGGTTGATGTCTTCTCCTTTGGAATTGTAATGTGGGAACTGCTCACTGGAGAAGAACCATATGCGGATTTACACTATGGTGCCATTATAGGGGGCATAGTGAGCAACACACTCCGACCACCGGTGCCAGAATCTTGTGACCCAGAGTGGAAATCTCTGATGGAGAAATGTTGGGCAGCTGAGCCGTCAGAAAGGCCGAGCTTTACAGAAATTGCGAACCAGTTGCGTTCAATGGCAGCTTCTCTTCCTCCTAAAGGGCAAGCCCAACAACATTCCCATTCAGCCCCGGCTCCACAAGCG…
Tcordifolia_29305	Probable fructokinase-5 [Carica papaya]	XP_021903388	>Tcordifolia_29305 ACTCGATGATAGTTTCGTTCGGAGAAATGCTGATCGATTTCGTTCCAACCGAATCGGGAGTTTCTCTGGCCGATTCTGCGGGATTCATCAAAGCTCCCGGCGGTGCTCCGGCGAACGTCGCCTGCGCCATTACAAAGCTCGGTGGCTCGTCGGCTTTCATCGGCAAGTTTGGAGATGATGAATTTGGGTACATGTTGGTGGATATACTGAAGAACAATGGTGTAAAGACGGATGGAGTGTGCTTTGACCGACATGCAAGAACAGCTCTGGCTTTTGTACGTTGAAGAAGAATGGTGAGAGAGAGTTTATGTTCTACAGGAACCCAAATGCTGACATGCTTCTTAAGGAATCAGAGCTGAACATGGAGCTTATCAAGCAAT…
Tcordifolia_29336	Protein kinase domain [Macleaya cordata]	OVA15819	>Tcordifolia_29336 TGGTGGACCTGCTACATCTTCGAACTTCTCAAAGTTTTGGGTGTCCAGTTCTCCATGCACAATAGGCTTGTAGGCAGCTTCCATCTCATACAATTTGTCCCATTCAACACCTTTAAACCATGGATGTGCCTTTATCTCATCAACACCTCTGCTACCAAGCCTTGTTTCAACATTGCAGAGCAAATGACAAATCAAATCCTTTGCATCAGCAGATATTTGAGGTTCTTCGGGGAACTTTAAAGAAGTTTTCCAGTTGATGATCTTCCGGCATGTGACCCTTGGATCATCTGAACAAAATGGAGGATATCCTATGAGCATCTCATACATGATTGCTCCTAAAGACCACCAGTCACATTCCATTCCGTAACCTTTCTTCAGCA…
Tcordifolia_29419	Serine/threonine-protein kinase-like protein [Thalictrum thalictroides]	KAF5192664	>Tcordifolia_29419 TGGCTGGTTTTTGTACTGTTGTTTATTGTATATGGACTGGGAATTGCTGTTGCAATCACAAAAAAATTCACAATTCAGTTCAGCCTACAATTACTGGAGTTAACGGGAATGGCTCTCAATCAGGTAGCGGTCCTTTTACCCCACCATTTTCAAGATCAGTGACCTTTAGACGTCAGAGCTCTCGGGCAATGAGGCGCCAAAGGAGTGGGACTTCATCAAAGCATGCTGATCGAGCAGAGGAGTTCTCTCTAGCAGAGCTAGCTGCTGCTACTGATAACTTCTCGCCAGAGAACAAGATAGGGGAAGGGAGCTTTGGGACAGTGTACAAGGGGAAGCTAGCAGATGGGCGTGAAGTTGCGGTTAAAAGGGGAGAAACTAGT…
Tcordifolia_29449	Xylulose kinase-1 [Tanacetum cinerariifolium]	GEX34659	>Tcordifolia_29449 GTTGACTGCTTCTATAGAGAAGGCGGAGCGTCCTTGGCTCAGCATTATAGCACATAGGGCTTCGGCGCTATTACAGCGCTTCGCTAACTCGAAGCGCCTCGCTACGAGAATCTAGCTTCGCTAACGCGTTGCGTTGTCAGCTTTGCTACCGACGCTTCGTTCCGCTTCGCTAACGCTCGGCTAAGTCTTGAACCTTCGCGCTGACCGTTCGCTTTCTCAGTAGCAAAAGCGCTTCTCTTTGCCCCTTAAGTAGAAGGACAAGAAAGAGATTATTGGTTTTCTTGCTCCCGCTTCCTCATCCGCGCTCGTCAAGCCAACTTTGCTTTTTGGGAGGTGAAACAGCGGTGGAAGCGGACATTTCGAAATGACAGCATCGAATA…
Tcordifolia_29621	MDIS1-interacting receptor like kinase 1-like [Citrus clementina]	XP_024042878	>Tcordifolia_29621 CACTTGGATAACAATAAATTCACCGGCAACATTCCGCTTGGAGTTTCCAAATCTTCATACTTAATAGCATTCAATGTTGCCAAAAATAATTTGTCAGGTACAATTCCTGCTTGGATGGGTAACTTGATGTCATTGGAAGTTATTTATTGAGAGAAAATAATTTGTCAGGTACAATTCCTGCTTGGATGGGTAACTTAATGTCATTGAAATTAATTTCATTGAGAGAGAATTCATTGGAGGGATTTATTCCCCGTGAATTTTGTAGATTATTTGAGCTTAAATTTTTGGATCTCTCGTATAATCATGATCTTAGTGGATCTATACCATCATGTTTGAAGTTACCCTCTCTTAAATTTCACTTTTGCAAAGAAACAATTTAC…
Tcordifolia_29652	Somatic embryogenesis receptor kinase 1-like [Quercus suber]	XP_023920454	>Tcordifolia_29652 CATATAGCACCTGAATACCTCTCCACAGGAAAGTCTTCAGAAAAAACTGATGTTTTCGGATATGGGATCATGCTTCTGGAACTAATAACAGGACAGAGAGCATTTGATCTTGCTCGTCTGGCACATGATGACGATGTCATGCTGCTTGATTGGGTGAAAGCACTTCTGCGAGAGAGGAAATTGGAAAACCTGGTGGATCCAGATCTGCAAGGAAACTACGTAGAGCCAGAAGTAGAGCATTTAATACAGGTTGCGTTACTCTGCACCCAGAACTCTCCTATGGATCGGCCAAAGATGTCGGACGTGGTGAGAATGCTCGAAGGTGATGGCTTGGCGGAGAGATGGGATGAGTGGCAAAAGTTGGAGGTGACTCGCCAACA…
Tcordifolia_29930	Calcium dependent protein kinase [Papaver rhoeas]	SCD14047	>Tcordifolia_29930 ATCTCAGGGCCATAATGTCGTTTTAGCACCTCAAGCGCCATGTAATAGGGACTTCCAATTATCTCTGTAAAACGTTCACCAGATTTAAATGTGACCGATAGCCCAAAATCAATTGCTTTAAGTGGTGATGTTTCCTTCTTGTTTGCAAACAAAAAGTTCTCTGGTTTTAGGTCCCGATGCATTACTCCATGCTTGTGACACACCTGAACAACTTCAACGATCGTGCGAGTAACTTCAGCAGCCGCACGCTCCGTGTAATGGCCTCTGGCTACGATCCTATCAAACAACTCTCCACCTTCACACAACTCCATCACCAGATGCACTGCAACATCATCTTCATAAGTATCTTTCAAGCTCACGATGTTCGGATGCTTCGGCAA…
Tcordifolia_29982	Cyclin-dependent kinase inhibitor 3 [Vitis vinifera]/XP_002282199.2PREDICTED: cyclin-dependent kinase inhibitor 7 isoform X2 [Vitis vinifera]	XP_002282199	>Tcordifolia_29982 TATGTCGACCTTTTCTTTTTGGGATCTTCTTTTCTTCGATTCATGGCTTCATTTGAACCCATTCGTATCGACCTTCCAACGGAGCATCCTTCACGATGTCGAAGTTGTACTTCTCTGCAAATCGTTTTTGTTCGTGTTTCTCTGCTGCGGAAAAGAATTCTTCAATGTCCGCTGCTGATGGCATCCTCTCCTCCTTAGACCTATGGCGTGCGTTTGTCACCACCGATGGCCTCTCCATCAACTCCAGGTCCTCGGATTCTGAGCGAAGATTACTTGATGGAGTTGTCTCTCTCCTTTCTCTGCAACCAGAGTATGTTGAACTTTCGAATTCTAAGCTCCCTCCCTTCAGATCTGCAACGGATCTCATTAAGCTCTCACTC…
Tcordifolia_30009	LRR receptor-like serine/threonine-protein kinase FLS2 [Apostasia shenzhenica]	PKA64048	>Tcordifolia_30009 AGGTTCCTTGTTGCATGACCTGAGAAACTTTGGTCCACAGAGAGCAAGGTTACCTACTAAACTAGAAATGTTCAGATTTGCAAAAAAGCCATTGGTAGGAACAGGACCTTCGAGCTGATTGAAGGAAAGGTTGAGATGTTTCAGAGTAGACATGTTGGTGAAGTTCTCAGGGATTCTTCCGTGGAACATGTTCCGAGACAGATCAAGGGAAACCAGATGTTCCAGCTTTGCTATACCCACAGGGAGGATACCACTTAGTCTGTTGCCTGAAAGATTCATCCTTGTTAGCGAAACTATTTCAGAGAAAATAGTTCCTGGAACTTGACCAGAGAGTTTGTTGCCCGAAAGATCAAGTGAATACAAATTCCTACAGCCTCCAA…
Tcordifolia_30035	Uridine kinase [Macleaya cordata]	OVA17524	>Tcordifolia_30035 AGAGAGAGAGAGATGGATTTCGTAATGGAAGCAGCTTCGAGCGCTCATTTCTCCGGTTTACGCTTAGAAAGCTCTTCTCTTCTTATTCCCAGTTCTCGTTCATCGTCTCCTTCTTCGTCCCCTTCGGCTACCCTAACTGAAAATAATTCTCCAAAACAGCCATTCGTTATTGGTGTTTCGGGAGGTATGGCGTCGGGAAAGACGACGGTTTGCGATATGATCATCCAGCAGCTTCACGATCATCGTGTCGTGCTTGTTAATCAGGATTCATTTTATCGCGGTTTGACAGCTGAAGAATCAAAACGTGTACATGAGTATAACTTTGATCATCCTGATGCTTTCGACACGGAGCAACTTCTTGAGTGCATTATCAAGCTCAA…
Tcordifolia_30064	CDPK-related protein kinase [Vitis vinifera]	RVW57180	>Tcordifolia_30064 TATGATAAATCTCTCACCAAGCCACCATATATGTGATACCAAGCTTTGGCTACACCTGATTCTAAAACACCCAGTGTAGGTTTGTCACCAGCATGCTTCAATGCACAGGAATATTGGCCTAAGGCAGCCTGCAAAAGCAACAACTTTGGAAATAAAAAGACTTAATTAACCAGATCCTTCAGCAGAAACTCCTGGAGTCTCACTATGAGAACTCACAAGCTTTCTCTATTGAGCCTTTGCTAAGGTCCGACTAGACACCCCATGCAACAATTTGACGAATCCAAGGAAGCTCAACTTTCCGTCAGTGTGCCTTATCCAGTCATGAAGAACCGCATGAACAGGGACAGAAGGGCCAAGGCCCAGTTCAGAAGCAAGTTCTT…
Tcordifolia_30208	LRR receptor-like serine/threonine-protein kinase GSO1 [Telopea speciosissima]	XP_043688731	>Tcordifolia_30208 CTGTAGCTGGTCGGGCGTATCGTGTCAGGAAAATCAACGCGTTACGACCCTCACTTTATTCGGCCAAGAAGACGATCCGAAAAGCTTTCTGTCCGCTACGATCTCGCCGTCCCTTGCAAAGGTCCGAAACTTGGTAGGCATTTACTTACTAAGCCTCCGAAACGTTACGGGCCCGTTCCCAAGATTTATCTTCGACCTCCCGAAACTCGAGTATGTTTACATTGAGAACAACAAGCTTTCCGGTCCGTTACCTGCCGATATCGGCCGGCTCTTCCGTCTCGGCGCGTTGAGTTTCCTAGGGAACCTGTTCACCGGCCCGATCCCGAGTTCCATTTCGAAACTCACCGAGTTGAGTCAGCTCAAACTCGGTGACAATCTTC…
Tcordifolia_30231	G-type lectin S-receptor-like serine/threonine-protein kinase SD1-1 isoform X2 [Camellia sinensis]	XP_028057014	>Tcordifolia_30231 TTCTACAAATGAACTTGGAGAAGGGGGTTTTGGTCTTGTTTACAAGGGTGAATTATCATCAGGGCAAGAAATAGCAGTGAAAAGACTTTCGAAAAATTCTAAACAAGGCCTTGACGAGTTTAAGAATGAAGTAATCTTAATTGCTAAACTTCAACATCGCAACTTAGTTAAACTTCTCGGGTGTTGCATACAGGGAGAAGAAATGATGCTAATTTATGAGTATATGCCTAACAAAAGCTTAGACCAATTTATCTTTGATCAAGAAGGAAGTACATTACTTAGCTGGCAAAAGCGTTTTCAAATAATCAATGGAATAGCTCAAGGGGTTCTTTACCTCCATAGAGATTCAAGACTTAGAATCATCCACAGAGATCTCAAAG…
Tcordifolia_30256	Serine/threonine-protein kinase/endoribonuclease IRE1b-like isoform X2 [Carya illinoinensis]	XP_042988397	>Tcordifolia_30256 ATCAACTTGATATAAGGCTTTAAAGTTAGAAATCATCCCATCTAATAGCACATCATTCGATGTCAAAGAAAAAGACCGCAATCCATAATCATCTCTTACAATAAAAATTGAACGAAGCGGCTTCTGATTAAAGGTACTTGATTGTGTTAATGTTTTAGATTTTGGTTCAAACAAAATAGTGCTTTCTTTCTTGTTTGCGCCTCTCAACGTGTATGGAAAATCATCAATCTTATATGTATTAATTAATGATCCACTCTTGGCATCAAGATGAAATACTGTAGTTCTCTTTGACCCAAGTGTAAATCTATCTTTGGACATGTGTGGTCCACTTGCAACAAAATTTTCCAATTTCTTCATAGCATCCATTCCAATAAGATCCT…
Tcordifolia_30294	Protein kinase domain [Macleaya cordata]	OVA03456	>Tcordifolia_30294 GGCACAGACTCGGAAATCTGTAGCTGGTTCAAATTATCTGAAGCCTTTTGTATGCACTTGTCCAACTGGAAATAATTGTAGCGAGGCAACATCCAAACAGATTTTAAGAACTGCAGAAAATTTTAACTTGTCTGATCTATGTGACAAATCTCTGCGAATTATCAAACAATCACGTAATTCTAATGTTGTACCCATTGGGAGTCTGCGGTGGGGTGTATGCAGGCACAGAGCAGTTCTAATGAAGTACTTATGTGATCGAGTGGATCCTCCTATTCCTTGTGAGCTTGTGAGGGGCTATCTTGACTTCTCGCCACACGCCTGGAACACCATTTTTGTCAAGAGGAATGACTCATGGCTGCGAATGGTTGTTGATACATGCT…
Tcordifolia_30342	Serine/threonine-protein kinase AFC3 isoform X5 [Elaeis guineensis]	XP_019706981	>Tcordifolia_30342 TGACGCAACACTAGAAGACCCATATCCACCACAGGTATACAGAATTCACCAGCCTTTTCGTTAGGATAAGCAACAAATAGAGTGCATTCATATCCTCGGCACCAACCAAAATGTCCTAATTAGCGTCCAGGACTCTGACATCAAGGACTTCTGAAGAATGGATGATCGAGGGCTTGGCGAGCTGTTATACGCTCTGATGGATCGAACTTTAGTAGCCCGTGTAGTAAATCTGTTAAAGGTGCCCTTGATGCATCAACATGTTGGTCAACTAGATCCTTTAACCGGTCAAGTTTCCTTACAGCCCTGATGCTCTCCCTTGAAGCTGCTCCTTCGGGCCAATTCAATCGCACCCCTCTTCTGAAGTATTTCTCTGCACCACG…
Tcordifolia_30474	Nucleoside diphosphate kinase [Handroanthus impetiginosus]	PIN01748	>Tcordifolia_30474 ATCTCGTTTTGAGCGCAAAGGGTATAAACTTGTGGCCATTAAGTTGGTGATTCCATCCAAGGATTTTGCCCAGAAACATTACCATGATCTTAAGGAAAGGCCTTTTTTTAATGGTTTATGCGACTTCCTTAGCTCTGGTCCAGTGCTAGCCATGGTTTGGGAAGGTGAGGGTGTTATTAAATATGGTCGGAAGCTTATTGGAGCCACGGACCCCCAGAAATCTGAGCCAGGAACAATCAGGGGTGATCTAGCTGTCGTTGTTGGAAGAAATATCATCCATGGAAGCGATGGCCCAGAGACTGCGAAGGATGAAATTAATCTGTGGTTTAAACCAGAGGAGTTGGTTAGTTACACAAGCAATGCTGAGAACTGGCTTTATG…
Tcordifolia_30489	Phosphorylase kinase, gamma catalytic subunit [Parasponia andersonii]	PON59439	>Tcordifolia_30489 TTTGCACCACGTCTTTTCAAGTCGAAGCAAAAGAAGGGTAAGATTGAAGGTGCAACTATGATGCCACATGTCGATTCTTCTCTTCCAATGCTCATTGCAGAGCCAACGAATGCCCGATCAATGTCCTTTGTAGGGACTCATGAGTACTTAGCTCCAGAGATAATTAAAGGGGAAGGTCATGGGAGTGCTGTGGATTGGTGGACATTTGGTATTTTCTTGTATGAATTACTTCATGGGAAGACACCATTTAGAGGCAATGGAAATAGAGAGACATTGTTCAATGTTGTAGGGCAATCACTGAAATTCCCTGAGGGATCTAACATCAGTTTTGCTTCTAAAGATTTGATCAGGGGGTTGCTCATAAAGGACCCACAAAAGAG…
Tcordifolia_30545	Serine/threonine-protein kinase PCRK1-like isoform X2 [Telopea speciosissima]	XP_043700721	>Tcordifolia_30545 TTATGAGTACATGCCAAACAGGAGTGTAGAAGAACATTTGTCAACCAAATCTTCCACTCCTCTTTCTTGGGCTATGAGACTAAGAATAGCTAGGGATGCAGCTAGTGGCTTAGCATACCTCCACGAGGAAATGGATTTTCAGATCATATTCAGAGATTTTAAAACTTCAAACATCTTTTGGATGAGCAATGGAATGCAAAGCTATCAGACTTTGGATTGGCCAGGCAGGGCCCATCAGAAGGATTAAGTCATGTGTCTACAGCGGTTGTAGGAACCATTGGATATGCAGCGCCAGAGTACATACAGACTGGGCGCCTCACAGCCAAGAGTGATGTGTGGAGCTATGGTGTTGTGCTATATGAGCTCATCACAGGTAGACG…
Tcordifolia_30572	Cyclin-dependent kinase F-1-like [Telopea speciosissima]/XP_043724293	XP_043724292	>Tcordifolia_30572 TATTGATCTACAGATTATGGGCAAGAAATAGACTTATGGTCACTGGGCTGCATTTTTGCAGAGCTTCTTAAGTTGGAACCTCTATTTCCCGGAACTTCAGACATTGATCAACTTTCCAGGATCATTGACGTCTTGGGTAACTTAACCGAGGAGACCTGGTCTGCTTGTTCCAAACTACCTGATTATGGAAAGATTTTCTTTGGTAAAATAGAAAATCCAACAGGTCTTGAAGAATTCCTGCCAAACTGCTCATCGAATGAAGTTCGTCTTGTTCAGACACTTGTTTGCTATGACCCAGCTAATAGAGTAACGGCAATGGAGTTGCTCCATGACAAGTACTTCACTGAAGATCCTTCACCAGTTCCTGTGAATGAGCTTAG…
Tcordifolia_30593	Mevalonate kinase nuclear [Nigella sativa]	QLI42757	>Tcordifolia_30593 CCCGGAAAAATCATTCTTTCCGGCGAACACGCCGTCGTTCATGGGTCTTCGGCCGTCGCTGCTTCCATTGATCTCTACACACAAGTCTCTCTTAAGATTTCAAGTGATTCAGGAGGTGGCGATGGATTGCTAAAACTTCATCTGAAGGACTTGGGGTTGGAGTTCTCATGGTCAACTGAGAGAATCAGAGAGACACTTCCTGGATCATCTGTACCACTTCCAACGCCTTCATGCGCACCTGAATCATTGAAATCGATTACCACTCTAATTGATGAACAAAATGTTCCAGAGGCAAATTTTGGACTCGCCGCTGGACTTTCCACGTTTCTTTGGTTATATACATCTATTCATGGCTGTAAGCCTGCCATGGTAGTTGTTAC…
Tcordifolia_30630	PREDICTED: serine/threonine-protein kinase CDL1-like [Nelumbo nucifera]	XP_010241610	>Tcordifolia_30630 CCCCCTCCCTAAAAAAACATACAAGGAAATGCATACACAGAGAAGAAATATCATTAATCATACAGATGGAACAAGTAGAAAAATGGGTCACCCAAGCTTCTCTTACCTTTTGCTTATAACAGGACTGTACCAGTGACTTGGTTGCCTCATTAATAATCTGAAATAACTCTCTCTACGTTGTTCTAACCTGTTCTTCCTTCAGCATGGCATCACAAGAATTAAGGAATCATGTTCAATAGCATGTGGTACCGAACTTGAAGCATCGAGAACATGAATGGTAACTTGTGAAGTAGCAACTTGGCGCTGGTTAAGTTCCTATCAACACTTTTTGCCCACGATGACTTCTAGGTTTAGGCATGATGATGATTTAACAACTCATC…
Tcordifolia_30639	Protein kinase domain [Macleaya cordata]	OVA18237	>Tcordifolia_30639 GAGGAGTTGCTATGGTAGCTGAAGTTGAATTGGAAGCGTAAGTGGCAAAAATTTGTTGTGTGGTAGAAACAATTCGAGAATTGGAATCATCAGCCATGAAAACCCTACCACCTTCAACAGATGTGCTAGTGGGTGATCCGCAGTCTATTAAGTAATTATCCACCGGAGTAAACCCTTTGGTGACATAAATCAAGGACCAGAATAACAAGACCCAGATGATCAAATCTGATTTTCGGACACCCATCACAGAAAGGAACTAAAAACCACAAAGGAACAAGAGCACAAAGAATTGGAGGAAAATTGAAGAACCCTAGTGTACAATAAAAAACTGGAATAAAACTTAAGTACCCACCAAAGAAAATACCGTAGATAGTGAAAAA…
Tcordifolia_30674	PREDICTED: serine/threonine-protein kinase CDL1-like isoform X2 [Nelumbo nucifera]	XP_010260133	>Tcordifolia_30674 TAAAGCATAGGCATTTACATACAGGGGCAACCAACTCGTATATGTAACAAAGTGAGAAGCCAAAAGAAGGGGAAAACCAAAGAACAAGATAGAATTGGGAGTGAATAGGAACAACCATCCAGGAGCCACCAAATGTGGAACCAAGAAAGAAAACTGCGCTCCCACCTGAATCCTCGTCAAAATTTAGGCAAACCATCCATTTAATCCATCTTCCATCCAAAGCAGCAAACGATGTAGACAAGAATGGTGTCAGGAAATTCAAATTCCATTGGCATCATTCTGAATGCTTTTAGGATTGAGCTCAATCAGATCAGTTAAGTCCCCTGGCTTGATCTCTCTCATACACACCACCACTATTATCTGCACTGTGCCGCCTATCA…
Tcordifolia_30683	CBL-interacting serine/threonine-protein kinase 11 [Vitis riparia]	XP_034688258	>Tcordifolia_30683 TGCCTGAGCGGGGCGAAGCCAGAGGAAACTCTGGTGGAGGTAAATCTCAGCCGACGATATTTCCAGCAGTTAATATCGGCCGTCAGATACTGCCACTCTCGCGGCGTCTACCACCGAGATTTGAAACCGGAGAACCTGCTATTAGACGAGAATGGAGACCTCAAAGTATCGGATTTCGGCCTCAGCGCCGTATCGGAGCAGACGCAAAACGACGGGCTGTTACACACTCTTTGCGGGACTCCTGCTTATGTAGCGCCCGAGATTTTAGTGAAGAAAGGTTATGACGGCGCCAAGGTCGATATTTGGTCCTGCGGCGTCATTCTATTCGTTCTAAACGCGGGTTTTCTGCCCTTCAACGACTCCAATCTCATGGCTATGTA…
Tcordifolia_30796	Casein kinase 1-like protein HD16 [Glycine soja]/KAG4389392	XP_003526502	>Tcordifolia_30796 TCCTTCTCGATAATCTTTTGCGCCCATAGATCCCCAAAATTCAAATCTTCAAAAATCTGATAGTTTCTTCCTCACAATCCGTTCGTTTCCGATTCAGGTTCCGTCTTGGTTCGTCCGATCGCGATTTTAGGATCAGAGAACCGTTAAAAGAAGAAGAAAACGATTAAACAAAAACCTAGGGTTTTTCAATCCATGATGTTGTGTAGATGAACGATGCCAGTTCTGCGTAGCAGAGTTCGTCGGGGCCGGACCGGAGCAACAGAAGAAGCACCAGGTGCGGAAGCGAATCCGATCGAAGGAGTGCGTGCGATTGGGAGAGGTCGACCGAGAAGAGGAGCACGAGGAAAACAGCCGCAGCCGGAAGCGCAACCGCAACCGCA…
Tcordifolia_30887	PREDICTED: SNF1-related protein kinase regulatory subunit beta-3 isoform X1 [Nelumbo nucifera]/DAD26784	XP_019052988	>Tcordifolia_30887 ATCCAGCAGCTGCAAGGTTGATGCTATAATTGATCGCTTATTGACAGGTTTTTTAACTGAGTTGATCATTGTGGACGCACCTGTGTCTTTCAGGGGTCTTTTTAGCCAATATGGACAACGCATTTGGCGATGGTCAAGTAAGCCAAAGAAAACCCTGTCTAATGAACTGAACTCTTCTCCGTTTCCCAAATATTCCTTTATCGTCTTAAAATGAAAAACCCTTGTTACAGGATGAAGTAAGCGTCACAGGTTTTGAAGTTCCAAAATCACCCGACTCAAGTTACAACAATCCATATCCTGGGAATGAAGACGAAGCAAGAGACCCACCGATTGTTCCTCCTCACCTGCAACATACCTTGCTTAGCTTCCCTGCAAGTAGA…
Tcordifolia_30904	Protein kinase domain [Macleaya cordata]	OVA00319	>Tcordifolia_30904 AAAGCATCAGCAACTGGCATTGATAGTGCATTCTCATCCCCAAGAGCAAGAGCCAACCTCATATCCTTTTGCTGATGCTTTAGAGGAAAAGCAGGAGGGTAACTGTTCTTGTTTATGCGCTTTCCTTTCATCTGAATTGGATTCGTAGAATTCACTTGGGCAAGGTGACATAACCTCCTCAAGCATCTGAAGCACCCGATTCATCATAGGACGATCATTTGGATTTGCATCAGTGCATCTCGCAGCAATGTCAAGAACTGCTTCTACAGTCTCTACATTAGCATCTGCGCATCTGTAATCAACAATATCGTCCAACCGGTTCTCACCAATTAGGGTGTTCATCCATCCCACAACATTTAAGCCCCTCTTCACAAAGGTTG…
Tcordifolia_30948	G-type lectin S-receptor-like serine/threonine-protein kinase At4g03230 isoform X4 [Herrania umbratica]	XP_021287435	>Tcordifolia_30948 TTCTGATTCCCTCAATCTTATCGGACATGCGTGGAACCTGTGGAGGAGCGAGAAGGGATTGAAGCTGATTGATCCAATGTTGAGAGACTCGTCTTTGACCTCAAAGGTGTTGAGATATATTAATGCGAGGGACTCTACATTGAACTCAATAGCTTTGAGATATATAAATGTGGCACTCCTGTGCGTGCAAGAGCAAGCAGCTGATAGACCCACCATGTCTGATGTTGTTATGATGCTAAGCAGCCAAGCCATGGTGCTACCATCACCCAACCACCCTGGTTTCTACGCCGGTCGGAGCAATGTGGAGAACAACCCTAGCAGCATGAAACAGCCAACTATTGTTTCAACAAATAATGTGACAGTTTCAGCGTTGGATGGTC…
Tcordifolia_31073	LEAF RUST 10 DISEASE-RESISTANCE LOCUS RECEPTOR-LIKE PROTEIN KINASE-like 1	XP_042510792	>Tcordifolia_31073 CCTGGAGTTCCCTGAGGAGCTGTGGAGATATGGGTTACGTCTGTTGGGAAGGGACGGGACAACCCAAAATCTGCAACTTTGACTGAGAAGTTTTTGTCGAGGAGAATGTTGTTGGTTTTGATGTCTCTGTGAACTATATTGGAAGCGTGCAAGTATGCTAGTGCAGTGGCTGTTTCAATGGCAATTCTCATCCGAATAGGCCATGTGAGCAAGCCAGCTTTGTTGCGCTCACCATGGAGATGATCTGCAACAGTGCCATTGGGAATGAATTCATAAACAAGGAGAAGTTCCCGGCTCTCACGTGAGGTACACCCATAAAGGGAGACTAGATTCTGATGGCGTAATCGGGCAAGGATCTCTACTTCATTCCTGAACTGTTC…
Tcordifolia_31101	Rust resistance kinase Lr10-like [Olea europaea var. sylvestris]	XP_022871679	>Tcordifolia_31101 GCTTACTTGGTTTAGAGTGTACTGCGATAGTTGTTATGCAAGAGGACGACTTTGTTTCCTTAGTAATAAAGGAAACATTTCCTGTAATGATTTCCATTGCGGGTGGCCCTGGAGACGCAAAAGACGCAACATTCGTTGCTTTTGGATTTACTATAAGTACGATATAATCTATTATACCACAGAGGCATTGAGAATTTTAGGATTCATCATGCTTGGAAGATTCTCATGTGGACTTTTACTTTTAGTCACACTTTTGATCTACAAATTTCGTCAAAGGCATTTAGCATTAGATGAAGACATAGAAGAGTTCCTACAAGATCATCACAATCGTATGCCAATAAGGTACTCTTACTCAGATATCAAAAGAATTACACAAAGAT…
Tcordifolia_31152	Probable adenylate kinase 7, mitochondrial isoform X1 [Durio zibethinus]	XP_022750480	>Tcordifolia_31152 ACAGGGTTCATTCTCGATGGAATTCCTAGAACTCTTACTCAAGCTGAGATTCTTGATCATATAGTTGATATTGATCTAGCAGTGAATTTCAAATGCCCAGAAGATTGCTTGTTAGAGAAACTTCTGGAAAGCCATCGAGGCGCATTTGGAAGCAGAGAGAATTTGGAACTAGCAAATCTCCATTATAGGAAGGTCGGTAAAACGAAATACTCCATGGAAGATAGCCTAAAACAAAGCTTCGGACTTACGCTGAGCAGCGAAAGCCACTGGAAAATTACTACAGAAATCAGAAGAAGCTTCTTGACTTTAAGGTGACCGGTGGCTCAGGAGACACTTGGAAAGGGCTGTTGGCTGCGTTAAATCTTGAGTGCAAGTATGAA…
Tcordifolia_31184	LysM domain receptor-like kinase 3 isoform X3 [Vitis riparia]	XP_034698417	>Tcordifolia_31184 ACCAGATTCAGGTGATGAACATGTGTGAGAACCTTCAGTTCAGCCAGAAATTCTTTTGTTGCTTTCATATCCATCTTCTTGATTGCAGCTTTCTGCCCCTTAGCTCTGCATAGTAGACAGATCCAAAGCCACCTTGACCAATTTTGTTAGCCAGGCTGAAGTTATCTGTGGCATTGGCAAGCTCTTCGTAAGAGAAAACAACAGATTTCTCCACACTGATTCCTGTGATCCCGGAGGAAGCAGCACCGACCAGACTAACAGATTCTGTTGCTTTATTCAAGGCGCTTCCTCCTTGGTCAAGAGAATAATCATCAGTTACTGCTGGAAGCAACGATGCCTCCATCTTCCTCCTCTTAGAAACCCTGACATAAATAAGAACT…
Tcordifolia_31233	Shikimate kinase/Threonine synthase-like 1 [Macleaya cordata]	OVA17042	>Tcordifolia_31233 AATTGTCTGTGATGCATCACCTAGTTGTTGCCACAGGAGGCGGTGCAGTGATCCGGCCGATCACTGCACCGCCTGTTGTTGCCACGGTAGGTGGTGCAGTGATCCGGCCGATCAATTGGAGATATATGAAACAAGGAATCACAGTTTGGTTAGATGTTCCAATTGAAGCATTGGCTAGGCGTATTGCTGCCGTGGGAACTGATTCACGCCCACTTTTGCATAATGAAGTAGGTGATGCTTACACAAAGGCTTTACAGCGGCTCTCGTCCCTTTATGAGGAAAGAGGTGAAGCATATGCCAACGCTGATGCGACGGTTTCCCTTGAATGTGCTGCTGCAAAACTTGATCTTGTTGATGTATGTGATCTTTCACCCACTGAT…
Tcordifolia_31321	Protein kinase domain [Macleaya cordata]	OUZ99360	>Tcordifolia_31321 ATATTCGGGGGCAATATGACCCATAGTTCCTCGAACTTGAGTTGTCACATTGGTCCTCCGTACGTCCACCAGTTTTGCCAGGCCAAAGTCACCCACAACAGCTTCAAAATCTTCATCAAGTAGCACATTAGCAGCCTTGACATCACGATGAATTATCTTGGGGTTGCAATGTTCATGAAGGTACTCCAGTCCTCGGGCTGTGCCCAAAGCCACTTGCTTTCTTGTAGGCCAATCTAACACTGGCTCACCAGGTTTAACTTCTCTTAGACGATAAGCAACACTTAGGTTCTGCATAAAAGGATAAACCAAAAGTCTTTCTGATGGTGTTGCGCAGAATCCTATTAGTCTCAATAAGTTTCGGTGAACTGCCACACCTATAA…
Tcordifolia_31350	Inositol-pentakisphosphate 2-kinase [Thalictrum thalictroides]	KAF5180025	>Tcordifolia_31350 GAACATGGTAACCGGTCGCAATGTCTGTTGGAACTTATAAGCAAGGCAATCTTAGAGTCTGAAATGCTGAACCAGGTTTTGGAAGTCCAAAAACTCGACTCACTCAACATTGAAGGGGCAATTCATGCATATTATGATGTCACTTCTCAGCCCTGCATGGTCTGCAACAATTTAAACGACACTGAACTCATAAACAACTGCGCTTATCTGCACTCTCTCCCATTAGAAGAAAGTGTGAAGATTGTTAGGGAATATCTTATAGCTGCCACTGCAAAGGACTGCAGTGTAATGATCAGTTTTAGGAAGAGGTTGGAGGGGAGTTTGGCATCCCCTTATAGTTCTATACACCTAGAATCAACTAAACAAAACTTTGACTACAA…
Tcordifolia_31544	Protein kinase domain [Macleaya cordata]	OVA20802	>Tcordifolia_31544 GTATGTGAAGATTGCTTTGTAAACTCGGCCGAACCACCTGAACCTAAAAGCTCATCGTTTGAGAATCCATTAGTGGCTTCTGATAACTCTTCGTACGAGAATCTATGAGGCCAGTATTCCAATTCCCAATCTTCAATGTTATCGTCTTCTTCTTGTTGTTGTACTGCCTCTGTTTTTCTGTTCCTCCAGTATACCCAAAACAACCCAGAAAAACATAGCAACGCAAGCAGAACACAGCCAATTGAGATGCCGGCGATAGCCCCGGCCGATAAGGACGACGAAGACGAAGATTCCGGCAAGAAAACCGGCAAATTGGACGTGTTTAACTCGCGGGCAAGTCCGGTATCGCTCAAACTCCAAGCTAAAATCCTCTGTCTCTC…
Tcordifolia_31571	Protein kinase domain [Macleaya cordata]	OVA17282	>Tcordifolia_31571 ATGGCAAGCGGCTGAAATCTCTTCATATGAGAAATTTCGGAGGCCTCCCAAAGGAGGTAAAGGCAGAGGGCCGGAGGAGACCAGTGGACCACTGGCATTCCCTGCCTTGAAGCTTCCCACATTCTTCAAGACTGCAGTTCGCTGAGGAGATGGAAGGGGAAGTGGTTGAGGGGTTGGACTGTTATGTTCCTTCATCAATCCAACTCGAGCCTTGCTGTCTTCATGATCATCATACTCAACTGCTGATAGGGCATCACGATCAGCAGCAGAAAGGCTTGATGGAGCAGACAACGCCCGGGTTCGACTATTGTTCATTTGATTCACAGGTTGGACTGTTTGTTCTGTTCCTGAAGCTTGGAGTGCAGATTGTAGAGACCTGC…
Tcordifolia_31686	CDPK-related kinase 5-like [Telopea speciosissima]	XP_043712148	>Tcordifolia_31686 CATCACTGTAGTTTCTAATCCAAGGATGGCAAAGAGCCTGAGCAGCAGTCATTCTTTTCCGTGGATCTTTATTCAACAACCGCTTGACGAAATCCTTTGCCTCAGAAAATAGTGAAGGCCATGGTGGTTCATCAAAACTTGGATCAGCTTTTAGAACTGCTCGGAAGATTCCAGATTCTGTCCGCGCCCAAAATGGGCGACTTCCACACAGAAGGATGTAGGCTATCACACCAATACTCCATACATCAGCCTCAGTAGTGTAAGATCTATGCAGAACTTCAGGTGCTACATAGTATGCACTTCCCACGATGTCATTTAGTCTTTCGTCTGGCTTGACAAAATCTGATAAACCAAAGTCTATTGCCTTCAACTGAGAGGTT…
Tcordifolia_31850	Serine/threonine-protein kinase WNK2 [Thalictrum thalictroides]	KAF5181798	>Tcordifolia_31850 AGGTAAAGATGAGCTATCCATAGTGGCAAGTGACTGGCAGATCCCTTCAGGTAAACTAGTTATAGAACGATTGCCTTCAGGTCGGAGGTACTGGTCAGACTCTCCTAAGGATCTCAGTAGAAACTCCCCAGGGAGACCTACTCCTTCAGACTCGTCTTCTCAGCTGGATGATCCTGCACAAAATGGTGAATACCATGATGATGAGGGTGAGGAGGAAAAGAAAATTCAATCTGAGGATCCTCGGTTATGCAATCTACATAATGGAGACCTTAAAGAGTCTAAGTGCATCAATGGCCCATTGTCTGTGGGTGAAAATTCTGAAGCTCAGAATGGCAATAAGCCACCTGAAGTAAGAAACCTTGTGGAAAAATTAGAGAATT…
Tcordifolia_31868	Protein kinase domain [Macleaya cordata]	OVA03093	>Tcordifolia_31868 GGACTCGATCCCCTGGATATCTCCCCCTTATCCTGATGATCGAACGAGTTTTCGAATCGGAGGAATTGACGGAGAGATCGAGCGAATTTGCTTGTCGCTGGGGCTTTCCGGTCCCGACGATCTTGCCATTTCCGCTGCTGCTTGGGAGATAAGCAAAGCTAGGTCTCGTTCCGATTGCAGTTTGCTTCGTGCGCAATTGACTAGTAATGATGTTGATTTGTTTGGCAGCGTTGTTGATGGTGTGCCGAGGAAATTGGAAGAGGATCCGTTGTCAAGGAGGTTTGATGCTGCGGTTAGGGTTGGTGATTGTGCAAGTGGTAGTGGCGGTGCGGTTGAGTTGAGTTGTTCTCCGAAATCATTATCGTCTTCGTCGTCGGCTG…
Tcordifolia_32109	Protein kinase domain [Macleaya cordata]	OVA20509	>Tcordifolia_32109 AGCATTTGCACTTTTTTGATTTCTTGCTATTAGCAAGTTTGTTAATGTTATGTCATTTTCGAAGAAACAATCTCAGCAGACCAGCGACAGAAAATGTAGTGGAATTTTTTCAGATGATGGCTTTGATGGATCTTACCATATCGCCCTCTCTGAGCTTGAAGAAGCCACGCAAAACTTCTCAAAACAAATTGGGAAAGGGAGCTTTGGACCAGTCTACTATGGTAAAATGAAAGATGGAAAAGAAGTGGCAGTTAAGATCTTGGCCGACACATCAAACCATGGGGCACATCAATTTATGAATGAGGTTGCACTGCTGTCAAGAATTCATCACAAAAACTTGGTTTCATTGATTGGCTACTGTGAAGAAGAACATCAAAGAA…
Tcordifolia_32166	Protein kinase C-like [Macleaya cordata]	OVA06599	>Tcordifolia_32166 GAGAAATACAATCCTACAGTTTTCCCAACCAATTGCGAGATGTGCACTTGTTCTTGTTGGTTAATCAAAAAATCCCTACTGTCAGTTGAAAGAAGCTTCTCTAGAGTCTGTGAAGCATGTTTAGCTTTCTCTTCAGCCTCAAGCTCTGAAACTCTATCCAGAGTAAATGGGAAAGCTTGAATTCCATAACGGTAGATGAGATCAACGGCTTCAGTTTGAACAGGTTTAGCAGATGAATCAAGTATGATTAGGGAAGGAATGCCCTCGATTTGAAACCTTTGAGTCAAGCTCTTCTTGGCTTGTAAATCTGAGAATGGAATTGCAAGCCAAGGCATGGTTCTGTAGAACTCATCAAAAGAGGTTTGATCTTGATCAGATGA…
Tcordifolia_32259	Serine/threonine-protein kinase AtPK19 [Cajanus cajan]	KYP72748	>Tcordifolia_32259 TTTATTTAATACCAGCAAACCACTTTTCTTAAGTGTTTCACAAGCTTTCATTCTATATTTTTAATTTAAAATTCTCAAAAAGGTAAGCTGTTCACCCTATCAATTCATATACAGACTACTCAGGTATCTAACACAACTTGGTTCTTTCATTTATATGTTATAAGAGCATACATGTAATTTACAGTTGCCACACCATGTCTGTTTCATTCTACTTTTCATCACCACAGAGTGGCAAAAATCTAGGTTTCTAAGAAGTATCGTATCACAAACATGCTAATTCATTGAATAAATTGGCAAAAATCTAGGTGTTCCATACAAAAGCAGTTGAAAAGAAAAGGTTAAACAAAAACCCTGAAAAAACAAACCTTCCCAGTCAGCAT…
Tcordifolia_32315	Leucine-rich repeat transmembrane protein kinase, partial [Thalictrum thalictroides]	KAF5204617	>Tcordifolia_32315 CGGTTTTGTGGGTAACAAGGATGCTAAGTTCATAGAAAATAACCTTGAGGCAAAAGATGTAGATGTGTACTCCACCGCTCGCCTTGCACCTATCTCACTTAAGTATTATGGTCTCTGCTTACGAAAAGGCAGTTATACAGTGAAGCTTCACTTTTCTGAAATAAAAATCACTGCTGATAAGTCAAACAAAACACGTGGGAGGCGCATATTTGATGTGGCGATACAGGGTGAAAGAGTTTTGAGAGGCTTTGACATTGTGAAAGAAGCAGGTGGTATTGGAAAACCTATTGTTAAGACGTTTATTGCTAATGTCACTAACGGAAGCGCATTGGAAATCCATCTATTTTGGACTGGAAAAGGACAACGTCTGTTCCATCCAG…
Tcordifolia_32406	Cyclin-dependent kinase 7 [Malassezia restricta]/XP_027486108	XP_027486108	>Tcordifolia_32406 GTATTTTCATCAGGATCATCCACACAATCCATTAATCTTGTGCTTGAATACCTCAACACAGATCTAGAAGCTATAATTAAGGACCGCTCTCTACTGTTTCGAGAGAGCGATATCAAAAGCTGGATGAATATGCTTTGTCGGGGTATCGAATACTGCCACAGGAATTGGTGCCTTCATCGCGATTTAAAGCCTGGTAACTTGCTCGTATCGCCTAGCGGTGAGCTCAAAATTGCTGACTTTGGTTTGGCAAGAGAATGCGGCGATCCTGGTGCTCGGATGACGTCACAGGTCGTGACACGTTGGTATCGTGCTCCTGAGCTCTTGTTGGGCAGTCGAGCGTATTCAGCTGCTGTTGACATGTGGGCTGTGGGATGCATTTT…
Tcordifolia_32465	Putative L-type lectin-domain containing receptor kinase S.7 [Vitis vinifera]	RVW60907	>Tcordifolia_32465 GGTGGATTGAGATACGTCTCGGGTCGGGTTCGGGTCGGATTTCTCTGGATGGCCCGCCCATTTTCTCTGCTCCGATTGATCTATCTCCTCATCTAAACGAGTACATGTTCGTTGGATTTTCAGCTTCGACTGGAAATCATACGCAAATACACCATATTTTGGATTGGAACTTCTCCTCCACGAGTCATGCAGTCCTCCAATTCCCATCATCGAGAACTTGTGAGAAGAAGATTTTCGGTGAAAACTCTTCTCGAAAGTCACAAGAAAGAGGGTTCATGATCTTTTCAGCTGTGGTGGTTTTGCTGTTGGTGGTAATTATCAATCTTTATTACAATGGCAAGCGAAGGCAGCCGGAAACAATGGTGGAAGCAGTGTTGCCG…
Tcordifolia_32652	CBL-interacting protein kinase 24 [Ananas comosus]	OAY72047	>Tcordifolia_32652 CCTCCTCAGGCTTCCAAATTATATGCTCGATTCTACTGCGTAAGTTCTTGTAGAACTTGTGGTATTCCAGAGTATCCCCAGAGGCCTTCCTAACATCCACCATAAATAAAGACGGTGCAAATTCATAAACCTCCAAGACAATAGCAAAATGTCCAGCCTTATTTACAGACACTCTCTCAAGTCTCATCTTGTACATTTGTAAATGGACCTTGAAACCCATCAATTCTGCAGCAGCCTCAACAGTTGATATAATGGTTTTTGCTGGTTCTCGAGATACAAAACGAGTTTGTCGCTTTACATAATCCTGCCGCCTATCAAACAATGCTGACAAATTCAACCCTTGAGACAGGGTAATCATCTCAAATGCATTCATTATCAAA…
Tcordifolia_32680	Serine/threonine-protein kinase svkA [Thalictrum thalictroides]	KAF5181495	>Tcordifolia_32680 TTTCCTCAAGCATAAGGAAACAAATTCCTTCATAGGACGCGAAAAGTGCTCATCCAACTGTGGGGGGTTTTCTCGGGGTATTATAAAAAGGACCCTCATTGGGTGAAGATCTGCCAGTGGAGGTTCCCCTTTTGCCATCTCAATTGCAGTGATCCCCAGAGACCAAATATCTGCCTTCTCATTGTATCCTTCTGAGTTTTGGATTACTTCTGGTGCCATCCAAAATGGTGTTCCTACAAATGTCTTCCTCCTTGATATTGTTCGAGTTAATTGAGCTGAAACTCCAAAATCTGCAACCTTAACATCTCCATTTTCCGTCAGTAAAATGTTTGCAGCTTTAATATCTCTATGAATTTTCCCCTCATTATGGAGGTATTCAA…
Tcordifolia_32718	Protein kinase domain [Macleaya cordata]	OVA01912	>Tcordifolia_32718 CATGCCTTTCGAATACGGCTACAGATATCTTGCGGAACCAGGTACTCCGTACCAAATTTCCACTCAAAAACTTTTGGGTCCATCCACTCAGAATTATACTTCCTTGAGAAGATGAGACGTTTCTTTTGCATCTCATCCTGATCAGACCCAGAAATCTCCACGGCAAGCTCAATGGCTTCTACGATAACTGGAATGCAGCAGAGCAGGTTATGGATGTGAAATTCTATACAGTCTGTGTTATTCGCTAGCAAGATTGCCTTTGCCCACCAGTCCTTTGTGTCCAAGCATTGTTGGATGTAACATTCCCCTTCTTTGAAGATCCTGTGGAGTTCCTTCAGGGGCTGTTCTAGAATCTCCCATTTGGTGCTCCGCTCTTCAAA…
Tcordifolia_32781	PREDICTED: serine/threonine-protein kinase EDR1 isoform X3 [Nelumbo nucifera]	XP_010259070	>Tcordifolia_32781 AAATCCATGGTTGAGAGTAGAGGGGCCCATGAGAAGAACTCAAATTCTGGAACTACAAACTCGGCACCTTCATCTAGTACAAGCGGTGGACTAATGCCAACAAACACTGGTGATTCTTCTGGAAATTTGAAGACTATAGTTCCTTCTTACCAGTCAAGTTCTGCTTCATCTTCAGCATTTGAAAATTCTTCTCCATACAAAGGGAAACTTAAGGACCCTGGAACTAGTGATTGTGTGAAGGATAAACTTAATGTTATACCTAAAACACAAGAAGCCATGGAAGATCCTAAAAACCTCTTTGCTGATCTTAACCCATTTCAATTGTTAGGACCTGGAAAAATGTCTATGCAAAACAAAACGGTTGATAACAAAGTAAATGA…
Tcordifolia_32792	Inositol hexakisphosphate and diphosphoinositol-pentakisphosphate kinase VIP2-like, partial [Papaver somniferum]	XP_026443700	>Tcordifolia_32792 GGCAGCTATGCCATCGTTGCTCTCTAGAGGGCTTAAATCAGCACCTCGGCTGAATGTCATCTCAACGCGGAACCTCTTAGGATCCTCCAAAGGAAGCTCTGTATTCTCAAACATTCTGAAAACAATATAACTCATATAATCAAGTTCCCTTGTTTTGAACAATCGATCAAGAGCACTAGGGCAGACAAGGCTATCCTCCTCTTGCAGTGACTCATCCAGATTACAATAGCGTAGAACATTCATTAGGGAATGTATATGTGATTCAAGAATGTGAAATAAAGGCGTGTTCTAACATGCCTTTCTGGGGTCTTGACATTCGCATACTTTGGATCCAAGCGGTATTTGGTCTCCTTATCTTCATCATCATCTTGGTCCAGTGA…
Tcordifolia_32898	Receptor-like kinase lip2 [Thalictrum thalictroides]	KAF5185888	>Tcordifolia_32898 CCAAAACCTTAACCATAATTCTAAACTCCCCTCCAAATTTCATCTGTTTCTTCTTCTTCTCTCAATCTCTCTGCACCATGAATTCGTCCACTCAGGCCGTTCTCGCCGCTGCTGCCAGCTTCTTCGTTGTAACCATCTTGTTTGCCCTCATTTATCTTCTCTGCAAAGCCACCGAATACCGACGAGCCCGCACCGCCCCAAACCCTAACAACAACAACTATAATCTTAGATCCATCACCATAAGCGAGAGCGCATCGTTCGATCCTTCTCTCAACGAAATCTCCATGCCCGAGCTCATCGTCGCCACCAAAAACTTCTCATCGGACGGCATCATCGGAGACGGCAGCTTCGGCCTCGTCTACAAAGCTCGGTTATCCAAC…
Tcordifolia_32914	CBL-interacting protein kinase 23 [Actinidia rufa]	GFZ01070	>Tcordifolia_32914 GTTATCAGGCGCTGAGTGTAGTATCTACTCTGCGGGCCCTATTAGAGGCCCCCCAGCCACGACGGCTCCACCGCCAGACCCCTCGCCGGACCTAGACGCCCTTCCCCCACCGCTTTGCCATCGACGAGTACCACCTGCTACCCCACGCGACCCACGCCTCACCCGCGCCCTGCTGCTAGTGGGCGACCCCTGGCAGTCAGCCATCCCCTCCCCTCACCCACCCACGTCCTTCCCCCACTCACCCACCGCTTTGGCAAAGCAACTTGCGCCCTGCTCTCCAACCTTGGGTTCAAGTTGTCTTCCGCGTCCTCCACCCCGGACTCCGTCGTCATCCTTGACCCATACTTCACGAGCCCGAAGGGGTGACCATCCCTGACTCC…
Tcordifolia_33058	Protein kinase superfamily protein [Actinidia rufa]	GFZ20920	>Tcordifolia_33058 GATGTTAGATCAAGTAATGTGCTTTTGTTTGATGATTTCTTGGCGAAAGTGGCAGACTTTAGTCTCACCGATCAATCTTCAGACACAGCAGCAAGGCTTCATTCCACTCGAGTTTTGGGAACTTTTGGATATCATGCTCCTGAGTAAGTTCAGGATCGTTGCATGAACTTATCGCATTATCTCCTTTTTTCGTTCATGAAATCGCCCAACATTTTTATTATTATTTTTTTGGCTTACACTCATAGGAGTATTTAGGATACTGATCTTTGGTTCTTAGTCCTAGTTTGCTCATTAATCCCAAAGGAAAAACTTTATGTTTGTGGGTGAGAATTTTCATCCCTCCATTAGTCATTTGCCTATATAATCTTTTCTAAACACTG…
Tcordifolia_33083	Protein kinase domain [Macleaya cordata]	OVA02522	>Tcordifolia_33083 ATTGTGCAGGAGCAACACCTTCCAGGCGAGGAGGTAGAAGTCCTGCACTGGGAGCCACTAATCGACTCCTTTTCATTGATGGCCTTGATAAGCCTGAACTTCCTTGGTGATGACCTGAAGTTGTTAAGGAACCATAATTGGGAGACGGAGCAGGAACCAGGGCAGGTGATGGTGCATGATGCTGCCAAAAATGCTTTCGATGTGTTCGATGAAGCAGTGGGAGATTAGGAAAAGTATGATCGGTAAATGGAATGCCAGGGGGCGCCAATAAAGGAGCTTCTGGTAAAGAGTTTGGCACTTTGGCATCAATGTTCGGAGCCACAAAATACAAAACTAGCAAACATTGCAGCAGCAACCATTTTGCCTGTTTCAATGACCCA…
Tcordifolia_33123	Diacylglycerol kinase [Macleaya cordata]	OVA05644	>Tcordifolia_33123 CTTTTTGTTATTTTCATGTATGATGCCCTTATAAGTAAAATTTGAGTAAAACCATATCTAGTTTCTGTCTTTTTTCCGTCTTTTCTTCTTCTTCTTGTTCTTCATCATGTGATCCGTTTCTTGATTAAGATTTAAGATATATTCGAATGTGCATTGAGATAACTTACCTCATCACCTGGTCCCCATTATGTGTGTTCCATTCATATTGTTATTTCCATTCTTCAGGTCATATGAGGCCGAAATAAAATATCTAGAGGTTAAAACAGAAGCTGTTGATACAAACCCTAAGGACAGTTCTCCAACTAATGGGCTACATAAACTATGGAATCCAACAAAGAAGCCACCAAAGAAGCCTAGGATGATATGCCGTGTGAACTGCA…
Tcordifolia_33131	Probable inactive receptor kinase At2g26730 [Cucurbita pepo subsp. pepo]	XP_023516433	>Tcordifolia_33131 TTTCGTGCTTAACTCTACCCAGAGCTTCCATTTGAGCTTCGAATTCCTTCTTGGTAACGACGACATCCTTCAGTCTCTTAACCACAACAACAGTGCCTTCTTCCAACACAGCTTTATAAGAAGTCCCTACGCTTCCCTTTCCCAGAACCTCGGCCGACGCCCTCAGCAAATCCTCCAAATCGAAACTATAAACCCCACCGTCAAGAAACACTAGTTTGTTACGCTCTGCTTCCGCAGCCCCAGCGACAATGTCGTCTTTCGAAGACGAAGTGCCTCCGGGCTCCGGCACCGACGCCGCCGCCCTTGGCAACACCGGCTTCGGTGGCTTAGCTGGCTTCCTCTGTCTACTCCGGTGCAAACATAGGAAAAGAATCAGAAGC…
Tcordifolia_33182	MDIS1-interacting receptor like kinase 2 [Prunus yedoensis var. nudiflora]	PQM34983	>Tcordifolia_33182 CGATCTCAGTTACAACCGGTTGTACGGCGATATATCGCCGTTATTCTCGTCGGTGCAGAATCTTTATCTGAACAACAACAGGTTTACCGGCCACGTGCCGGGGAACTTCGTCGACAGATTGTTGGCGGCGAGCATGCAAATACTGTATTTACAGCACAATTATCTGACGGGAATCGAGATTAATCCGACGGCTGAGATTCCTCTAAGCAGTTCTTTGTGTCTGCAATATAATTGCATGGTTCCGGGGGTGCAGACGACGTGTCCGTTGCAGGCAGGGAAGCAGAAGAGCCGGCCAACTGGGCAATGCGTGGAGTGGAGAGGGTAGGTAGTAAATTGGAAGGAATACCAAGGGCAGAACGGGAAGATTATATATTTTTTAA…
Tcordifolia_33272	Protein kinase domain [Macleaya cordata]	OVA19068	>Tcordifolia_33272 TTCTCCAGTAATAATAATTAGCTCAATATAATGTGATATTAAAAGAATATTTTTAAAATAATCAAAAGACCAAAAAATCAGGATTTTTCGGAGGATTGTTACCCAATCCCTCTCTCCAAATATCCTTATTAACAATATTTTTTTCTCCATCAGCCACGTCAAACTCATCACAGACCTCTTTTACATACAACTCCACATCAATGCCATTAATTCCCTCCATGTCCTCTTCCTCTCCTTCTTCCCATTTCGTCGGGGCAGGAATATAAGGCGGCCTCGAGATACTCAACACCGAATCCCAATCCACACCTCTGAAGAACTCATGACGTTTGATCTCTTCCAAAGAAATGCGCTTACTGGGGTCCTTTTCCAGAAGCTTCCTG…
Tcordifolia_33282	Protein kinase domain [Macleaya cordata]	OVA16556	>Tcordifolia_33282 TAGAATCCTTCCGAGGCAGATCAACAAGACCGTTGCTAGGGCGAATTTTCCATGAATGCAGATCTGACAAAGTATTACTCTCTGACTCTGGCGCAAAAGCAAAGCTTTTCTCGGCCGTCCTCAAAGATTCATTTGGTTTACTTCTTTCCCCGACAGAGTTAATCCTCCATTTGTTCTCAGAACCATTCCTACCAGAACCACACTCTATCTCTTTAACAATGAGCTCCTTCGAAACTTCTAAACTGCTCTGGGAACCGCCTTGCCTTCCCCCAAATTTCTCCTCATTTTTCCCATCTTCCAACATATTACAAGAAGAATCGATCGTCTCTACGAGAGGTTTCTGAACCAACGATGACGAAGATGCATTCAAATCCGGACGA…
Tcordifolia_33399	Protein kinase domain [Macleaya cordata]	OVA08102	>Tcordifolia_33399 AGGTGAAAGAAAGAATTTGCTTAAGAACCACCCTTGAACTAGCGTCTGCTTCTCCTTTTATCAAAGCTTTCTTCGTTCCTGCACGAGCATACTCTGACAATAATGACTCCAGACGATCAATCCTGAATGTACCTTCCTTATAAAGAAGAGTTTGTAAAGAAGACCTAAGCTGGGGTGAGCTGTCGGTCAACACTTTCCTAGCAATCCAGGGGTATGAACTACTCAGGACTTTGTAATCTGGATTGAAACTGATTGCAATGCCTTCCAGAACAGCAAGGCTTCTAATGACAAGAGAAAAGTATGAGGGTATCTGAAATTTGAATTTGTACATGGTGCGTCCCAAGTTTCCTGAAAGATCTCCAAAATTTATATTACGAACT…
Tcordifolia_33410	Leucine-rich repeat protein kinase family protein, partial [Thalictrum thalictroides]	KAF5181326	>Tcordifolia_33410 CGATATTGGGATGCTTCACCCTCCCAATCGCCTGTACTTCCCCTGCAAATTCCTTATACCTCTGCCCTCCTCCTTCCCCCAATCTCCTCACAGCCACCGGAATTCCATTCCCCAACACAACCTTATACACTATCCCCAACCCACTTTTTCCCAACACATACGCCGAAGCTCTCAACAATTCGTCCAATTCAAACGTGAATCCCTTATCAAGCGCCACCAGGTCTCCCTCCGCTCTCTCTCCCCGACGCGTTCTCCGACTCGTTATCGTCGGACTCGTTGCTCGGGAACCCGTTCATACACGCGCACAGCGAACACTGTTTCGACGCTCCCAGTTTCGTTCTTCCGGTGCAGCTGCAGGACTTGGAGTCCTTCTTCTTCCA…
Tcordifolia_33437	Serine/threonine-protein kinase D6PKL2-like [Durio zibethinus]/XP_022723573	XP_022723567	>Tcordifolia_33437 GAATAAAAAAAGAAAATAGAGTTCTGAACATCTGAGATAGCCTCATTACCATTCTCCTTGACCGAACAATGATGCCTCATCAACAACTCAAATCTCCATTAATCAATGGTAAAATGTGACGCTTCCAATGAGGAGACATTAGAATTGAAGAGGGTCTTTCTTGAATCTATCTGTATTATGATCTATTCAATCAGAATCACCTGCAAGTGCATTTCCGATAGGCATGTCAAACAAAGGGATACATAAACCCCATAAAGTAATGTTAGAGGAAAGATCAAACCTTTCATTAAGTATAGATTCACATAAACATTTTAGCTTTGGAAACTATTCTCAGCAGCAGCAACAACAACAACAAACACATTTTAACTTCTTTCCACTAA…
Tcordifolia_33456	Cyclin-dependent kinase inhibitor [Thalictrum thalictroides]	KAF5203332	>Tcordifolia_33456 TCATCTGTTAGAGATAAACTGGCTTTTTTGACATAAACAGTTGTTGGGCAAATTCATCAGCAGCAGCTCTGATATGTTACACAAGACCAGTGAAACTACATTTCTTTGACACCTCCCTTTCGTTGTTTTTCCCTACTTTTTACAATGGCACAGAAAAAGGGTAAATGAGGAACATGAAGACACCCACCATCACTGCATCCTCCTGAAGAGAACTAGCCCTGATGGAGAACAAGCCAAGACTACATCTATGGAACCACTCGCTCCCATTCGTAACGGCCGGGAAGGGGTAATTCATTTACGGGATCAAAGTTATACTTCTCTGTAAATATTCTTTGCTGTTGCTGTTCTGCGCCTGCAAAGAACTCCTCCATTTCATGCGT…
Tcordifolia_33467	Protein kinase domain [Macleaya cordata]	OVA00636	>Tcordifolia_33467 TGTTGGTTTTTGAGATCCGTCATGGAGAACTTCATTTCTCCTCTCTTGGAGCCAAGGTTTTAGCGAGGATGAGGATCACCTTGCCCAAATGATGGAGTTGTTAGGAAAGATACCTCGAAAGATTGCGACTGGTGGTTCTCGGTCAAAAAACTTCTTTGACAGACATGGTGACCTGAAGAGGATACGCAGGCTGAAAGTCTGCCCACTAGATCGGGTTTTGGTTGAGAAATACAATTTTTGCAACAGTGACGCTCGTGAATTTTCTGATTTTCTACGCCCTCTTCTTGATTTCGTGCCAGAGAAGCGGCCAACTGCAGAACAATGCTTGCAACATCCATGGCTTGGGTTTAGAAATCCTAACCCATGTGAAATCAAGAGAG…
Tcordifolia_33481	Serine/threonine-protein kinase TOR-like [Carica papaya]	XP_021896020	>Tcordifolia_33481 TTATTAATATTGTGCTATTTACATACATACAAACTTCAGTGGTATCCAATACCAGTATTTACAAGTCATTTACAAGATGACGCAACCGCCCCGCCTCACTTCTCACCAAAATGGACACCACCCAACATAATTTTGACACAAATTCTCGTGCGACGTAGCTTGCATGATCAGTTTTTGAACCTGCAACTTCACACTTAAACCATGTTCAACCTCGCGAGTCTCTCCAGCAATCAATGTACTGTGGTCCAATGTGTGTTGGAGGGTGGTGATTGTGCTTGAAACAGAAGAACCAGAGGAAAAATCACGCCCTGTAAGTTTATTACTCATTCGAGCCATAACAATCACAGCACGCTCATTTAAGACCTCATTAGCATCACCAA…
Tcordifolia_33562	Casein kinase 1-like protein HD16 [Pistacia vera]	XP_031268952	>Tcordifolia_33562 TTTTTTAAACACCGGTTCTTCTTTCTCTCATCATCTTCATCATCGTCACCATCTTCTTCTAACGCATTCTTTCGTTTAATTACAAATATATGTATAGATATTCTGTAGCAGAGGATCATTGAAATCACTTGTTTTCTCAAATTTACTGAGTTTCGAACTAATTGAGGAAATGGCTTCCGTTCCCTTCTAGATTTGCTGTCACTTATAGGGGATGTGGAAGAACCCTACTGAATGAAGAAATCAGTTTTTTTGGTCTGATCACATGTACTTTCCCTGAACTTGTTTTCCTGATCCATCTTTCTCAATGATTCAAGCCATTCTTCTGTTCTACTTCTGTCCAAGCCTCTACGCGTGCCAGTTACTGTAAATAAATTGTAAAT…
Tcordifolia_33568	Putative pyruvate phosphate dikinase regulatory protein chloroplastic [Prunus yedoensis var. nudiflora]/AWD26901	AWD26901	>Tcordifolia_33568 CTGCAACAGCCGCTCTTCATCGTCGATCTGAACAATGTAAACGAAGAAAATATAAGAAATGAAACAGTTGATATTGAATTGAAGAAAAATAAATAAATAAAAACATGTTAATGACAGGCAAATAGCAAGCATGCTCACCTAATACTAATGGTTTTGAACAAGTTGGATTGTAAAAAATAAATAAATAAATGAATTAAATCATGAATGCCCATGAGAAATTTGAATTCAGGATACTCCAACATAGTAATTTTTTGGAAAATTAAAAAAGATTTTATTGTATAGATATATGTATATTAAACAAAAATTTCATAAAAAATAATTTTTTTAAAAAATAATGGGTATTAACGGAGCATCCCAGTCAATATAAAATGAGGTCAAAG…
Tcordifolia_33635	Pyruvate dehydrogenase (acetyl-transferring) kinase, mitochondrial [Cocos nucifera]	KAG1327622	>Tcordifolia_33635 CATTGTTGTGTCTTACTTTGATCATCTTAATCATTTGTGTGAAGGCTAATTCATCACTTGTATCTTTGATCTCTGGAAAAGACCGAAGATCCCGAAAGGAATCCAAATACCAATCTCTCACCTTCAAAACAGCGGGTTTGTCAGACAAGCCATGAGGCAAGGTCTCAAGCTCAATAGCCCTCCTAGCAATCCTAATCGGGAGCTCCTTATGAAGAAACTGAGCAGAAATTAACAAGTTTTTCTCAGTGGGTCTTGACCCAAACTCCATCATGTACCTCAAACTCACCCCTGTTTGCTTCCTGCTCCCCCATCTCTGTACCTCCTCTATCAACGCCTTGGTATACGTCTCAGTCATCTTCTTCACCGCCATTACCACCACC…
Tcordifolia_33814	PREDICTED: CDPK-related kinase 5-like isoform X2 [Nelumbo nucifera]	XP_010268657	>Tcordifolia_33814 CCAAAAGCGAAGGAAGAGAGCCTCGTCGCCGTTGCTTTGCTTTTCCTTTTTAATCATATCTCTCGGTTTCCACTACCTTTGTCGTCGTCGTCGTCGTCGTCATCATCTTCTTCTTCCTCTGACGATGATGATTCTAGGGTTCTGATCTGTTATTAGAAGAGCAGAGACGATGAACCCTAGATGATTCTGAACTCACTGAGAAGAAGATCCTTGTTATAGATGTAGCTTGTTTATTTGTTTGTGAGAGCAGACAAGAAAGGAAATGGGACTTTGTACATCTAAACCCTCCCAAAAGCAAACATTTTGGCTCCTCCAACAGAACAAATCAACACAAACAACACCAGTAAACCGCCTGTCGTCAATGGCGCAGCAGAGGAGAA…
Tcordifolia_33840	Mitogen-activated protein kinase kinase kinase 5 isoform X2 [Macadamia integrifolia]	XP_042494667	>Tcordifolia_33840 GTGGAGAGTGTTCGGGACTAGAAAAAGTTTTCTCTGGAGAAGCACGAGATGATAACCCAGAAAGTATATCTATGGAAGGAAGCTCTCTAGCGGACCAAGCAAACACCGGTTGCGAAGCCACATACGGGGAAGGAGAAAAGCCACCTGTACTCATTCTTCGAGGACTCAGTACTGGACTGGAAAGGGCACTTGGTGGAGCACTCAAATGAGGAATGTTCAGCCGGAAAACATCGTGATCATGCTCAAAACCGTCCAAGTCATGAAGAACCTTCTTTCCACGATTCGGAGATCTCCTTGGGTGAATGTCAATATGCTCTGTATTTTTGTGGGTGGCCTGATGATAACTGGATCTTCTCCCTTTAAGCGAAATCGCCGGACCT…
Tcordifolia_33994	Receptor-kinase protein [Thalictrum thalictroides]	KAF5203383	>Tcordifolia_33994 TAAAATGAAACCATCTTCGTCGCCAATATGGGTTAATGCAGAGAACAGTAAAGAAGCCTAACATACAAATGACACATGTGACAACAAAACTTACTAAGAAAGTTTCAGTGTCAATGTCATATTTATCCCCCCAATTTGTTGTATATGATGATGATGTCGTTATTGGTGTATCTTCAGTCGATGATGAGCAGTCCTTTGCCGGTGATGCTATGTAAAGAAGTGGATTTCCACTATAGCTAGATTCATTGAATGTTCCGAACTGTCCTCCACATAGTGTTCTTCCCCATAAGTTGTTGTAAGCCACAGAAAACACTTGAAGAAAATTTAGGTTAATCAAACTTGATGGGATTTCTCCGAATAGCTTGTTATGCGAGAGGTCT…
Tcordifolia_34022	Protein kinase domain [Macleaya cordata]	OVA02415	>Tcordifolia_34022 CCGGGGAAGATTCGGTACAGTTTTCCGGTGTTTCTCTTCCGTTTCCGGCGAGTTCTACGCCTGTAAATCGATCGATAAACAACTCCTAGCAGATTCTCTCGATAGGGAATGCTTAGAGAAAGAAGCCAAGATCATGCAACTTGTCGGTGGACATCAGAACGTTGTTCAGATCTTCGATGTTTACGAAGACGAGAAACATCTAGATATGGTTCTTGAGCTCTGCGATTCTTCCGATCTTTACGATAGAGTTTCAAAACGTATCTTCTCCGAAGCTGAAGCTATCGCCGTGTTTCTGCCGTTGATGGAAGCGATTGCACACTGTCACCGGCGAGGCGTTGCTCACCGAGATATCAAACCTGATAACGTTCTGTTTGATGCAC…
Tcordifolia_34105	Gtp pyrophosphokinase [Thalictrum thalictroides]	KAF5200458	>Tcordifolia_34105 TGTTTGAACACAATGCTGCAGATATGGATCTCCACTAGCCCTCATCTACAATGAATCAGAAAATAAACATAAATTTCTCAAAACCCAGAAACAAACAAAATTGAATTCTTAATCTACACATTCAGTGAAATTACCTGCCCTCTATGAGCTCTTTCGGCTTCATAAAAAGCTTTAACAACAAGCTCATCGTTAAACACCTTATGTTCAAGCTGAGCACCAAAAAGCAACTCTCTTGTATAAGGATCAAAACTACTAGTCTCCACGCCATTATCTTCCATACTGAACGTAAGTTCATCAACAAACGACGACGACGAAGACGACGAAGAAGAAGAAGAAGATCTATGATCAATACAAGCACCCAAAGCATTTCTCACAAGCCC…
Tcordifolia_34145	Probable inactive receptor kinase At4g23740 [Telopea speciosissima]	XP_043726269	>Tcordifolia_34145 GCATTTTATCTCAATGTTGTAATGAAGAGGATTCCACTCCAACAGCTGGTGTTTGTTGTCGTTGTTGTGGTGGTGGGGTAGAGCTCTCTGATCTTACCTCTGATGACTTTGCTTCTGTAGATGGTCGGTTCCCAGTATCTGATCTTCTAACGTCCTCTACCATCTTTACCACATCTACCATCTTCGGCCTCTGCTCTGGCATCCTGACAACGCAAGCCATTGCTATCTGCAGCATCTCCACCATCTCTTCCTCAATGTTTGGGTATCTCATTAGCTCCACATCAAACACTTCTGCTGTCCATTCCTCCCTGACAACAGATTGCACCCACCGGACCAAGTGGACAACCTCGCTGCCACCTATGGTATGAACTGGGGACTTC…
Tcordifolia_34304	Putative inactive receptor kinase [Vitis vinifera]	RVX21515	>Tcordifolia_34304 ATATTTGATAGGCAATGCCTTCTCAAATGCCACAGTTTTTGAATCGCAGAAAGAACAAAGGGGATAAGAAACAATAGATAATTATCTTCACTTTCATTATTCTAAAATAAATAAGAATTAATCAAGATGAACATTACTCATCAGATGTTCGTATGTGTTCCCATTTAAAAAAAACTTTAAACCTCAAACACAATTATCAATCAATCAATGGATCAATCATCCCTTTACAACAACAACAAAAAAACGGGGAAAGAAAAAAATGTGAAAGATTAGACCAGATCAGAAGGCTTGAAAACCCAATTAAAGAAGAAAAAGAAAAAACACAATGAAAGTCATGTAAGATAAGGAAGTGATCTAATACCAAGACATGTACAAAAATT…
Tcordifolia_34326	Integrin-linked protein kinase 1-like [Olea europaea var. sylvestris]	XP_022897064	>Tcordifolia_34326 TATGCTAATTGTTATGGAGTTAAGCAACTGACTGCAATTACACACTCGTACATATTCTCAAGATGTCCTAAACTGATACATTTTTGCGGTGTTAATACTATATCAACAGGCGGAGCCAACTTAAACTCCCAATTCATTCTATTCAACTATTCTACAATGTTTACTTATAACCATATGTGAGATGGTAAAACCGTCAAAGAAGAAGGAATAATTTTCTCGTACACTCCAACACAAAACAGAAGCCTCAATTGCATAAACAGAAGATTATAAAACTGTGGGTATACTGATCTATTATGAAACTCTTATTCCATTTAATTCATACTGAGCAACCGCTTCATTGATCCCATTAATCACCTCCATCTTCCCTTGGCTGATGGCTT…
Tcordifolia_34328	Serine/threonine-protein kinase EDR1-like isoform X3 [Telopea speciosissima]	XP_043701430	>Tcordifolia_34328 AAGTTCTAGGTCGCAACATTATGTTTCGTAGCACCGGACCAGATACGTTTGAAGAGGTTTCCAATCTTCGTTGGTACAAGGGTTGTAGGGCCTCATCTTGCTCAAGACCTTCAACTTCCACTCTATCAGAAAATCCATATAAGGGACTGTTTGGTTCAAGAGGGGAATCACATGAGTCATTCTCAGCAGAATCACTCTCACCAGCAGCAGATATATGAGATAAGAAGATTGCCCTAGTCGAGCAAGGTATTAATTGGCCTGGAAACCGCATAAGATCAACGAGCAGTTCCACAGAGTTCAACACAACTATCACAGACATATGCTTGTATGAATCTGTTAGCTCAATAGTTCCATCACTAGGAAGACCCACCATAAGCTTA…
Tcordifolia_34375	Probable serine/threonine-protein kinase At1g54610 [Asparagus officinalis]	XP_020244923	>Tcordifolia_34375 CCTTCTAGCTTCTTCATCACGCAGTTTAGCATCCATCTCCTTGCTTGGAGGATATTGAGGGAGACTTGAAGGTTCACAGGCAAAGGGCTGTGATTTGAAGAATTCAGCCTTTAATGCTGCAGTGGCGGTCTGGCGTTCAGCTGGGTCAATTGCAAGAAGAGTTTCAATTAGAGGAAGTGAAGATGGTGGGAAATCTTTGAATGTCTCTGCTATACACCGTTTATATGGCTGCTGGGGCTTAAATATGGTTGCATGTGGTAATCTTGACCTTTTCCAATATTCTTCAGAAGGGGAACCACACAGCTTGAAAATTTTGTGCAGTTGCTCCACCTCTGTACGGCCCGGCATTACAGGTTTCCCAGCCAGTAATTCAGCTAGGA…
Tcordifolia_34414	Protein kinase domain [Macleaya cordata]	OVA08398	>Tcordifolia_34414 CTATTACTACCACTACCAGAGCTACCAACCAACCCAATCAACCCAAAACTGGGTCTTGGATAAGTTCCTCAAATATTACTGTACACTTGTATGGTGGCAATGTTGACATCGCATGCGATTGGGGCTAAAACCCGAACATAATAAATAAGCAGGAATTAGCGCCATTGAGACGAGGGGTTGGGCTCGTGGTTTACAAAGTGTCCTTTACACAATAAGCTCATTGGGGGCACCTTTTTCTTAAGGAGACATAGCATCATCTGTTGCTATCATTTCTGTTTCCATTTCCTCTCTATCCAGCTTCATAGAGTAGTTCACCACAGAGTCACTCAAGCATGAGTCGCTGGATTGATGTTTCGGTGAAGTGCCCCTCTTGATATCAA…
Tcordifolia_34417	Serine/threonine-protein kinase [Salix suchowensis]	KAG5223860	>Tcordifolia_34417 AAAACCATGGATGCTTCTTTATTTCTTTGATATTGATCCTCTTAGATGGATCAGCAACAAATATTTGAGAAATAATTTGTCTGCAATCTTGAGATATATGAACATTGTCTGGGATCTTGTACTGCACATTCATAATTCGTCCGATGGTTTTTTGAAATTTCTAGGGTCCTTTGGGTCTTCAAAAGGGTATGCACCCACCAACATAACATAAAGAGTTACTCCACAGGACCAGACATCTGCCATCTTGCCATCATACTCCTTCCGAGAAAGAACCTCTGGCGCAATATAAGCTGGTGTTCCAACTGTTGATTTGGGTCTTGAATGCAGTAAAGAGGACTTCGAGTATCCAAAATCACAAATTTTCAAGCGTGGAGCAGGGC…
Tcordifolia_34428	Serine/threonine-protein kinase ATM-like [Quercus lobata]	XP_030953926	>Tcordifolia_34428 GGGAAACGCTACAGTTGTGGAGGGTACTAGTGGAGTGACTGCCGTTACGGGAAAGAATGGGAGTGGTGGTGTTGATGTGGTGGAGCATTCTTCTGAGGTTGCAGCTGGTGAAGAAGCCCAGATGAAGGAAATGGATGATGAGAAGAAAGACAAATTTGTTACTCGAGATGGGTCGAATGGGGTTGAAAATGGAGCTGGTTTTTCTAAGAAAATTGAAGTTTCGGGAGATGGGATTTCACTAGTTGTGGATGTTCATGGATCTTCAAATGGAACTGTTAATGCAGAAAAATGGTTTGTAAGGAGAATGGGGCTTCTAATAGTGAAATGAGGGAGGAAAAGAAGAATGGGGGTGAGAATGGCAGCTATAAGGAGAAAGGCAT…
Tcordifolia_34445	Protein kinase domain [Macleaya cordata]	OVA12518	>Tcordifolia_34445 ACCCAATCTAGCATGGCACCTTTCTGGTTTGCTGCCTTGCCAAATTCAAGAGCTCTTTGGCCAGTGATCAACTCGAGGAGAAGAATCCCAAACCCAAACACATCTGTCTTCTCTGAGGACTGGCCAGTAGAGAGATATTCAGGTGCTATGTGTCCAACAGTGCCCCGCACAGCCGTTGTAACATGCGAATCTCGATGATCCAAAAGCTTTGCCAATCCAAAGTCTCCAACCACAGCCTCACAGTAGTCATCAAGTAGTATGTTTGCAGCCTTCACATCCCTGTGAATTATCTTTGGGTCACACTGCTCATGAAGATATAATAGACCTCTTGCAGCTCCCAATGCAATTCTCTTCCTTGTTCCCCAATCTAAGGCTGGTTT…
Tcordifolia_34449	G-type lectin S-receptor-like serine/threonine-protein kinase LECRK3 [Vitis vinifera]	RVW48674	>Tcordifolia_34449 GTAGAGTCCTTCCCATGTCGATAATTCTCAGTAGCTCACTGTTTTTAACTTTGCTATTATTGGCAGTTTCTCTAGCAGCTTACGTAAAACAAAGAAAGGTGCTGAAACAAAGTCTGCTCATGGCACAACCGATGAAGGGAACCTTCGATGCTTTACTTACGAAGAGCTTGAGCAAGCTACAAATGGATTCAGGGAAAAACTGGGATCAGGCTCCTTCTCGACAGTTTATAAAGGAAATCTAGGTGGCGTTGCAACAGGAAAGCTCATTGCTGTTAAGAAGTTGGGGAAGATAACTCAAGAAGTAATTGACAAAGAATTTAAAACTGAGATGAGGGCGATAGGCCAAACGAATCACAAGAACTTGGTTGGACTTCTCGGAT…
Tcordifolia_34537	Probable phytol kinase 3, chloroplastic [Prunus avium]	XP_021816349	>Tcordifolia_34537 GTTTACAACAGCTTGCCTACATTTCCAAATCAGTAAAATTCAGCGGTAAGAAATCTAATCCAGCAGTAGAAATGATAGGGAACTAGAGTCATCCACTTTGGATGTTCTAGCCTTATGTGGCTATGCCTAAAATTTCTCTTACTGAACCTTGAAGATAGAACAAGTTGCATAAATTCAATAAGTGGGATACAGAGCATCTCCACCTAAACATTCTACATCCTAAAATACAAGGCTGCCCACAAGAACAGAAGTCAAGGGAACTGTGAGATTGTCATCAAGATCAGAACTAATTGGATGTGACTCCACTAGAGCTGAAGCTAGAGATACAATGAAGAAGCCAACGGCCATTTGCCAACTTTCCTGAACAAGCCCAAACAAGG…
Tcordifolia_34636	Protein-ribulosamine 3-kinase, chloroplastic [Quercus lobata]	XP_030932563	>Tcordifolia_34636 CCTTGTTCAACGGCTGCTCATCTTCTTTTACCTCGTTCCAAACTTCCTCGTCTTCTTCATAAGCCCCTCGCAATGGCAGCTTTGAGTGATGATCCAATTAGGGAGTGGATCCTCACCGAAGGGAAGGCAACACAGATTAAAGGAATCAGTTCTATTGGCGGTGGATGTATCAATTTTGCGAATCGCTATGACACAGATGCTGGTTCCTTTTTTGTGAAGACAAACAGGAGTATTGGGCCATCAATGTTTGAAGGAGAGGCTCTTGGACTAAGTGCTATGTATGAAACCAATTCGATTCGTGTGCCTAGGCCATTTAAGGTTGGGGCATTACCAACTGGAGGGTCCTATATAATTATGGAATTTATTGAATTTGGTTCATC…
Tcordifolia_34778	Serine/threonine-protein kinase AFC1 [Prunus yedoensis var. nudiflora]	PQP96876	>Tcordifolia_34778 TGCATATTCAGCCAATATTGAAAAACATGATTGCCAGGTCTATACCTTGTAATCAGGCACCTTGACATACTCAGAGGAAACAAGGAGGATATTCTCTGGCTTCAGATCAGTATGTATAAGCTTTAAATCATGCATAACTGCAAGATATAGAGATAAACATAAATCGACCAAAGTACAAAAGATTTCATTTCAACTTAATACATCTGGCTTTGCATGAGAACATTCTTTCACAATTAAAATAACTTATAATGGATGACTAATAGTTGGTCTCAGTTCCAAATCCAGAAATTCCATGACCAGTTTGTCATCAATCAAATACAACACAGAAGAAACAGTGTAAGTATTTCCACACACATGCTACAGACTCCAAAAGTTGTCTG…
Tcordifolia_34804	Inositol-pentakisphosphate 2-kinase [Thalictrum thalictroides]	KAF5180025	>Tcordifolia_34804 GAAATCTAAATGATCGTAATATCTCTCCTTGATGACGTTTTAGAATGCTTCAAGGTTTAAAACGTCATCAAGGAGAGATATTACGAGTTAGCCAGTATGACCCACTCGGATCTCTTCTCTGGATCTATAGACAGAACAAACCATGCTATTAACGCTCTCTTTGCCAATCCTCAAAATTACTTCCGGATATTCCTCAATGGCAGTCTCATTTTTGGAGGCTTAGGAGGTGCTATGGAAGATGCTGAGCTGGCTTCGGATCAGACTAATGAAGTGATCAATGTGTTTGAAGAAAAAATCAAGGTTTTCATCAATGCTGAACATGGTAACCGGTCGCAATGTCTGTTGGAACTTATAAGCAAGGCAATCTTAGAGTCTGAAAT…
Tcordifolia_34907	Protein kinase domain [Macleaya cordata]	OVA12275	>Tcordifolia_34907 TCAGTGTACTAGCAGATGACAAGTTGCTGCAGCTGCACTTTGTGCGTTATTTCAGATTTATCTATGTTGTAAACAGCTAGTGGACTTTGGCTCAACTTCATGAGAGGGTTCCCTGCTAGCAGGTGATCCTTTGTGGTTTTTCATTCATCTGGTGGTAAGGAAGTTCTTCATCTGCTTCATGAGCTTTTGCTGTACCCATTGTTGCTCCATTCTCCAAAATCATTCCTTCTCGCACAATATCAATCTCTTCCATTTGTTGGGAATAACTGTGGTTGCTGTGCTGTCCATCCTCTTCTTGGTGACTAGTTGATGTGCTAGTGAAGGTCTTCTCCGTGTCTGTGCTTTCCATTCTTTGGACAGTGCGCGGTTTCACTCTCTTT…
Tcordifolia_34919	Shaggy-related protein kinase alpha, partial [Zea mays]	ONM40979	>Tcordifolia_34919 TTATACAGAAATACGAAATTTTGGCAATGATATTAATCAACATGTGTATTAAATGGTAATACATGATTTTTGGTAAAAGTATTAAGTAATAAGTGTATTACTTGAGGAATTAAAATAAATAAATAATGATGAATAAAATGAATTTATGTAATAAAATAATTATTACATTTACATATATATACATATATGTATTAATATGCATGAATATATATGTATATAGAGGGGTGTATTTAAATTAAATGGAAAAGTATATATATATGTTTGGATCAAGATAATGGATGATATAAAATAAATAAATAATCAATCAATCAAATTAGAAGATAATATTGATGATGTGTAGGATAATGCTTTATTTTATGAAAATATAAATGATAAGATAA…
Tcordifolia_34935	PREDICTED: cyclin-dependent kinase D-1 isoform X2 [Nelumbo nucifera]	XP_010252062	>Tcordifolia_34935 GCAAGGAATTGAAGATGGATAGCCAGCAGCTTAGTGCACCCTTTTTGTTCAATCCTGAAGTGGTAGAATAGGTTATTCTCATTCGGGTTGTAGAAATTCAAGATCTAGTTTTCTCTTCAAATGTGACCTGTCAGCACTGTTAAGTGTGGGTCTGGGTGGGGGCTTTGATCCAAACACAGAAAAATCAACTGACATCGGTATATTTTCGCTCCTGCCTGTAGTTTCTCCAACAGCTTGTCTAACATCATTTATGTGATCATCAACCTTATCAGTATGGTATACATTTTCAAGTCCATCACGCCGTACCGTTACCCTCCTTGACTTCCTTGGTGGAGACAAAACGACAGGACCCTCTTGTGGATTAAAATCAGAAGGCTTCG…
Tcordifolia_35090	Protein kinase domain [Macleaya cordata]	OVA19440	>Tcordifolia_35090 GCTTCTTCTGAAAAGTAGCTTGGGAACCTGAGATCTCTAGCAATAATTCTCTGAAAAATAAGCCATTCACTTGCGTCTTTGAAGGGAGAAGTTCCTGAAAGCATCTGGTACAAAGTGCAGCCAAGTGCCCAAAGATCATTTCCCAAAGTTGCTGGAGAAGAATTAAGGACTTCTGGTGGGACATAAGCAGCTGTTCCCACAAAGGTGCAAGCCTTCTCATCTGATGACAAAGATGGAAGAACTTTAATTTGGCTGTCCTTCATAGGCTTTACACTACCAAAGTCAGCAATTTTAATGTGCCCTTCTGCCGTGAGTAACAAGTTCTCTGGCTTAATATCTCGGTGGATCAATCCAACACTGTGTATGTATTCAAGAGCATC…
Tcordifolia_35216	Mitogen-activated protein kinase kinase kinase 7-like [Macadamia integrifolia]	XP_042481810	>Tcordifolia_35216 CTTCTTGAAACAATCACAGAGAGAAGTTCCATGACAAAGCAAGAACAGAGACTAAAAGAGCTCTTGTGCAGCATTCTTAAAGAGTGGGAGCCCTCCAATGGCAGCAGCAATCTCTTACCAAGTTCCATCTTAGTAGGCTCAAAGGATTATCAGGTCAGAAGACGGTTAGACAATGGAAGCCAATTTAAAGAGATTCAATGGCTGGGGGAAAACTGGGCTGTAAGACATTTCTTCGCAGATATGGAATCCTTAGTTCCAAAAATACTGCTTCTTTCATCCTTCACTCATCCTAATGTATTGCATGTCCTTTGCGGATTCTCTGACGAGGAGAAGAAAGAATGCTTTCTACTCATGGAATTGATGAGCAAAGATTTGTGCAA…
Tcordifolia_35232	Nucleoside diphosphate kinase 2, chloroplastic [Elaeis guineensis]	XP_010907769	>Tcordifolia_35232 ATGACCTGTGTAAAAATTGAACAGAGGTTGTGAAAGTGCGAGACAAAGCGAGAAAGAATGGAAGCTGTAGCTGTGGTTGGAGGAACCTCCTGTGTATCGTCACTTCCTTCATCCCCAAATTCAAGAAGTAATGGGACCTTATCCTATGCACACAGCCGTAATCTGCGCACCCAGCGCCTCTCAGCATTGACCCCCTTCCCCTCTCCTGTTATGCTCTTCCCATCTCCTCCATACTAACATTCGCGCCAATAAGCTTAAGACTCGTATCTTTCTTCCTCACTTGGTTGCTTCCATGGAGGAAGTTGAAGAGACTTACATTATGGTGAAACCAGATGGTGTTCAAAGAGGGCTGGTTGGGGAGATAATTTCCAGATTTGAGA…
Tcordifolia_35368	Probable inactive receptor kinase At5g58300 [Pistacia vera]	XP_031248086	>Tcordifolia_35368 CAGGTATTCTGTACCTCGAAGCCAAAAGAAAGTTAAGATTAGACACGCTAAACAAATCAATTACACACGTGGAAAGGATCCCCACATTTTTTGTGGGGACCGTTCCATGTATGTCGTGCAAATTTCAATGCTGCGAGTGAGAATTCCAGGATTTTGACAGATTACAAGAATATGTATGGTGGTACGCTTGCCAATCATGGTGTTTGGACATTTGATTCTTTGGACTTGTTCTCTTCAGAGGATGCACGGTTCTCCGAGTCAGATTGACGGATTTCCTCAATCATCCTTACAACTTCATCGATCTTAGGTCTCATATCTGGCACTTTCACGACACAGGCCATTGCTATTTGCAGCATTTGGACCATTTCTTCTTCAATGTT…
Tcordifolia_35403	LRR receptor-like serine/threonine-protein kinase RPK2 [Macadamia integrifolia]	XP_042498248	>Tcordifolia_35403 ACCGAGGCACGTATGGACATATACACTACAGATTCAGTATCTTGTTTCTCGCTGGGGGTCTGATGTGAATTCATTGGGATCTTATAGCTACGATGCAGTAGGTAAACCCCATGATCTGTATGAGAGTTTTGGAAAGTTGGATTCACTTATCAGTCTTGACTTGAGCTGGAACAGATTGCAAGGTCAGATTCCATTGGGTCTAGGATTTTCAAAATGCCTCAAGTATCTTTCTTTGGCGGGTAACGATCTCACTGGTGATGTCCCTTCTAACTTGGGTCAGTTGCAGTCATTGGAGGTATTGGAACTTTCTTCAAACTCTCTCTCTGGTGAGATTCCTGAAGATTTGGTTAAGTTGAGGAATCTCTCTGTTCTTCTACTTA…
Tcordifolia_35447	MOB kinase activator-like 1A [Syzygium oleosum]	XP_030454238	>Tcordifolia_35447 ACAATGATGGATTCTATGAGTTCTTGAAGTGGCGCAAGCTCCTTCCTGTCGATCAACCCAAATTCACATGTGAACAAGATGAAGTGCTTGAAACAAGTGTTGAGATGAGCCTCCTCCTTCAGACTCACAATCTTTTGGAAATGTGAATGGTAGATGTGAGCATACACACGGAACAGGCGTTTGAATATTGTCTTCACAACTTCTCTGAAGTTAGCAGGAAAAGGAGCCCCAAGCTTTTGAGGAAATATAGATTCATCATCCAGCTGGGATTCAATCCAGTCCATCAGGTATTCCACATATTTAGGAGCAGAAACTTCAATAGGTTTCTTGATTTGAACACCATCAGCCCATCTATACTCATACTTGGGACCAGCGGTCAT…
Tcordifolia_35513	G-type lectin S-receptor-like serine/threonine-protein kinase At1g34300 [Papaver somniferum]/RZC68979	XP_026401152	>Tcordifolia_35513 AGGACTCACTGCTTCCCACTTCCAGCAATATTCTTACTTCCTGTTCTTCTTAATTCCCTTCTCTGTAACTTCGCCTTTGCACAAATCCGTCTCGGTTCAGTCCTACAACCTTCCAGCAGCTCCGACTGGGCTTCTCCCAACAACACTTTCTCCTTCGGCTTCATTGTTGCCTCTGATTCTAATAACCACCCTTCTTCCTATTCTGCTGCAATCACCTACACCGGAGTTCCCGTTTGGAAAGCCGGAGGCGATTCCGCAATCGTCGACTCAAATGCCCGATTCGAGCTCCTCTCCAACGGCAATCTCAGGCTAAGCAACGGTTCTGGTGCAACAATTTGGCAATCCAACACTGCCAACCGTGGTGTCACGGCAGCTTTACT…
Tcordifolia_35524	PREDICTED: serine/threonine-protein kinase BLUS1-like isoform X2 [Nelumbo nucifera]	XP_010252417	>Tcordifolia_35524 CAAGGAAACTAAGTAAGCACTGCATTGCCCACGTCACTTATTATGCCTCACCTTCAGAATCTTTTTCATCAGACCTCACTGCAACAGGATCTCATTATGAGTTTGTTGAGTTGCTTACAACAAGCTGAGGCGGTAGATGCTGTTCAAAGTGGAAAGTTGCCTCCAATACCTCGGAACTCAGAGACTGATGCCACTGCTGAAACAGCAGCATCAGAGAGAGAACGACTTTTGCTTCTGAAAATTACAGAACTGCAAACTAGGGTGATTTCTCTCACCGACGAGCTTAGTGCTGAGAAATTGAAGCACGTTCAGTTGAGACAGCAGCTAAGTGATGTATATAATCGGCATGAAGATGATGGGAGTGGAAGAGGAGAAAGGGA…
Tcordifolia_35619	Receptor-like serine/threonine-protein kinase ALE2 [Vitis vinifera]	RVW53578	>Tcordifolia_35619 GCTTCAAGAGGTCCTGAACTGTAGTCCATTGTTATGAAAGATGAAGCATACCCGTAAGTTATGCGTGGGTGGCTCCATCGTCAGTCCACCAACCACAGTAGAAGGGTCAAGGTTGCCTCTAAATTCACCATCAACACCAGATGAAGACTCCTTCTGGCTACTGCAATCGCCACAAGTTCCATCCATGTCATTGTAAATTAGCTTCAAAGCTTGCACGACTTCGCCCATGAAGGGTCTTTGTGTGACCTCTGGGTGGACGCACATTGATGCAATGGCTGCAACACGTGCCATGTCGTCAAAGTCATAGTTCCCAGCCAAGGAGGGATCCACCAATTGCTCTAACCCTTCTCGGGTTGTAAGCAGCGGTCGTGCCCAAGTGA…
Tcordifolia_35702	Leucine-rich repeat receptor protein kinase HPCA1-like [Telopea speciosissima]	XP_043701993	>Tcordifolia_35702 TAACGCCATTGCTAACTACTACTGCATGTTCCTCCCAGACATAGCTTAGCAGCACCGGGTGGTGGTGATGCTACTGGCAGAGTGACAATTCCGGGAAAGGTTGTAGTAGTAGATGCCCTGTCTTTTGTAGTAGTGGCGGTGGGTTGAGCTGTGTATATAAAAACGGTTGATCAAATACGCGGCCACAATGGCAGCAGCTCGGACGCTGCTGCTGCTCCTCGTTCTCGCGATTTTCTGTGTAGCATCCGCCGTGACCGACGATGATGACGCTGCGATTCTCCAGTCTCTGAAAAAACAATGGCAGAATTTGCCACCAAGTTGGGAGAACACAAATGATCCTTGCGATGGAAAGTGGGAAGGAGTGACCTGCACCGGATCCC…
Tcordifolia_35719	Protein kinase domain [Macleaya cordata]	OVA19068	>Tcordifolia_35719 CACGTAGGCGCACTGCACCAGCCGCTCCCGCATATGATTCGAGCAACCCACTTGCTCCGCCTCCTCCTAACGTGCTGGCCACACTTAATTACACTACACTATCCAACGCCGTGGCCACGCCCGAGGACATCAGGACCATAGCGGCCAAGTGGGAAGCAGCAGGAGCACTTGTGTGTCTGGGGAGTCGGGGATGGTCACCCCTTCGGGCTCGTCGAGGTAGGGGTCGAGGATGGCAACGGAATCCGGGGTGGTGGACGCGGAGGATAACTTGAACCCAAGATTGGAAAGCAGGGCGCAAGTTGCTTTGCCAAAGCGGTGGGTAATGGGATGATCCAGATGGAGGTGGATGGACCTGGTCGTGATTCGAAGAAGAGATCCTC…
Tcordifolia_35722	Ste20-like serine/threonine protein kinase [Handroanthus impetiginosus]	PIN04683	>Tcordifolia_35722 TTTCCACGCCAAACGATCACAAGAAACTCGATTGGTAGAATGTTGTAGAATGTGCGGCGCCTCTTTTCTCTGGAAGCGTTTCCAATTTGTTGTTTGTGCGTATGATCTTATGTCGAATACCGCCTGCGCCGCATCTTGTACCACCGCCGCCCCACCTCATCCAATTTTGCTAACACATCCACCAGAAGGCCCAGCGTCAAACATGCATGCCGATACCCCAAAATCTGCTAACTTTACAGCACCATTAGAATCAATTAAGATATTTCCAGCCTTAACATCTCTGTGTATATGCCCTTGGGAATGAAGGTAAACAAGAGCTTTCAGAACCTCTCGCAATAGAGTTGCAATAACAGGCTCTTCAAATCCCTCTGGGTAAGCAG…
Tcordifolia_35749	Protein kinase domain [Macleaya cordata]	OUZ99149	>Tcordifolia_35749 ACCGTCGCCATCGCCGTCACCATCGCCGTCACCATTGCATCCACCTGTTCCTAACTTTTGGTGCCTGAACCCTCACCTGCACCTATGAGCAACCAAATTTCTCCTGCTCAAGAAAGTCCTCCCAATGTCTTAGTTGCGGTACTTCCTTTCCCAACTCCATCATCAGAAGGCACCTCCAGATCAGAACAATCAAGAAGTGGCAAACCAAAACATTTAGCATGGATAATTCTTTCTGTTGGGCTTGGTGCTTCTGTTATCATTGTTCTTTCTATAGGCATCCTCATCTGCCGAAGCAACAAGGCAGTCATTGTCAAACCTTGGGCCACAGGATTAAGTGGGCAACTGCAAAAAGCATTTGTTACAGGTGTTCCAAAGCTCAA…
Tcordifolia_35825	Protein kinase domain [Macleaya cordata]	OVA14766	>Tcordifolia_35825 TCACACGCATCATAAAATCTGACCAAGTTATTATGCCCAGATAGTGCCTTCAAGATCTTGACCTCTCTACGAACATCTTCAATAGATATTGCAGTTGTCATCTTAACTTTGGATATAATCTTCACTGCTACCTGTTGACCTTTAAGCTCTCCTTTCTTCACTCTCGCCGAACAAGTATGACCAAAATGCCCTCTCCCAACCTCCTTCCCCAACTCATATTTCGCTCCGAAATTCTTCCCGTACCCGAAGCTCTTATCCAGCGGCTGCTGTTGCTCAAGCTGAGCTCCGTCCTCTGGTATAGGCCCCTCCTTCGGCTTCGGCGGGCCTTGCCTTTTCGCAAGCGCCGCCTTTATATGCTTAGCCGGCGACGGCGGAGGAAA…
Tcordifolia_35865	Protein kinase domain [Macleaya cordata]	OVA10156	>Tcordifolia_35865 ACGCTTGCAACGACATAAATACTGAGGGATTGGTCCTTCCTCTGCAACAACCCATGGATGTGCAGCAACAGCATTCAAGGACAATCTTTGTTCTGGATCTTTGCAAAGAAGTCCCTCTATCAAGTTCTTTAGCTGTGAATCAATTCCCTCCGGTATGAATAAAGAGTTATTTACAATCTTGTCATATGTATCCTGCAAAGTGTCCCCAAGGAATGGATATTGCCCAAGCACCATATGGTACAAGGTAACTCCCATGGCCCACGTGTCTGCAGCTTTACCATGGTAGGTTTGACCTAAACAGCATTCTGGTGCAGTAAAAACAGGAGTTCCTGGTGATCGTCGAAGCTCATCATTGTCGTCCTCAAAGACCTGACTCACAC…
Tcordifolia_35886	Probable receptor-like protein kinase At1g11050 [Telopea speciosissima]	XP_043720599	>Tcordifolia_35886 CCACTCATCACCTCCAAAACCAACACTCCAAAGCTGTAAACGTCACTTTTCTCAGTAAGCTGACCATAGAGAGCATATTCGGGTGCTAAGTAGCCATGTGTCCCTGCAACTATTGTTGTAGTGTGAGACCTTCCTTCTCTTCCTTGCTTGGCCAATCCAAAATCTGCTATTCTTGCTCTCATATCTGAATCCAACAGTATATTTGTGGCCTTGATGTCTCTGTGATAAATTGCAGGCTTCACTCCGTAGTGAAGATAAGCAAGCCCTTTTGCTACGTCCAAGATTATACTCTTCCTTTGAGGCCAATTTTAATGGGTTTTTGTTGAAAAAGAGATGGTCATAGAGGCTCTTATTGGGCATGTAGGCATAAACAATGTATA…
Tcordifolia_35924	PREDICTED: serine/threonine-protein kinase D6PKL2-like [Nelumbo nucifera]/XP_010252802	XP_010252801	>Tcordifolia_35924 CTTTGTGAGGCTTGTTGATAGTGCTGCTTATGCTGCTGCAAGTGCTTTCATCACTCACGTCACTGCTAGTGCTGCCTCTGCACATACTACTCTTCCCACTCTCAACATATTCGGCACGATCGCTAACCTTGGCACTTCCACTTGTCTTGGTAAGACTACTAGCACCATCACTAACTTTAGCAGAGGCTGAACTATTCTTTACACTTCCATATTCAGATGTTTTCTTTTCTTGATCCTCTCCACCTTCTAATGATCCCCTATTCTCATTCACGGCAGGATCTACTTGTTTTATTACCTGCTTTGATCCTAATTTTTCGGGTAAAAGATCGGAAGATTGCTTCTGATTAGGATTCAATGTCCTGTGGCCCTCGGAAGATTCT…
Tcordifolia_35950	Protein kinase domain [Macleaya cordata]	OUZ99463	>Tcordifolia_35950 TAGTCTTACCGGTACTCGCTGCTACAGCAGCGTTATCTTTGTTGGTATTTCTCATCGTCTTGTGCCGTAAACTTCTCGAAAACGAACCGCTCCGGCGGATCTGAAGCCGCCGCACCGGTTCTCTTACTCTGTTCTCCGTCGCGCCACCGGTTCGTTCTCTCCGTCGAACCGGCTCGGCCAAGGCGGATTCGGATCGATTTTCCGGGGAACTCTGCCTTCGGGACAGGAGATAGCGGTGAAGGTCATGGATGCCGGGTCTTTGCAAGGAGAGCGAGAGTTCCAGAACGAGCTCTCTTTGGCTGGGAAAATTGATAACGAGCATGTTGTCTCGCTGATCGGATTTTCGTCCAACCAGAAGCGTCGCCGAATGCTTCTGGTGT…
Tcordifolia_36009	Shikimate kinase/Threonine synthase-like 1 [Macleaya cordata]	OVA02872	>Tcordifolia_36009 TTCTGTGAAAGGTTCGAGCTTCCGAGGAGTTTTTCCTGCAAAAGTGTCGCCGCTGTCAGTGTTGACACAAGAGATTACGAGTTTGCTGATGGCGTTGCTGAGGTTGAGCTGAGGCTACATATAGGAGGCCGAGAGATTCGAAATCCTAAAGATATTTTTGTGGATGCAGATGAGACTTCATTGATAATTAGGGTCCAAAGCACTGGGTCTCTTATAACACTAATGGAAACTAGTAATCTGTATGAAAGGATAAAGCCTGCTGAAACTATATGGTACATAGATGAGGACCAACTGGTTGTAAACTTGAAGAAGCAAGATGCCGAGTTAACATGGCCGGACATTAAGGAGTCATGGGAATCGCTAACAACTGGAATTGTTCA…
Tcordifolia_36071	Serine/threonine-protein kinase HT1-like [Carica papaya]	XP_021890871	>Tcordifolia_36071 AAAGCATATACACAGACTCAAAAGGATAAAAGAAAAGCTTTACATCATCAAGTCATCCCAGAAGGATATCAAAGCCTCTAGAAAGCTTCTCCTTTCAATTTAATAATGTCTACTCAGCTATAACATCCCTTGTTACTGACAAGAAGTCTGCAATTCCTCGGCTCTATATACCATATTTTCTGATATGCTCCAAAACACATGTAAGGTTTTCCTTCAAGGTCCTCGGTACTTGCGGAAGCAAAGACAACCCTGGGGCTGATCCACAGGAATCATGCCGCCACCCTTTGAAGTGTCTATGGCCTCTAACATGGACACTACCTCATCCATCTCGGGCCGCTTATCAGGATTTGCATCCCAACATCGTTTCATCACATTTGCCA…
Tcordifolia_36092	Mitogen-activated protein kinase 9-like [Telopea speciosissima]	XP_043695474	>Tcordifolia_36092 GCATCGGCGTCGTCGTCTTCATCCTCCGCTCTTTCCTCCTCTTCTTCCGACCACAAGCTAGAAAACCCCACCACGGACACCACAAACGATATATCTTCCACCGATTCCCACGGATCACGAGCAACATTCGCAGATCAAGCGTCGGAAGACGACCAGAACGAGCTTAATATCACGGTAGACTTCGATTTGTCCGGTTTGAAGCACATCAAAGTTCCGAAACGACAGAGCAGGTTCTCCGACTTCGATCCTCAGAAGAAGAGCATGCCGGACACAGAATTCTTCACAGAGTATGGTGAGGCAAATAGATTCCACATTTATGAGGTCATCGGCAAAGGAAGTTATGGTGTGGTTGCGTCTGCTGTTGACACCCATACTGGAGA…
Tcordifolia_36159	PREDICTED: serine/threonine-kinase [Prunus dulcis]	VVA19956	>Tcordifolia_36159 CGCATCCTTGCAGTTTCCCTCGGACGAGTCCTCCTTCTCAGAACCTTCTACGATCCCACCTCGCGTCCTGATCCTCCTCCTTCCTCGTTCTTCCCAATCCTTGCGCCTCTCTCATCTGGGCCGTTGTTGCTTCTATTTCGTCTCTCATCCTTGTCTCCAAAACCTCTGTACCCATGGCCTGGAGCTGTATTGGGATCATATGATTGGGATGCTAGATAGGAAAGGGCAGTCACTACGTCTCCAATGAGAGGACGGGTAGCAGCCTGTTCTTGGATGCACATGGATGCCACTGCAAGAGCCTGATATAGCCCACGCATTGGGTATCTACCTTGCAATCGCGGGTCTGCCAGTTTTGAGAACTTCCTCCTGTCGTTGAACAT…
Tcordifolia_36210	Protein kinase domain [Macleaya cordata]	OVA15683	>Tcordifolia_36210 ATTTTGCTGTTGCCAAGCTTGTTAGAGATAAATGGAGTAAAGAGCTTTATGCTGTCAAGTTCATAGAGAGAGGAGAGAAGATAGATGAGCATGTGCAGAGAGAAATTATGAATCATAGGTCATTGAAGCATCCCAACATAGTCAGATTCAAAGAGGTTCTTCTGACGCCTACTCATCTCGGTATAATCATGGAATACGCTGCGGGTGGTGAGCTATTTGAGAGGATATGCAATGCTGGTAGATTCAGTGAGGACGAGGCAAGATTTTTCTTTCAACAACTGATATCAGGAGTTAGCTACTGTCATTCCATGCAAATCTGCCATAGAGATCTAAAGCTGGAAAACACACTCTTAGATGGTAGCATAGCACCCCGTCTAAAG…
Tcordifolia_36216	Protein kinase domain [Macleaya cordata]	OVA20672	>Tcordifolia_36216 ACAAAAAAATATGGTTGGGACTCTGATTTATATGGCTCCTGAGATACTGAGGAAGGATATACACACTGAGAAATCAGATGTCTACAGTTTTGGAATAACAGCCAATGAGCTGCTTACTGGGGTTGTTCCTTACACTGATCTGCGTGCAGAAGCCCAGGCACACACTGTACTGGAAATGAAATACACCGAGCAGCAACTCAGTGCTGCTGTAGTTTCTGAAGGATTACGGCCAGTTCTTGCTGGTGCTGAGTCAGGGGCACCAGAAAGTCTATTGTCACTGATACAGAGGTGTTGGGATCCAAATCCTCATACCAGACCTTCTTTTGATGACATAATCAAGGATCTGGATTCAATAATAAAATCTGTGAACAACGTACAAG…
Tcordifolia_36245	Choline/Ethanolamine kinase [Macleaya cordata]	OVA00450	>Tcordifolia_36245 CAACGACCTGCTCTCTGGGAACTTGATGCTTAGTGAGAATGAAGAAAAACTCTACTTCATTGATTTTGAGTATGGGTCTTACAGCTTCAGAGGCTATGATATTGCGAACATTTCAATGAATATGCTGGTTTTGATTGTGACTACAGCCTATACCCTAACGAGGATGCTCAGTATCATTTCTTTAGGCATTATTTACGATCTGATAAACCCCAGGAGGTTTGTGAGGAAGACCTTAAAGCTATTTTTGTTGAGACAAATACTTACAGGCTAGCATCACACCTTTACTGGGCTTTGTGGGCTTTGATCCAGGCAAAGATATCGTCGATCGATTTTGATTATCTTGATTACTTCTTTTTGCGCTATGAGGAGTACAAAAAGCT…
Tcordifolia_36256	Putative serine/threonine-protein kinase-like protein CCR3 [Senna tora]	KAF7830942	>Tcordifolia_36256 CTGAAAATCATTTTATATTCATTTATTTTATTTTCTTTGAATATTTTCAAGTTTTTAGCATCAAAAGGGTCGTCTTCCGTTTGATCAACATTACTAAGAGCTTGTTTGGTAACTCTACTTCTTAAATATTTAGTACTTATTTATTAAGACTTTTTATAGTAGAACTAATTAAATAAGAGCTTATATTTTATAAAGTGTTTGATAATAATAATATAAAAAGCTCTTATTTAAAGTTAGAGTGTTTATTAAGGAAGCTTGACAAACTTTTATTTATTTATTTTTATTGTTTAAGTAATTCAAGTCATTTAAATAAAAATTATTAGTTTTATATAATAAAAATATTTATAAGTTTAATCATATTACATAATATATTTATTAAT…
Tcordifolia_36291	Serine/threonine-protein kinase PBL27 [Morus notabilis]/EXB74832	XP_010098328	>Tcordifolia_36291 TGGGATGGTAAGTTTCATCTAGAGGATGTTTGAGGACTTGAAATCTCTGTAAATCACAGAGGGTTTGCGTTTATCATGCAAATATTCAAACCCTTGGACTGCACCAGCAGCAATCTTCATCCGGGTATTCCAATCCAAAGGCTCCTTATCTGGTGGTAGATCATGTAAGTGGTCCTCCAAGGATCCCAAAGGCATGAACTCATAAACAAGAAGACGCTGATCCCCATCAGCACAATAACCAATCAAATTCACGAGGTTAGGATGATGCAATAAGCTGAGCATGAGAACTTCCACCAAGAACTCCCTATTACCCTGAAGACCATTTCGATCGAGCTGTTTCACTGCCACTATCTGTCCAGTGCTCTCCAAGCGACCCTTGT…
Tcordifolia_36299	Probable inactive leucine-rich repeat receptor kinase XIAO [Quercus suber]	XP_023872578	>Tcordifolia_36299 TATAGATTATGTGGTGCTCTACCAAAGCTTAAGACATTGATCCTCAGCTTCTGCAACTTGATTGGATCAATATCTAGTGAAGGTCTCAGAAACTTGACTACGCTAGAGAAACTGGTCTTACGGGGAAATTATCTTGATCCAAGCATATTTGTTGCTTTGGGTGCACTGCCAAATCTGAAGATATTGAATCTTGCTAACAATCAACTTGATGGATCATTAATAACTAGTCAAGGTCTCAAAATGTTGAGCAGCTTGGAGAGCCTATACTTGAGCGCAAATCTTATCTTTGGCACAAGAATTTTAGATACTTTGGATGTACTACCAAAGCTTAAGAGCTTGGATCTTAGCAGTAACTATTTGTATGGTTTGATATCTGATCA…
Tcordifolia_36349	PfkB-like carbohydrate kinase family protein [Thalictrum thalictroides]	KAF5196802	>Tcordifolia_36349 TGGATTCAACAGTTCAGGTTGAATATATGTTCTTCTCCAGTACTGATGGTTGATGCGAACTTAAATCCTCATTCACTTTCATCGTGTTGCCAGATAGCAGAAGAATTTGGAATTCCAGTGTGGTATGAACCTGTTTCAGTTGTGAAATCCAGGCGAATTGCTTATATTGTCAAATATGTGACTTTCACTTCCCCTAATGAGGATGAACTTATAGCTATGGCTAATGTTTTGTCACCTGGAAATGGATTCAGTCCAGTAAAAAGAGCAACCAATGATGGAAGCAGACGATCCATAGATTATTTGTTCGTAATGCTAAGGCCAGCAATAAAGGTCTTGCTTGAGAATGGTGTAAAAGTAGTTATTGTGACTCTAGGAGCAGA…
Tcordifolia_36359	PREDICTED: putative receptor-like protein kinase At1g80870 [Nelumbo nucifera]/DAD27444	XP_010265568	>Tcordifolia_36359 AGATATATTTTCAGTTATGTATTAATTCATCAGCAATTACCCTTTAAATCAATGGTATTACCATTAGAATTCAAATCCAAGCTCTTCACATTGTTGCTGTTGTTGTTACAGTCTATTATATTTTTCTTACTGAAACAAGTAGTAGCAGTAGTAGCAGAAGAAGAAGCTTGAACAGCAAAAGCGAAATCTACCTCGGTTTTACTAGGCTCCTCCACCGGAGTTTCCACTCCAATCGCCGGATTTCCTGAAAGCTCCTGACTTTTCCAAAGCTCCTGACTCCTACCCAATTCCTGACTGAACAAGTCCACCCCAAATTCCCCTTCCACTTTAATCCTAGATAGCCCAAAATCCGAAATTTTCGCTCTATAATCGGATCCCAA…
Tcordifolia_36369	Cyclin-dependent kinase C-2-like isoform X2 [Benincasa hispida]	XP_038900469	>Tcordifolia_36369 TCGTGAGATCAAAATTCTGAAGAAGTTGCACCACGAGAATGTAATTAAGTTGAAAGAAATTGTGACCTCTACACGGTCCCGAAAAGGATGAGCCAGGGAGATCTGATGGTAATAAATACAAAGGTGGCATCTACATGGTCTTTGAGTACATGGATCATGACTTGACAGGTCTTTCTGATCGTCCTGGAATGCGATTTTCTGTTCCTCAAATTAAGTGCTATATGAGGCAGCTGTTGACTGGGCTTCATTACTGTCACATCAACCAAGTACTTCATCGTGATATCAAAGGATCTAACCTTCTAATTGACAATGAGGGAAATCTGAAGCTCGCAGATTTTGGTCTTGCTCGATCATTTTCCAATGATCAGAATGCGAATCTC…
Tcordifolia_36454	Chitin elicitor receptor kinase 1, RLK1 isoform 1 [Theobroma cacao]/EOX93291	EOX93290	>Tcordifolia_36454 CTTTCACCAATTGCAATAGCAATACACACGTCGTGTGGGGTGACTATCACAAATTTTACAGAAGATCTGTGTTTTAAACCAAGTTGAAGTGGAAAGGTAACTCAGATAACTGAGTGAACTAGAAGCTACCTTCCTGACATTAGATTCATTAGAGCTTGGTTTTCGTAGAAGGCACCAACGTCCCAATCTTCAGTGCCGACGAGAGTGTCATTAATGCAACCACAATGGTCCTCATGCTTGGCCTTAATTGGGGATTCTCTTGAGTGCAAGCTCTGGCAAGGTGTGCCAGCTTATGAACAGAATCCAATGGATAATTATCCTCAAGCCTCGGGTCAACTAATTTGCTGAGACCTTCTCTTGAGTCGGGCCGGCTCAGAACA…
Tcordifolia_36563	Mitogen-activated protein kinase kinase 2 isoform X2 [Syzygium oleosum]/XP_030448602	XP_030448602	>Tcordifolia_36563 AGTCAGTTTTATGGAAAGCCGACCCAAATGGAGTTCTTGCTTGAAGATGCAGCTTTAAGACACCTGAAATACTAGTAAATGCAGCATTGTAGCGCCTTAAATACCTGTAATTGTTGCTTTTATATTATCTTAAACTTACAGAACCTATGAGTATCGCCCTTACATCGGGAAAACCTTCAGCTCTTGGTGAGGCACACTTGGATGCCTTGAAATTTGAAATCACGATCGTTTTCTATGATCAACAGCCTGCCTTTGTTTCAACTGATTATCAAGTACCTTACTACCGCACAATGGTTAAGAATGTCAATGGCTTACACTCCAAAGCATAACATTATGGTTGGTCTATCCTTTTATGCTCCCAAATGGCTTCGTTTGCAGAT…
Tcordifolia_36609	Protein kinase domain [Macleaya cordata]	OVA20877	>Tcordifolia_36609 AACTCGTATATGTAACAAGAGCAGTACTCAAACAGAGAAAGACAATGTACTTTGGGGAGAAGGACAAGGCGGAACTGGTACGTCAGCAACTCCCTCTAGCATGTGCATCACATTCTTCATTGAAGGCCTCAGTGATGGTTCCTCTTGAATACACCAAATTGCAATCATAGCCAACATCTCCACCTTCCTTATATCATTTAATGCTTCTTCATCATTCTCCACCAGCTCCTGTAATCTACCTTCCCTATAACAATCATAAGCCCAATCAGTCAAAATCGATCTTTCTTCTCCTCCCACCTCCGATTCCACACACTTTCTACAGCTAACAATCTCAAGCAGCACCACCCCAAAACTATAAACATCCACCTTCGCAGTTATAT…
Tcordifolia_36617	Phosphatidylinositol 3-/4-kinase [Macleaya cordata]	OVA04911	>Tcordifolia_36617 GGTTTCGACCTACTCTGCGAGAATGAGTCCAATACAGAACTTCGAGCAGCATGCTCGACATCTCATCGAGCCAAACCTGCCCATACAGACGAGGCTTCAGATGGCAATGGAGGTCAGAGACGGTCTGGAGATTGCGCACACAGCCGAGTACTTGAACTTCCTTAAATGTTACTTTCGAGCTTTCTCCGTGATTCTCACGCAATTAACTGCACCGCAACTCACGGATAATCCCGAACACAAACTTCGGAACATCGTTGTCGAAATTCTGAACCGGCTTCCTCACAGCGAAGTTCTCCGTCCGTTTGTACAGGACCTGCTTAAGGTCGCTCTTCAAGTTCTCACCACAGATAACGAGGAGAACGGTCTAATTTGTATTCGTA…
Tcordifolia_36726	Serine/threonine-protein kinase D6PKL2-like [Camellia sinensis]/XP_028122618	XP_028122617	>Tcordifolia_36726 CCCTTTTCGGAAGAACCCTGTTTACTGTGTTCAGCCTGCCTGTATTGAACCCTCGTGCATCTCATCGGTATGTGTAGTCTTTTTCTGCTTTTCTCTCGGTTCTTCTCCAAAAACAAACAAATTGCAACACAATTTTTGAAATAATTTAAAAGAAATCAAATTCAAGATAATTGTCAGAGCTTTTCTGGTCTGGAACAGCAACACCACCACCAGCCTTTTCACTTGTTGATGCATTTGCGGCCGGAATCCGCTCAATCTCTACTGGCCTTGGAACCTCCGGTGGTGTGGCGCAGCGTATCAAAGCCCAGTTCACTCCTTCGAAGAAAGGGTGTTGCTTAATCTCAGTTGCCCCACGTTTGTAAGCCAGCCGGTTCTGTGGC…
Tcordifolia_36784	PREDICTED: probable serine/threonine-protein kinase WNK9 [Nelumbo nucifera]	XP_010256027	>Tcordifolia_36784 GCCTGAGTCACTGATTGGCTTTCTTTGCGGAAGATACTGTTGGTGAAGGATTTTGAAAGAAGCTCATTATTTTCTGCAACTGGACTTGAGACCAAAGAACACAAAACAGGACTTTCTGCTGTGTTTTCCTTAGATATTCTTTCCAATTGTCTGTTCTTCAGTTCCCTTAGTTCCATTTGATACTTGGCTCTAAGCCATCTCAATTCCTGAACCATTTCCCTCTCATAATCATTAGAGAAAGCACAAGCCACTGAGTTGTAATGTTGGGGTCGACGGATGGAATTCCAAGTGTTGGTTTCATTGTTACTGGGCACCTCAGTATCCTTCTCACCAGTCATAGTTTTGCTTCTTGGAGAGTTCTTTTCATCAAATTGCCCATG…
Tcordifolia_36857	Signal transduction histidine kinase [Macleaya cordata]	OVA03599	>Tcordifolia_36857 TATAAATTAATTTAAAACCGACCCTTCTTCGTCGTCTTCGTTTCGTTCGTTAGGGTTACGTTACGCCAAGCGCCGGAGATGTCGCTGCCTCTGCTCAAGCAACAGCTCCACGGGTTGGTCTCGTCTATGTACGAGGAGAATCTGCTGGACCAGCAATTCGATCAACTTCAAGCTCTGCAAGATGCAAACAATCCTGGATTTATTGCGGAAGTGATTAACTTGTTCTGTGAAGACTCAGAGAGGATTCTAGCAGAACTGAGCAAATACCTGGCTCAGCCTGTTGTAGATTACCACAAGATAGACGCTTATGTACATCAACTTAAAGGAAGTAGTTCCAGTGTTGGTGCCCAGCTTGTAAAACTTGCATGTGTTAATTTTCG…
Tcordifolia_36882	Cysteine-rich receptor-like protein kinase 3 [Macadamia integrifolia]	XP_042497890	>Tcordifolia_36882 CCTCCACTCCTCACCTAAAAAAACAACCTCCATTTTATAGTATGCTGAAACATCTGGAAAATTTCTGAAGCGCGGCTATGTAAAACACTTCACTTGTTCTTTCTCAGTTTCCGATGATGTGATCAAGTAACTTCAAAATTGTGATTAAAAACTCATCAGAGCTTATCCGGGCATCTGATTCTCAAGTTTTGATTAAAAATGAGGTCAAGTGAGACGTTCATCTTGGCTCAATGTCACTTTGAGTAATGGTATTTCCAGACGACTGAGTATGGGACTCGGGCTGTGAATCATTAATTCCAGCAAGAATGGGCGAACTTCTTCTGTTATAAGAATTTAGAAATGGTGGTTGTGTAATCGGCAGAGGGATTTCAGAGTTACCA…
Tcordifolia_36939	Cysteine-rich receptor-like protein kinase 10 isoform X2 [Papaver somniferum]	XP_026392465	>Tcordifolia_36939 AATAGCACGTTTTCCCGGATCGAATAAAAAGTGATCAAGGCTTGTGTTTGGCACAAACTCATAGATGAGTAGCTTTTCCTCTCCTTCAAAGCAGAAACCAAGTAGCCTGACAAGATTCCGGTGTTGAAGCTTGGCAACTAATACCACCTCAGTCTTAAATTGTTCATCACCTTGTCCCGAGTGTTTTGAAAGCCTCTTTACTGCAATTTTTTGTCCATCAGATAGTTGACCCTTGTAAACGGGTCCAAATCCACCTTCGCCTAGCTTATTAGCATCACAGAAGTCTTCTGTGGCAGCTCTTAGAGTCTCAAAGTCGAATTGCAAGGATTCAACTGTTGTTATGTTATCCGCATCGTCAAATGTTCTGTATGTTCTTCGCT…
Tcordifolia_37099	EIF-2-alpha kinase GCN2 [Thalictrum thalictroides]	KAF5199782	>Tcordifolia_37099 AGCAGCTTCAACCATTTTGCAAGGCCCACTCTTCTTACATGTCTTCAATTAATACTTAAAATAAACATGTTTGGATCACCTTGTGAGCAAATTATTTCATAGTTTATGACTTTATTACATGATTGTATTTAATTCTCTAGTTTTGTGTTCTAGGCAAGGGCTATGTGTTTTTCACATAAAATGTTTGTTGTGTTCTTTTTCAGAGAACCATTTCCTTTCCTTCATTAAAATGGTGAAGTAGAAAGTTCTGAAAAGATTTCAAGTTAATTGTCTCAAATGAGTTACATTTTTCTTGGACAGATATTTAGTGATGGGACATTGCTTGCTGTTGGGGGACGATATGATCGCTTACTTCATCAAATGTGGTATTCTGATTATAA…
Tcordifolia_37138	Putative LRR receptor-like serine/threonine-protein kinase [Vitis vinifera]	RVW42876	>Tcordifolia_37138 GATATGCATAACTCATTCATCTAATGATTGTAAATGTCGAAGTTGATTGAGAAGACGCTAACTATAAAAGTCATTTAGCATTTAACACGGCTCTGTAATATAAATTAAATGCATAATCCAAGCATGCATTATAACAATCAGTATGTAATACTTAAAATATATCAAAGCATTGGACAAGTGATTTTTCTACCTTTCCATCTTTTTATGAACTAGAGCAAAATAATGGAGAAGCTGCTACTTCTCTAAGAAGATCTATCAATACTTGTGTCCTGTGAGAAGCTCGTGGTCTCTGTTTGGCTACCACTTGTCACTTCTGCAGAGGCCTCGAGCCTATTCTCTGTTGTGCTTGACTCACCCTTGGCAGTCAATTCTTGTAAAGT…
Tcordifolia_37196	Diacylglycerol kinase [Macleaya cordata]	OVA03666	>Tcordifolia_37196 CAATCTAATTGCAGCAGCCTGGGCAATATGTTTGGCTGAGATGAGATCAACCATTACAAATGAAGCATGCCACCCTTGCTTTAGACCGAATATTTCAAGAATCCCATCATCAGCATGGGCCTCGACAAATCCCCTCTTTTCTAGGTACTTTGGTTTCAGTTTACCCCAAGGATTCCTACCACTTCCATAGTTGTGAAGATTTAAAGCAACTATTGCCCTGACACTTGAAGGTACTAGGACCTGCTCCCATTCTGAACAGTTTGCCTTTTTGATTTGCAATCGTACAATGTTGTTAAGCCCCCTTCGACTTGGATCACTCATGCAAGGTGTACAGAACCAGCCTTGAGTGCAGCTACATCCAGAGTAGATTAACTTGTTTG…
Tcordifolia_37197	Mitogen-activated protein kinase homolog NTF4 [Punica granatum]	XP_031382378	>Tcordifolia_37197 ACAACAGCTCAGGCGCCCGGTACCATCTCGTAACAACATACTCTGTCATAAAATCAGTTTCAGAGGTGACTCGAGCAAGCCCGAAATCACATATCTTTAAATCACAATTTGCATTTAAGAGGAGATTGCTAGGTTTCAAGTCCCTGTGCAGAACATTTGCAGAATGTATGTACTTCAAACCACGTAGAATCTGATAGAGGAAATACTGACAATGCTCCTCAGATAATGATTGGTTGGATCGAATTATCTGATGTAAGTCAGTATCCATCAGCTCATAAGCAATATAAACATCATTAAACATCTCTCTCTGAGGTGGTGGTATTATGTCTCTAATTGCCACAACGTTTTCATGGTCCATGTGTCGGAGTAGCTTGATCTCT…
Tcordifolia_37296	Thymidylate kinase-like isoform X1 [Papaver somniferum]/XP_026395571	XP_026395569	>Tcordifolia_37296 CTTCCAGGTGGGATCATGAAGCATCTGGTATTGTTGAGAAACTTTCTTTTGAAACTCAAGTTGCTCATACCTTTCACCTCCATAACCTCCTCTTTCTGCCGCTTTCTCTGGAGATATGTCAAGGTAGAGTACAAGATCTGGAGCTAGTAAACCCTTTTCCGGAGCCTTACACCATTCAATATTTAGTCCTTTGGCAGAAGAGAAAGCAACTCCAGAATAAGAATAACGGTCAACAATAACAGTTGTTCCACTCCTTAGCCTACTCTCCATCATTGCCCTTTTCTCCCAACGATTTGCACTAAATAGGAGATGAATTGTTTGGTCATCCAACTGTGATTTGTTGGACAGATAGGAAGATATCATTTGCCCAACACATGTAT…
Tcordifolia_37314	Protein kinase domain [Macleaya cordata]	OVA14914	>Tcordifolia_37314 AACGATCTCTGCTTACTGGTGTTGCTCCGGGAGAGATAATTGCCGAATGAAACTGATTTATGATCTTCACAAGAAATTGCTCCTGCCCTTGATTGTAGTTTGAGATTGGAACTGGATTTCAACTTGGAATCGAGATTTGAATGAACCGAAGTTTTGAGCTTGGGATTGTTGTTGAGGAACTGAAGATGAGGATGCAGTGGCGATCTTGACAAGGAAATTAAGGGCAATCTTGAAGAATCTAATCTGTGACAAACAGTTTGTGAAAATTTTGCCCTTCTCAGCCAAGAACTTGATGCTTCATCCCCCATTGATCTTCGTAAAACCCAGAAAGAAAAATATTCCTGTTCTTATGCTTCAAAACATCTCTAAAACAACGATGG…
Tcordifolia_37365	Putative serine/threonine protein kinase, partial [Elaeis guineensis]	ACF21741	>Tcordifolia_37365 AGTAGGGACCGTGGTAGGGAGGGCGGGGGAAGAGCTAACGAAATTTCCATACTCCCCAGTACTTCCCTTCTTCCCACTCCCCCTCTCGGGAGCCATAAATGGTCAATAGGAATCCCTCCCGACATACAGACAGGTCCAAGCAGCGTATTATAAACATAAAACAGTTGGGTTGGCAATATTCAATCAAAGATGGCAACACAGTTTCCTCCAAACAAGCCATGAGCTATATGTCAGATCAGCCTTTAAACACTCCCACCCTCTAATCTTCACTAGTGTGATCCAGCCTAAAAGAAGGAAATTTTTTTCTGGAAGCCGGTTTTTAAAACCTGAGATTTGCCATGCTCCCTCCCCCTGCTTCACATTGCATAGACAATTTCACC…
Tcordifolia_37366	PREDICTED: receptor-like protein kinase FERONIA [Nelumbo nucifera]	XP_010244547	>Tcordifolia_37366 TGAGGAATCCAACACAATACAATTATTGTCCAAGACTTCATGACTCGGGCAAACCGTGAATAAAAGTATCAGACAAATAAAGAAAATTTTGGGAAAAATATGGAACCAATAAAAGCATTAAATTTAATTAAGAGAACACTAGAAGCTGATTACTGGCAGCAGCTTAAGCCAATCATCCCGAAAGTAAATGTCAATGAACCTCACCTCCCTTTGGGGTTCATGATCTGAGAGAACACTGCACTGGGTGTCAAACCATCAGAATCCTCGCTAGCAAGGCTCCGTCCCCCAATGCTCATTGTCATCCCACTGCTCCTTGAATCAGTTGCATTGCCACCAAAACTGGATGACACATCTGGATCCTTCTTCCCTACGTTTTTACC…
Tcordifolia_37389	Uridine kinase [Macleaya cordata]	OVA01753	>Tcordifolia_37389 AGGTACATCTCAATAAAATTATCTGTTTGTGCGTCACTTGCATTGAAATAAGTTGAATGCCCATTTGGAGACTCTGTTTCACATTTTAACTTATAAATAGGCTCTCTAAAGGATGAAACAAAACTGTTGTTGATTCTAATCTGAGCATGATGGAGGTCTGGTTCAATATGCTTCCTAAACAATGGGAAGATGCTATCAATCAAAGAATCCAAGGAACGTGAATCTCCAATGTCATACCGTACTTTAGAAAGTAGGCTAAAATGAACACCACCAACCACTCCAAAGGAAGAACTCTTTATCTTTTTTTCACCAACACGTCTCTTTTTTTGGAAATCAAACAGCGGCACCATTGCATCCTTACCATTCATTAGATCCTCAAG…
Tcordifolia_37434	Proline-rich receptor-like protein kinase perk1, partial [Thalictrum thalictroides]	KAF5192205	>Tcordifolia_37434 TGTTTACGAGTTTGTTCCAAACAACACACTAGAGTTCCACTTACACGGAAAGGTCGACCAACCATGGACTGGGCCACCCGAATGAAATTGCTTTGGGTTCTGCTAAAGGGTTGGCCTATCTTCATGAGGATTGCAACCCTAAGATTATTCATCGTGATATCAAGGCAGCTAATATTCTTCTTGATTTTAAATTTGAGGCAAAGGTTGCAGATTTTGGACTTGCAAAATTCTCCTCTGAAACGAACACTCATGTCTCCACCCGAGTGATGGGAACCTTTGGATATCTAGCTCCAGAGTATGCATCAAGCGGAAAACTGACAGAGAAATCAGATGTTTTCTCTTTTGGTGTCATGCTTCTAGAATTGATAACTGGACGCCGA…
Tcordifolia_37496	Serine/threonine-protein kinase ATM-like [Telopea speciosissima]	XP_043724440	>Tcordifolia_37496 CTGATAATGGTGGACTGAATCATGTACAAGATAAGAGTGAGCCTGAACAACCAATTTGTGGTGATAAAACCAGGCCAAAGAAAAGGAGGAGGAGGAGGACCAAAGCTGAAATGAGTTTTGCAAGGGCAAATGGCAATGTGGGAGAAACTTTCTCTGCTGCTCTTAACTTGACATTTGCACCAGGGGTTTCATTGCCTTCGAAAGACTATCTTATGAAGGAATTTGGGAAATTTGGAGCTTTGGATGAGTTTAAAACAGAAGTAAGAAAAGATTCTTCTTCTGCATCAATAGTCTACTTAAGAAGTTCTGACGCTGAAAAAGCCTTGAAAAGATCACAGAAAAGCAGTCCTTTGGGGCCCGCTGTTGTCAATTACCAGCTC…
Tcordifolia_37554	Casein kinase 1-like protein 10 isoform X2 [Telopea speciosissima]	XP_043717914	>Tcordifolia_37554 GACTTATTTATCCGAGAAGGTTACCAATTTGACTATGTATTTGATTGGACAATATTAAAATACCCTCAAATCATTGCCAATTCCAGATCTCGTGGCACTGGCAAAATAAGCACTAATCCAGGACCTTCGGCAGAAAGGCCTGAAAAGGTTTCAGGAGTGCAAGACATTCGAGAAAGATTTATAAGTGCAGTTGATGTTTTTACTCGGAGAAACCCTGCTCCACACTCTTCTGTACACAAGAATTCAGGGGATGCACCTTCATCGAAAGATGTGGTGCCAGATTCTGAAAGGGGACGAACGTCTTCTTCTCGCAACGGCAGCACTTCTAAGAGGGCTATGGTTTCAAGCAGTAGGCCAAGCTCCTCTGGCGAGCCTAACGA…
Tcordifolia_37664	Receptor-like protein kinase HERK 1, partial [Prunus avium]	XP_021802937	>Tcordifolia_37664 GTGGCTTTGGGAAGGTTTATAAGGGAGTTCTAGGGGATGGCACAAAAGTGGCAGTGAAGAGGGGAAATCCTCAATCTAATCAGGGTCTTTCAGAATTCCAAACTGAAATTGAGTTGCTGTCTCATTTTCGCCATCGGCATCTGGTTTCTCTGATCGGTTTTTGTGAGGACCAGAATGAGATGATCCTATTGTATGAATACATGGAAAATGGGACCCTTAAGAGCCATCTCTATGGATCAAACTTTCCAAGCTTAAGTTGGAAGCAAAGGCTTGAGATATGCATTGGATCAGCTAGAGGGCTTCACTACCTTCATACTGGTTCTACCAAGGCTATCATTCACCGTGATGTGAAGTCTGCAAATATCTTACTTGATGAGAAT…
Tcordifolia_37793	Serine/threonine-protein kinase ATM-like [Telopea speciosissima]	XP_043697589	>Tcordifolia_37793 CATGTGTTTTGATGACAAGTCAGAAAGCTTCTTTTAATCACAACCAAGCTCCCCATCCTGGGAACATGCAACACAATCGCTCAGGATCAATTGCATTTTGTATCAGTTGTTGAGCCTGGCCATGCACGCTTTTCATTTCGCCCTCCTCATAACCATCCAGCTTCTGTTTGACACGCATCAATGCACGTGCTGCATCCTTGTTCCCTTCACAGACTTCTGGTGAATCTTCAATATTGGCCACAAGATCGTCATCTGTTTCCTTCTGAAGCTGCAAAGCTTTAAGAGGTGAGAGAGCCCATTTATAGAGGGGATCATAAATGAAAACTTCAATTATGGTTAGAAGTGCTTCCTTATTACTTCTCATAACACACAGAGTTTTC…
Tcordifolia_37841	Phosphatidylinositol 4-kinase alpha 2 [Telopea speciosissima]	XP_043705703	>Tcordifolia_37841 CACAAGCTCACAAACTTTGTCCAGGTTTCACTTTTCATTGCTCCAGATGGATCCAGCAATTGAGTCATCTCGTGACTTAACTTAAATTGTGCACTCTCAAAACGCATGTTATTCCCAGGAGAAGTTTCCAATATAAAACCAAAGTCAATGTGAACAAGCCTTCCCACATTATCAAAAAGAAGATTTCCATTGTGCCGATCCTTTGGTTGAAGCAAGAGGCTAGCAACTGCATAACCTGCACTGCTAACCACAAAGTTTTCACGAGCAGCTTCAAAACTGGGAGATCCAACAGGTCCATAATCTTGTTGAAATATCTCATATAAACCGCCATCATTGATTTCACCCATCTGGCTTCTGCTCCGTGAATTAGGAACAACCTC…
Tcordifolia_37856	PREDICTED: BRI1 kinase inhibitor 1 [Theobroma cacao]/EOY14509	XP_017981233	>Tcordifolia_37856 TGGCCACCTCCTCCCTCTTCACCTTCTCTCCCATCTTCCCATCTCTCCTCGTTCTTCCACCAATTCACTGGATAGTTTTAGCCTTCCTATCAAGGATTTATTAGACGATTGCAAGGCCATTAACAACAACAAGATCAAGAAACCACAAAACACAAGCAACAACAGTGGAAGTGATGATATGAACAATGGAAGCAATGTTAGGAAAAGCAGCAAATACAAGTCATTCCCTTTATTTGGGCTCGCAAGATGGAGAAAAGGGTATGAAGTAGGAGAAAAAGAGAGAGAAGAAGATCATCAGGATGATCAGTTGAAGATGAATAAGAAGAAAAGGAGGAGTAAGGTGAGATTGAATGTGACCCATATCTTGAGAAGGTATATAA…
Tcordifolia_37887	PREDICTED: casein kinase 1-like protein HD16 isoform X2 [Nelumbo nucifera]/DAD44714	XP_010249770	>Tcordifolia_37887 AAAGAGAACCAGCCAGACAAGGTATCTGCTTTTCAGCTACTTTCAAGTCTTACTTGCTATCCAAACTTCAGGATACTGTTCTTCCATAGCATATAGATGCAATGTACAGATTTTTCGACCATTTGTCCTTAACATGGTTACTAGGAAAAGCAGATGTTCGCAAGGTTTCTTGTGCTACCTCTGGTGTTTTCTTCTTTGGCACACTGAGGATGAATGCAGCTTGATCAGCAGTTGCAGCAGTTGATGTAATCCGGTATCCACTTTCCCATCGTCTATGGATCCCTTCACTTGGATATAGGAAATCAAGTTCAACAACCTGAGTGGAATAGCCTGCATTCCGTGACATCACAACAGCCCATCTGCTGCCTGCAGTAGTCATG…
Tcordifolia_37900	Shaggy-related protein kinase alpha-like [Panicum virgatum]/KAG2588222	XP_039814268	>Tcordifolia_37900 TGCAATCACTTGCACATGAAGAGCTAAATATTATGAATTTGAAATAAATAACAACTCAAGGACAAGCTTTAACTTCTTGTAATGTTTGATGACATGGTGAACAGTCTAAAATGCATACTCAAGTACCTAGTTAAGATAAAGCTCGTCATTTTCAGTTGTTGAACAAAAATGTTAGGCCTATAAGAACATACAAACGAAAAAGGAAAAGGTTATAGAACTATCCAAGCACTTGAGAATTAGAACAATTAAATCCACACAAAATGCAATATCGCCTTTGACCAAGTGTGGACACAACGAAATGGGGAGGAAAAAAAAATTATCTTACAGTCAAGAATACAGTCTCAAGTAGTTAAAAATCAAATCCAACTTCATATTAAAAA…
Tcordifolia_37948	Protein kinase domain [Macleaya cordata]	OVA15499	>Tcordifolia_37948 GTGGTACAAGTGAGCTTGAGGGCTCTGGATTTGAAGGAAGGACGAGTCGCTGCAAGGGCTTGAGAGCAGAGGTCAGCTGCGCAAATGATGGACGCAGGTTTGGATCCGTCTGCCAACATTCCCAGATCATTGTAGCAACCACCGGATCAATTTCTTTTGGGATGTCAAGCCGACGATTTTGGAAACCTACGGCACCCACTACTTGCATAGGGTTCATTCCACTCCATGGCATTCTCAGTGTTGCAAGTTCCCATAGAATGACTCCAAAGCTATAAATATCACACTTTTCATTGGATGGTTCATTTCTTAGAACTTCTGGTGCCATCCACTCTGGCGTTCCAGCAGTGGATTTGGATGATAAAAATGTATGATGCTTCAAG…
Tcordifolia_38048	Guanylate kinase 2, chloroplastic/mitochondrial [Telopea speciosissima]	XP_043693411	>Tcordifolia_38048 GAAACAAAAGAACAACTAGTATCTGACTATTCGAAATCCGTCCAGAAACGAAATTTCTTCAATATACTCGGATAATTCAGGGCAGCAACTTCAACTACAGAACAATAGAAACAACAAAAAAGAATTGCAAGAGGAATGAAACTAACCTCTCACAAACTAAATCACTGCAGTTCGCTGCCTGACTCTAGCTTTCTCGGCATCGATAATGGACTCCACAAGCTTAACCGCATTCTCGAGCTTCCCCTCCGCATTCACAACCACGTAATCAAATTCCTTAACATGCTTCACCTCCTCCCGAGCCGTAGCGATTCTCACTAGAAGAGTCTCCGACGTCTCCGTCTTCCGATCAATTAACCTCTTAACAAGCGCAGATTCACTCT…
Tcordifolia_38093	Lectin-receptor kinase [Actinidia chinensis var. chinensis]	PSR95091	>Tcordifolia_38093 TGCTTTCGGCAGCTTCCATTATATACTTGGGTGGAGCTTCAGCAGAACTGGTGAAGCACAAGCACTAGATCTTTCTCGTCTTCCTTCCCTTCCTAGACGAAGAAGAGAAGGGCCAAGAAGAAAGCGAGGACTAGCTATTGGGTTATCAGTTGGCATGGTGATGGTTGTGCTGGTAACAGTACTTGTAGGTTTGATGTACTGGGTGAGGAAGAAAAGATACGAAGAAATACATGAAGATTGGGAAAAAGAGTTTGGTCCTCATAGATTCTCCTTCAAGACCTTGTATAAAGCCACCAAAGGTTTTAAAGAAGCAGAGCTGCTTGGGTCAGGTGGATTTGGTGAGGTTTATAGAGGAACCATTCCACCTTCTAATCAGCAAG…
Tcordifolia_38112	Kinase phosphorylation domain [Macleaya cordata]	OVA10005	>Tcordifolia_38112 AGAGATCAACAAACACTCGTTTAGCATTTTGGCGTGTCAGAATTACAGGCCCAATAAACAAACACAGCAACAATTACCATTGTAGCTTAATACTCCTTCAAATAGACCACCTTTTTCTTTTTATCAACCAGCAAAGCTTGATATAAAATTACACAATTGTTGGCCATAACCCTGAGTACCGTTTCTGATATGAGATGAAAACTGGGAAACTAGATTCTAGACAACAATTAATCTGTCAAGAGGCAACAGTGAGTAGTTTGTGATGATTCACAGAGACCAGCATCTTTTACCCATTAGTCAGAATCATGTCGATTACGCTTCTCCTTGTGTCTCTTGTGTCTCTTCTTGTCCTCTGAATCATGAGAATGGCGATGCTTCTC…
Tcordifolia_38135	PREDICTED: adenylate kinase 5, chloroplastic [Nelumbo nucifera]/DAD45140	XP_010244793	>Tcordifolia_38135 ATAAGGAAATACTTCTATGATGATGTTTTGCAAGCCACTGAAAGGGCTGTAGCTGATGGAAGAACTCGATTGAAGGTTGAGATCAATATTCCAGAGTTGAATCCAGAGATGGATGTCTATCGAATAGGTACATTAATGGAGCTTGTTCGAGTTCTTGCTCTTTCATTTGCTGATGATGGAAAATGTGTCAAGGTTTGTGTTCAAGGGTCTATGGGAGAAGGTGCTCTTGCTGGGATGCCACTGCAGCTTGCTGGAAGTCGAAAGATTTTGGAATTCATGGACTGGGGAGATGATGGTGCTATGGGAACCTTTATCAACATTGGTTCTATAGGTGCCAAAGAAGTTGATGAAAAAGACGACATATTCATATTGGTTGCTCC…
Tcordifolia_38137	Integrin-linked protein kinase 1-like [Juglans microcarpa x Juglans regia]	XP_041010724	>Tcordifolia_38137 AGACATTACACAATACATTAAACTTGGCCAAAAGACAAAAAAGGGGAAAGAGGAAGAAGAACCCAAATTAAAAAAAGGGGCATAACCATTTACAACCTTGAGACCTAAAAAGGCAGGTGATGTTTGAGAGTTCTAGGAAGATGAGATAAATAAGAAGGAAGCAAAGAACACTGCCAAGTTCAGTTTGCAGTGACCATTGAAGAGCATATTTTATCATCAAACAAATTCCAATTAATTATGTGTCCAGATCTGCTCCTTCAAGATCAACATATGGCACCTTGGGATGTAAAACTTGGAAGCAACAATTCATCAATCAGTTTGGCTATATAATGAAGATGAAAGCAGTGAATCATCATATATTCAGTTAGAGTTTGTAAACT…
Tcordifolia_38186	Protein kinase domain [Macleaya cordata]	OVA16150	>Tcordifolia_38186 CCACTTATCTCCAAGAGCCGGGATATCAGCTTTGGTTCTGAGGCCCCTGACTTCCAACCTGGGGATTCACCTGTATTCACTTGCAAATCTTCATTCTCTTCTTTCTTAATGGATACTGCTGCAACTGGTCTGGAACCTCGAGGATTCTCGTTCCGTAGCTGTTGTGAATCAAACAGCCTAGAGTTTTCTTCCCCGATTCCATCAATGCCAAGCTTTTCCTTTTGTGCAAATTCTGCTTCTGACCAAGAGAATGATCCATTGAGCTTCACCGTCAATGATGAAATAGTTGACACAATTCCAAGAGAGTCCAGCTTGGGTAAGCTTTTTATGCCATTGCATGCATCTACATGCTTAGGGCCTGAACCTGGGAGAACTGGTCT…
Tcordifolia_38211	Deoxynucleoside kinase [Macleaya cordata]	OVA12905	>Tcordifolia_38211 AGCTACGTGATCTAGTTGAGATTGTACCTGAACCTATTGCAAAATGGCAAGATGTTGGACCCGATCACTTCAATATCTTGGATGCGTTCTATGCTGAGCCACAACGATATGCATATACCTTCCAAAACTATGTATTTGTTACAAGGGTTATGCAAGAGCGAGAATCTGCTGGTGGAGTTAAACCACTTCGGCTGATGGAAAGGAGTGTCTTCAGTGATAGGATGGTCTTTGTGCGTGCTGTTCATGAAGCAAATTGGATGAATGAGATGGAGATTAGCATCTATGATTCTTGGTTTGATCCAGTTGTTTCATCTTTGCCTGGACTGATCCCCGATGGGTTTATCTATCTTAGAGCGAGTCCGGATACCTGTCACAAACGG…
Tcordifolia_38348	Protein kinase domain [Macleaya cordata]	OVA12486	>Tcordifolia_38348 CTTCAGGATTCGTATACAATTGATCACACATCGCAGGTAAGACTGTAGTTGTCGTTGTCCAATGCTCCTTTACGATGATCGCTGTCTTCTTTAAGGCCAAGATTATCCGCAGTAGTCAGAAGCTGATTTCCATCATACTCAATTACGCCATGCTTGTACTTGTCTTGTTGAGTGCAGCATCGCTGAAGAATTTGCACCACCTCTTTTATGGATGGACGAGAGGAAGGCAGCGTACCGGTGCAAATGAGTCCTATCTTGAAAACCATGCTCATTTGATCTATGTAGGATGGTTCCTTAATCTCATCATCCAAGGCATCGACTATAGAATCCCCTTCTTGAAATTGTCGCCAAGCCCAATCCGCAAGGCACGAATGTTCATC…
Tcordifolia_38384	Protein kinase domain [Macleaya cordata]	OVA17420	>Tcordifolia_38384 GTGAAATTCATGGCAAGAGAAATACTTGTGTTGAGAAAACTGGATCATCCAAATGTGGTTAAGTTGGAAGGATTGGTTACTTCAAGGATGTCAACAAGTTTGTATTTGGTTTTCGAGTACATGGAACACGATCTCGCCGGGCTAGTGGCTTGTTCCGGGATCAAATTCACCGAGCCTCAGGTCAAATGCTACATGAAGCAGTTATTATCTGGGCTTGAGCATTGCCACAGTCGAGGTGTGTTACATCGTGATATCAAGGGTTCAAATCTGCTTATTGACAATGAAGGAATTCTTAAAATAGCAGATTTTGGGCTGGCTTCCTTTTATGACCCTGGCAAGAGGCTTCCCATGACTAGTAGAGTTGTCACCCTCTGGTACCG…
Tcordifolia_38392	Putative protein kinase RLK-Pelle-LRR-XV family [Helianthus annuus]	KAF5754933	>Tcordifolia_38392 GAAAACTGTTAACAGTAAGTACACTTGGAAGATACCTATCCTCTTCAATCTTATTTGAATCCACCAGGACATAAGATAAAAAGTAAGAAATCTCAAAACAGTTCCCAATTAGAGGACACAAACGTCTGCATTCTTCGGCAGATTGATCAAGCATGCCCTCCCTCGGTGGCAAGTGTTAAAAAATTGATCTGTGAAAATATATTACAAGTGGGATTGGCCACACAACTCAGCATCAAATCCAAGGGATGGGTGAAAATTGGCCTGGCTGAGAAAAGCAAAAGTCAAAAACTCTGCTTCTACCCTCTACAAGTCAAATAGGTTAAAGAATGATCGTGCCCATATAAAACTATTGCTGCTAGCATGGCGGAGGTTGAAGTTGT…
Tcordifolia_38414	Protein kinase domain [Macleaya cordata]	OVA03272	>Tcordifolia_38414 TTTTACCTCCCTCATTGTTCACGTGTAATGACCCATCCATCAACTTCAAGCTCAAGCTAAGATTATTGAAACGTTCTCGTGAATATTGCCTAGAAGCTTTTCTCCAATCAGTGCCTGCCTTCATCATTCTTGCAAACTCCTCATAACTTATACGCCCATCCTTGTCTGTGTCCACATCCTGAATAATAGCATTTATAACTTCATCACCATTAGGGTCAATTTCACCAGCTAAGGCGTCCCTTAGCTCTTCAATCTCTATGTATCCACTCTGGTTTTGATCAAAGAATGTAAAGGCTTTTCGTATTTGTTCATCATCATTTCCAATCTTTTTCAGATGAATTGAAACTGCTACGAACTCCCCATAGTCCAAAGTTCCATCT…
Tcordifolia_38419	Non-functional pseudokinase ZED1-like [Quercus suber]	XP_023908067	>Tcordifolia_38419 ATTTTCTACGAATCATCATTTGTTCAAGTAAACACAAGGGTCAAACTAGTTACATTCTCTAATAATTAAACTTTGTGAAAAAGAAAGGAAAACAGAGACACAAACAAGAAAGAGAGATGTCATGCGGTTATAATTAGCCAAACCAAAAGCATTTTTCTTAACTGAAATTCTTAAGATGATTGAACTGTCTTCCACATGCGCCTGAGGTCTTTTGCAACTTGTATCATATCTGGTCTTTCATCTTCTCTACTTTTTGTACAACTTATGGCAAGATTTACATACGCCCGCAATTGCTCATCACTGATCACTTCTTCACCACCTTCTATCCTTGGGTCTACAATCCAGTGAATGAGAAAGCTGTCTCGTTGTTCTAACAATGA…
Tcordifolia_38493	Adenylate kinase [Thalictrum thalictroides]	KAF5183252	>Tcordifolia_38493 ATGCACGGTCAATGTTGAGAAAATTACAACTTAATTATGCGAGGAATAAAGAATATATGGTCCTATTAAAACATGAAATATATGTTTCTTATTACAAGTAAAATAAGCCTTCTTTCTCAGTCTCAATAATATGTATTCCTATGAATTATCTAGCAGAATGCCAATAGCAACACCTCTAATCGCACAGCGCGATTGGAATCACAAATGGTCGGAGTCTAGGCGGTTTCAGCCTTTTCATCACTGTTGGAGAAAGCAACTTTGACATCCTCAAAAACCTCTTCAACTGGCTTTCCCGCATCAATCTTCTTAACCTTCCCCTTTAAGTTATAATGCTCAATGACAGGAAGACTGGACTCTACAAAAACCTTGAATCGCTTCCT…
Tcordifolia_38770	EIF-2-alpha kinase activator GCN1 [Thalictrum thalictroides]	KAF5207826	>Tcordifolia_38770 TTCTTCCCCAGCTTCAGACAACATTTATTAAGTGCCTTCAAGATAATGCAAGGACTGTCCGTACAAGCTCTGCTCTTGCTCTCGGAAAGCTCAGTGCCCTAAGTGCTCGGGTTGACCCATTAGTTGGAGACCTGTTAACTACTCTGCAGTCATCAGATGGTGGGATCCGGGAGGCTGTTCTGACTGCTCTGAGTGGTGTTATAAAGCATGCTGGAAAGAGTGTGAGCAGTACTACTAGAACTCGTGTGATCATGGTTCTTAAAGATTTGATCTATGTTGACAGTGATGAAATCCGAATTTCTGCTGCAAGAATACTAGGCACCATGTCACAGTATATGGAAGCAAGCGAACTCTCTGACTTACTGCAGTCACTGGAAAAT…
Tcordifolia_38829	Receptor protein-tyrosine kinase cepr2 [Thalictrum thalictroides]	KAF5188311	>Tcordifolia_38829 ATAATACAATACACGTACTACAAAAATTACAATTTGAGGTCCCTTGCCAAATTACACTGTCAAATGGAAGGCACAAAATAAGTCTAGGAAGAAAACTTACACAAAAATGCATGCATTAGTACTTGTCAGCATTCTTCTTTGATTTGGAAATGATGGTAGGGTCTGCATCAATAAGCATCTTCACTACCTCCCTCATACTAGGACGTAGAGATGGTAGCTTGGTAGTGCACAGAGTTGCAACCTTTAAGACCTTTATCATGTCATCTTCTGCAGTAATTGAGATACTTGGGTCAAGAATTTCTATGATATTTTTCCTGCAATTGAGATGTGTTGATACCCAATAAACAATGTCTTTTCCTTCCCCAAACTCGGCTTCAATT…
Tcordifolia_38875	Aspartate/glutamate/uridylate kinase [Macleaya cordata]	OUZ99367	>Tcordifolia_38875 GAAACAGAAACTGCAGTTGAACTTTGCGAAGATTTAATATATTTCTTTTTATTGAGAATGGCCATTTCGTGTGCCTTCTTGCCCTTTACAGTGCGTTCCAGAAGCCCTTCATTTCCTTCTTCAACATCTTCTTCATCTTTGTTTGACACTGTTGCTAAAACCCAGAACCCTTTGATTTTGGGTTGTAAGTGTAAACATGGTCGAGTTGTTTTTAACTGTTCTTCGTCCTCTGAAATGGGTCCTCTCCCTGACCCATTAAGACTCAGGCAATCTCATATGCCAAGTATGGCTCCTTTTGCCTTCACAATCGATGAAGCTGACAGACCCAAGCCATCTTATAAATGGCGACGTGTGCTGCTTAAAGTAAGCGGGGAAGCACT…
Tcordifolia_38904	Pyruvate phosphate dikinase [Macleaya cordata]	OVA15252	>Tcordifolia_38904 CAGGACAACATGTTCTTCATTTCATTGATACTTGAAAATTTATGCCTTTCAACTTTCGAGAATGGAGACCTCATTCATTGTACAAAGGACTGGTATCGTATCTGTAAAACATACAAACCCAATGATCAGCAGTGGGCATTACAAGCAAAAGCTGTTATTGATCGCGTGAGACTGATACTCTCTCAAAGGTCCCAGTATTACCAGGAAATGATCCAGCCAAGTGCAATATATCTTGGAAATCTGCTCAGAGTGGAGAAGTGGGCTATTGACATATTCACAGAGGAATTGATAAGGTCTGGATCAGCTGCTAGCCTTTCTATGCTTGTTAACCATCTAAATCCCATTCTTCAAAAAATTGCAAATCTTGGCAGTTGGCAGGT…
Tcordifolia_38984	Protein kinase domain [Macleaya cordata]/OVA13182	OVA06772	>Tcordifolia_38984 ATGAACCTCACATTGCTGCCTGGGTTGAGACCAAAACAATTGCCACTCAATTCCTGGATACCATGTGAACATTTTGACCTGTCCTGATAAATCCATGACAAATCTAGTAATTATGGACTTGTCATAAATATTATAGGTGAAAAAGCTCTCGTTCAGACTAGTATTATAGCTGAAATAGTAGCTAAAAAGTTGATCTCATCTCAGGAACTAAGCTGAAAATATGTCCATCCCATTTCCCACTAGTCCAATATTGATGAGACCCATTCCACTTTATGATATACTCACTGTCTGGCTTTAGCTCTAAAGCAAATAGCCCTGGAGCAGGATCTTCAGAATTTTTCCAAGAGATTAGCTTCTGAGGTTTCTTGGCGATATTATCA…
Tcordifolia_38988	PREDICTED: protein kinase APK1A, chloroplastic [Nelumbo nucifera]	XP_010264446	>Tcordifolia_38988 CAAGGAAGACTAAGCTTTACTACACTCATTTTCTTTTTCTTTTTGAAAAACTTTTCTTTTATTTGTTTATTTTTTTTCCCCTCGGCAAGATCATCATTATTTGATTCTCTTCTCTCATCATCTCTTCCTATTTTTAAGTATTCTCCAAATTATGTCGCTAAGTTAAACTTCAGGATTACTGATCACAAGATAATACATCAGATAAAATAAATAAGCTTGGCCTGAATAGAATAAGGAAAACCAACTGTACAGTGATTTGACTTTGCAGGCATACTGGTACAGCACGTCCTCAAGCTACCATTATTATCATTTTCTCCAAAAGCAATATATGTGTAAATTTTTCCACCCATTCTTTTAGGTATAAAGAGGCGATGCTGAAG…
Tcordifolia_39005	L-type lectin-domain containing receptor kinase I.8-like, partial [Quercus suber]	XP_023919963	>Tcordifolia_39005 ATGTCAATAGCTTAACTTCAAATCAATCCGCTCCTGCTGCTTATTTTTCCGCAAGAGAAGGGAAGAACATTAGCTTGTATCTCGCAAGTGGAAGTCCTATACAAATTTGGATAGATTACGATGGAGTTAATAAGCATATTGATGTAGTATTAGCTCCGGCGGGCACGGAAAGACCGAACCTGCCGCTTTTGTCGACCTCCCTTCATCTTTCACAGGTTTTCTTGGATAATATGTACGTTGGTTTCTCTGCATCAACTGGCGTACTTCAAGGCTCTCATTACATTCTTGGATGGAGCTTCAGCAAAAACGGGCAAGCTCAAAGTCTGGATCTTTCGCGTCTTCCTTCCGTTCCCCGAATAAGAAGACCACGATCGTCGTGG…
Tcordifolia_39084	Protein kinase domain [Macleaya cordata]	OVA16556	>Tcordifolia_39084 TATTAAACTTGTGAAACTCGTAAAGATTTGCTTTGAGAAGTTCACATACAATTAACAAATGTTCCCGGTAATAAAAGTAATCGTATAACCGCAAAATATGATATTTATCAGCAGGGTCATTCTTGTTGACAAACTTGAGAAGTTTTATTTCATCAAGGCTCTGATCAAAGAAATCTTTGTTGTTCTTTATGATTTTCACACAAACGTCCATGCCTGTATGCAAGTCATGGGCCTGAATTGCCTTGCTGAATGCAGCTGATCCTAGATACTCAGTAACATGATAACGCCCAGCAATCACAGAATTTAAAACAACATGGAAATTTTTGTCCTCCTCAAAGCCAGTTCTGTTTTTCCTATGCACAATCTTGAGATTAAAAGTT…
Tcordifolia_39114	G-type lectin S-receptor-like serine/threonine-protein kinase At4g03230 [Citrus sinensis]	XP_024951217	>Tcordifolia_39114 ATGAGGCCCACACTGACTGCTAAACTGCAACACAGAAATCTTGTTAGACTTCTTGGTTGCTGCATTGAAGATGATGAGAAAATATTGATCTATGAGTACATGCCCAACAAAAGCTTGGATTTCTTCTTTTTGATCCAATGAATAGGGGTTTATTAGATTGGGAGAAGCGAATCCACATTATAGATGGGATTGTGCAAGGGCTTCTTTATCTTCATCAACATTCAAGGTTACGAATTATTCACAGGGATCTCAAAGCTAGCAACATTCTATTAGACAGCAAAATGAACGCCAAAATATCAGATTTTGGCTTGGCAAGAATTTTTGGGGGTAACGACTTGCAAGCAAATATTACAAATCGGGTTGTAGGAACATATGGTTAT…
Tcordifolia_39135	Protein kinase domain [Macleaya cordata]	OVA08398	>Tcordifolia_39135 CATCAGAATAAAACGGGGGATAGCCAACAAGCATCTCATACATTATTGCACCAAGTGACCACCAGTCACACTCCATGCCATAGCCCTTTTTCAGTAAGACTTCAGGCGCAATGTAGTCAGGTGTACCCACTGTTGAAAAAGCCAGTGTCCTCCTGTTTATCTTCCAGTGCTGAAGTTGTTCTTGGGGACTTTTCCACCTGTTTCCATTATCAGTATCATGGAAACACCCATCTATGTCCATCGATTCCCGGCGATTTTCATCTTCAACGGGTTCATTCTCTTCTAGCGTAGACAGAGTTGTGCAATCCAGGGGCTTGCAAAGACCAAAATCAGACAACTTCATGTGGCCATTTTTGTCTAATAAAAGATTGTCTGGTTTA…
Tcordifolia_39143	Rust resistance kinase Lr10-like [Camellia sinensis]	XP_028075285	>Tcordifolia_39143 AGATTGTAATAGACTAACTAGGAATTAACCAACTGATAGTTTTAAGGGAATAGACTCTAGAGAAGTAATTGAAACTAGCTCTAATTCATTGTCGAAAGAAGGTTTTGAGGGATCTGCAGTACTACTGGTTGTTGCATTATCGTTGTTCAATCCCAAATTTTCTTGGGGAAGCAATAATGGCTTTGGTGCAAGTTGCAAGAGCTCAATAGGGCCTTCTAGCATCTCAATCACTTTTCCCATAGAAGGACGATCTATTGGATTCATTTGTATGCACCATAATGCAATTAATATCAACTTCCTAACTATCATCTTTTCATCCTCATCTCCACCATCGGCTATATCTATTTCCTGATCTCCGCGATTGAACCGTTCATAAATCC…
Tcordifolia_39183	Receptor-like serine/threonine-protein kinase [Thalictrum thalictroides]	KAF5206066	>Tcordifolia_39183 CCTGCACTGGGAACTTCAGACCTGATAGCAGTTCTTGGAGAAGGAGGGTTTGGATATGTTTTCAAAGGTTGGATTGAGGAGAATAGTACTGCACCTGCAAAACCTGGTTCCGGCATTACAGTTGCTGTTAAAAGCCTGAAGCCAGATGCTCTTCAAGGCCATAGAGAGTGGGTGGCTGAAGTCGACTTCTTGGGACAGCTTCACCACCCTAATCTTGTTAAGCTTATTGGCTACTGCATCGAAGATGATCAACGGTTGCTTGTTTATGAGTTCATGACTCGTGGAAGTCTTGAAAATCATCTTTTCAGAAGGTCCCTACCTCTACCATGGTCCAGCAGGATTAAGATTGCCCTCGGTGCAGCCAAAGGATTGGCCTTTCT…
Tcordifolia_39216	Phosphoglucan, water dikinase, chloroplastic-like [Vitis riparia]	XP_034680239	>Tcordifolia_39216 TCAGGTTGAGTTCGGAGAGCATGTGGCGATGTTAGGATCGTCGAAGGAGTTAGGATCGTGGAAGAAGAAAGTGCAGATGAATTGGACGGAGAACGGATGGGTTTGTGAAGTAGAGTTGAGAGGAGGCGAGTCGGTGGAGTTCAAGTTTGTGATTTTGAGGAGGGATAAGACTCTGGTCTGGGAAGAAGGTGATAACCGTGCGTTAAATGTGCCTAGAGGAGGTAAGAGTTTTGAGTTGGTGTGTCACTGGAGCAGGACCGGAGAGGATTTGAGTCTTTCTCCGGTGGTTTCGGTTCGTGATGAGGATTCGGTGAGTGTAAATGATGGATCGGTGAAGGCCGAGAAGGAGGCTTCGGATTTTGAGGTGGCGGGGGAGACGA…
Tcordifolia_39431	PREDICTED: rust resistance kinase Lr10-like [Nelumbo nucifera]	XP_010265072	>Tcordifolia_39431 AGGCTGTGAGCGTTGCAAGAACGCTGGCGGAAGATGTGGGTATGACGGCGGCTCGAGAAGAATAACGGTTTGCTTTTGTGAGGGTGGAAGTTGTGGTGCGCAAAACAAGCTTTGTGACCGGAAGCGTTGCATTTCTCCTGCTGGCAATATTGGTAGTACCTCTCATTTTTAAATTCAAGAAGAAAACCGTGACGAAGATCTTCCAAAGAAACAGAAGCTTGGAAGAAGAAACAGGAAGAAAAGTAGAAATATTTATAGAGAACTATCACTCAACCCTAACAGCTAGATATTCTTATTCTGATATCAAGAAAATGACCAATTCCTTCCAAGACAAACTTGGCCAAGGAGGCTATGGAACTGTTTTCAAGGGAAATCTACCA…
Tcordifolia_39446	PREDICTED: receptor protein kinase TMK1-like [Nelumbo nucifera]	XP_010271200	>Tcordifolia_39446 ATTTTCCTCTTTCCAGTTAAATAAATGGCGACTAAGGGTCCCTTGTGGCATGTACTCATAAACAAGTAATCTCTCGTTACCATCCAAACAGTACCCAAGTAAGGCAACAAGATGCCTGTGCCGGACCTTAGTTAAAACAGCAATCTCAGACTTAAACTCATTCAATCCCTTCTCAGTAAGTACCCCAGACTCCATTCTCTTCACAGCAATCTTAGTCCCATCATGCAATTCTCCCCTATAAACAGTCCCAAACCCACCCCGGCCTAATATATTTGCCTCACTAAAATTATTCGTCACATTTCTTAAAACTTGTATTGAAATCACCATGTTTCCTGCTTCGACCACTTGGATATCACTAGGACCACTGCTAGCATGGCTAT…
Tcordifolia_39529	Aspartokinase 2, chloroplastic-like isoform X2 [Macadamia integrifolia]	XP_042503284	>Tcordifolia_39529 TGCTTAGACGCATGCAAAAATAAAATGGCCATATAAATATGCACTGCTAAAAATCCAACGAGCAATGCATCCAAATAGGCACAAAAATAGCATTTGTCTGACATTATAATTTTATATTATAAAGAGAATTAAGAAATATCCCATTAAATTACGACGTAAAGGAGCTTGACATGGCAGAGAAATTGTCCAAAGCACCATCTGATTCAAGATCAGAAAGAAGCCCTCTCTCAAAGAAGGTGTCGTGGAGAGCCCTAACACATTGCTCTGCTTCACTATCGTGTACTATCAATGAGATGTTCACCTTAGATGCTCCTTGAGAGATCATTTGAACATTGACTCCATTCATTCGGAGAACCTGGAACGCCTTTTCTAGTATCAAT…
Tcordifolia_39556	Protein kinase domain [Macleaya cordata]	OVA10650	>Tcordifolia_39556 TAGCTATCATGAGGCCTGATTCGTCATCCCCCCAAAACCATCGCTTATTTGGGATTTTAAGAAGTGTGTGTCTCATGAAACCTGTATCTTTTTCATAGATAGCCCCTTGGGGAAACTTTTTTTTTTAATGTCATTTGCTTTCTTGTCTACTTTCCTTGGGACTTCATTATTCCATTCATTTCCAAGGAAGCCTAAAGGTGTCTTTCCACCACCCTTGCTTACAGCAGTTTGCAACTATTTTGTCCAGCCGTACAATAATCTCAGAAAATGTTGGCCTCACCACCCGTTCAATATCCCAACATTCTTCAATCAATTCTTTGAGGTCAAGGGGATAGCTTTTTGATTTATTCTTGAAGGATGGTCTCAATCCTTCCAAACAA…
Tcordifolia_39636	PREDICTED: SNF1-related protein kinase regulatory subunit gamma-1 [Nelumbo nucifera]	XP_010250742	>Tcordifolia_39636 CTCCTGTGATTTTTGTAAACTTCTGGGGCAGTTAGAAGGAACTGAATGTCTCTGATACTTATATTGCCAATTGCCTGCTTGCCACTACTATCAACCACTGGAAGACCACCAATGCCTCTTTCTCTCATTACTTTAAACGCTTGCAGCACTGGTTCGTCTTCGTACACCTTGATTAATTGGCTAGGCTTCATGACTGGAAGACCAAGTTCAGAGAGTTTTTTTCTGCCCCAGTTTTCAAACCAATGTAGTCCAACACATTCTGCTAGCATGTGAACCACTGCAGACTGTGTAATAATGTTATCAATCTTGCAGTCACCAAGATCAACCACAGGAAGGCTCTTCATTTTGTATTTTGATAGAAGTAACAACATGGTTAAAAA…
Tcordifolia_39658	PREDICTED: probable UMP-CMP kinase 2 [Tarenaya hassleriana]	XP_010555622	>Tcordifolia_39658 TCGAGAGAGGGAGATGTGGTGGCGGGTGGCTTCGGTTTCTTCGTTGATTTCTTCTTCTAGAGTGTCTGTTGCCAGGCAGGCAACTTACAAATTGAATCTTTTTGAAGTTTTCTCAACTGGAATAGAGACATTGTCAAAAGATGTATCCTCCAAAACAAAAGCGCCATTCATAACTTTTGTTTTAGGTGGCCCAGGTAGTGGGAAGGGTACACAATGTGCAAAGATAGTAGAAGCATTTGGATTCAAGCACCTTAGTGCTGGTGATCTGTTACGGAAGGAAATCTCTTCTGATAGTGAATATGGCTCAATGATTCTTAATACAATTAAAGAAGGAAAGATCGTTCCATCAGGAGTGACAGTCCAGCTTATCAAAAGAGAAA…
Tcordifolia_39660	Serine/threonine-protein kinase BSK2 isoform X2 [Macadamia integrifolia]	XP_042495739	>Tcordifolia_39660 CTGAACTGAAGTGGACTGAACGGTCTCTGGAGGTGACGTTTTGGCCGTTAATGGCGGATTAGGTTTTGCAAGAGGGTCTGAGAATGGGTTGTTTTCAGTCGAAAACGAGCAACGTTCAGTCGCCTGACGAGGAGTCTCTTCCGGCGGAGAAGCCGGATCTTGGCGCTGGAGTAGATCAAGTGGATCAAGATCAAGTTCCGGTTTTCAAGGAGTTCGGGTTGTCGGAGCTTCGGACGGCAACGAACGGTTTCAGCGCTGAGAACATCGTGTCGGAGAGCGGAGAGAAAGCTCCGAATGTTGTGTACAGAGGAAAGCTTGAAAGCAATCGTTTGATCGCCGTCAAGCGGTTCTCGAAGCAGTCTTGGCCGGATGCGCAGCAG…
Tcordifolia_39708	L-arabinokinase [Thalictrum thalictroides]	KAF5186982	>Tcordifolia_39708 AGAAACCTCCATTTCAAGGACCACCCATAAAGTAAAGTCATAACTAGTTATGAATTTCAGGGAGGATGAATGGATAGTTGTTCTTATCGGGAGGAGCATAGTTCTCCGCGATAGCTATATCCTGTATAACACGAGCAACCACCTGACCGCCATTAGTGGCTCCCTCATAACAAGGTTTCAGATTAATTGCATGCTGAAGGAATGGTGCCCAGTTACCAGATAGCATGTCCTTTATAGGCATCTCAATGCCTCCTTGGTAACACTCAAGCATGTTTCTCAAGAATGGTTCTTCATTGAAATACTCTCGGTGGATGAAAACAAATGGTATCTTGTAGGCTAGAGCTTCACTAACAGTTCCATATCCAATTTTTCCAATCATG…
Tcordifolia_39788	Putative LRR receptor-like serine/threonine-protein kinase [Trifolium medium]	MCI12009	>Tcordifolia_39788 TAAAGGTAGAAGTTAAATAATATTTACATGGCCTTTGGCCAACATTCGACACTGTTCTAGTTGTTGATTACATTGTAATGAGGTATATATTTCTACTCCTGGAATGCGTTTCATGTGTAGCAGCAAATTAAAAAATAACAGAGAGCAGACAGAAAATCACACATTAAGGTAAATTCAAGACTTTTAACTAGGATTCCATGGGCCATAAGTAATAGGTAGCATCACTTACAGAGACTTCAAGTGACTAAGTTTCCCAAGCTCAGGTGCTAGTACACCTCGCAATGAAAATCCTTGGAGATCTCTGCAAAATAGCAAACAAGATTTCAAACACAAATACTAATTTTTCTAAATAAGTTGCCGAAAAAGATTGAACAAAACAA…
Tcordifolia_39821	Leucine-rich repeat receptor-like protein kinase [Thalictrum thalictroides]	KAF5196002	>Tcordifolia_39821 CCCTCCTACTCATCGAGGCCAGACAATTGCCCCGACGGCCGGGTGTGGGTCGCGCGCTTCAGCGCCATCCATTTTCGGGGCTAGTTGATTCGGCAGGCGACTCACCCTTTCAAGAAACTCTTTTTCTGGCGAAATACTCACTTCTTTTGGCTCTCTCTCGAGTCTTGAAGAGCTCTACCTTGACAATAACAGGTTTCAAGGCTCAATCCCTGCGAGTTTCGACAATTTGGTGAGCTTGAGAAGGCTAGAGATTCAAGGGAACAATTTCTCTGGGAAGTTTCCTGATTTGGGTTCTCCGAAAAACCTTTCTTTCTTAGATTGCAGTGATAACATGTTCAGTGGCGAAATTCCAGCGACTTTACCGGGTTCTCTAGTTGAGG…
Tcordifolia_39841	Protein kinase domain [Macleaya cordata]	OVA17152	>Tcordifolia_39841 TCTCACACGCAATGCTTGGATACCTCCCGGGGAGCAACTAGGGTTTGGAAACCTGCAACCAGCACCATTGCCTGCAAATCTATGCTGCACCCTATAATCAGGGAAAATAATACCACCACTTGGTGCATCAGTAGAACCACCAGTGCTTTGCAAAGGCTCTAGTGTCTCCACAACGTCACTCATGAGCGGTCTTGCTTTAGGGTTCTGGCTCAGGCAATAGTACGCCAAGCTGCAGGCTTTCTGGGCAGCCTTTACTGGGTATTGATCTTCCAATCTGGGATCTATTATCTGAAGCAATTTTCTCTTGTCGTTGAGCTTTGGACGCGCCCAGTCAACCAAACTTTGCTCCTTGCTGGGTCGGGTCTTATCCACTGATCGCC…
Tcordifolia_39877	PREDICTED: inactive protein kinase SELMODRAFT_444075-like [Nelumbo nucifera]	XP_010267001	>Tcordifolia_39877 CCGTGGATGACAGAAATTATTAGTTCCAGCCAGCAACTAAAGCATGGTAATGAAAACTCACCAAGACTCTATGACGCAGGTCAGACTGCCACATCCAAAGCCTTGCTGGAGAAATTCTCTAAACTTGACCGTGAAGCTGGACTTGGAACATTGAATTGTAGATCTGATCTGGACTTCAGTGGGAATGTCCGAGATGCAATTTCATTATCAAGAAATGCTCCTCCAGGACCACCTCCACTGTGTTCAATATGTCAGCACAAGGCCCCGGTATTTGGAAAACCTCCAAGGTGGTTCAGTTATGCTGAACTCGAGCTTGCTACAGGTGGATTTTCACAAGCCAATTTCTTGGCTGAAGGTGGATTTGGATCTGTCCATCGGGG…
Tcordifolia_40042	Adenylate kinase [Macleaya cordata]	OVA17539	>Tcordifolia_40042 AAACAAAATCTTCAAAACTGATCAGGAAATGCACAAGAACTTCCAATCCATCTCCATGAACTTCTGGGAAATGCATACTCTATATTTGTATGTATATTATATATTTATATTTACTCTAATATATGTAGTTGAAAAACAAAAAAATCAAGTACTCAATTTGTGTGGAAGGTGGACTGCATTCATGTGCTGGAGATGTAGGGCAGCCAAGAGGCCTTGCCATGTTTCTCCCGGACCTCTGGCCACCTCGACGTCTATTAGCTTCTTCTGCTTCCTGTAGTACTCTTCCAATGGCTTCCTCTGTTCAGCATACATCCTAAGCTTCTCCATTTTTGCATCTACCATGCTAGGGGATTTCAATTGATTTTGCTGCAACTGCAATG…
Tcordifolia_40063	Cysteine-rich receptor-like protein kinase [Trifolium pratense]	PNX57813	>Tcordifolia_40063 AGAATGAGAATGAGAGGTCGTTGACTTAGAAGAAGAAGTTGTGGACACAATTGTTGCTTATTTTTAAAAAAGCTCTGTTTGGCTTAGGAGAGTGAGGCTTGGGGGATTGAGAGTCTTAATTAGGAGCCATTTTTGCTGAGGAGAGTAGTTGTTAGGAACATTCTTTTAAGGAGAAGGTTGAAAATGAAGTGTTTAGCTGTGTTGGGGATAAAGGTCCAAGAGCATATGGTTTTTGCATGATTTTTTTTTTTTTTTTTTTTTTTTTTATCATTGCAATGGGGAGGTTGTTAAAATGGATCTTATGCTGCCAAAATGGTCTGATTGATATATCAAGAAATGAGACATACATTTGTTTGATTCTATCATGCAAGATTTTGTAT…
Tcordifolia_40123	PREDICTED: probable serine/threonine-protein kinase NAK [Nelumbo nucifera]/DAD25788	XP_010253087	>Tcordifolia_40123 GGTGGAAGAACCAACGCCCATGGAAAAACAAAACGCAATGAAAGAAGAAGACATATAAATATATCTCGATTATTAACAATTCAAAACCCTTCAACTCCAGCCCTTGTACTTGCTGAGGCTGATGTCCTATTTTCCTGCACCTCATTATTGTTATCATCCAACGTTTCTAAGGTTACAGTAGATGAACACGATAATCGAGGAAGCAACACAGGCATCATGGGTCGCCTCGTAGGAGAAAGGGATGGTCTGGTCCTTGAAGGTGGAGATGGTGAGAAACTTGATCTAGGTGCTGGAGTAACAATGCCGTTCAAGCTTGGTGACCTTGAAATTTGTTTGCTGCTTCTGCTGCCAATGGTTGCTGGTTCTTGGAGAGGAAAGCG…
Tcordifolia_40152	Casein kinase II subunit beta-1-like [Telopea speciosissima]/XP_043726095	XP_043726087	>Tcordifolia_40152 ATGTACCGAGATCGCGGCGGATCCAAGTCGGAGATAGGTCCTTTAGATCGTAAGAGGATCAATGACGCTCTGGACAAGCATCTCGAGAAAGCTTCGCCTTCCACGTCCAGGGGTTTGAACGGGAAGGAAAAGGATAGGTTGGCCATGGCTTCTACGTCCGCGGGAAAACAACAACCCGATCACAGAGACAATCGTTCTTCTTCTCATCTTGCGAAGAATAAGCATTCCGATGAGGAATCTGAAACGGACAGTGAAGAATCAGATGTTAGTGGATCTGATGGGGATGATACATCTTGGATCTCGTGGTTTTGTAATCTTCGTGGAAATGAGTTCTTCTGTGAAGTTGATGATGAGTACATTCAAGATGATTTTAATCTTTG…
Tcordifolia_40213	Putative serine/threonine-protein kinase SIS8 [Vitis vinifera]	RVX02577	>Tcordifolia_40213 AACCATATAATCACAAACAAATATATAAATATAATCCGACAACATTCACCACAAACCAATGGCTGATACAGCACTCACCTTTAAGAGTATGATTTCGCCTTTGCTAATATGATACATTCTTATGTTGAACATTCAAACAAATAAGACTGCAGAGACAAGAGGTAAAAAAAATTCCATGGATCACACAGAAGCGATCATTTGCCAGCGTAATGACCATGTGTTTTAGTTTGTACGCTTGCAGACATCACACGTAAGCGACTAGCAATTTCTGTAAATGAGGGACGAGCAACAGGATCAGGCGCCCAGCACTGCTCCATCAATCGTTTCCATTCGGGGTCGCAGTAGCTTGGCACTGGCGGCCTCAATGTATTACTCACTAT…
Tcordifolia_40230	Protein kinase G11A-like, partial [Hevea brasiliensis]	XP_021649732	>Tcordifolia_40230 TATTTTTCTTGGTTTGTTAAGTCCAATTGCAACAGAATCACTTCAAAAATGATAGCCGTAAGAAGAAAATATTGTTAAGGCAACGTGGGACAATATATATAGCTCAGAGAATTACATATCTAGGCATGTAACTAATACAACAGATTAAGAATACTAGAACTGTAATCCCAAGACCTTTTTTCAGAAGAATTCGAAGTCCAGATATTTACCCCCAGACTTCATGTCTGTTCCTACAATCCTCTTGCTGCTGCTCCCAACCCCAACAGGATCAACCATCCCAAACTTCCCTGGCAACTCAGCCTCGATGGGCCTTGGCACCTCGGGTGGCGTACTACACCGAATCAATGCCCAATTCACACCTTCGAAGAAGGGGTGTTGCT…
Tcordifolia_40239	Protein kinase domain [Macleaya cordata]	OVA15263	>Tcordifolia_40239 TTTCTTTTTTAGTTCAAAATATATTACACCATATGCTTTCTATTTACACTGCTAATTCCTTTTTACACGAGTTATTATTAATCATTTAAGAGAAAACATCAATCCAGTCAGTAGATAGAAGTCATATTACATGTTACTTCTACGGCTTCCATTGAAACAAAAGATCTGAAGCCAAATCGCCAGCATTTTCATCAGGTTTACCGTCAGATTGTCAGCATGAATCATGTAAGCTTCACAGTTGCCCTTCAGCCCCGGTCATGGTTTTGTTGTTAATCAAAATGCTGTACACAAATTGTTGGACTTCATGTTAGAGGAACAGTCCTGTGGGATTGGGCTATTTGCTGCACAAAGACGGCTCCGCTTTGGCTCAGATATTCTCA…
Tcordifolia_40254	Serine/threonine-protein kinase TOUSLED-like isoform X2 [Telopea speciosissima]	XP_043702782	>Tcordifolia_40254 AAAAATTCCCTTTCCTCTCCTTTTGTTCTAGAAGAAAGAATTCACTTGAATTGGCATATTACTTTGTTTGAATAATCAATTGCTTATGTTATGGACCCTTCTTGTATCCAACCCGAGAATTCTTTGGCGCACTTTAAGCTGAAAATTGAGCTTTGGATGATTTGAATTGGGGCTTTTTTGTTTGTCTTTTGGTTGTTTGATTGTTTATTTGTTTGTTCGTTTGAGTTGTTTCACTTTTCGTATTCTCTCTGGAGTCAACCATGTCGGATAATATGCTCATCCATTTCTCATCCAATTCTTCCAATCAATCCGATCCATCGTTGCCGACAAAGCTCGCAAAGCTTGAAGCTCGGATGGCGGGAAAGGGCTCATCTACCCGC…
Tcordifolia_40288	Protein kinase domain [Macleaya cordata]	OVA10497	>Tcordifolia_40288 TTGGAAGAGCTTCAAGTGTTGAGCAGGGAGAATGACGGGAGCTTGATTTTAGAAGACAATCTTCCTTTCAAGTTTTGTCCTCCTGGAGAGAATAACATTGAGTCCGCTTTATATTTAATCCTTTCCCTGGGACTATGTGCAAAATCCACCACTTTCAATCCAGAAAATGCTTGTGTACAAGCTAAAACTTCTGCTTGATGAGAGCATCGTAGAAATCGATGCTCCAATAACATACTTGCAGAAGGCCTCTCTGCAGGATTCCTTCGGAAGCAACACTGCAGGAAATCTTTGCCTGCTGATGACAGAGATTCTGGTATGGGAGGAGATTCTCTCAACACCTTAAACATAGCAGCAGCCCCTTCAAACTCGCTCCAGGGAGG…
Tcordifolia_40364	Serine/threonine-protein kinase BLUS1-like, partial [Prunus avium]	XP_021804290	>Tcordifolia_40364 TCGCAACTGGTCGCCTCTTTTCTTCTCCTTCTCTCGCTACCTTCGTTTCTCTGCGCGCTCGTTTCTTGTGGTAGTCAACGGAAGGATGAAAAGTTGAAACGCGAGTGCTTCGTGGCGACCAAAAGGAGAAGAAGATAAAAAGGAAAGCTCTGAAGTCTGCTTTATATAAATATATATTAGGAGATTGAAGTTCAGTTTTGGGCGAGATTTGTCTGTGCCTCGGATGGGAAGGATGGGGAGTGACCGCAGAATCTACTCGGCGTATCCCAACGACTACAAACTTCTCGAAGAGGTCGGTTACGGCGCTAGCGCTACTGTTTACCGAGCGATCTATCTCCCTTCAAACGACGTCGTCGCCGTGAAATGCTTGGATCTCGATC…
Tcordifolia_40401	Phosphatidylinositol 4-phosphate 5-kinase 9-like [Quercus lobata]	XP_030924285	>Tcordifolia_40401 TTATTGAGCTAAATATATTTCGTACACAAAAAGAAGGATGGTGAAGATGCTTATAACTTGCTTAGTCTCAGTAACTTCCACTGCTTGAAACAGTGAATATGTCATCTTCACAAATGGAAACCCCCAAACAAGATTTGATGAGGTTGAATGACGCTGGAAGAAGATCGCAGTGTGAAAAGGATGATGTCAAGGGCAACTTTACAGGAGGCCTTCAAATATCTAGGAGTTTGAAGGGAAAACCTTCCTAATGAATTCCAAGAAGCGCTGAGAATAGAACATCGGATCAACAGCTGAAATTGAGATCGAGTCAAACTGAAGAGCCTTGATTGCATGCTCAATTTTCTTACTCATGTTGTACTCCTGCAAAATGTCAATAATAC…
Tcordifolia_40414	Protein kinase domain [Macleaya cordata]	OVA16231	>Tcordifolia_40414 TATCTAGAAAACAAGAGCCTTGATCAAGCGCTCTTTGGAAAGAGTGGTTTACATCTGGATTGGCCAACCCGATTCAGCATATGCTTAGGGTCAGCAAGAGGTCTAGCTTATCTCCACGAGGAATCAAGGCCCAGGATAGTACACAGGGATGTGAAATCCAGCAATATATTGCTTGATGCAGATCTCAACCCCAAAATCTCCGATTTTGGTTTGGCCAAGTTGTATGATGACAAGAAGACTCATATAAGCACTCGAGTTGCAGGAACAATTGGCTATCTTGCACCTGAGTATGCCATGCGTGGGCATCTAACAGAAAAGGCCGATGTGTTTGGTTTTGGAGTTGTTGCTTTGGAGATCCTTAGTGGGCGGCCTAATTCCGA…
Tcordifolia_40416	Receptor-like kinase, partial [Thalictrum thalictroides]	KAF5203694	>Tcordifolia_40416 CTCCGCCGCCTCCATTTGTTCCACCGCCACCAGTGTCATCTCCAGGAAATGCTGCATCTAGCACTGGAGCAATTGCTGGAGGAGTGGCTGCTGGTGCTGCTCTACTATTTGCTGCTCCAGCAATTGGGTTTGCATGGTGGCGTCGGCGGAAACCACAAGAGCATTTCTTTGATGTGCCAGCTGAAGAGGATCCAGAAGTTCACCTGGGCCAGCTAAAACGGTTCTCTCTACGAGAACTACAAGTTGCAACTGATAGTTTTAGCAATAAGAATATTCTGGGTAGAGGTGGATTTGGTAAAGTGTACAAGGGAAGACTAGCCGATGGATCACTAGTTGCTGTTAAGCGACTAAAAGAAGAGCGTACGCCAGGTGGAGAGTTG…
Tcordifolia_40645	Calcium-dependent protein kinase 28 isoform X2 [Populus trichocarpa]/XP_024461381	XP_024461380	>Tcordifolia_40645 CATCCTTAATTCCTCTGGTGTGATGAAACCATCTTTATCTACATCAAATTTATCAAAAGCCGCTTGTGATCGTGCCTCCCACTTCTTGGAGTCATGCTCCTCCATTTGATGTACATGTAGAGCTGCTGCTACAAACTCTGGAAAATCTACAAATCCATCTGTGTTGCTGTCTATCGCTTGAAGGATCTCTTGGACACGTGGTTCTTTCAATCTCCAAGGAAGATCTTTTGCAAGGGCCTCTCTCATTTCTTCAAGGCTAATTGAGCCACTTTTATCCACGTCAATTGCAGCAAACTGATCACGCAGAACAGCCAGCTCTTCATCATTAAGTGTGCTGGCCAATGCCCTGAGAGCAAATTGCTTCAATCGACTATACTTCA…
Tcordifolia_40655	Serine/threonine-protein kinase 16 [Prunus persica]/KAH0975868	XP_007209310	>Tcordifolia_40655 TGGGTTGCTCGTTTTCTGGTTTGAATGCTCTGTATGATGCTGTTAATGGTGGAGGAGATGTTTGGATCAATGAAAATCGATTCAGGGTAGTGAGGCAGCTCGGGGAAGGTGGGTTTGCATTTGTTTATCTTGTGAAGGAGATTGGTGCAACTGATTCCGCTCCTGCTGCTGGCGGTGTCGGCAAGAAATTCAAGGACCCTTCTCATGTTTCAGATGATGGTACTTATGCAATGAAGAAAGTTCTTATTCAAAATAATGAGCAGCTAGAGTTGGTGAGGGAGGAGATCCGTGTTTCCTCCCTGTTTAGTCACCCTAATTTACTTCCGCTGCTTGATCATGCCATTATTGCAGTTAAGGCCACACAAGAAGGATCATGGAAT…
Tcordifolia_40707	Gtp pyrophosphokinase [Thalictrum thalictroides]	KAF5200458	>Tcordifolia_40707 GCGAGCAAAACTGTTGAAGCAGACAGGTTGCACACAATGTTCCTTGCAATGGCAGATGCCAGGGCAGTTCTAATAAAATTGGCGGATCGGTTGCATAATATGATGACTCTAGAGGCGTTACCCTTACCAAAACAACAGAGGTTTGCAAAGGAAACTTTGGAAATATTTGTTCCTTTGGCCAACCGTCTGGGGATTTTGTCATGGAAGGAGCAATTAGAGAACCTTTGCTTCAAGCATCTTGATCCTGTTCAACATGATCAGCTCTCCTCCAAGCTTGCAAAGGCATTTAACCATACAATGATGGTTTCAGCAATAGAGAAATTGAAACAGGCTCTCCAGGACGGTACCATTTCTTATCACGCAGTGTCAGGAAGGCACAA…
Tcordifolia_40766	Cysteine-rich receptor-like protein kinase 2 isoform X1 [Telopea speciosissima]	XP_043687119	>Tcordifolia_40766 TAATTCCTTCAATGCTCAGAGAAACCAATAGGAAGCTATTCACCTTCCAAGAATCTTCGAGCCGGATGATCCTGAAATGCTCGGAGTAGACAACAGATGCGAATGCTCATATTCTTCTTCTTGGCCCTCCATCGGTAAAACATCCAAAAATGGTGGATCTCTAGGGTAAAGTTCCTCCTCATCGTCCTCCTTACAACTGCTTCTAAGCAGCTCCACCACCTTCGCCATTGTGGGCCTATAGCTCGCCGTTGCTTGCGTGCACAGTAACGCGACGGACATGACGTGCAAGATCTCATCTCTTATCTCTTCTTCGTAAAAACTTTTGTCTATCATTTGATCTAACTTGTTAGCCTTGTAATGGTTCCATATCTTGGATAAGA…
Tcordifolia_40780	Activity of bc1 complex kinase 3 protein, partial [Thalictrum thalictroides]	KAF5182200	>Tcordifolia_40780 CAAGCAGGACACCTCCATGGTTGTTTTGTCCATTAAATTGGCAGTCCCAGTTATGCAATTTAGCCTCATTCATTACTTAAGATGTTGCGGGAAGTTCAGAAAGCCTCTGCTGCCCTTAAAAAAATGAACTAAGCAACAGTGGCAAGCTAGGATACGCTCCTAATCTTTCAGATTGAAGTGAATTTAGTCCACTGCAATTCACTAGAAAAGGTAGATCCAAAGCACAGATCAATCCAAAGCAGAGATCAATCACTGAAGGAATTATGGTGGCACTGATGGTTCAAAATGCTCCTTCCTGACATACATTGTGTCCTACAGGTTTTCTTAGGTTTTTCGTCCAAACTACTCACCACTGTAATTCTATGTGAACACCTGCAGAA…
Tcordifolia_40829	Receptor-like serine/threonine-protein kinase ALE2 isoform X3 [Telopea speciosissima]	XP_043718943	>Tcordifolia_40829 ACTTGGTGAAGGCGGATTTGGACGTGTTTATAGCGGTGTCCTTGATGATGGGACCAAGGTAGCTATAAAGGTTCTTACGAGAGATGATCAGCAGGGTGGTCGAGAGTTCATGGCCGAGGTTGAGATGCTTAGCCGTCTGCATCATAGAAACTTGGTCAAGTTGATCGGCATATGCATAGATGGAAATGCCCGATGCTTGGTCTATGAACTCATTCCAAATGGCAGTTTGGAATCCCATTTGCACGGAGTGGACAAGGATTCTGGTCCGCTTGATTGGGGTGCTCGAATGAAGATTGCCCTTGGTGCGGCTAGAGGCCTGGCTTATTTGCATGAAGACTCAAGCCCACGAGTCATTCATCGTGATTTCAAAGCTAGCAACA…
Tcordifolia_40831	Protein kinase domain [Macleaya cordata]	OVA05929	>Tcordifolia_40831 AAAACCCGGGGTTGGCATGGTTATTGCCGTGAAGCGGCTCAACCAGGAAGGTTTCCAGGGTCACAGGGAATGGTTGGCGGAAGTTAATTATCTGGGCCAGCTATACCATCCCAATCTGGTTAAATTAATTGGGTACTGTCTAGAGGATGAGCACCGACTTCTGATATATGAGTTCATGCCCCGTGGAAGTCTAGAGAATCATCTTTTCAGGCAGGGGTTCTTATTTCGAACCACTCTCCTGGAATCTTCGCATGAAGGTTGCTCTTGGAGCAGCAAAGGGCCTTGCCTTTCTTCACAGTGCTGAAACAAAAGTTATATACCGGGATTTTAAAACTTCTAACATCCTGCTTGATTCGGACTACAATGCAAAGCTTTCTGAT…
Tcordifolia_40903	Probable LRR receptor-like serine/threonine-protein kinase At1g56140, partial [Quercus suber]	XP_023912816	>Tcordifolia_40903 CACGATTATTTTCATGTAAGAACCATGCCCATTCAAGAAGATAAACCTTCTCCTTTTCTAAGTTTGTGTCAGAGTTTGGTCTTCCACTGAGCAGTTCCAGAGCAACAACCCCAAATCCAAACACATCGGCCTTTTCTGTTAGGTGCCCACGCATGGCATATTCAGGTGCTAGATACCCAATTGTTCCAGCAACTCGAGTACTTATATGAGTCTTCTTGTCATCGTAAAACTTGGCTAGACCAAAATCTGAAATCTTGGGGACAAGATTAGCATCAAGCAGAATATTGCTGGCCTTGACATCTCGGTGTACAATTCGGAGCCTTGACTCCTCGTGAAGATAAGCAAGACCCCTAGCTGTTCCCAAGCATATATCATAACGA…
Tcordifolia_40944	CDPK-related kinase 3 [Telopea speciosissima]/XP_043693567	XP_043693562	>Tcordifolia_40944 AGCTTCAAATTAACGATGTCTTGTATTAGCACGAATTGTTACACCGTGCAAAAATTTGGTGTATCCCAAGAAACTTAGCTTTCCATCAGAGTTTCTAATCCAGTCATTCAGGATTGAATGAGCATTAGGGCCGAGATTCATTTCTTGAGCTAATTCCTCGACAGAGATTACCCGGTTTCCCTCCTCTTCAAAGTACTCAAACGCTGTGCTCGCAATATCTTCCCACCCTTCAAGAGCCTCTAGCTGATATGTGCTAATTGCAGCAGCACAGAATTCTTCAAAGTCCATCCTTCTATATGCTAGTGCCTCCAGCGAGTTTAAAATGTCAGCAACCCGAGACTCCTTCATGGCATCAGTTGCATTTCGCAAGAGAGCCATTT…
Tcordifolia_40948	Wall-associated receptor kinase-like 14 [Telopea speciosissima]	XP_043713302	>Tcordifolia_40948 AATCCTCGCGGCTTCTCACTTCCAATAGATGAAGAGGAGCAAATTGATGCCATTGATGATGCACTTAGGTTATCCTCCAAGGAATCACTATGCCTGATGTTTTCTAGTTCTGCTGCTACCTCCATCATTGAAGGCCTCATGTCCCTGTGAAAGGCAAGACATCTAAATGCAAGCTCAGCCACCTTATGCACTGATGAAAGGGTCCAAGCATTCATATGGGGCTCCAAGAATGGATCTATAATCTCATCCACACACCCTTTTCCAATCTTTTCAACAGCAAGTGCTGCCAAATTCACTTCACTATGAGGCCGAGAAAAATCCACCACCTTCAACGCAGTTATGATCTCAATAAGAACAACACCAAAGCTATAAACATCGCT…
Tcordifolia_41045	Protein kinase domain [Macleaya cordata]	OVA14138	>Tcordifolia_41045 ATTTGAACTGCCTGATTCAAAAATTTATTTCTTCATGTGCTCAGGAATGAGTCGCTGAACCAGTTCAGGAGATGTACCAGCAAGCTCTTGAGGAGTGAAATTGAATAAGGGGGGAGTGGCTGTCCATTGGGCAACCGCACATTTGGGTCTCTCAAATCATCAAAGAAACCATGTGCACACGCTTCCAAAGCTGTGCAACGCAGGTTTGGCGAGTATTGGAGCAACCTTGACACAAGATCAACAGCTTCGGGTGGCATCCTCTTATGAAAAACCTTGTGCCATGGATGAGCTTTGATCTGAGGAAATTTGAATTCCGTATAATTTGGATTCATACATTTGATCTCTTCTCTGGTAGGAGTACCCAGAACCTTAATGACTTC…
Tcordifolia_41070	Aspartate/glutamate/uridylate kinase [Macleaya cordata]	OVA19433	>Tcordifolia_41070 CACTTGGATTTAAGGACAAAAAAAGTCACCAGTTCTTTGCAGTATCATCAAATAAGAACAATATTGTACCAAAACTTCTCAGTTTCTCCTCCCTTCATGAAATAATATATGGGAGAATGTCCATTCTGTCATGTACATCAGCCTAGCCCTGTCAATAACTCTAGCACACGGAATAGTTTATTACAAGGAGATTGATGCAAATATACAATGTTTAATACAACAATAAAACAAATGAAATCTCAATTTGAAGTAGTAACGTCCCTTCTTCGTGATGAACTGAGGCAGACAAAAGAACCCCAGCCCTCTTTGCAATTGGCAGAGAAGGGATCAGTTGAAGTTCTTGTGCATGGGACAGCAAATACAGTACGGGTACGGCTATC…
Tcordifolia_41098	G-type lectin S-receptor-like serine/threonine-protein kinase [Actinidia chinensis var. chinensis]	PSS24732	>Tcordifolia_41098 CCCTCCACTCCCGTAATAGAAATATTATTATAAGAAACTAATTTATCACCCAAGGATGCAATTTCCTCATCAGTAAGAAACCTTTCATAGTAAAAACCAGGCTGCTTTGGCTGTGCCAAGATAGCACTATTACTACCCAACATCATAACCACAGAAGCCATTGTTGGCCTATCTTCTGGACGATTTTGCACACATAACAGACCTATATGGATGCACTTTAACACTTCAAATCTATGCAACTTTCTTCTATAACTTCGTCAACTAGTTCCAAAGCCTTCTCTTCATTCCAGAGATTCCAAGCATGTCCAAGAAGATTGAGATCATGGTCCGGATGATAAAATCCTCTGTTCCTTTTGCCACTCACTATCTCTAATGTCAAC…
Tcordifolia_41115	Protein kinase domain [Macleaya cordata]	OVA13534	>Tcordifolia_41115 AAAAGAATTGAGGAAGATTGAATGATGGCATGCAATCTACATTTGGTCTCTGAATTTTGATTTTTCAACAAATCAATTTGAAACTTGCACTGGAGAGATAGAGAGGATTCACAAGCTTGCGCCTTCACCAGCACCAGGGGGGCCTGCTCTTGCATTTAAAAGAGGCTGCAGGGCTTTTACAACTATGCTCATGTTGGGCCTGAAGTCTGCTTCATATTGCACACAAAGAGCAGCAACCGCAGCCATCTTTGCAACTGCCTTGGGTGGGTAGTCACCTCCTAGTCTTTGGTCAATACATTGCCTCACCTTGTCTTCACTTAGTCTCGGTGTAGCCCATGTCACAAGACTCTGCTGCCCTCGAGGTAAGGTATGATCAACAG…
Tcordifolia_41127	Guanylate kinase-like [Macleaya cordata]	OVA10246	>Tcordifolia_41127 GAGTCTCAGACTTACTAATAGGAGAGAAGAAAAAAAAAGGAACAAAATAGAAGGGGGAAAAATAAAGAATGGAAGACCCAAATCCATCCTTCAACTACAGCAATTAACACCACAAGTAGCACTGGCTTTTTAGTGATGTTGCTGCAACAATTGTAAAAGAACATGAATCAAAAAGGCATCATTTTTAAACTGAGACCTGAGTAGTCAATTCCTTCAGTTAGCTAAATGTTAGAGCAACGTCGGCTTCTGTGATTCTTTGACGTTAAGTAGAGTGCTAGCAAATGGGTCAATTGTATATATATTCAACCCTGCTTGCAATGAAGCTCCTCCCTTAAGTGAAGATGCATCCAAGTAGAAACAAGGATGGATAACTAGTAAAC…
Tcordifolia_41134	Protein kinase domain [Macleaya cordata]	OVA04586	>Tcordifolia_41134 GTCTTCTGCCATAGCGATCAGCACCATATTTCTTTCTTTCCATAGGGTTTTGCGAGGTTCCCATTAAAATTAACTCTTGAAAGATGGATATTAATGTTGAGAAGGATGATGAGACCGATATCATTGCGGAGGAGCTTAAAACCATGATTGAGACATACAAAGAAGACTTGAAAATTATTTCTAGATCACCTTTGGAGATAATTGTACATATCAGAGCCCAATCCATGCATACAAAATCCAAGGATTATGATATGTCTGCTCTTCTTTCAATCAGATGTGTACCTGGATATCCTTACAAGTGTCCGGAGTTGCAAGTGACGCTAGGGAAAAGTGTACCCCCAGAGCATGCTGAATATCTTTTGGACTTTTTGTATAATAGG…
Tcordifolia_41192	Serinethreonine-protein kinase tor [Nicotiana attenuata]	OIT31897	>Tcordifolia_41192 ACAGGCACTTATGTACCCTCTTCTTGTAGCCTGCAAATCAATTAGCAATTTGCGCAGAGCTGCGGCTCAAGAAGTTGTTGACAAGGTTCGACAGCACAGTGGTATCCTTGTAGATCAGGCACAACTGTTTCAAGGATTGATTCGAGTTGCAATACTTTGGCATGAAATGTGGCATGAGGCATTGGAAGAAGCCAGCCGTTTATATTTTGGTGAGCATAATATTGAGGGGATGCTAAAGACATTGGAGCCATTGCATGAAATGCTTGAGGAGGGGCCCACCACCCTGATGGAGCAAACCTTTATTCAGGCATATGGTCGTGAACTTCTGGAGGCCTATGAATGTTGTGTGAAGTATAAAAGAACTGGACAAGATGCTGGGC…
Tcordifolia_41238	L-type lectin-domain containing receptor kinase IV	KAB1220843	>Tcordifolia_41238 TGCTCTTTCTACTAGGGGTAAAAGATTAATTACATCAATTTAGCTTTCACAAAGGAGAAAAGTCATATCCATGCGTATCATTGATCAAGTTGCGCTTCTAGGTACTCATCAACGACCAGTAGAGAGGATTGATTCTGTGACAGACGATCTGCTGTACACATTGGCTGAAGAAGATGTGTATGAAAATGCATAATCACCATGTCCAACTGAAATGCCACTGACGCTTAGATCATCAGAAGATAATGGAGGAAGATCCATGTCTCCCTCTAAAAATTGCAAAACTTGCCTCATGCTTGGCCTAGCTGAAGGCACAGCGTGAGAACAGAGCAAACCAAGCTTCAAAACTAATTCCATTTCCTTCTCTATGTAATCACCCCGTA…
Tcordifolia_41262	Protein kinase domain [Macleaya cordata]	OVA19437	>Tcordifolia_41262 AAAAGAAAATCCATACAAGTTTTGGTATAAAAGGATTAAAATTTGACCAGCAAATCATCATGGAAGCTGGAGATTGTTCCAATTTTGGAGAGGAATCTGAGAGGGAATTCTTCTTGGGACTGGTCTGCCTTGGTTCACCAATTGAATTCAGATCACCCATTACTGATATCGCATCATCTTCCACTACATCTCACTGATGCAGCAAGACATAAGCAAGTATCTTCAGATCAGAGGGACATCCAATAATTCCCCACAAAACCAAAAGGCCAATATCTGCAAAACACTAGAGAGGCAGCCACCTATCTAGAAGAATCAACAGCACTGGCAGCCTTTGCAGGTTTGCAACTAGTTTGAGCTTCTTTAACCGGCTTTGAAGCTCC…
Tcordifolia_41285	Calcium-dependent protein kinase [Thalictrum thalictroides]	KAF5200708	>Tcordifolia_41285 AGATTGCTTCTCATAGTTCGCCTACCGATTCCTCCATTCCCTCGCATCATTGCAGCAAATTCCTCATAATCTATCTGTCCATCGTTATCTTGATCAATTTCTTTGATCATTTCGTCCAAGTGAACGTCACTTAGACCAAACTGTTTGCAAGCATGTTGAAGTTCATCAATGGTTATGTAACCACTACCATCTTTATCAAAGAAGGAAAAAGCTGACAGTAAGTTTTCCTCTCTCTCCATCTTGTTCAAGTGTATCGTTGCAGCGAGAAATTCACCGTAATCTATGGTGCCACTGTTGTCAATATCAGCTGCATCCATAAGGGCCCTGATCTCAGGCTCCATGAGCTCGGAACCAACTCTCTTCAAACCCTCTTTTAATTC…
Tcordifolia_41322	Receptor-like serine/threonine-protein kinase [Thalictrum thalictroides]	KAF5204522	>Tcordifolia_41322 GCACTGGGCTTACTGTTGCTGTTAAGACCCTGAATCACGATGGACTTCAAGGTCATAAGGAGTGGCTGGCTGAAGTTAATTTTCTTGGTGACCTTCTCCACCCAAATCTGGTTAAGTTGATTGGTTATTGCATTGAAGATGATCAAAGATTGCTTGTATATGAGTTCATGCCTCGGGGAAGCTTGGAAAACCACCTCTTTAGGAGATCCTTGCCTCTTCCATGGTCTATTAGAATGAAAATTGCATATGGTGCTGCAAAAGGCCTTGCTTTTCTGCATGAGGAAGCTGAACGGCCAGTGATATATCGTGATTTTAAAACATCTAATATCCTGTTAGATGCGGAATATAATGCTAAGCTTTCTGACTTTGGGCTTGCCAAA…
Tcordifolia_41341	Serine/threonine-protein kinase/endoribonuclease IRE1a [Vitis vinifera]	RVX21238	>Tcordifolia_41341 AGTTTAAGCTTATTTAACTCTCATTCCCTTAATCCCATTGCAATTTTATGTTTGAATTCTAAATTAGAGCTTTTAATAGTTTGTTTATTTTATCTTTACTTTTTTTTTTCTGCAAATTAGGTTTTGTAACAGATGAAGAAGTGAAAAGGAGGGAATCAAAGTTGAGGGATGCTCTAAGGAGTGATGATCAGTTCCACGTGAAAGAGGGTGCTCTAGTTGAAGTTGCTCAGGTGAGACTTTGAACCATACTTTGATACTCATTATACCATGCATTGAGCTAAAACTCTTCTTGAATTTTCATCTGTGCTCAGTACAACCCACCCTTTGCTCTCCCTTTCACGCGTCGAAATGAAGTAGCACTGGAAGTTGAAAGAAAGCAA…
Tcordifolia_41345	Casein kinase 1-like protein 10 isoform X1 [Telopea speciosissima]	XP_043691569	>Tcordifolia_41345 AGTCAACAGGTACGCATAGTTACAAATGCAATACAGATAAGAATTGACACAATTAATGAACTAGCCCGAGTACCCATACAACATGGGCGGAGACAAGTGTGTTCTCTTACGAGTGCAACATTGACTAGAGCTCTGTTTTGGATGAAGAAAACTCAGCAGAAAGGAATATACTCAGCACATACAGATTGTATAGAAAACGCTCAGAAGCAATAGAATTAGAACAAAATGGATTTACCATTGACGAAGTGTCCTTGTTACCAATTAAGGCAGAGCATTGCTTTACTTCCTCTTTTCCGTGCCAATGGAGAGGAGCTCAAAGCTTCGAAGAGGATCATCACGAGTGCCTCTTGTACCAGATGCACTGCGAAGGAAAGATGATG…
Tcordifolia_41349	Kinase-like protein pac.x.5	ACI05898	>Tcordifolia_41349 CAAGGTGTTTGGATTCCTTTGCTTTTTTTGTATAAGTATAAAAAAAATTGTAGATGCTGAAGGAAAAATCTGTCAGTAGAACGACCCTATGCAAGTATTGGGGCCCAACCCTTCAACCAATCCCTACAAAGAATGAATGAACAAATGGGGTTATTCCTCCAATTTTATTTCATTAAGAGGCCTTCAAATTTTGGACCTATTCGTGAACAACTTGTATGGGAAGATTCCCACGTTCTTGCAAAATCTATCCTACTTGCAATATCTGAACTTATCTTTCAACAATCTTGAAGGTGAAGTACCCACCAATGGAGTTTTTTTAAAATGCTAAGTGTTTCTTTTTTTTCCATACTTGGAGATGGGAAGCTTGTGGGGACATTCAA…
Tcordifolia_41370	Choline kinase [Macleaya cordata]	OVA10613	>Tcordifolia_41370 CAACATTCAATTCAACCCTAGCTGACGAAATTCTGCTGCATAGCCATTTTATACAAATGTAACAACTAAATTCCACAGGAGATTCACTCGTTAAAACACAAAGCTATAAAAACTTCTTGATGGCCACTTATTTCATGAGTAAACGTCAAGGCTCCTGCGCATCTTCATAGGAAGCTAAGAGCCTTTTTAGCTACATAGTGACAATATTTACAGATCGCCGTTATGAGTGCAAATCACTTCAGGTTCAATTCTTCAAACACTAGGCGTACGCATTGACAATGTCAGCTTCACGGGCTACACCAGAACCTAGCAATTTGGGCTTTGTTAACCAGTACTGCTCAAACCTTTGCCTTGCATACTCCATGTAATCAAAGTCTATT…
Tcordifolia_41424	Serine/threonine-protein kinase AFC1 isoform X3 [Vitis riparia]	XP_034693847	>Tcordifolia_41424 GAGAATAATCTGGCGACAGTAACAAAAGTGATTCTAAAAAGAGGAAGTGAGTAATTAGACAAATTGCCTTCCTTTCTTTTCTCTTCATTCTTTTCTCTTTCTTTCCTGCCTTTCTTTTCCAACCAAAAAGGAAATACACTTAAAGCCACATGAAACGCACAATAAGAGGATAACTTCTTCCAATTTACAAAAAATTTCCGGATCTTCTCAGGTCCCTTGTGAAGAAAGGATGCATTAATGCGTCCCTTGCTTTAAGCCGATGTGCTGGATCATACCGTAGGAGTCCTTGCAAGAGATCAATCAGATCTCCAGCAGAATGGTCCACATGCTGCATCACAAGATTTTGGAGGCGAGGCAATTTCCATACTGCCCTCATGCTT…
Tcordifolia_41467	Receptor-like protein kinase [Actinidia chinensis var. chinensis]	PSS26753	>Tcordifolia_41467 TTCAAGATCGATGAGATTGAGAAAGCTACCCATAAATTTTCCCAGAAGATTAATTGGGCAAGGGGTTTCGGAGTTGTTTATAAGGGGATCCTATCAGATGGAACTGTGTTGCAGTGAAGAAGGTAATAGAATCTGATTTCCAAGGAAACACTGAGTTTGTCAATGAAGTTGAGATCATTAGTAATCTCAAGCACCGGAATCTTGTGCCACTACGAGGCTGCTGTGTTACAGATTTTGACGATGATGGAGGTGAAGGAAAGCAGAAGTACCTTGTTTATGACTACATGCCTAATGGGAATCTCAATGATCATCTATTCTCTACAAAGAATGGAAGAAAACCATTAAGTTGGCCTGAGAGGAAGGGTATAATCTTGGATGTA…
Tcordifolia_41515	Cyclin-dependent kinase F-4-like [Phoenix dactylifera]	XP_038977461	>Tcordifolia_41515 GGGAGCTCTGGAGTCGACCTTTGCCCGTTCGAGGCGAGGGAGGTTATGCCGGAAGGCCTAGAGGTTTTGTCTGACTTTGATCCAAGGGGTTTAACTTTCTCTTTTGAGATATGGAGCAAATGCATATATGGTCAAATTGCTACCACTGTCAGATTTTGCCATTCCAGATGGTCCTTGCCTGGTGGTTCCTCATCCTTGGAGAAGTCTTTCTTGTTTGCTTTGTCAACTGCACTTAGAGGCCAGCTAGTTTCAGATGCTCACCACAGAAGGCCCGATGCATTGTTTTTTTGAAATTTGTGTTGGATCTATGTTACATATTGATGATGCATTACCAACACGAGTTCCACTTGAGATATTCGGGGAAACATCCTGCGGGGGCT…
Tcordifolia_41517	Serine/threonine-protein kinase SAPK3-like isoform X1 [Telopea speciosissima]	XP_043707572	>Tcordifolia_41517 CTGATTCTGATACCATGAAAAACTCTTTACACATTATTAGACACACATTCTTATATCACAAACACCATATTAAACATCACAATTAGATGCTTACTTAATCTTAGCTTGGCCCTTCATTTTTTTCATTTTTTTTTTCTTTACTTCACACCAAGGGACCAAATTCACCACTATTATCAACTTCAGCTTCCAACTCTGCTGCATCTAACTCATCAGGATCTTCCAGTTTTCCTCCTCCAATGGACTTCCCTCCTTCCTCTTTCCTAGCACCAGAAGCTGGAGTTCGAGCCTCTTCAATGATCTTCATTATTTCTTCAACGCTCTGGGAGGGTTCGTCTCGACCTTCGTAGTTTGTTTTTTCACCTTCTACTAGCTCTTTGGGA…
Tcordifolia_41533	PREDICTED: putative casein kinase II subunit beta-4 isoform X2 [Nelumbo nucifera]	XP_019052479	>Tcordifolia_41533 GGATCTGTAGTTTTTCTCTTGGAGTAGCTGTTGTGGATTCTAACAAGCAAAAAAACCTGGACCGTACAAAGCTTACAAGAAAAATTTTCACCGGACTCTCAGTTGCTTCGTCAAGCCATAACCCGATCGACGGTATCTTCAGGAGTCAGACTATTGTTTAATGGTTGGATTGGACGAGAGGAAGGGTGCAAGCAATTAGCTAATCAGTGATATTGGAAGTTGAGGGTGGTGTTGCTAAAGAAACGGTGTCTTGGCCGAGGAAGGTTGTGCTCGTGTTACCGCACTCGCTGTTTTCCGTCGACTGATAATGTTGAAAAATGGGGCTTCTTCTCGTGTGATAGCCACCAGATCCAAGTCTAATCCCACGTCTTCAATTACAT…
Tcordifolia_41535	Inositol polyphosphate multikinase beta-like [Telopea speciosissima]/XP_043701864	XP_043701863	>Tcordifolia_41535 AGTAGGAGATAAAAGCAACAATAATTATTTTCATGGTTCACTCTGCCTTCAAATCGGCTCATTAGTACATATAAAAGGGATTCCACAATCATAGTTAGCTACCAACTTCATGTGCTGCAACATTAGATGAATTGTAAATGAAACGTAAGATCCAAAAAGGATCATACAGATAGCCTAGACCATTCACCTTTTCCTCCTTTTTCCACTTAATTGAAGAACCAAAGCTGGCAATTTCACTTTTCCTCAAACTTGGTGAGATTATATTTGAACACATATCAAGCAAGACAATTTTTGAGTCACCAAAATCTTCCGAGTTTCAGGAGTCTCTTTTTTTTTTAACTTTTTCCTTTTTCTATCCAAGTCAGTAAGGCAATAATAGC…
Tcordifolia_41592	Protein kinase domain [Macleaya cordata]	OVA11935	>Tcordifolia_41592 TCGTAAAGATTGCTGATTTTGGCTTGAGCAATATCATGCGAGATGGCCATTTTTTGAAAACAAGTTGTGGAAGTCCAAACTATGCTGCTCCTGAGGTTATCTCAGGTAAGCTATATGCTGGACCTGAGGTAGATGTCTGGAGCTGTGGGGTTATATTGTATGCTCTTCTCTGTGGAACCCTTCCTTTTGACGATGAAAATATTCCCAACTTATTCAAGAAGATAAAGAGTGGAATATATACTCTTCCAAGTCATTTATCAGGTGGAGCTAGGGACTTGATCCCAAGGATGCTTGTGGTTGATCCTATGAAGCGAATGACTATACCTGATATTCGTCAACATCCATGGTTCCAAGCCCATCTTCCACGCTATTTAGCTGTG…
Tcordifolia_41595	Calcium-dependent protein kinase, partial [Thalictrum thalictroides]	KAF5201718	>Tcordifolia_41595 CAAACACTGGTAATTTGATAGCTCTACAAGTTGAAGACATACGAACAAAATAAAATAAAATAAAAATGATTTTTTCCACAAAGCGCCACTCGCCACCCTTCCTTCTGGCCAGCCAACCGGCCCAAATTCTCCTGCAATGTCCTAAGATAACATTCATCTTTTGATGTCATTGGTATCTATCTCTTTATCTACATAAACCCAGAAAGAATAGGTCCCACCCACAACACCGAAACCAACAAAGGCCAACCTCCCAACTTTCCTTCATGGAACATTGTGATGTTTCCAAGCACATTACAGCATCTCAAGTCCTTCATGGAAGTCGCTTCTTCTACGCTTTTAGTGACATTGCATTTGTGAAGTATTCATGGAATGCACGAAAC…
Tcordifolia_41657	Phosphatidylinositol-4-phosphate 5-kinase [Macleaya cordata]	OVA10292	>Tcordifolia_41657 AAACATTGAAGTTCCACCTCAAGATTCATCGGGAAAAACACGCTCCAAGAACTTAATAAAACGTTCTGAATACAGCTTGGGTTCAACAGCAGATATTGAGAGGGGATCAAATTGCATTGATTTGTATGCATGTTCCAGTTTCTTTTTCACATTGTAGTCTTGAAGTATGTCAATAATGCCAAGGTATAGAACAACATCATAAACCTCAAAAGGATCTGCTGTTTCTTCCTCATTATTTGGAAGCTTGCGGCTAGCTTGTGCTGGCATGTTCACGCCAAGTTGGACCCGCAATCTTCCAGTCCCTGGCAGTACAAGATCAACTTCCTCATTGTTGGTAGATAATGCCCTCAGTGTACTTCCTCTGATGTGAGAACCTGGTA…
Tcordifolia_41676	SNF1-related protein kinase regulatory subunit beta-1-like [Papaver somniferum]	XP_026417852	>Tcordifolia_41676 ACTGACGGAAACTATTCTAGACCGGACAATCGCCGGTTGATGAAGTAGAACTACCACTAAGAGGATATAAATGCAATTGTGGACATGTATGCTTTTTGGAAGAACCAATGGACGTGAAATACAGCAGTCAAGAACCAGTGGAAAGGAAAACATTGAACAAGACTAAGTTTATCCACCACCAGAAATGACCCTCTAACCAGTACTCGGTGCGAGCGTCTTCTTTACGGAGATGGTAGGTGGAAGCAGAAGGCTGGGGAGAGGCACGTTTCTCTTTACCGTCTGAGCGGCTTGTAGAGGACTACCGTGACATACTTGGACTGAAACCTGTGTGTCAATCCTAAAGCAACAAGAGACTGAGATGCCCAGCCTTTCTCTATAAA…
Tcordifolia_41681	Mitogen-activated protein kinase kinase 5-like [Macadamia integrifolia]	XP_042508758	>Tcordifolia_41681 CTTGCTTGCAGCTTCAGAGAAATCTCTTCCCTGTCTAACCACCAAATCCTTAATCAACACCCCAAAAGGTTGAAATTCCTTTTAAAAGCAATCAAACCAACCTATCTTGTTTTCCAGGGGCCAGGAAAAAAAGAAAGAAAGAAAATCTAGTTTTTGCGTTTGAGGGAGGAAAAAGTTGAAGGTGAAAACTTGGTGCAATAATCAAAGAGTTTGAGATTGATTAAAAATACTCATCTGTTACGTCACTCTCCAAGATCATAATCATCACTTGAACCTCCCCAAATTCAACCCATATTTTCAAAGTTAGACCCCCAAAAAAAAATTCAAAGAAAAGAAGCCCAAAAAACGAGCAGAAGTTCTTTCAGAAGAAGGGCTTGTCA…
Tcordifolia_41700	Histidine kinase-like ATPase [Macleaya cordata]	OVA20588	>Tcordifolia_41700 TCACGATGATGAACAACAGAGCTTGGTTGCTTCGGCTTCCGCAATTGCCGCAGGTATACGGAGAGTTTCGACGTCCCCGGTGGAATTCGTTCAGAGAGTCGAGAAGGATGGAAAGCACGGATTGGTTTTGCCGAGTCTTGATTTCCAGAGACTCTGCGTGGAGCAGTTGGATCTGTTTCGAAGAATTGTCGATCAAGACGCTGTGTTATCGGTTTATGTGAGACCTGCGGGTAGTTATGTAATGGACAGATTAGAACTTAGACGTGTTACTTTCTCTACTGGAGCAAATGTGGCTGAAAGTGCTGAAATTGTTATATTAATTGGTACTTTTGGTATACCAGCTGGCTTACATGCAGCTGAAGCTGCCCTTTCAAGTCAGC…
Tcordifolia_41713	PREDICTED: shaggy-related protein kinase alpha [Nelumbo nucifera]/XP_010276519	XP_010276519	>Tcordifolia_41713 AGGCTTGAAGTTGAATAAGGGGGGAAGAAATCGTCCATTTGGTAGGCGGGTGTTTGCGTCACGTAGCTCATCAAAAAATGGATGGATTAAGGCTTCCAAAGCTGTGCATCGAAGATTTGGAGAGTACTGCAAAAGTCTAGATACGAGATCAACAGCTTCTGGTGGCATGCGCTTGTGAAAAATCTTATGCCATGGGTGAGCTTTAATCTGTGGGAATTTGAACTCTGCGTAGTTAGGATTCATACACTTGATTTCCTCCCTTGTTGGGGTACCCAAAACCTTGATAATTTCAACAAGCTGGTCTACTCCACTCTCACCAGGAAATAGGGGCTGTCCAAGCAATAGCTCAGCCAGCACGCAACCAGCTGACCAGATGTCAA…
Tcordifolia_41723	Serine/threonine-protein kinase PBL27 [Vigna unguiculata]	XP_027931700	>Tcordifolia_41723 TCCTAGCTTGATTACGTTCTAGAGCTCGAATAATTGTGGTGCCTGTGAACTTGTGAAAAACTGAGAAGAAAATGACTAATATATTGTATTTTTATTCGGTTGTTCGAGATGATTACAGCTCAGTTGATGACAGTAGCTCGGAATCTGAGGTCTCTGATGATCAGCCGGAATTGGAAAGCAATTTTGGGGCGGAAAATCATCTTCCTGCTCAGATTTTTACATTTCAAGAGCTTGCTGCTGCCACTAACAATTTTCGGCCAGAATGCCTTTTAAGTGAAGGGGGAACTGGACATTATTACAAGGGTCGCTTGGAGAGCACTGGACAGGTGGTGACTGTAAAAAATTTTGACAAGGATCGTCTCCGAGGAAACAGAGAATTT…
Tcordifolia_41734	Calcium-dependent protein kinase 1-like [Telopea speciosissima]	XP_043705733	>Tcordifolia_41734 GGTCAGTGTCGACTTCTGCAATGATTTCGTTATGTTTTCTCATCACCCATATTATACTTCTTAAGTGCTTGTGCCAATTCGTCCATTGTAATGTACCCGCTATTGTCCTTGTCAAAATGCTGAAAGGCAGCAAACAGGTGGTCTTCTTTATCCATTTTATTCATATGCATTGTAGCTGTTATAAATTCTATATAGTCAATGGTTCCATTTCCATCCACATCAGCCGCTTCCATTAGTTGCTTAACTTCAGATTCAGAAAGTTTGGTTCCAAGCTTTGGAAGACCTGCTTTCAGTTCTTCATATGTGATTGTTCCACTGTTATCTGTATCCATGGATTTAAACATTTCTTTCAACCCCATTATCTCTTCTTCTGATAGATT…
Tcordifolia_41778	Alpha-glucan water dikinase, partial [Nelumbo nucifera]	BAK09333	>Tcordifolia_41778 CAGATCATTCAAAATGTTGTCATCGAAGCATGTAGCAAAGCAGACCTTACTATTTCTTGCTCTCACAGAGACATGAGACAGTACATCTGGCATGTCAGGTGTTAGCACAGCTACAGTACCATCTGGAATTTCTTCCTCCCCTTTTACTCTCTTTGCCACTAAAATTGTTGGTTGTTCATAAGTTTTATTCTGAACGGCAAGCAATTCATCCACAACTACAACATGTCCAACAACTTCAACTGGGCTGATAACCTGCCAGCTGCCCAGGTTAGCTGTCTTCCGGAGAACTGGGTCAATCCGATTAAGAAGTGATGATAAGGATGCAGCTGATCCAGCACGAATAATTTCTTCGGTAAATATATTGACAGCCCATTGGTCAA…
Tcordifolia_41791	Protein kinase domain [Macleaya cordata]	OVA01088	>Tcordifolia_41791 AGGGGGCTTATGAGGATTCTTTGTATGTTCATATTGTAATGGAGTTGTGTGCTGGAGGAGAGCTCTTTGATCGGATTATTCAGAGAGGCCATTACAGTGAGAGAAAAGCAGCTGAGTTGACCAAGATTATTGTGGGTGTTGTTGAGGCTTGCCATTCTCTTGGTGTCATGCATAGAGATTTGAAGCCTGAGAATTTCTTGTTGGTTAACAAGGACGATGATTTCTCTCTTAAAGCTATTGATTTTGGGCTCTCTGTTTTCTTTAAACCTGGTCAAATTTTCACTGATGTGGTTGGAAGTCCATACTATGTTGCTCCTGAGGTACTGTGCAAGAGTTATGGTCCAGAGGCTGATGTATGGACAGCAGGGGTGATACTCTAT…
Tcordifolia_41809	Leucine-rich repeat receptor-like protein kinase [Vitis vinifera]	RVX23383	>Tcordifolia_41809 GGTTTCCATGTTTGAGAATTCAGTTACTAAGATGAGGTTAAGTGATCTTATGAAAGCTACTAACAACTTCAACAAGGATAATATAATTGGACATGGAAGAACTGGGACAATGTACAAGGCGGTGCTTCCCGATGGTTCCTCTTTTATGATTAAGAGATTGCAAGATTGTCAGCACTTAGAACAACAGTTTATCTCTGAGATGTCTACACTTGGGACTGTGAGACATCATAACTTGGTTCCCTTACTAGGATTCTGTGTTACCAAGAAGGAGAGGCTTCTGGTTTACAAGCACATGCCCAACGGGACACTTTATGATCTGTTGCATGTTGCGGAAGGTGAAGCCAAGATTGCTGAATGGCCCTTGAGGCTGAAAATTGCTG…
Tcordifolia_41810	PREDICTED: CBL-interacting serine/threonine-protein kinase 8 [Nelumbo nucifera]/XP_010254636	XP_010254634	>Tcordifolia_41810 TTTCTGTGGTGTGAAGATTTGAGAGTGTGAATATTCTTGGAGGTTTGAGTGTGTGAAATGTTGGAGAGGCTGGAAGAGGAATTGCAGAGACAGAGAAGAAGAGGCAATGGGGATTCGAAAGGTAGGGAAGTACGAGGTAGGAAGGACGATCGGAGAAGGAACCTTCGCGAAGGTGAAGTTCGCGCAGAACACGGAGACCGGTGAGAGTGTCGCTATGAAAGTGCTCGACCGCAACACCATCATCAAGCACAAAATGGTCGACCAGATAAAGAGGGAAATTTCCATAATGAAACTTGTCCGGCATCCATATGTTGTGCGCCTACACGAGGTTCTGGCAAGTCGTACAAAGATATATATAATCTTGGAGTTCATTACAGGAG…
Tcordifolia_41841	Serine/threonine-protein kinase PBL34-like [Macadamia integrifolia]/XP_042511153	XP_042511153	>Tcordifolia_41841 TATCCCAAAACTCAGAGTTTATCAACTGATTATATGTTTATGTTGACAAAAAGGAAAAGGAAAGAAAAAGCATAACAGAAGCAATCAAACGGAATTTGAAAGATAGATGGAGAGAAGACCTACAACTATTTCTCTTTACCATTTGGCTTTGGCGACATGAGCTGGTGTCGATGATATGGAGAAGCATACGAACCATTTGACATTGACGGGCTTCTGATTGCTTGACCATTTCTCAAGGGAGGCGTTGCTTGCCCTCCCCTTACGCTGGCTCTGGCAGTTGAACTGTTAGCACCAGTGCGCTCGGCTTGCATTGTCTGGAAATGGTATGAAGAGCTGGCCATGTCCTTTAGGTTCAGCAGAGGCTTCAAGACTTCAACCAC…
Tcordifolia_41861	Phosphofructokinase domain [Macleaya cordata]	OUZ99256	>Tcordifolia_41861 ATCTCCAGTGATGTGATAAGTCGAAAGGCAAATAAGCAAATTTTACAGAACCATACTGCGTCATTGCATAACTAACCACTGGAAAGTCATAGTATTTCCAACCAAATGATCATATCAAGGATTTGGTTTCCAATTACAAGCGCATACCTGTCAGCTCTTCACAAAATCTGGTTGGTTAGTGACCGATCTTACCCATGCCCACTTATGGTCGTTGGGGCTAATTTCATTCTTAGCCTCCGCAACCTCAGCTAATGGTATATATGCATAACATCCATTAACAGGACCAGAGACAAACCCAGTGTACCCAGCCATGACACCATGAATCGCAGAGTGCGCAAGAAGTGTGCAGTACATGTTATCAGTGGCATTAGCAGGAACAG…
Tcordifolia_41863	PTI1-like tyrosine-protein kinase 3 [Telopea speciosissima]	XP_043723957	>Tcordifolia_41863 ATCATCTCCCTTACCTTTCCTTTCCAATTTTATTAATTAATTTATTTTATTTTGTTTCTGATCGCGTAAACCCTAGAAATTGGAACGGAAGCCAGGTAAATGCTTCTGATTTTCTGATATAAGGAAGAGAGACAGAATGCGTAAGTGGTTATGCTGTACTTGTCACGTAGAAGAAGCTTACCATCCAACTGAGGATGAACCATTGAAAAGCCCCAGAAGCTATGCAGAGGGAAACAACAAAAACTCGAAGTACCCTCCTAGTAACATTGAAGTGCAAAAGAGCCACCACCAATTGAAGTGCCTGCATTGGTTATTGATGAATTAAAGGAAAAGACCGATAATTTTGGGTCAAAGTCATTAATTGGTGAAGGGTCATATGG…
Tcordifolia_41890	Protein kinase domain [Macleaya cordata]	OVA15530	>Tcordifolia_41890 GCTAAAGGTGTTAGAAGCATTAGTAGCAAAGATATGTTTGTGAGAGCTGATAAGATTGATTTGAAGAGTATGGATTATCAGCTGGAGAAGCACTTGAGCATGGTATGGTCAAGGGAAAATGGGTCTCAAAAGCCCAAGGAAGAATGGGAGATTGATTTGTCTAAATTAGATATAAGGAATGTTGTCGCTCATGGCACTTATGGTACTGTTTATAGAGGAGCTTATGATGGTCAAGATGTGGCAGTGAAGCTTTTGGATTGGGGAGAAGATGGTATTGCAACAACTGCCGAAACTGCTTCTCTTCGGGCATCATTTCGGCAAGAGGTTGCTGTTTGGCATAAGCTTGACCATCCAAACGTTACAAAGTTTGTTGGTGCTTC…
Tcordifolia_41897	PREDICTED: serine/threonine-protein kinase AFC2-like isoform X2 [Nelumbo nucifera]	XP_010248693	>Tcordifolia_41897 CTCGTTAGCTTTTCAAAGCAACAATTGTGTACTTCCATAAACCATAAAGACTGCATAATAGTTACATTGATTTGTCGTTTCCAGGAAACAAAAACGACCGGAGACCACCTACTCTATTTACATTGAAGGGCTTTCCCCTTCCCCACACACCATAAGATACGAAGCGTTGAGACATCATGCATCGAATCAGAGCCTAATTGTTGACAACCCTTCGGGGTTCGTGTACCAGGGCAGAAGATTATATCAATCGTTAAATGCCCCACCTTAAGACCTGTGACGATCCCTGGTGAAGAAAGTATGTCTAAGAGCCTCTCTGGCTGTTAATCTTTCTGTAGGGTCGTATCTAAGGAGACCTTGCAAAAGATCTATCAAGTCCCCAG…
Tcordifolia_41911	Protein kinase domain [Macleaya cordata]	OVA07877	>Tcordifolia_41911 CGGCGCCGGAGCTCCACCTGGACAATTTGACCATCATGAAAGTCCTCGGTAAAGGCGCCATGGGAACAGTGTTCTTGGTCTCCGACCACCGTAATACAGACCTATCATCATCGTCACATGGTCATTCTTGTCCCTTCGCCCTCAAAGTGGTTGACAAATCATCGTTCGCGACGAAATTTGATGCGGACCGGCGTGCCCGGTGGGAAATCTTGGTGCTCTCACGTCTCAGCCACCCATTCCTTCCTACCCTCCTCGGCAGCCTCGAAACCTCAGACTTCCTGGCGTGGGCCGTCCCTTACTGTCCCGGCGGCGACCTCAACGTCCTTCGCTATCGCCAAACCGACCGTGTCTTCTCTCCATCAGTTATCCGCTTCTACGTC…
Tcordifolia_41955	Protein kinase domain [Macleaya cordata]	OVA09930	>Tcordifolia_41955 AATACAATTACGTGACGCAACTAGAAAAAAATTGTTGACTAATAGGCTGAAAGCTGAAAAAGGAAAAAGACAATTAAAGGTGGTTCTGAATTAGCCTCTTGCTTCTGATTCACTTGGCTACTGAAAGTGAAATTATTGAAATGGCAATCAACGAGTTATATACATACATACATATATAGCTTTACCAGTATGCAAAACGAGGATTGAATGCCAAGGCTTCCTTGTATATCAACTCTTTCATTTGCTCTCCCTCAAGGGATTGTTGCTCAAATTCAAAAGAGAATGGCTTTGAGCAGACTGGCTCATCAGATGCCTCATGTAAGCCTGCCAGGTAAGGATGGGCAAGTGCTTCTTCAACTGTGATTCTTTTGTTGGGATCA…
Tcordifolia_41983	1-phosphatidylinositol-3-phosphate 5-kinase FAB1B-like [Telopea speciosissima]	XP_043707640	>Tcordifolia_41983 AAATACAAAGCCAAAAAGAATTACAATGTAGAAGAAAAGGACAAAAGGTGATATAATAGAAGAAAGCGATTTTGATTTCCAACTTACATTTTTCGCATATACAGGTAGACCCTTTTTCATGACTCTTGCGTCATCCCAACTTGCAAATTATAATTATCTTCACAGAGGTCTGATTGTGACCCGCTTGGGATGATGGCTGGAGGAGACCATTGATCAGGTACCATGAGGAAATAAGCAGACATGGCTTTTCGGAACCGTTTCTTGTATTGCTTGGGCGAGATAACAGTTGGCGAAGCATTCTTTGGCCCACCAAGAATTCCGGAAGCCTTGACCCATGTCTCAAGATGCTTGTCCCATGTATATTGCCTCATGAAATCGAT…
Tcordifolia_42008	Diacylglycerol kinase 5 [Nicotiana attenuata]/XP_019267283	XP_019267283	>Tcordifolia_42008 CTAATTCGTCTAGAATGTAATTACATGGACACTAAGAATAGAATTGTACAGAATTGTAGTAAAATTAAACTTGAGAATTTAGTGTGTCATTATTGATTAATAAGTAAGAATCATCTGACAAACCAAGATGCACATCAGAAAAATGAAGATAACCAACTACACAATGAACTTGGACTTGAAACCCCAAAAAAGGAAAAAAAAAAAAGAAACTGGGTATTACTGTCTGTAACAAATAATCAACAGCAATGCTTGACTAACATCATTTGTTGACATTGCCTCTAAGAGTTGTTGGATCACCTAGTGCCATGTCATTGAGATATGACTTGAGGCACTCAAGTGCAACATCAACAAAGCACGTTTGAGAAGTGTGGATCCAAAAC…
Tcordifolia_42061	Protein kinase domain [Macleaya cordata]	OVA13180	>Tcordifolia_42061 AGGTCTTGCTCTGTGTGCTTGAACTACGCTTGGAGGACTCCGAGAAAAAATGTATGCTCTCCTCATTCTCCACAAGAACCTGGAGAGACCTTGGAATTGGTGGAGGGTTCACCTCCAAGACTCCCTCAAGAATCTGAACCACCTGCCCCATTGATGGCCTGTGTAACTCATCATCTTGTATGCACCAACAAGCAACTCTAAAAGTTCTGGTAAGCTCTTTGAGGTCCACATTTATACCATCCAACTTGTTATCAAGTATTGTAATCACTTCTTCTCCTTCGGCAACTTTGCTAGCTGCCCAAGTCGGGAAAAACCCGACCTTCCCATCCTCAGATTGCTCCGAATTTCTTCTTCCCGATATAATCTCAAAAAGCATCATA…
Tcordifolia_42072	Serine/threonine protein kinase [Handroanthus impetiginosus]	PIN16476	>Tcordifolia_42072 GAAGATGATGAGTACGATAAGACTGTAAAGAAAGTGCATGAAAGTGGAGAATTTCACGTCAGTTAAGAATTATTTTACTCACTTCTTTCAGATTTTATGAGTGTTTGGTTTAATTTTGGTTTTTAGATTGTAGTATATTTTGTGTGTGTAAATTATAATGCTCTTCTTCATCTTCTTCACCTCCCCAACCAAAGGTTCCCTTAGACCTTGATGATGGTGGGATCCTTGCTTCTGCCACAATTTTCATTATATCATCCACACTCTGGACAGAAAAACTTGGGTTGTCTCTGCGATAGTAGATGGCTTGGGCAGACTCTGTTAGCTCTCTGGGCAAGTTCTTTAAGAACCAAGGATGATTCTTAATCTCTTTGAGAGAAATC…
Tcordifolia_42094	PREDICTED: CBL-interacting serine/threonine-protein kinase 6-like [Nelumbo nucifera]	XP_010275776	>Tcordifolia_42094 ATTAATACATCGAAGTTGCATCACATTTCTTCTTAATATTGCCCTACCATAATCATAATCATCAGTGGTTAATACCACAAACATTAACAATTTTTTAAGGAAAGTTGAAACAAGAAGATCATTGATTAATCAAGCAGTCCAAACAATGTCCTTAAGCGCCGGTCTCAGCTCTTTACTACAAAACTGATTATACTCCAACGTGTCTCCTCCTTCCTTCTTCACCTCCACCACTAAGAACGCCGGCGTCACCGCAAATATCTCCGCCGCTATCCCCAACTTCCCCTTCCTCCCTCTCTCTTGCCCCATCATTCTCACTCTCCATTCACTCTTCTTCACGTCGAATTTCACCGCTTTCCCCACCTCTTCCAGCCTCGATATTA…
Tcordifolia_42127	Mitogen-activated protein kinase [Thalictrum thalictroides]	KAF5198451	>Tcordifolia_42127 AAGCACATTCAAATCATTTACGAGGAATTGTAAGGGATAATACAAAGTATAAAATACATTGATTCTTCTAGTAAACTAGTGCTTTTAACACACATTGTAGCGTATATATTATATGTATGGACATATAAGCTTTCCTCTAATGGGTTGGATCTGGATTGAACTTCACAGACTCCCTCCAGATCAGCTCCTTGATGTTCTCTTCAGTAAATGAAGGTTGCTCAAAATCAAAAACAAAAGGCCTTGGGCAAACAGGCTCATCGTTGATATCATGAAGAGATTTTAAATATGGGTGGCATAGTGCCTCGTCAACTGTGATCCTTTTGTTTGGATCAAACACTAGCATTTTCTCTAACAGATCAATGGAGCCAGCGGACATATTA…
Tcordifolia_42139	LEAF RUST 10 DISEASE-RESISTANCE LOCUS RECEPTOR-LIKE PROTEIN KINASE-like 2	XP_031248133	>Tcordifolia_42139 CCGTTGTGTGATTCATAAGCTTCCTAGATCTCCATACTTGAAGAATTCAAGTAATTGGGAGTACTCAGCGCACCAAGCTTTTACTGCTGTAATGTTGGAATCTAGACCAATAGCCTACAAAACGGTATGGGCTACGGTAGGGAACATTTCCAGGGCTATACCTTATGTAACTCCCAACCCACCGGGGAGCAATTCCGGGGCTACGCCTTATGTAACTGCCAACTCAACGGGGAGCAATTCCGGGGCTACGCCTTATGTAACTCCCAAGTCACCAGGAAGCAACTCTATTGGTAATGGGCAGAATAGAAGTGAAGCAAGTAGAAATCTTACAGATCTGGTTACTGCTAGATACATCTTAAGATGGGAAATTAATGAGGACT…
Tcordifolia_42158	Kinase family protein [Thalictrum thalictroides]	KAF5191136	>Tcordifolia_42158 AACAGCTTCGGTTATTGAGAGAGATAAAAATTTGTTGCAGCTCAAGGTGCTTGCATGAAGAATATACTTTGAGCTGGAGAAACTGATGCTGAAGAATAAAAAGGCTGATAAAGATTGTGTTTCTCCGTTTAGAAAGATGGTGGAGGGCCCAAAGTTTCCTGGAATTATTGGAAGTGCTAACAATGAACACAACTACTATGACGGGTTTTATCAAAAACTAGGGGAGGGTTCCAATATGTCGATTGACAGTGTGGGAAGCCTACAGACTAGCAATGGTGGGGTTTCTATGACAATGTCTGTTGACAACAGTAGCGTTGGATCAAATGACTCTCATACTCACATTCTAGGCCACCCTGGTTTGCGTCCTGTTAACCACAACA…
Tcordifolia_42161	Uncharacterized aarF domain-containing protein kinase At5g05200, chloroplastic [Manihot esculenta]/OAY46416	XP_021618838	>Tcordifolia_42161 GGAGATGTTCATGTTGTACATAGGGGTTTTGCAGGTATTCTCTTATTTCTCATGCATGATTAATGAAGGTATTTTTTTTAATTTCTCCAAAAGAAAAGAGAGAAAAAAAAGTGAAATTACCTGGATGCACAAAATACATGGTGAATTTCATTGAAACTGATCCCAGTTCCTTCTTCTTTGGTTTGAGACAATGACTATTCTCTGGTCTTGAAGCATGTTCAGGTTGGGAGCTAACAGTCTTGTGTAACGGTCAAAATAGAGAAGTTGCTTCATGAGTAGTGCAAACTCTCTTGGAAATCTCAGACCGTAAGATTCACCTACCCGCACCACATCAAGAAATAGAGCATTCATTTGTCTCTCATCAACAACAAGGTTGGCTG…
Tcordifolia_42190	Protein kinase domain [Macleaya cordata]	OVA20808	>Tcordifolia_42190 TTTCTTACAGTTGATCTCGCCGTTATTCATCTAATACAACGTGCATATGAAGCATAAAAAACCGCCGGAAAAACCACCGGAACTCCGATCTCCGGTGTCCAGGACAATAAGGCTTATAGTTTTTATTAGTTACCTGGAACCGCCGCTTCCGGTTGATAAGTCAAGCTCCGGAACAGCCCATCAAGTTTCTCCCTCCAAATCTCGACGAAAAAGCGCATCTCGAGAACGACCAATATTTCCGTCAACCGATGGATCTCAATCCTCACAAGAGTCTCTCCTTTTTGCCCCACCAACGCCACCATCATCACGTCCTTTTTCTGCACCCCGACGTTCTCTTTCTTCGCCACCTCCTCGATCTTCTCAACAATTTTCTCCGGCGA…
Tcordifolia_42209	Rust resistance kinase Lr10-like [Macadamia integrifolia]	XP_042475725	>Tcordifolia_42209 ATAAACTATAGTATTAGATCATATTCCAGTCCAATTTCTTGTGACAATTAGTTATATAACTCTTTTAACCATTTTTTGTCATTTAATAATGGTTTTATGAATGTTGCGTTAACATTGAATTTAAGTCAATTTTTATCCGTTCTCCTAGTATTTTTGTTATATGAGTGATTACTGCATATGTTTGAAGCCTTTCTAGTTGACCTTTTTCTCAGATTACCAATGTGTGCTGTATTTTTGTCACTATACTTATATCTTTGTTGTCAAATTTGTAGTCATTGATTTTCATCAATTGTCTGGACATATATTATCTTTACTATTATGGGTAAATATGGCACATGTTGAAGGTTCTAGCTTACATACCTTCTCATATTACCAGTTGC…
Tcordifolia_42220	Phosphoribulokinase 1 [Diospyros kaki]	ASL69234	>Tcordifolia_42220 AACAGCCCCTCCTCACTGCATGTGTTCTCCTCACAAAACCAGCTGAAAATTCACTACACCCACTTCATAAAACCGACCCAAACTCTCACAAAACTAGAGAAAAAACAATGGCAATTTGCACTGCATACGCATCCCATTCTCTCAACTCAACTTCTCCCTTGTCAACTCCCAAAAGAGCACATGCCCACTTGGGTTTTCACCAAAAACAGGTTTTGTTCTACACAACTAGCAAGAAACCCAGCAACAAAAGGGGCCTAGCCAGCAGCAACAATTCTGAAATCTCATGCTCAGCTGAGGAACAAAAGACAGTTGTAATTGGGTTGGCTGCAGATTCTGGTTGTGGTAAGAGTACTTTCATGAGGAGGCTGACCAGTGTGTTT…
Tcordifolia_42240	PREDICTED: probable serine/threonine-protein kinase DDB_G0280111 isoform X2 [Nelumbo nucifera]/DAD29986	XP_010265881	>Tcordifolia_42240 CAAGAGCTTTGCTTGATTGGCCATTCATCTCCATGAACCTAGGTCTGGTTTCGTGTTAATGAGCAGTTACCTGAAAACTTGCAGAAGTCTTTACCTGACCGTGCAATTGACCTACAGATGGTCTCCAGTGATACACATGAAGGGGGCATTTTAAATCATACTTCAAGGGCCCCAATGCCTCGTAGGAGTCCTCCACCACCACCTTTATCCAAGGAACAGCCATGGAGTACCCCACCACCATCTGTGAAGGCAGGTGGTGGCCCTTTGGGTGCATTCTGGTCTACACAACATGCAAATGACTCCAGCATTGTGGAAGACAAAGGAGGACCTGTATTTGATGAACCTGTTGGCCATGGCGCTGCATTGAAACATGGCCAAAA…
Tcordifolia_42258	Casein kinase 1-like protein HD16 isoform X2 [Rosa chinensis]	XP_024181456	>Tcordifolia_42258 TTCTTAGTGGATCTTGGCTTAGCTTCTAGGTGGCGAGATAGTTCTACTGCTCAGCATGTTGATTATGACCAACGGCCTGATGTTTTCAGAGGAACCATGCGATATGCTAGTGTGCATGCTCACCTAGGAAGAACTGGAAGCAGGAGAGATGACTTAGAGTCACTTGCTTACACACTCATTTTTCTTCTACGTGGTCGTCTGCCTTGGCAAGGATTTCAGGGAGATAATAAAGGCTTCCTCGTTTGTAAGAAGAAGATGGCAACTTCTCCAGAGACACTTTGTTGCTTTTGTCCTCTGCCATTTAGACAATTTCTTGAGTATGTGGTGAACTTGAAATTTGATGAAGAACCTAACTATGCAAGATACATTTCCCTCTTTGA…
Tcordifolia_42264	PREDICTED: C-type lectin receptor-like tyrosine-protein kinase At1g52310 isoform X2 [Nelumbo nucifera]/DAD45057	XP_010250277	>Tcordifolia_42264 TTTCTTCTTTTTACAACATATATACTCTTCTTCACAAGAGTTGAGTCAAGAGGCAGAGCTGGTGCTTGAACCACAAATTCTTGGTTTCTCAGAAGCAGCTTTCATACCCAACTGTTGTAGTTGATGGACAACATGGGACATCCTTGGCCGCACTGATGGAACATGCTGGGTGCAAGCATATACAAGATCCACCACCTTTTGTATGATCCCAACCTCTGGGATGTCAGAGATGAGAGGGTCCAACAGATCAAGATAGCTATGGGACTGAACCAATGGTGTTGCCCACTCAAATATGCTCTGCCATCCCACAGAATCCACTGCTTGGGTTGGCCTGCGCCCGCTAACCAGTTCAAGCAGCAGCACTCCAAAACTATAAACAT…
Tcordifolia_42281	Shaggy-related protein kinase eta isoform X1 [Macadamia integrifolia]	XP_042520476	>Tcordifolia_42281 TACCAGGCAAGTGAGCAAACCCAATTAAACCTCCGACACCCACCACCCCCTTCCTTTATATTTTAAGCTCTTGCCTCCTGCCATTCTTGTTATCCCCAGGTCTGGGTAGACCCAGGGTTGCCAATGTCTGCTACAGCTTACTGATCAGTCACACACTAAGATTATTTTTATAAGACAATATACAGAAGGACCAAGGACAACTAGTAAACAGAGGACCAAATTTTCCGAGGCCCTTCCCACAGCCAACCTCTGTCAGTAGGTAATTTTACCAAGCTAGCAAAACCTGCTGGTAGGACCTGAATGCACAACGATCTTGCTATATTGATGATTGGGAGCGCTTGGCTTTTCCAACAAGTAGTGGAATACTATCCTTCTCTCTT…
Tcordifolia_42347	PREDICTED: CBL-interacting serine/threonine-protein kinase 9 isoform X2 [Nelumbo nucifera]	XP_010251868	>Tcordifolia_42347 AGATCATATTTCATTCCGCAAACCTACTTTGAGGATCAGTCGTTGCACGAGAATGAGCAAAAGCAGTCTTCCGGCGACCCGCACGAGGTGGGCAAGTACGAAATGGGCAAAACGCTGGGCGAGGGAAGCTTTGCAAAGGTCAAGTACGCTCGTAATGTCGAGACCGGGGACAGCGTAGCCATCAAGATCTTACACAAGGACCAGCTCCTCCGTCACAAGATGGTCGAACAGATAAAACGAGAAATTTCAACGATGAAGCTCATTAAGCATCCTAACGTCATCAAGCTTTATGAGGTCATGGCAAGCAAGACAAAGATATATATTGTACTTGAATTTGTTGATGGAGGGGAGCTCTTTGACAAAATAGTCAATAATGGGAG…
Tcordifolia_42423	Casein kinase 1-like protein 2 [Macadamia integrifolia]	XP_042496161	>Tcordifolia_42423 AGAGAGCAAAGAGAGGGCAACTAATAAAAAGTCATGCCAATACAAACTCGTAGGCGACTCTTCATTTTACCTTTGGTGTACTCAGCTTCAATTGAGAGCGCTCAGTGCTTTGGCTGTTTTTTGGGTTCTCCGTCACTTTATTTTGTTGTTTGAGAAACGGACTCCAACCAAATCCTTCCCCTCCCACCCACAAGCGACCACATTACAGCACAGCACCCCCTCAAAAACACTACTCCAAAGAGAGATGGCACTCCAATAGTGTTATATAGTACACATCAGTTTTTTTTTTCTTTTTTCCAATATACAGGAGATAATGAAAAATAGATGATTGCAAGAGTGTTGTAACAGGCAACAGTTTAGTACTGTAACCTCTCATCGCT…
Tcordifolia_42427	Shaggy-related protein kinase kappa [Telopea speciosissima]/XP_043706091	XP_043706090	>Tcordifolia_42427 TAAGTTGTTGATGGTGGAATCTCTAAATGCGCGGGTCATGGTGGCGATCTCTCCAGGAAAATAGATGCCTGGATGAGATGGAGGAAAGAATTGGATTCAATATTGAGAGCGAATACTAGAAGCTGCTATATTGACAAAGATATCTATGGCATCCACCAGTCTAGGACATGGTGATGTTGGCAGTTCAAGGACAATTAATAATTTCAAGGGCTCATCCAGTTCTGTTGACTGGCTTGGGAGAGAGATGCTTGAAATGAGATTAAGGGATAACACACTAGATCAGGATGATGACCAAGAAAGTGAACCCGATGTCATTGATGGTGTTGGTGCTGAGACAGGTCGTGTAATAGCAACTACTATTGGTGGTCGAAGAGGTCAGC…
Tcordifolia_42439	Protein kinase domain [Macleaya cordata]	OVA17557	>Tcordifolia_42439 GGGCATAAAATCTTTTGATTTTGGAAGGGGAACTTCACGAAACCACTCATGATTAAGAGCATCTTCCACCGTTATCCTCTTCTCAGGGTCATAAGTCAGAAGTTTGTTCAACAAATCAAATCCAGCATCAGAGAGGATAGGTGATCCTGTGAAAGATGTTACAGGGAATTTCTTACGCAAAAGGTTGTACGGCTGCTTAACAAAGTTGACTTTAACCCCAGGCAATTTGGAAAATCCTGGCCAAATCATCTCATTTGGCGTGCCGAGTGTTCTAAATATCTTGTCAAGCTGATCAAGTTCAGATTTCCCATTAAACAATGGCTCCTTAGATAACAGCTCAGCCATTATGCAGCCCAATGACCACATGTCAATGGCTGTTG…
Tcordifolia_42489	Casein kinase 1-like protein 3 [Macadamia integrifolia]	XP_042486625	>Tcordifolia_42489 TACAACACTTGATCCAAAAAAATTAAATTAATATAACATATACATGCAACTAAGAATCCTGAAACACGTGGGAGTACACATTGTAAAAACAGCCACCATGTAGCATTGTAACTTTATGATCTATTAACAGAAGAATGAGAAAAACACTCCACATATCATCCATGATACAGGAAACTAAAGACCACATAGACTGCTGTAAGTTAATTTTGCCAGTTAGCGCAACAGCAACCAAGCTTTGACTAGACCAATTTTTAGCATCATCCAATGTGTCTGAAGTCACCTTAAAAATTACAGTTTGTGAGCAGACATCCAGAAAGGAACTCGGCAACAATAACTTTGTAGCATATCCACAGCTTCCACATATTGTTCATGATATCTCC…
Tcordifolia_42548	Protein kinase domain [Macleaya cordata]	OVA08735	>Tcordifolia_42548 AGAAGTTAGGAAGTTTGAGCGATTCGAGGATCAAAGTTTGGTTTGTGCAGAGAAATTGGGGGAGTTATTTCCTTTTTTTGGGAGATTGGGGTTTTAAGATGTAGGAGGCAACTGGCAGGTGCGAATTGAAGTGAAGAGGGAAATTCTTTCTTAAGTGATTTGAGCGGTGGACTGGTCGAATAAAGGTTGAGAGGGAATCTTCTACTGCTTCTCCAGGGAAATGGCCACTTATGTGGATCCCCCAAATGGGATTAGGTCCCAAGGAAAGCATTACTACTCGATGTGGCAAACCTTGTTTGAGATAGATACAAAATATGTGCCAATCAAGCCCATTGGAAGAGGGGCATATGGCATTGTTTGTTCTTCTTTGAACAGAGAAA…
Tcordifolia_42568	Dak kinase [Macleaya cordata]	OVA01127	>Tcordifolia_42568 GGCTGCTGAGCAAGCAAAATCTGAAGGTTATAACATAGAGACTGTTATTGTTGGAGATGATTGTGCTCTACCGCCACGTCGAGGTACACCCGGACGAAGAGGTTTGGCTGGGACAGTTCTTGTTAATAAGGTTGCTGGTGCTGCTGCTGCTGCTGGTCTTCCTCTTGCAGATGTTGCTGCAGCAGCGAAGCGTGCATCTGAATTGGTTGGAACAATGGGTGTTGCATTGTCTGTTTGTACACTGCCAGGCCAGGTTACTTCAGACCGTTTGGGGCCTGGAAAAATGGAACTTGGTCTTGGAATTCATGGAGAGCCTGGTGCTGCTGTGGTCAGCCTCCAACCAGTGGATGTAGTTGTGTCCCTTATTCTCAAGCAAATAC…
Tcordifolia_42591	Ribokinase [Macleaya cordata]	OVA01742	>Tcordifolia_42591 TTTAATAAGAATGTTAATATTAAATCTTAATATCTAAGAAAACAAAATTACATGAAAGCAAATTTTAGCATAGACAAGTAGACAACTTTTTTTAAAATATTATCAAAACCTTTAATATTTAGTAGCATTATTTTTAACAATATCTGTTATGTTATTAAATATTTATTTTATTATAGTGGTTTGATTTTTTATCAAAGTTCCCAAGATAACTAATGGGTTATCTATCTAATCATGTATATGGCAAATAAAATTTGCAACAATAACTTTGATTGTAAGGTTAAGATCATGGAAAACAATCGTAACTTCGATGATACAAATTATTTAACTCACATATCAAGGACTCAGCTGGTGGCACATGCTGACAAGGATCTAAAGAAAAT…
Tcordifolia_42599	Serine/threonine protein kinase [Trema orientale]	PON92240	>Tcordifolia_42599 ATTTCGAAGAGGAAGCTTCGGACCTCGGTGGATATCGAGGATGTGAGGCGAGAGGTTGCGATCATGAAGCATTTGCCGAGGAATGGGAGTATTGTTTGCTTGAAGGAGGCTTGCGAGGACGACAATGCGGTTCATTTGGTGATGGAGTTGTGCGAGGGAGGTGAGCTTTTTGACCGGATCGTTGCGCGCGGTCATTACACGGAGCGAGCGGCGGCGGCAGTGACGAGAACGATCGTGGAGGTTGTTCAGCTTTGTCACAAGCATGGAGTGATCCACAGGGACTTGAAGCCGGAGAATTTTCTGTTCGCGAACAAGAAAGAGAATTCGCCCTTGAAGGCCATTGATTTCGGCTTGTCGATATTCTTCAAGCCCGGTGAAAA…
Tcordifolia_42605	Protein kinase domain [Macleaya cordata]	OVA04645	>Tcordifolia_42605 TAAGCCACTGGTATGGAACTTTGTTCAGAAAACCACATTCACTGAAAAGATGATAAGTAGTCTGAAACTCGTTGATGTCAATTTTTAGATGCAAACCAATTTGGTTTGAGGAACCATTCTGTTGCCCTGCCAAAACCATCAGGTAGAATGCTTTGGAAGCAAAACACTTTTATCAAACTCATTTGCTGTTGCACTTTGTTCAACATAGAACTCTTTACCATCTACATTGAAAGGGGATGACGATGTCTTCATTAGTGCTTGAAGTCCCTTATTACCACAACAACAAATGTACAATGGTATCACTCCTTCAGGTTAGCCGTGGCAAGTAGTCCATGATGTCCGAAAAGGAAGGTCGTTGCCACGGGTCCGTTGCCCAGCAA…
Tcordifolia_42684	Phosphatidylinositol 3-/4-kinase [Macleaya cordata]	OVA04892	>Tcordifolia_42684 AACCTCTAACACTGCACAGCTACAATACCCTGTAGGTCGAGGAAGAAAATCAGATCTACTTCTAACCAAATACAAATACCGCTCTCCCCCGCACTGTCTTTATTATTCTTCTCCTTCAGCATCACTTTGTTCACATCATCCGATGGTTAATCATATCAAAACTGACACGAAGTACCAAGTCTCTGCCTCTGCCTCTGCCCATAGCCCATGGATTTTCGGCAGGCAAACTTAGGGGTCAGCAGCTCCTGGAACGTCTCAAGGAACAATCTCCACTCCTCTTTGCTCAAATCCCCTAGGTTAACAAAGCATGCGCTAGCAGGCACTTGCTCATTTGCACTTCTCCCAGATGAGGGACCAGCCTGATATTTGCCTTCTTGTTT…
Tcordifolia_42689	Pyruvate kinase [Macleaya cordata]	OVA09875	>Tcordifolia_42689 TACCGACGTGTTCCATCAGCCCTAACCGAACTCTCTCCAGGATCTCATCTTCAAAATCCTTCCTCGCTTCTTCTTCGTTCGGTCGCATTCCTGCATCCATCTCGCGGAGGCCGATCTCCGCGATATCTTCTGATGTGGAATCATCGCCGCCTAGTGTTCTGATATCCGAGAATGGGAAAGGTGGAGTTCTTGCCCAGAGTGCGGCTAATGTGACGGACTCGAGTGCGATTGAGGTTGATGCAGTGACGGAGGCAGAGTTGAAGGAGAACGGGTTCCGTAGTACAAGAAGGACGAAGCTTATCTGCACTATCGGTCCTGCTACGTGCGGGTTTGAGCAACTTGAAGCACTTGCTGTCGGTGGAATGAATGTTGCGCGGATT…
Tcordifolia_42692	PREDICTED: serine/threonine-protein kinase rio2 isoform X2 [Nelumbo nucifera]	XP_010257739	>Tcordifolia_42692 ATAAAAATAATAACAAAACAGTAATGTTCACTTTTGTATCGCCACCCAACACAAAGACAGGAAAAACAAAAAGAACAGAAGGGCTGCAAAACTCATGTTGCAAGCTGCACAGAGCTAGCATGCAACAATTTGATAAGGGTGATGGTTGCGATCCTAACTTATGTATGTTTTCCTCTGGTGATTCAACAGTCGATAATGAGTAGATGCACATCTGCTGCTGCAAAGTGATGTTTCTGCTCTTCTGACCTTGGAAAAAAATGAGTGCCTATTTCCAGCCTGTAGTGTTGTAAGAACTTCACATTGCAATTTTATTTATCATCACCAACTTGCCAATTGCTTCTGGATTTTGGCATTTTGGGATGACTTGCCACCTTTGTCCT…
Tcordifolia_42714	Protein kinase domain [Macleaya cordata]	OVA06748	>Tcordifolia_42714 CAATATCAACCTCATCTTCACTATATATTAACTTTTGATTCCTTCGATATGTAATTGCAAACACAACATTTACACAAAGTGACTACCAGACCTTATGATTCATTCTTCTTTAGGAATCCATCTGCTCCACCAGAGGTTCTTCCTTCTTTGGTTCAGTTCATCCATGCTCTCGTTTATCGTTTTTAAGATCTTCCTCTGCAACCGAAGAACTGAAGCGAGAACATTGCGTTGAGCACTTGCCTTCTTCTTCGGCTCAAGCTCTCTAAGGTTCTGAAGCTGGGCTTCCGTGAAGCCACCGTCCTGGGCAGTTCCTGATTTTGCCATTAGCCTGATAACCCAATTTGCAGCTTCACTATAATCTTGCTGAGTAGCTCGGAAAT…
Tcordifolia_42731	Protein kinase domain [Macleaya cordata]	OVA14004	>Tcordifolia_42731 GCTGGAAGAAGGGACGACTGCTTGGAAGAGGCACATTTGGTCATGTTTATGTTGGTTTTAATAGTGAGAGTGGTGAAATGTGTGCAATGAAGGAGGTTACTCTATTTTCCGATGATGCAAAGTCAAAGGAAAGCGCAAAGCAGTTGGGGCAGGAAATTGCTTTATTGAGTCGCTTGCGGCATCAGAATATAGTCCAGTATTATGGATCAGAGACGGTTGATGACAAACTGTACATATACCTGGAATATGTATCTGGTGGATCTATTTACAAGCTTCTTCAAGACTATGGGCAGTTTGGTGAACCAGCAATACGTATTTATACTCAACAGATACTTTCTGGTCTTGCATATTTGCATGCCAAGAAAACTGTCCATAGGGAC…
Tcordifolia_42742	PREDICTED: CBL-interacting serine/threonine-protein kinase 6-like [Nelumbo nucifera]	XP_010275776	>Tcordifolia_42742 GCTTAAGCGGCAGTTTTTCTTTGAACTTCTCTTTCTTCTTTGATCGTTCGATTTGTTTCTTTGTTGAAGAAGAGAGATCCTGCACGGGAATGCAGCAAGATGATAGAAGCATCGCATAGAAGAGATTTTAGAAGAAGGAACGCTATTCCTGATTTAGGAGCACGAGCCAAGACGAACATCGGCGGCAGGAATTGTCACCGAAAACACGTTGAGGACGGGTAGATAATTATTTCTTCTTTTTCTTCTTGATTCTAAGGTTTGATTTCTTTATCTGAAGGAGAAGAATTAGAAGAAGGAGATAGAGGAGGAGGAATAGTAGGTAATGGTAGCGAAGATGTTGGAGAGAATTAGAAGCGATTGTGGTTCAAACGTGCTCCACG…
Tcordifolia_42777	Phosphoglycerate kinase, chloroplastic [Telopea speciosissima]	XP_043690148	>Tcordifolia_42777 TAATTCAAAGATAAGGCTACAGCACAGAAGATGATGACACCAAAACAAAGACCAATCACAACTTGAAAAATGAGGCCTCAACTTACAAAGGCATTACATCTCCTACCTTGACGTTCTCTCCCATACAAACAGGTGATTAACATTACAAATAGGGATAGAAAATAACTAAGAACTCATGTATTCATGTCATGCATAAATGATGCCTTACACAGGGACTGGTGTGGCTTCATCAAGGGCAAGCACACCAGGAAGCTCTTTACCTTCCAACAACTCCAAACTCGCACCACCACCAGTGGAAATGTGGCTCATTACATCAGCTACTCCCACTTTCTCCACAGCTGCAACTGAGTCTCCACCTCCTATGATTGTTGTCACACCCT…
Tcordifolia_42844	Mitogen-activated protein kinase kinase kinase 3-like isoform X2 [Telopea speciosissima]	XP_043720123	>Tcordifolia_42844 TATGATGAAGGGCTTCTTCTAACATCAATCAACCTTAAAGATTATCTTCTTCTTGGTGATCCACCAGGTGTTTGCGCTTTGAGTTGTGGGATATCCGCCCATTGATCATGAGGAAGATGTGTGTATTGCCTCGTTGAAAATATCAAATTAGCATTGTTTGAACTGTAATTACCTTGTCCTGTTAACATATAGGATGCATGAGGAGGAGATAGAAAACAACTTCGGTGTGAAGGTCCATACTGTCGCAATGGACTTGAACAAGGTGACACGGGTAAGGAGAAGTTCAACCTAGGATTATCCCTTGGGTTCTCGGCCATGGCTCTTAAAGTTTTGGCTGCTTGTCTCGCCCTATTATCTCCATCCCGATGATTAATATTCGC…
Tcordifolia_42848	Protein kinase domain [Macleaya cordata]	OVA13790	>Tcordifolia_42848 GCGCAGGATGTGGGCAGATCAGTATCATTAAGGAGTCACATTATATTTTGATTTTTTTGGGCTTTTAGAGATGTTATCAGGAGGATCGTGCATAACAACAGATTATATAGCAATTGATTGATTTAGCATTGTTATTTATTTATTTATTTATTTAGTTTTTTTTTTTTTTTTGGTTGGTTATTGTTTTGAAAACCCATTGATCACAAGAAATTCCCCAAGATTGAGAAGGCAAATTGAGGTTTCCTGGCTCTTTGCTTTGTAACAATCAAGAGCTTTGTTTGTTGTACAAAGGGAAGGCCCATTGACAAGTAAAGACACTATAAACACATTTTTTGTAAATCTTAGCAACAGATGGACGATGAAGACCATCAAGCAGCCAA…
Tcordifolia_42870	Receptor-like protein kinase HSL1 isoform X1 [Camellia sinensis]	XP_028099638	>Tcordifolia_42870 TTAATTTACAGTATGTTTTTGCCAAACTAACTTACGCCTCCTCTCTTCCTTACACAGTCATATTCTCTCCAAATCTCACAATCCCATGCTTCTCGGGCGACCAAAGCACTTGAACTTGAAAACAAAAAACTGATTTGAGAAGCTATAGCTTTATAGTTTCCATCACCGATTCCACAATCTTTTCATCAAACCAAAACCCCATTTCAAAGCTCACATCACGCTTCCCTGATCGGAGGTGTCTTCAACGTAATACGGAGATAGCTTCCCATCTTTCTTTCCGATCTTGGGATTGTTCTCTGCACTCACTTCTTGCAGCAACTTCACCACTTTCCGCATGGATGGCCGGTTGATGGGAAGAGGACTAGTGCAGAGCAAACCAA…
Tcordifolia_42884	Pyruvate kinase [Macleaya cordata]	OVA07857	>Tcordifolia_42884 TTAAGAGAGAGTTTCGTCTGATACAAAAGAAATACAGCTGAATGTCCCACGTGATAAATAAAGATAGAATACATTACCACAGCCCTAAACTAAAGAGGAAAGCAGAAGAAGAAAGCAATTGGTGTAAATGTCTTCATCTCCTGCCGTATAAACCGAGCTTAAACTTTCCTGACCTGAATGTTGTGGGTGGATTGGAGCCGCCAGATGGGCTGTCTACCGCTTTGGACCAGAGCAACCTCCTCCCCTTCCTTCACCATCCCTTGTTTCTGCAAGAGGGATAAGGCTTTCTTAAAGGTATCTTCTGCATCATCAGAAAAGTGCATGAATATGGGGCACACCCCCTGGTACAAGGCCAGCCTCTGTCTTACTCTTTCATCATC…
Tcordifolia_42887	Protein kinase domain [Macleaya cordata]	OVA11320	>Tcordifolia_42887 GGCCTGTAATCAAGTTCAGGATGTCAGACTTTGTGATCTGCGATCGTGTCAGCATCGGGCTTGGTGGAAGAGTAAGTTGTTAATTCTTTTTGTTGCAAATGTTTCTGTGGTTTGAATGCTGATTTGAGATCGTTTGCAGGGAGATGAGGTGGTTTTCGAGGCTATGGTGAAGGATTCTCTCAGGTCCATTTCATATTCTCTGATCATTGAAAAACAAAAATTGTAGCGTTTTTTCTTACCTTTTTGTATTTTTCATAGAATTGGGATTTGAAAGTTTGGAGATTAACGGCATTGTGATTGCAGTCCTTTGTATAATTCACGAGTTGTGCTTCGACAATTTACTAGTTCTCAAGCGAAGCGTAGAGGAAGGCGAGCCTTGG…
Tcordifolia_42898	Receptor-like protein kinase [Actinidia chinensis var. chinensis]	PSS31814	>Tcordifolia_42898 GCGGCGAAGCCTCAGAATCTTCTCAATTAAAATGACGTTTTTATCCTCAACAACTGTGTCAATGGCTAGGAGCCTCTATTTCTTTATAATAACTACGACTCTCTCTCTTCTCCTTTTCCCGCCTTCTTCAACGGCTTTAGCGAGGGAAGCCCAAGCTCTCCTTGAGTTTAAATCACAACTAAAGGACCCATTGAACTACCTTGAGAGCTGGAAAGCAGAATCAAAAGAAGCTCCCTGTGATTTTGTTGGAATCAAATGTGACCCAATTTCTCATCAGGTCACTGAAATCTTCATCGACAACCAATCTCTTTCAGGCAATTTATCATCTTCAATCTCCGTTCTCAAGAGCTTAACGTCTCTTGTCATCACATCAAATCTCA…
Tcordifolia_42929	PREDICTED: rust resistance kinase Lr10-like isoform X1 [Nelumbo nucifera]	XP_010275238	>Tcordifolia_42929 GCATGTTGATTTTTGTTACTGATCACCAGTACTTCAGCAAAGTAACTTGCTTCCTAACTACAGGCTTTAGTTAGGACCAGTGAGAGGTCCTTTTGGTAGAAATTACAAACAGCAAATTGTAATGCAAGATGAGAATTGATCACTCTAGTTCATCTTGTTCAGAAATGACTGATAGCGCCTGATGGGCAGGTTTATCATTGATATTCCCAGTGTTCTTCTTCACTGTTGCTGTGGAACCAAATGGACTTGGTGGGATGACCAAGCTCTCGGTTTCTCCTTCTAACATTTGAACCACAGTTTTCATTGAGGGACGATCAACTGGATACCACTGAATGCACCAAAGCCCCACAATCGTTAATTTTCTCGCTATCTTCTCATCC…
Tcordifolia_42932	Probable leucine-rich repeat receptor-like protein kinase At5g49770 [Camellia sinensis]	XP_028081351	>Tcordifolia_42932 AAAGCATTTTCATTTCAACAAGAACCAGCTTTCAGGTTCCATCCCCAGTACGCTTTTCAGCTCTAAGATGGTGCTGATACACATCCTATTTGATGGAAACCAGTTAACTGGCGAAATCCCTGATTCAATTGGGCTTATTAAGCCACTTGAGGTTCTCCGACTTGATAGGAATTCCCTTCGTGGGAAAGTTCCTTCAACCTTAAATAATCTTACAAGTCTAAGTGAGCTCCATCTCGCAAACAATCAGTTGAATGGTCCAATACCAAATTTAACAGGGATGAACTCCCTCAATTATGTGGATTTGAGCAACAACTCCTTTGATCCTTCAGAAGCTCCCGCATGGTTCTCAACCATCCAATCTCTAACAACATTGGTGATTG…
Tcordifolia_42981	PREDICTED: rust resistance kinase Lr10 isoform X1 [Vitis vinifera]	XP_019073384	>Tcordifolia_42981 ATACACTTATATAAACATTTGTAAAAATAAGATACAATATTAATTAGAGGAATGCCTCATGCTCCATTCATCAACATTAATTCCTTTGTTTTTCTCTCTTCATACACTAACACACCAAATGGATAGGAATAGACTATCTAGGACTTAATCAACAGATAGTTTCAAGTAATTGATAGTATCTCTGACTCATTACCTACTGATGAAGGTTCAGAAGGATCTGCAGTACTACTGGTTGGTGTATTGTCATTATTTAATGGCGTATTTTCTTGGGGAATCAAGAAGGGCTTCGGTGCAAGTTGCAAGAGCTCAACAGGCCCTTCTAGCATCTCAATCACTTTTCCCATAGAAGGACGATCTATAGGATTCATTTGTATGCACCA…
Tcordifolia_43001	PREDICTED: probable serine/threonine-protein kinase WNK4 [Nelumbo nucifera]	XP_010253119	>Tcordifolia_43001 CAGGATTGACTACTCAAGACTCTTCTGGCTCCTCTTTGGCGTCTTCTCTTACGAAAACCACGAAGGGAAGCCTCGGATCTAGCACTAGTGCTGCTACTACTGCTGCTGCTTGCTCGCTACCTGCTTCATCCATCTCTCCATACCCACTTAATTTACTTAATTACTCTTGCGTTTTACCATAGTTTCTTTAGAAAGATAGACACAGAGATCACTGGCTGCGCGATAGAAGGATAGAAGGACAGAAAGAAAAGAAAAGGCTTCTGCTGCTTCTATGGCGAAATTGGATTATGGGTACATCGAAACCGATCCTTCTGGTCGGTATGGTCGCTTCAAAGAAGTACTGGGAAAGGGTGCAATGAAGACGGTGTACAGAGCGTTCG…
Tcordifolia_43029	Protein kinase domain [Macleaya cordata]	OVA04186	>Tcordifolia_43029 GCTGCTCTAACTTCTTATACCTTCTCTAGCTATAGCACCAGTTATATTACAAAAGGAAATAACCTTCCCCCACACGAAAATCTGCAGACCCTCTACAAGGACTACTACTTTAATTTACAAGCTAAAAAAAAAAAGAGCAAGCAAATCTTAAATCTAAATGGGTCTTCATTTAAATCTGTCCACAGATGAAAGAAACTTATTTCATTTACGGGCTTTGTTTAGGCTTCTCATTTGTACTGTAATCCAAGAACTTCTTACGCCCAGAATCGCTTTTATCTATACTGATCATCCTCAGTTGGCAAGGCTCAGCATCCTCCAGCATTTGAACCACAGCTCTCATGGAAGGTCTAAGTGCCGGCAATCTAGCAGTGCAAAGCACA…
Tcordifolia_43057	Receptor protein kinase TMK1-like [Telopea speciosissima]	XP_043716261	>Tcordifolia_43057 CTTTCTGAGCTCTATAATCTGGGTCTTCAGAGAAACCAATTCACCGGAAGGTTGCCAACGTTTAATGGTTTGTCTCGGTTAAGGTATGCATACTTGGGCTATAATCGATTTGACACTATCCCTTCTGATTTTTTCGAAGGGCTTGGTGATCTTCAGGTTTTATCTTTGGATGAGAATCCGTTGAACATCACTGCTGGCTGGTCGCTTCCTCCTGAATTGCAGAATTCTGCTCAGTTAACTAATCTTACTTTGATGAAATGTAATTTGGTAGGCCCTATACCTGATTTCTTAGGGAACCTGTCTTCTTTGGCAGTCTTGAAATTATCCTACAATAAACTTTCTGGAGGAATTCCAGCAAGTTTTAAGCAGTTGGCGTTGCA…

## Sheet: HSPs
Supplementary Table 8. Transcripts belongs to Heat Shock Proteins gene family
Transcript_Id	Transcript_annotation	Accession	Transcript_sequence
Tcordifolia_540	Heat shock protein cpn60, partial [Dahlia pinnata]	AZO93067	>Tcordifolia_540 GCGTATTATTAATGAGCCCACGGCTGCTGCCATTGCATATGGACTTGATAAGAAGGCAAGTAGTGCCGGTGAGAAGAATGTACTTATCTTCGATCTTGGTGGTGGCACATTCGATGTCTCCTTGTTGACGATCGAGGAAGGTATCTTTGAGGTCAAGGCCACCGCTGGAGACACCCATCTTGGTGGTGAGGACTTCGACAACAGAATGGTGAACCACTTCGTCCAGGAGTTCAAGAGGAAGCACAAGAAGGATATCACTGGGAATGCTAGGGCACTAAGGAGATTAAGGACATCTTGCGAGAGAGCGAAGAGGACTCTTTCATCTACTGCTCAGACCACCATTGAAATCGATTCATTGTATGAGGGCATTGACTTCTACTCT…
Tcordifolia_13105	Small heat shock protein, chloroplastic [Elaeis guineensis]/XP_010917313	XP_010917312	>Tcordifolia_13105 CTATGGATGAAACTAGAGATGCCTGGACTGGACAAAGACGACGTGAAGGTGTCGGTGGAGCAGAACACGCTGATCATCAGAGGAGAAGCGAAGAAGGAGCCTGATGAAGAGGAGGAGGAAGGGGAGAGGAGCAGGCGACGGTACAGCAGCAGAATCGATCTTCCTCCCAATCTATACAAGATCGAGGAGATCAAGGCAGAGATGAAGAACGGGGTGCTGAGAGTGATCGTTCCCAAAGTGAAGCCTGAAGAGAGGAAGGACGTTTTACCAAGTTAAGGTTGAATG
Tcordifolia_14800	Heat shock 70 kDa protein 16-like [Papaver somniferum]/XP_026392616	XP_026392615	>Tcordifolia_14800 GGTCAATCAATTCCAAGTTCAAATTTCTTACACTTCACCGAAATAAGACATTTCATCTGGAAGCATTTTATATTGATCAGAGTGAATTGCCATCCAGCTTTCCTCAGAAATTTAGCTGTTTCACGATTGGCCCTTTCCAAGTTTCTGATTCTAAAAAAGCTAAAGTCAAAGTCAAAGTGCAATTAAATCTTCATGGGATTGTCTCTGTGGATTCAGCCTGGTTGTTGGAAGACCCAGTAGATGACAATGGAAAAATGGATTTGGATTCAAATTTAGACAGAGTGGAGGCCTCAAATCCTTCTGGAGCTTCTCCTGACACAGTGCTAAATCATGCTGAAGAGGG
Tcordifolia_15980	Heat shock protein, mitochondrial-like protein [Cinnamomum micranthum f. kanehirae]	RWR82889	>Tcordifolia_15980 GAGACAAGATTCCTGCTGAGGTTGCATCAGAGATTGAGTCGTCTGTTGCTGATTTAAGAGCAGCAATGGCTGGGGATAACGTGGACGAGATCAAATCCAAGCTTGATGCAGCAAACAAGGCTGTCTCGAAGATTGGGCAGCATATGTCAGGTAATGCTGGCGGGTCTTCCTCTGCTGGTGGTTCACAGGGAGGCGAACAAGCTTCCGAGGCTGACTATGAGGAGGTGAGGAAGTAGGTGTGAGAAACGATACTGCTAGTATTTAATCAGCGACATTCTTTTGGAGAAAGTTCACTATAATATTGCTTCTCATTTTTGACATTTATACAAAGAGATTTTGTGTTGGTTACGTTGTATTGCCTGTTCAAAAGAGAAG
Tcordifolia_17422	Putative heat shock cognate protein, partial [Hordeum vulgare subsp. vulgare]	CAA10980	>Tcordifolia_17422 AATTTGGTATCACGCTTAAAAAGATAAATTCGATCCTACGAACAAGAAAAGTGATATTTAACCACAAAAGAAAGAACCGCCATCTTTATGCGATTTAGTCCACTTCTTCGATCTTAGGGCCAGCACCACTGCCTCCCGCCGGCGCCGCATCGTCGTCCATGGGCGCACCCATGTCAGCGCCAGCTCCCTGGTACATCTTCGCGATAATTGGGTTGCAAATGCTCTCCAGCTCCTTCACTTCTGTCCAGTTGTCTTGTCCTCGGCAGATACATTCAAGATACCATTGGCATCTATGTCGAAGCAGACAGTAATTTGAGGGACACCACGAGGTGCTGGAGGAATTCCAGAAAGCTCAAATTTACCCAACAAGTTGTTGTCTC…
Tcordifolia_19208	22.0 kDa class IV heat shock protein [Elaeis guineensis]	XP_010912722	>Tcordifolia_19208 AGGAGAGCAGTGGCATCGCGTGGAACGATCTTATGGAAAGTTTTGGAGACAGTTTCGATTGCCGGATAACGTGGATTTAGATAGAGTGGAAGCGAAGCTTGAAGATGGAGTGCTTAGCATCTTCTTGGGTAAGCTGTCGCCTGACAAAATCAAAGGTCCCAAGGTTGTGAGTATTGGTGGTGGGCGTGCAGAGCAGGGTAAGCTTGGTCATGACTCCACCCAAATCAAACAAGAGCTGTGAAGTAAATTACAGGCGTTTGGCTCTTAACTAATGCTTAAACAATTGGCTAGTTACTGTGTTGTGTGTGGGTGCTGAGCTTGAGTTCTCTTTGCTTGTTGAACAACATAAGATACAATAGTATGGGTGGTGCTAACTAAGA…
Tcordifolia_23109	Heat shock protein 90, partial [Camellia sinensis]	AEC11021	>Tcordifolia_23109 ACAAGCGGCTTCTTTCTCTGCTTATTTCCCCCGAGTTTCGATCTTGGCGGAGGCATCTCTTTGCGCTAAGCAATGGCGGAAACAGAGACGTTCGCTTTCCAAGCTGAGATCAATCAGCTTCTGAGTCTGATCATCAATACTTTCTACAGCAACAAGGAGATTTTTCTCCGGGAACTCATCAGCAATGCTTCTGACGCCTTGGACAAGATTCGTTTTGAGAGCTTGACTGACAAAAGCAAGCTTGATGCTCAACCAGAGCTCTTTATCCATATTATTCCTGATAAGACAAACAATAGTCTCTCAATCATTGACAGTGGTATTGGCATGACAAAATCCGATCTGGTGAACAATCTCGGTACCATTGCAAGGTCTGGAACGAA…
Tcordifolia_23211	Heat shock protein [Stylosanthes hamata]	ABV23278	>Tcordifolia_23211 TCCTTCAACTCTTCTTTCTTCTTTTTCTCATCTTCACTTTCATCCAATTTAAGCCCTTCTTTGGTTGCAGAGACCAGCTTTTTCCCCTCAAATTCCTTCAGCTGACCAACAGCATATTCATCAATGGCATCAACCATGAACAGGACTTCATAACCCTTTTTCTTTAACTTCTCAAGGAAGGGAGAGTTCTCAACAGCCTTCTTGCTCTCACCAGTAATATAATAGATATCACTCTGGCCCTCCTTCATCCTAGTCACATAATCCTTCAAACTTGTCATTTCATCCCCACTCTTGGTGGAATGATACCTCAGCAATTCGGCCAGTTTTGATTTGTTTTGGGAATCCTCATGGATGCCAAGCTTGAGATTCTTGGAGAAGGC…
Tcordifolia_23380	22.0 kDa class IV heat shock protein isoform X2 [Ricinus communis]	XP_015575066	>Tcordifolia_23380 AGGAGGGGGGTCTTCTTCACGACTGAGTTATCGCTTAAGTTCAAACTCTTCAGCAATAAGCCTCTGAATACCGAAGATCCAAAGCAGCACAACATCATTCGTACGTGCAGCACACACAGAAACAAACAAGAGGATGATGATGAATAACATGAACACCAGCTTATTCTTCATCACCTGCGCTTTAGCTTTAGTAACAATAGGGGTACAAAGCTCTCTCCTCCCATTCTTGGACCGTCGGCAAACGCCCATTAATAGTATTGAGCTCTCTGACCTGTGGCGTGACCCATTTCGGATTCTGGAGCAGATCCCCTTTGGGGTGGAGAGAGATGACGTGGACCTGATAGCTCCGGCAAGGGTGGACTGGAAGGAGACGGCGGAGG…
Tcordifolia_23537	17.3 kDa class I heat shock protein-like [Prosopis alba]	XP_028760763	>Tcordifolia_23537 TTAATACTCAACAAAACATGTCGCTCATTCCCACCTTCTATGGCACCGGAAGCTTGTTCGACGACTTCCCTTTATGGGACCCATTCCGTTCGACCGAATCATCGACAATTGTGATTGCCCGGATTGACTGGAAAGAGACTCCTGAGGCTCATGTGATAAAGGCCGACCTTCCGGGTTTGAAGAAAGAAGAGGTGAAGGTGGAAGTTGAAGAAGGAGGAGTTCTGCAGATAAGCGGGGAGAGAAAGGCGGAGAAAGAAGACAAGAATGACAAGTGGCATCGCATCGAAAGGAGCATCGGGAAGTTCCTCAGGAGGTTCCGGTTACCGCACAACGCCAAGGCTAATGAAGTGAAGGCTTCCATGGAGAACGGAGTTCTCACC…
Tcordifolia_24899	Heat shock protein [Thalictrum thalictroides]	KAF5182523	>Tcordifolia_24899 CCATTGAACCTGGGGATAAGGGCAGATGGAAATACTTTTGTGCCAATCATACATAGAAACACAGCGATTCCAGCAAGGAAGAGTTATGGTTCACGACTGCTCATGACAACCAAACTGAGGCACTGGTTGTGGTGTATGAAGGTGAAGGAAAGGTGGTAGAAGAAACACATCTTCTAGGGTATTTCAAGATAGTTGGGATACCACCAGCGGCTAAAGGGAGTGCAGATATCAGTGTGTGTGTTGATATCGATGCCTCCAACTCTCTTAGAGTGTATGCTGGAGTTGCATTGCCTGGGACCCAACAACCTTTGTTGCCTTATTATGAAGTTAGAATGCCTACTGTGGACGATGGCCATGGATGGTGTGCAGAAGCTCTGATG…
Tcordifolia_27253	Heat shock protein Hsp90 [Corchorus capsularis]	OMO83795	>Tcordifolia_27253 GTCTCTGCAACCAAGGAAGGGCTTAAACTGGATGAAAGTGAAGATGAGAAAAAGAAGAAAGAAGAGCTGAAGGAGAAATTTGAGGGTCTCTGCAAGGTGATTAAGGATGTCCTAGGGGACAAGGTGGAGAAGGTTGTTGTGTCTGATCGTGTGGTGGACTCGCCTTGCTGTTTGGTAACTGGGGAGTATGGATGGACTGCTAATATGGAAAGGATCATGAAGGCTCAAGCTCTGAAAGATTCAAGTATGGCTGGTTACATGGCAAGCAAGAAGACAATGGAAATTAACCCGGAGAATCCCATCATGGAGGAACTCAGGAAGAGAGCTGATGCAGACAAAAATGACAAATCAGTTAAAGACCTAGTCTTGCTGCTGTTTGA…
Tcordifolia_27601	Heat shock 70 kDa protein 14, partial [Ananas comosus]	OAY69777	>Tcordifolia_27601 TTGGTTGCAATTTCTCGCTCTTAGGATAGAATAAGTGTAGCTGTGCTGGTTTAATTCTAGTGATAATGAGTGTTGTTGGTTTTGATTTGGGAAATGAGAATTGCATTGTTGCCGTTGCACGGCAACGAGGGATTGATGTGGTTCTAAATGATGAGTCGAAGAGGGAGACTCCGGCTGTTGTGTCATTTGGTGAGAAGCAGCGGTTTGTCGGAACCGCTGGAGCTGCTTCTCTTATGATGAATCCCAAGAACTCTGTTTCTCAGATAAAGCGATTGATTGGTCGGAAATTTTCTGACCCTGAGCTTCAAAGAGATCTCAAATACTTGCCTTTTTTGGTGACGGAAGGACCTGATGGTTATCCATTGGTTCATGTGCGCTAC…
Tcordifolia_28617	Heat shock protein 83-like [Zingiber officinale]/KAG6502434	XP_042392319	>Tcordifolia_28617 TTCTCAGCAATCTCCTGGAACATCTCAATGCATTTCTTCACCAAGTTCTTCCTGATCACTTTGAGAATTTTGTTCTGTTGGAGCATTTCACGGGAGATGTTAAGTGGAAGATCATCAGAATCAACAACACCTTTGACAAATCCAAGGTACTCTGGGATGAGTTCCTCGCAATTGTCCATAATGAACACCCTGCGGACGTAGAGCTTGATGTTGTTCATCTTCTTTCTGGTGTCGAACAGATCAAATGGAGCTCTCTTTGGAACAAAGAGAATAGCTTTGAATTCGAGCTGGCCTTCCACAGAGAAATGCTTTACTGCAAGAGGATCTTCCCAGTCATTGGTTAAGCTCTTGTAGAATGAAGCATATTCCTCCTTGGTGAT…
Tcordifolia_28836	15.7 kDa heat shock protein, peroxisomal [Telopea speciosissima]	XP_043704008	>Tcordifolia_28836 TGTTCATCTATTACAACACAAAATCAGCATTTTATGTAACACAAGACTATGTTTGCATATAGAATAAGAAAGTTACAATTCAGAGCTTGGAAGGTGAGGAGATGCTAATGGGTCGGAGTTTGGAGGATTTGGAAGCAGATTCTTTGGGAACAATGACAGTGAGAACACCATCTTCGATTTTAGCTTTAATCTCATCCAAATTCACATTCTCAGGCAACCTAATAACTCTATTGAACTCTCCTTTAATAGCACCTCTTTCAGAGACATGCCAAATAGCATCTTTAACTGATGGGTCTTCTTTCTTTACTTCTCCTCTTATGTGTAAAACCTTTCCTCCTTCTTCAACTTGCATCTTCAGCTCGTCCTTTGAATACCCTGGA…
Tcordifolia_32951	70 kDa heat shock protein, partial [Solanum nigrum]	AEA86324	>Tcordifolia_32951 ATCTGATGATGGTGCACTCTCATTGCTGTTTTCACCACCTTGAGCTTGAGGTTCTGTGCTCTGGGATGGAGATTTTGGTGGGTCTTGAGTGACTGGCTTGGCTGGCTTGGGTTTGGTCATTATTGGCCTGCACAACCTGTCAAGAGTTTCTGCCTTTCTTTTCAGATCAGCAACCAACAGCACTGGGGCAACATACTTGGGCAGTGGTTCCTGCTGTTTCATCTTTTCTCTCAACCATGCCTCTGCCTCTACACACTCATTAATCACCTTTTGTTTTCGTCCATCTCAATATGATCAAATTTGGGATCATTTGACATGGCTGCATCTCTGAAACTACGGATACAATAAAGAAGCTGCTCAACAGCTGATCCACGTTCAAG…
Tcordifolia_34143	PREDICTED: LOW QUALITY PROTEIN: small heat shock protein, chloroplastic [Nelumbo nucifera]	XP_019053538	>Tcordifolia_34143 TCTTTCACCTTCGGGACCATGACCTTCAACACACCATTCTTCATCTCTGCCTTAATCCGATCCAACTTGTAAAGCTTCGGTGGGAGATCGATCCTGCTGCTGTACCTTCTCGGACTCTGCTCCTCCTCCGATTCTTTCTCGCCTTCTCCTCTGATCGTCAACGTATTTTCCTCCACCGATACCTTCACATTCTCTTTCCCCAGGCCAGGCATGTCAATTCTCAGATACAATCCGTTCGCATCCTCCTTAGCGTCCCATCCACGCCGCACTCCAGCGCCGATTCCTCGCGACGCATTCAAGAAAGGATTTTCCATGATCTGATCCATCATGTTCATTACCTGACTCAAGCTCCTCGTTGGATTGAATGGATCAAAAACATA…
Tcordifolia_34706	Heat shock protein 70 family [Macleaya cordata]	OVA05464	>Tcordifolia_34706 GGAAGTTCAAATGAAGAAGGTGGTTCGAAATGTTGTGCTAACCATACCAGTCTCGTTTAGCCGGTTTCAACTGACCCGAATTGAGCGAGCCTGTGCCATGGCTGGTCTACATGTTCTCCGGTTAATGCCTGAACCAACGGCTGTGGCACTTCTCTATGCTCAGCAGCAGCAACAAGTTGTACATGAGAACATGGGGAGTGGGAGTGAGAAGATAGCACTTATTTTCACTATGGGTGCAGGTTATTGTGATGTTTGTGTTACTGCTACTGCTGGAGGAGTTTCACAGATCAGAGCCTTGTCAGGTAGCGCAATTGGGGGCGAAGATATACTTCAGAATTTGATGCATCATCTGGTGCCAAACATGGATAGCCTCTATTCAA…
Tcordifolia_34732	Heat shock protein [Thalictrum thalictroides]	KAF5199643	>Tcordifolia_34732 AATTTCTCCTTCTTGATCATCATTTCCCTCATCCGCTTCATCAAAGCTCGCATCTTTTGGAACCGTCACAATCAATTCCCCATCAACGTAGACGGCACTCGCCATCTCCGGCCTCGTCGATGCCGGAAGTCGAAACCGCCACAAATCAAGTTCAAGTTCATCCATATTCAATTCAAGAACATTACTTCCTCTGATCACAATCTTCGTAACACCCGGATAAATCTCAATTGTGTGAGTTCGGACATCGTCGCCTACATCGTCCGTCGTAACCGTAAATCGAAACTCATCAGGATTTTCTTCAACGAAGACGTCTGTATCTGAGTGAAACGGAAGCTCCAACACCTTGTTGAATATGTGCGGAAGCCTCCGGAGTTTCTTTT…
Tcordifolia_37782	Small heat shock protein [Actinidia chinensis var. chinensis]	PSS32961	>Tcordifolia_37782 TTTCTCGCTTACGCAATTTACATTTACTGTACTAAACAACAAACTGATCACATCAACCCGATCGCACATCCCCGTTAGACTTATTAAATATTAATGCGCACAATCGAAAACCATTACTGGATATCAACGTCGATCACCTTCCGTTCGACTTTAATCTTCGGAACAGAGACGAAAAGGACGCCGTTCTTGAGCTCCGCCTTCACCTTGTCCTTCTCGCAGTTATCCGGCAATCGGAGTCTCGTGTCGTAGGAGCTATAGCTCTGGCTCGACCACTCGTCTCCGCCACTCGCTTCTTCGTTCTTTTTGCTCTCGCCTTTAATGACCAGAACGTCGTCCTCGATCAACACTTTCACTTCGTCTTTGGACAGACCTGGCATGTC…
Tcordifolia_38628	Heat shock protein 82 [Ziziphus jujuba]	XP_015896451	>Tcordifolia_38628 GCAGCAATCTGGCAAATACCGGACTTTGAGTCATGCCGGTGGCCTTTGGTGAGGTAGGCTTTGGGCCAAACAACCTCTCTGCATTACCCATTTTCTTTCACTTGAAGTTTTTTTTTTCAATATGCAACCCTCGGGCCGTATATTGATCGTAACAGAATAGAAGAAACAAAACTAAGACCCATCACCAACAATGACTAGTTAACCAAACACTAAATCGATCGAACCGACACTTCTTACATACACGCACACACACAACACAAACTCAGGCTATTCACAAATTCCTTTTTCATTTGACCACGAATTCCTCTTTCTCTTAATCAACCTCCTCCATCTTGCTTTCCACGTTCCCATCTTCTTCTAGTGCTGGCATGTCAGTGTCT…
Tcordifolia_39503	Heat shock 70 kDa protein [Striga asiatica]	GER31559	>Tcordifolia_39503 GGAACGCCTTGATTTGCTAAAATCTATTGGTGACCCAATATTTTTTAGATTTAGTGAACTTACAGCAAGGCCGGCAGCATCCGATCATGCTCGAAGATACCTTACAGAGCTTCAGCAGATTGTAAGTGATTGGGAGAAAAAGAAATCTTGGCTTCCTAGAGCTAGAATTGACGAGGTCATGAGTGAAGCTGACAGAGTCAAGAGTTGGCTGGAGCAAAAGGAGGAAGAACAAAAGAAGACGTCAGAAGATAGTGCACCTGCTTTTACATCTGAGGAAGTATACCTGAAAATATTTGATCTACAGGACAAGGTATCGAGCGTTGATAAGATCCCTAAACCTAAACCAAAAGTTGAGAAGCATCCAAAGAACGAGACTGTGG…
Tcordifolia_39606	Heat shock 70 kDa protein [Spatholobus suberectus]	TKY59419	>Tcordifolia_39606 TTCACCCAAGCTCTTCTCTATGCTATAGATGGTTGTATCAGCACTGTTCTTGATATCGATCAGAGCCTTCCTTTCCTGATCTTTCTGGGCGTGTAATTCAGCCTCTTTAACCATCTTGTCAATCTCATCATCAGATAATCCTCCTGATGATCTAATGGTAATCTGCTGCTCTTTTCCTGTGGCTTTATCTTTTGCGGAAACGGTTACAATCCCATTTGCATCTATGTCAAAAGTGACCTCAATTTGTGGCATGCCTCGTGGGAGCAGGAGGTATACCCACCAGTTCAAACTCACCCAATAGTTTGTTATCTGCAGCCATTTCACGCTCACCTTGCAATACACGCACTCCCACCTGAGTCTGGTTATCAGCAGCTGTTGAG…
Tcordifolia_42128	Heat shock protein DnaJ [Macleaya cordata]	OVA11192	>Tcordifolia_42128 TTATCGAACGTTCGAGAATCCAGAAACTCCCGACATCGGAATCCAAATAGAAAACTCGAGAAAGCACCATTATTGATTTCGTCTTCCTCTGATTTTTTTCTATTTTTCCGTTGTATCAAATTAGGGTTTCATTCTTGAGCATCAAAGTGCGAACTTGAACTCCAATGGTTCGCTCCAATGGCGCCAAACTCGCTTACTGGCTGGCAAGAAGGTCTCTTGGTTCCACAATCCTCGAAGATTCGTCGACGACTCTCCTGGAGAATTCATTGAACAGAGGAAGTTGTCGGGGGTTTGTAACGGGAACTTCCAGCTCTTCGACGATTTCCAGATATATCAATCTGGACAATGTGAAGCAGAGAAATAAAGTTTTTTTGAATCAA…
Tcordifolia_42419	Heat shock protein Hsp90 family [Macleaya cordata]	OVA10626	>Tcordifolia_42419 CCAATATATATGTGGCAAGAAAAGGGATTAACCAAAGAGATTGAGGTTGATGAGGACCCAGCTGAAGCTGCAGAGAAAAAGAAGAAGACAAAGACTATTGTTGAGAAGTACTGGGATTGGGAGCTGACTAATGAAACTAAACCTATTTGGCTTCGAAATCCAAAGGAAGTCACTACTGAAGAATATAATGAATTCTATAAAAAGACTTTCAATGAGTACTTGGATCCTTTGGCTTCTTCACACTTCACCACAGAGGGTGAGGTTGAGTTCAGGTCGATACTCTTTGTACCAGCAGTGGCTCCATCAGGAAAAGATGATATTGTAAATCCAAAGACAAAGAACATAAAGCTTTATGTTAAAAGAGTGTTCATTTCAGATGA…
Tcordifolia_42532	DNAJ heat shock family protein [Theobroma cacao]	EOX92068	>Tcordifolia_42532 CCTCACAACCCGCGGCTCTGCAACTCAACCAGCAAAAAGAAAGAAAGAGCGCTGCCCACTACACAACAGAAAGCTGTCACCAGAAGGACTTACTCATAAACCCAAATATCTCCAATTATAAAATATTTGATGGCCATTATACCTTTTGGAAGCACATGGGTAGCTCAGTGGGGAGGTCATCCACAAATATTTTTAAGACCCTCCTTTAGGAATAGCATGCATACTTCTCAGTATGGGATAAGAAGCCTGGCATCATCAAATTCAAGCTTTCTATCTCATGATTCCTTCCATTCCTTGTTTAATGTGAGGTCATCCCAAAATCAACGTCACCAGAGGGGAGCACGGTTTGTTGTTAGAGCTGATAATGATTACTATTCTGT…
Tcordifolia_42672	Heat shock protein 70 family [Macleaya cordata]	OVA19334	>Tcordifolia_42672 GCAGTAACCGAAAGAATACCATTGGCATCAATATCAAATTTAACTTCAATTTGGGGTACACCACGAGGTGCTGGTGGTATACCATCAAGTCGGAAGCTGCCCAAAGATTTGTTGTCCCTCACAAATTCCCTCTCTCCTTGGAGAACATTGATCTCGACACTAGTTTGCCCATCAGCAGCAGTTGAGAAAACCTCAGATTTGGAGGTTGGTAATGTGGTGTTCCTTGGGATAATCTTTGTCATTACACCTCCCAAAGTCTCCAAACCAAGTGACAATGGAGTCACATCTAAGAGAACAATGTCACTGACGTCTCCAGAAAGCACCCCAGCCTGCACAGCTGCACCCAAAGCAACAACTTCATCCGGATTTACTGTAACATT…
Tcordifolia_42914	Heat shock 70 kDa protein, mitochondrial [Vitis riparia]	XP_034681430	>Tcordifolia_42914 TGTTAGTTGCTACGAACACTGATCTCACGCTGTTTAAGACAAAATTGCAACAGGCACAACAAAATTTACAACCATGAAAGAACCTAAGAAACAACTGCGAAAACGAAGTAATACAAAATACATTTTAGACTTCAATCGACATTTTATGCTTTTACCTCGTAGATTTTTCAACTTTCTTCCGCAGTATCCAAAAACCCTGTTCAAAGACACGACCCATCTTCCTACAGATAAAATACAGGATCTTCAAGCCCATCATATAGAATAAACCACTGTGAGGAAAACACTAGGTAAATGACATTACCAATGCGTCATTCTGATCTACTTCTCCACCTCTTCATAATCTGCTTATAAACCACTGAGGAAAATACTAGGTAAATGAC…
Tcordifolia_42948	Heat shock protein, putative [Ricinus communis]/XP_002527736	XP_002527736	>Tcordifolia_42948 ATAATAAGATGATTTTTACTCAATAAATCCGTCTAAAACAAAATACTTGAAACGAGAAAACATGTTCAACAGAAATTTAATGGCCTATAATATCCAGGCCTTTCCCCCGAAAGAAACAATTTGAGTATCACGCTTAAAAAGATAAATTCGATCCTACGAACAAGAAAAGTGATATTTAACCACAAAAAGAAAGAACCGTCATCTTTACGCGATTTAGTCCACTTCTTCGATCTTAGGGCCAGCACCACTGCCTCCAGCTGGCGCAGCATCGTCGTCCATGGGCGCACCCATGTCAGCGCCAGCTCCCTGGTACATCTTCGCGATAATTGGGTTGCAAATGCTCTCCAACTCCTTCATCTTGTCCTCGAACTCATCAGCCT…
Tcordifolia_43055	PREDICTED: heat shock 70 kDa protein 15-like [Nelumbo nucifera]/DAD26958	XP_010254149	>Tcordifolia_43055 ATAAATGAAACAGGCCACCAACAATAGGTGGTTTTACGAATCCAATCATGCATCACCTGTAAAGTTTATCACGCATCCAATCCGTCTGTATTCTGAGCTTGGGAGAAAATCACAAACCAGACAAACTAACAATTTGACTTGGATGAATGGGTAAAAGAAGTGAAGCAAAGTGAACTAAGACAAAGGTCTTCTTTGTTTGCTTTCTGTAAACCTAAGCCGGACTCGGGGCACCCTTGTCAGTTTCCATTGGGTCGCCAGCAGCAGCAGCTTGTGGTGCCTCGCCATTGCTATCAACATCCACACTATTGCCATTGCTGCTTTCAGTGCCTTGAGGTGGCTCAGTGCTTTGTTGGGAAGGAGTTTGAGGAGCCTCAGCGGGA…

## Sheet: Transporters
Supplementary Table 8. Transcripts belongs to Transporters gene family
Transcript_Id	Transcript_annotation	Accession	Transcript_sequence
Tcordifolia_934	Metal transporter Nramp5 [Morus notabilis]	EXC34899	>Tcordifolia_934 CCGCCGACCGACCTAGACCTTCTGAGAAGGGTTCGAGTGTGAGCATACCTGTCGGGACCCGAAAGATGGTGAACTATGCCTGAGCGGGGCTCACTGATCGAGCGCTCTTGCGCCGAAGATGAACGGGGCTAAGCGATCTGCCGAAGCTGTGGGATGTAAAAATGCATCGGTAGGGGAGCGTTCCGCCTGAGTCAAAGCAAGCCCAAGCTCTGTATACATTAGCATGGGATAACATCATAGGATTTCGATCCTATTGCGTTGGCCTTCGGGACTCAGGACCTACGGGCCAAGGGACAGTCTCAGGTAGACAGTTTCTATGGGGCGTAGGCCTCCCAAAAGGTAACGG
Tcordifolia_2189	High-affinity nitrate transporter 3.2-like [Macadamia integrifolia]	XP_042501102	>Tcordifolia_2189 GCGTTCTCCGTTTTCCTCCATGCTCGGTCCTTCTGGCTTATGGGTGCGTAACACAGCTTCACCTTCACTCTCTTGTATTGGTCGTCGGTCGTAGAGGGAAAGCTCTGGTTCAACCCCCATTTCACAGTTATTGTGTCTACTCCCGCTCTTAGAACAGATCCCTGTTTGGGTGAAGCCTCGACCACGAGAGTTCTATTGAGGGAGGAGAAGAGAACGCTGCCGTAGCAAGTATCGGCTAAGCATAACAGAAGAAGAGATGAGACGATGAGAAAACCAGAAGCCATTGCG
Tcordifolia_2200	Potassium transporter Kup [Salmonella enterica subsp. enterica serovar Bovismorbificans]	MVP69767	>Tcordifolia_2200 TGACGCACGCCGAGGCGCGGCAGTAACCCCAGGCGGGCGGCCTCTGAACTCATCGAGAACGCCCCCGAGATGACTGCCTGAGAAGCGATGACGGTGGCCATTGTGGCGATGGTGACAAGCGGAATAGTCGCCCAGTCGGGAGCCATCCTAAAGAACGGGTTATCGATCCAGTCGGGGTGCGACAGGATCATGGCCCCCTGGCCCAGGTAGTTGATGAGCAAACAGGGGAGCACAAGGCCGAACCAGGCAAGTCGGATCGATGGAGCCCCGACGTGGCCCATGTCGGCG
Tcordifolia_2347	Maltose ABC transporter permease [Salmonella enterica subsp. enterica serovar Typhimurium]	EBV8528771	>Tcordifolia_2347 GTACCCCTCCACCCCCACCGGCTCCCCGTCCTGCATCTGGGCCTCGACCGGCTCCAGCGCCTGGTCCGCGCCGCCGAGGACGGGCTCCCCGTCCCGCAGGGTCAGCAGGTAGAGGTCGCCGCCCTCCTCCAGCACCGTGATGTCGTACACCGGGGAGTCCGGCACGCGGATGGAGGAGGAGCGCTGGATGATCTCGATCGCCGCGGCCTTGTCCGAGTTGTGCCCGGCGCCGTAGTTCGTGAAGGCGACGTAGGAGGAGTAGACCACCACGAACACCTGGAACAG
Tcordifolia_2450	AI-2E family transporter, partial [Acinetobacter sp. JS678]	RJE69619	>Tcordifolia_2450 TAACATTCCCAAGAAGCCTGCAAGTTGTGCACCTGCCAATACTGCAAAAACAACTGCTACAGGAGATAAGCCAATTTTATCACCCAGTAGGAATGGCTGTAGGATATAGCCTTCTACCGCTTGGCCAATCATAAAGACGATACCAACCAGTAATAGATGCATCCAATCTAATCCAAACTGGAACAGGCTGGCAATAACAGCGGCAATAATACCTACGGCAAATCCTAAATAAGGAATAATACTAGCAAGCCCTGCGACCATACCAATAATAAGGCCAACTTCC
Tcordifolia_2592	ABC transporter permease [Cutibacterium acnes]	HCW43558	>Tcordifolia_2592 GGGCGCTATGAACCAGGGCGGTTTGCGTATGCAGGCCATGACCCAGACCTCCTTGGACCTCGTTCGGGTCATCCAGGCGGTGATCGTCATGTTTGTGGCCGCTCCGATGCTGGTCAAGACGATCCTGCCCTTCCTCAAAACGCGCAGAGAAAAGCGCACTAAGAAACGTGACCGTGGGCCGGTCCCAGCCGACACCACCACGAAGGGAGCCCTGGCATGAGCCCAACATCGCGTTTTCCCCGGCCCACCACCTCTGATATCACCAAGATCGGTATCGAGC
Tcordifolia_2693	Proton-conducting membrane transporter [Rubrobacter sp.]	MBD0356561	>Tcordifolia_2693 CCAGCGACTCGAAGCCCTCCTCGGGGAGCTTGGTCTTTATCTCCGCGTACTCCTTTGAGGCGACGCCCTTCGGGATCACGAGGAAGCCGTTGGTGGTGCGGCGCACGTAGGCGTCGCCCTCGCCGAGCGACTCTATGCCCATCTCGTTCAGGTACGGCCCGCCGTCGATGACCGACAGCTTGCCCGCCTCGGCCTCGACGTCGAGGCCCGCTATCTTCAAGAGCTCCGTAGCGGACGAGCCCAGCGGCGCCTCATACAGCTTGAGCGGGAGATCCGGC
Tcordifolia_2704	Dicarboxylate transporter 2	PQQ16432	>Tcordifolia_2704 GCTCCCACTGGAAGAGGACTCAGAATCAAGCCAGCTATTGTAGATAAGAAGATCGAGAGCAGTTGCCATGCTTGCACGGAGACTTCTGCCGGTTTGGGAACGAAGAACCGAAGGACCAGGCCGATTGCGATAGAGATCGCCAATGGCACAATCTTCGCGCCTTGGGTACTCGAGTTCTGAGGTTTCTTCTTGTTGTTGTCGTTATCAACTGAAGAAGAAGAAGAAGAAGCTTGAATTTGTTTTTTCGGTGTTGAAGAAGAAGGATTGGAAAGAGTACT
Tcordifolia_2770	MULTISPECIES: efflux RND transporter permease subunit [Limnohabitans]/MBD8051304	WP_104801469	>Tcordifolia_2770 CTGCATTTGCCGAACGTATCACTGGCGGCTTCTACCTGAACATCGAACCAGATCGCGCACAACTGGCGCGCTACGGACTGGCTGTAGGTGACTTGCAAGAGGTGATCGGTACCGCGCTTGGCGGAGACATGGTGACCACCACCGTTGAAGGACGTGAACGCTTTGGAGTGACAGTCCGTTACCCTCGCGAACTTCGTTCAGACCCGCAGCAAATTGCACGGGAAGTTCTTGTGCCCACCATGGACGGTGCAATGGTGCCTCTGGGACAGGTCGCTCG
Tcordifolia_2822	Multidrug effflux MFS transporter [Sphingomonas piscis]/QIK79581	WP_166411968	>Tcordifolia_2822 CCGCGGCCGCACCGAGGAAGTCGGTGAAGCCTTGATGGTCGGCGCCGGCGACGACGACGCCGAATAAGCGTTAGCGCGGCGGCCCGCTACGCGCGGCCGCCGCTCCCACCCGCCTCGGGCAAGGGCTTGCCCGTATCGACGCTGATCCGCGCGAACAGCCGCTTGGGCTCCGTCAGCAGGACCAGGACGAATGCCGCCGTGGCGCAAGCGGCAACGCCCCATAGGAATGGCCCGGCGGTGCCGTCGAACGCGCCGCCGATGACGAAGCCGATCAGT
Tcordifolia_3089	ABC transporter permease, partial [Salmonella enterica subsp. enterica serovar Derby]	PZM50387	>Tcordifolia_3089 AGAATGGCCGGGGAATGGTCCAACGTTCTGGGTAGCCCCTCGCAGCCCGTTGGCCCGTGGTGGAGAGCTCACTTATTACGTCAACGGTGCATCGCTCACGAGGCAACAAGTCGAGAAGCTTAATGCGTCCGGGGTGGGCGTCGCCGACCGCCGTGCCGAAGAGAGTGCCAGTCAAGGAGACACCTTCGAACGGGACATGTTTGCGCTGATACTGGCCGCTGGGGTGCTCTCGGCTATTGTCGTAGCCACTATCGCAGCCGCAGCATTCGCT
Tcordifolia_3156	Efflux RND transporter permease subunit [Muribaculaceae bacterium]	MBO4942689	>Tcordifolia_3156 TTTTTACGGCGTATTGCGCCACTTCGCCCTGATAAAGCGAAGTGATTTGTTTCAGCTCGGGGTAATCGGCAGCCGCCCGTTGTATTTCGTCGATTGTCTGGGCTATTTCTTTTGGGCCGAGGTTATTGATGTCGAGGAGCTGCATCTCGAGACCTGACGATACACCAAGACCTGGTATTGACGGAGGGTTGACAGAAAACACTACCGCTTCTTCTATGCCTTTGCTTAGCTCGTCGACTTTTGTTATAATGGCCTCTACCGAGTTTGCCG
Tcordifolia_3663	MFS transporter [Blastococcus saxobsidens]	WP_204261360	>Tcordifolia_3663 CTGCACGCAGGCCCGCGACGGGCACCCCCGCGGCCGGGGACGACCTTCTGGGATGGCGCATCGTCGCGGTGCTCTCGGCGGGTCAGGTCGTCAGCTGGGGCGTGCAGTACTACGCGTTCCCCGTCGCGCTGACGACCATCACCGCCGACACCGGCTGGTCGACCGCAGTGACGACTGGTGCGTTCACCACTGGGCTGGTCGCGTCCGCGCTTGCCGGCATACCGGTCGGGCGGTGGCTGGACCTCTTCGGGCCGCGTCCGGTG
Tcordifolia_4720	PTS beta-glucoside transporter subunit IIABC [Leclercia sp.]	HCN95812	>Tcordifolia_4720 ATGCGTCATTTTCGGTCTGCACTGGGGGCTGGTGCCGCTGATGATCAACAACCTCGCCGTGTTGGGTCACGATTCGATGCTGCCGATGTTACTGCCGGCGGTGATGGGGCAGGTAGGGGCCGCGTTCGGCGTGTTCCTGCGTACCCGTGACACAAAGCTGAAGATGCTGGCGGGCTCGTCGGTAACGGCCGGGATTTTCGGTATCACCGAACCGGCGGTCTATGGCGTGAACCTGCCGCTGCGTCGTCCCT
Tcordifolia_5016	ABC transporter ATP-binding protein [Bacillus sp. SBJS01]/MBE0254705	WP_192473242	>Tcordifolia_5016 ATTGGAACTTGATGAGGTTTTACAGTTATCAGATCGTATCGCGGTTGTAAACAATGGTGAACTGGTAGGAATCGTAAATGCAGCTGAAACTGACGAAAATGAAGTAGGTCTAATGATGGCAGGCGTGTCTAAGGAGAGAAGCATATGAGAAATACCATCGTATCATTAATATCCATTATTCTAGGTCTGGTGGCCGGGGGAATCTTAATGCTTTTCATCGGAAGCAATCCGATCGAGGGCTATTCCTAT
Tcordifolia_5171	ABC transporter ATP-binding protein [Xanthomonadaceae bacterium NML93-0793]/PBS19000	PBS11521	>Tcordifolia_5171 GCCAGCAGCGTGCCCCAGAACGCGCGCCTGCGCGCCAGCGAGCGGTTGGCGCGGAAGAAGCCATCGGCGAGCGTTCGGTAGCGGTCGATCAGGAACCGGTGCAGGCCGAAGATCTTGACCTCTTTCGCCGTCTCCACGCTGGCGCCGGTCTGGCGCACGTACTCGAGCTGGCGCCGCTCGGGCGTCCATTGGAAGTTGAGCGAGTAACCGAGCGCATTGAAGTGCGATTCGCCGATGAACGCGGGGAT
Tcordifolia_5257	D-serine/D-alanine/glycine transporter [Cutibacterium acnes JCM 18918]	GAE77534	>Tcordifolia_5257 GTCCTTCTCACTGGAGCTGACGACACACTTCAAGCCTTGCTTGCTGCTCCTATCTGGTTCGTCGTGTTGGGGATCGTGTGGGCAATCGTTCGGCGCCGCTCCCACCATGACGACCTCGAGACCGACCTGCCAGCCGACTAGACCCCCAACTCCAGCCGCTACAGTAAGTACGGTCGAATCCGGTCATTGCGGGGGTAAATCATGTCCGACGAGGGCGTCATGGGCAAATCGACGACGAAGCGCGTCG
Tcordifolia_5261	ABC transporter substrate-binding protein [Armatimonadetes bacterium]	MBW3636346	>Tcordifolia_5261 CGACCACATCGGGTGCAGCTTGAAGCCCTTGACCCACGGCTGCTGCGCCGCGTAGCGCTCGCTGTGGTGCAGGAACACGAAGGGCGCGTCGTCCACCACGATCTTCTCGGCCTGCTGGTACATCGACAGCCTCTTGGCGCGGTCGGGCTCGACCAGAGCCTCGTCGAGCAGCGTGTTCACCTTCGGGTTCGAGTAGAAGGCCCGGTTCAGGCTCGCCGTTGCTAAGGGAATCCTTGTAAGTTTCTTC
Tcordifolia_5654	ABC transporter ATP-binding protein, partial [Pseudomonas aeruginosa]	RRJ47713	>Tcordifolia_5654 ATTTAGGTTCGTTAATAATGGCTCTCGCAATCGCGACACGTTGTTGTTGTCCACCTGATAATTTATTAGGAAGTAAGTCTTCCTTCTGATGTAGACCAACATCTTCCAATCCTTTTAACACTTTGGCTTTACGGTCTTTACTACTCATTCCATTATAAATAAGTGGAATACTGACATTTTCAAGAATGGTATTATTTTGAATTAATTTAAAGTTTTGAAACACAAATCCTACCGTATGATTTCGT
Tcordifolia_6026	ABC transporter ATP-binding protein [Intrasporangiaceae bacterium]	MCA1783031	>Tcordifolia_6026 TGACGATGTCTGCGCGCTCACTCCCCCATCCAACCACCCGGGCGACCGCGCGTCGGCAGGCGTAACGTGGCGAACGTGCACCCGATCGAGCTCTGGCAGACGACGAAGCGCTTCGGCGCCACGGTGGCGTTGGACGAGCTGACCATGGAGGTGGCCGAGGGCGAGGTGCACGGCTTCCTCGGCCCGAACGGCGCCGGCAAGTCGACGGCGATCCGGGTCCTCCTCGGTCTGCTCCGGGCCGAC
Tcordifolia_6173	ABC transporter substrate-binding protein [Rhizobium pusense]/OOO19145	WP_077986931	>Tcordifolia_6173 CCACCAATGATTTCAGTCCCATCATGCAACGTGTGAAGGATTCCGGCGCACAGGGTGTTTTCGCCTTCCTGCCATCGGGCCCGACCACGCTCGGTTTCGTCAAGGCCTTCAACGACAACGGCCTGAAATCCGCAGGCGTCAAGCTCTTCGCGCCGGGTGATCTGACGCAGGAATCCGACCTGCCGGCGCTCGGGGAAGCCGCACTCGGCATGCAGACGACCTTCCATTATGCCATCTCGCAT
Tcordifolia_6186	Transporter [Streptococcus mitis]/ORP08149	WP_084929629	>Tcordifolia_6186 GGCTTAAGTTATGAACAAAATAAAAAAGTTATCGTCGAGATTTTATTAAATATTTCCCTTTCACTCTACTTTTTAGCGATTTTAGATTTAGGAGTCGCCGGAATATTATTAGGAACAATCGGTTCCACAATACTAACTTGTTCTTGGTATGAACCCTATAGCGCCTTTAAGTATGGATTGAAAGCTTCCTCAAAGGACTTCTTTAAAACATTGTTACAAGATTTCACTGTCGCAGGGATAAG
Tcordifolia_6343	Autotransporter domain-containing protein, partial [Salmonella enterica subsp. enterica serovar Anatum]/WP_143208110	WP_143208110	>Tcordifolia_6343 GCTTATCAATTCCAACCTGTCCTCCATAAACTTTAGTTTTTCCTTCAGCATACCCATTTTGTTTTAATTTCCCATTAGCTCCAATGGAAGAAATCCATAATCCAGATTTATCACTAGCATTATCAAGCGTTCCAAGCATTACAAGTCTATTTGATAAATCCTTATTTATTGTTTGCGATTGTTGAAATGTTAAAGCTTGAGCTGAAGCATAAATTTGTCCTGATAAACTATCTAATATACT
Tcordifolia_6387	TRAP transporter substrate-binding protein [Paracoccus aerius]/GHG17493	WP_191308866	>Tcordifolia_6387 GTCCAATCCCAGGGATCACGCCGCCGGGCATGGGCGCCCGGCGGCAGGCGGCGTCAGCTATAGCGATAGGGCCGGCCCGCCTTGGCCATCACGTCGTTGTACCTTTTGAAGATCTCGACCACGCGGGCCTTGGTCTCGGATTCGGCGGCGATCTCGTCCCAGAAGGCGCGGGCGCGTTCCTCGACCGTGGCCCATTCCTCGTCGGGGATCGAGGTCAGTTGCAGCTTGGGCCCGTTCACGC
Tcordifolia_6401	PTS sucrose transporter subunit IIBC [Enterococcus faecium]	OZN16167	>Tcordifolia_6401 CACTTTCATTATCATCCAGAGCCTTCTGGTCTACTTTGTCTGAATCTTTTAAGACAAGCCGTAAACGTGTTGCACAATGCGCAGCTGCTTGTACATTGTCTTCTCCAAGCGCTTTGCTGATTTCTTCAGCTACTTTTTTGTAATCCATTTCATTTCCTCCTAATCCAAAATTATTGAAGCAGTAACTATAAATTTTTCTTAAGCACAATATGCCATGATTTAAAACAATTGTCAATCGATT
Tcordifolia_6547	Plastidic ATP/ADP-transporter-like [Trifolium medium]	MCH92311	>Tcordifolia_6547 CGGATCACTGGCCAATTCAACTCCTTATCTAGGTGGTGTGCTTTTGGTGATTGTTCTTGCATGGTTAGGAGCGGCAAGGTCTTTGGACACACAGTTCACTGCGCTCCACAAGGAGGAAGAGGAACTTGCAAAAGAGATGGAAAAACAGGCAGCTGTTAAGATTCCAGTGTTGGGTCAAGACGAATCAAATCCATTGGGTCATGGGTCTCTTGCAAATGGGAAGAATACTTTAGCAGACGG
Tcordifolia_6713	PREDICTED: ABC transporter C family member 10-like isoform X2 [Nelumbo nucifera]	XP_010261467	>Tcordifolia_6713 GTGTCCACAAAATTGAAGGGGGGGTAGATGATTTCCTCTGTTTTTGTCTGTTCAGTTCTTCCATAAATGACAAGTAACAAGTGTCTGCTTGATCCAACTTACGCAAATGTGGAATATCTTCATCTACAAGAATTTTCTCCTTTCCCTTCTTCATTAAGGAATTCAACCACCAGAATGACAATGTACTGAAAAAACCAGCTCTCTCAAAGGGAGTTGCATCATTTTCAGAATCAATTTT
Tcordifolia_7003	ABC transporter-like protein [Mycobacteroides abscessus subsp. abscessus]/KKI61312	WP_002465823	>Tcordifolia_7003 GGAGATATGACAGTGTTTGAGGCAGTACTTAGTTCTGATACACCTACATTAAAGGTGATTAAAGATTATGAACAAGCTGTAAATCAATATGCTATCAATCAAAGCGACAAGCAATTTCAAATTATGATGGAAGCTCAAGAAATGATGGATCGTAAAGAGGCATGGGATTATAATGCCGAAATCAAGACCATACTTTCTAAATTAGGCATTAATGATACAAATAAATTAGTGAAGG
Tcordifolia_7830	Inorganic phosphate transporter [Ralstonia insidiosa]	MBA9941299	>Tcordifolia_7830 CTTCAGCATTAACGATTTTTGTAGCGTCATCATTACATTTCCCATTATCTACTACACACGTTGTGTCTTCATCTATTCTAGGTGTAGGTGCTTCAAATCGTGCGAAAGGTGTTAAATGGAGTACTGCTCAACGTATGGTTGTAACATGGGTGATTACTTTACCTATCTCAGCTATTTTAGCAGCAATTATTTATTTTGTTATTCATCTGTTCTTAAAATAAAAAAGC
Tcordifolia_7831	Nramp family divalent metal transporter [Nakamurella flavida]/WP_205256987	WP_205256987	>Tcordifolia_7831 GTGGCGATCAGCAGCCGCCGCCGGCGTTCGCCCGGTCCGGTCGCCCCGAACCGATCCCGGGTCAGCGCCGAGTGCAGGTAGACGACATGCGGCATCACGGTCGCGCCGAACATCGCGCTGGCCAGCAGGATCGAGTCGGAGCCCGCGAAGCGGGGGACGAGGCCGGAGACGATTCCGGACGGCGACGGTGGAGCGACGAACAGGCCCGCGACGAATCCGACGGTGAT
Tcordifolia_7939	MFS transporter [Pseudomonas sp. LTJR-52]/WP_122042089	WP_122042089	>Tcordifolia_7939 TTTCGCTTCTTCGAAGAAGCGAAAGCGTCGGACGCCGAAGGGCTCGTTCGACTTCTACAGACTGCGTGTTGACCGCAACATCCATTGCGCCACTGGCCAAACCAATAAGGTACATCGCCAAGGCGAAGCTGAGCCATTGATGGGCCAGCCCGACCAAGGGAAAGGCAAGCAGGAGCAATAGCCCTCCACCAATTACAATCCGGCGGCTACCCAGCCAGCGCTGGAG
Tcordifolia_7970	D-ribose transporter ATP-binding protein, partial [Pantoea dispersa]/WP_058776707	WP_058776707	>Tcordifolia_7970 TTTCATATGGCTGACGAAGCCGCTTTTCCCAATGTAATCCGGCATGTTGACGATGCTCATGTTCTCCAGCACCGACAACACCAGGAACAACCCGGATTTTTTACGGTCTTCCGTCAGGAACGCCATGCCTTTTTCAATTGCGGTGGACGGCGAGTCGATATTCACCGGAACGCCGTCGATCAGCACTTCACCACTGTCGAAACTCTCCATGCCAAACAGGCTTGCC
Tcordifolia_8690	Lysophospholipid transporter lplT [Leclercia adecarboxylata]	VTP77314	>Tcordifolia_8690 GTTGCCTGCCCCGACGGTCTGCTTCCCGCGCTCCTGCAGCAGCGCATTCAGCGGCACCACGAAGAAACCACCGCAGATCCCCATCAGGAACAGCAGCGCATAGGCTGGCAACAGCGCATGCTGCAGCGCGAAGATCAGCACCACAACGCCGATCAGGATCCCGGCGGGCATGCAGCGCGCGACGGTTTGCAGCGTTACCAGCTTCGCCGCCGCCCCCGC
Tcordifolia_8701	ABC transporter ATP-binding protein [Nigerium sp.]	MBK8462495	>Tcordifolia_8701 GTTCTACTCCTCCGGCATGTACCTGCGGCTGGCGTTCGCCGTGGCCGTGCACACCGATCCCGACGTGTTCCTGGTGGACGAGATCCTCGCCGTCGGCGACGAGCCGTTCCAGCGCAAGTGCATCGGCCGCATCAAGGAGCTCGTCGCGCGCGGCAAGACGTTGGTGGTCGTCAGCCACGACCTCGATCTGGTGCAGCAGATCTGCGAGCGCGGCATCGT
Tcordifolia_9710	ABC transporter ATP-binding protein [Actinomyces sp. oral taxon 448]/EGQ74910	WP_009748685	>Tcordifolia_9710 GGCAGGCTCGGCCACCGCCCCGCCGAACTGTCGGGCGGTCAAATCCAGCGCGTGGCGTGCGCCCGGGCGCTCATCGGCGGCCCCGCGGTCATCTTCGCGGACGAGCCCACCGGGAACCTCGATTCCCACTCCACGGACCAGGTCCTGGAGGTGCTGCGCACCAGCGTGGACCGGCTCCGCCAGAGCGTGGTCATGGTAACCCATGAGCC
Tcordifolia_10192	Branched-chain amino acid ABC transporter permease [Streptococcus pneumoniae]	VQB89675	>Tcordifolia_10192 GTTCTGATTGCCCTTTATTATAACTCTCTTGAGCCTTTGATGGGGGTTACTCCAGGTCTTAAGTCTTTCGTTGCCGCAGTACTTGGTGGTATCGGAATTATTCCTGGTGCGGCTCTTGGTGGTTTTGTGATTGGTCTATTGGAAACCTTTGCGACAGCCTTTGGGATGTCAGACTTCCGTGATGCCATTGTTTATGGAATCTTG
Tcordifolia_10387	HlyD family efflux transporter periplasmic adaptor subunit [Algoriphagus zhangzhouensis]/TDY48915	WP_073570259	>Tcordifolia_10387 GATGCTTCATTGGCTGTAGAGATGTATGTCCAGCCAGTGGATTTGCCATTGATTAAAGTGGGCAACAAAGTCCGCTTTATCTTCGACGGATGGCCTGCAATCGTATTTTCTGGATGGCCTCAAATCTCCAATGGTACATTTGGGGGAGTTGTAGTGGCTATGGATCAATTTGCGGGATCCAATAATCAATACAGAGTTTTAG
Tcordifolia_10682	Nucleobase-ascorbate transporter [Thalictrum thalictroides]	KAF5206599	>Tcordifolia_10682 GATCATTGTTCCTGCCATGGGTGGAACTGATAAGGATACTGCAATCGTGATTTCCACAATGCTATTGGTGTCTGGCGTTACAACAATTCTCCACACCAACTTCGGTACTCGGCTTCCTTTAGTGCAAGGGAGCTCTTTTGGTTATTTAGCACCAGCTTTAGTGATTTTAAATTCTCAAGAATTTCGAAATCTCACAGAAAAT
Tcordifolia_10870	Sodium-coupled neutral amino acid transporter 2-like [Phalaenopsis equestris]	XP_020571296	>Tcordifolia_10870 TCTTCATGACCTTTCTAGCTGAGGCTTCAATTGAGTTGTTGATTAGGTTCAGTCGGGCTGGGAAAACAATATCTTATGGAGGACTAATGGGAGATTCCTTTGGAAGGTTTGGGAGGATGTTATTGCAGATCTGTGTGATCATCAACAATGTCGGTATACTTATTGTTTACATGATTATTATAGGTGATGTGCTTTCTGGAACGTCTTC
Tcordifolia_11484	Vacuolar amino acid transporter YPQ1 isoform X1 [Tripterygium wilfordii]	KAF5736073	>Tcordifolia_11484 TTTTTTTTTTTTTTTTTTTTTTTTTTTTTATATTACTTCAATGTTGTTTCATTATTTAATTTTTGCTGTAGGTGGGTTACGGAACTTTTCTAGCTACATCTGCTGCTTTGCCCTTCCAGAGTAAAGCCCTAATGGAAGGACAAGTGGGAATTTCGGGAAGAAGATTATTGTTGGTAAGATTTTAATTAATGCAAAATAAGAAAGTTCAATAAACTAAAAAAAAAAAAA
Tcordifolia_11723	Triose-phosphate transporter domain [Macleaya cordata]	OVA12932	>Tcordifolia_11723 GCTTTCAAATCTGTTCTTCAGGGTATCTTACTTTCATCTGAAGGGGAGAAGCTGAACTCCATGAATTTGATGCTGTACATGTCACCAATTGCCGTTCTTGCTTTACTGCCCACTACTATTGTTATGGAACCTATGGTCTTGGATGCTATAGTTTCACTTGGAAGGGTACATAAGTTCATGTGGCCACTTCTGATTGTGAACTCTATCATGGCCTATTCAGCCAACTTAACCAACTT
Tcordifolia_12018	ABC transporter D family member [Arachis hypogaea]	QHN99624	>Tcordifolia_12018 TTTTACCTGGTTCTCATTAAGAAGTCGTCCAGAAATCTGTATGCATTCATTTAATGCATCTATCATGCTTGCACAAATTTCTGTCTCAGGCTCCTGCAAATGAATTTCAGAACCACTCAAGAAAACCCTTATTAATTAAAGTGAAATAAAGACTAGATAAATAAATTAAAAACTAAACTCTATTGATGCACAATTGAAATAGAAGATAAGGTAGACAATGATAATGAGTGGCTAGAAAACAGGGATCA
Tcordifolia_12089	Low affinity sulfate transporter [Trema orientale]	PON72556	>Tcordifolia_12089 AACTTTTCTTAAAAACTCTTAACTGGATGGTGAAGAAATTCCCAGACAGATCGAATCACCGATATTACATCGGTGTTGTGCGTAAAATGGGTGATTCCCAGTAGCCCTTTGAGTTGTTGCAGACCAATGACAATTGCAGCACCAGCCATGAATCCAACAATGGCAGCATGAGAAAGAAAATCCACCAGAAAGCCCAACCTGATGTAAACTCCATTTAGATTAAATTGTTGAAGAAATCAGACAATTATTC
Tcordifolia_12354	Lysine histidine transporter [Thalictrum thalictroides]	KAF5195092	>Tcordifolia_12354 CTTGTATTTTCATGGATCATCACGTTATACACTCTATGGCAAATGGTTGAGATGCACGAGATGGTTCCTGGGAAGCGATTCGATCGGTATCACGAACTTGGGCAGCATGCTTTTGGTGAAAAGCTTGGCCTGTGGATTGTTGTTCCTCAACAGCTAATTGTAGAAGTTAGTGTGGACATAGTTTACATGGTGACAGGAGGAAAATCACTGAAGAAAGTTCATGATTTGGTATGCAAAGAGCCTTGCAAGGACATCAAGCT
Tcordifolia_12481	Sugar/inositol transporter [Macleaya cordata]	OVA08053	>Tcordifolia_12481 ATTCCGGCGAGTTGGATTATGGTGGGACTGTAATACATTACGGTGTTTATGCCCACGAATTGTTGCAATACTTGGAGTCCAACACCTGCTGTTAGTCCTCTCCTAACTGAAGTGGTCTTCAGTAGTTTCATCATGTTTATGTTCTCTGATGACCCTTCTTCTTTGATCTCTTTCTCTATTGAGTTTTTCAAATCTTCTATTTCTGTTTCGACTTCATGTTCTGGATACACTTTTCTTAGTATCCTCTTTGCTTCTTCCTCTCTA
Tcordifolia_12726	Copper transporter 1-like [Macadamia integrifolia]	XP_042510706	>Tcordifolia_12726 CCACGGCATGGGTGACCATGGCATGATGAATGAGCATATGGGACATGGAGGAAATACCAAGATGACGATGCACATGACCTTCTTCTGGGGCAACCATGCCCAAGTTCTTTTCTCAGGATGGCCCGGCACGAGAACTGGCATGTATGTGTTGGCTTTGATAGTAATATTTCTAATGGCGGTTTTAGTGGAGTGGCTTTCACGGTGTTCTCGTCGGAGTGAAGAGGGCTCAATAAGCACTACTAGTACAACGACAGGCCGTGTCGGCGCCGGGC
Tcordifolia_13674	Divalent metal cation transporter mnth [Thalictrum thalictroides]	KAF5183457	>Tcordifolia_13674 ACAGGTGGGTCCACCTTGAAGAAGTCACGCAATACTACTTGCCCACCTACTTTCCACGTCAATGCTGTGATCTGACTGGAGAGAAACTGTAGCGCGAACAGGACCAAGATTATGAACGGATTTCTAATAATCTGATCCATTATATCCTGAAAAGTTAATACAACTTGGCCATCACTGAGGAAAACTGTTGCTGCAGAGTTCATCATTGCATAATTCACCAGAGAAATCCCACTAAAAACACACAAGATGGCAAAAAAATGATCATGACATAAAGCATTCTTGGATGCATTGGCTATTCCCTTCTG
Tcordifolia_14249	ABC transporter B family member 1 [Vitis vinifera]	RVW92147	>Tcordifolia_14249 CTCTGTGTCAAAGAATTGCACATCCTGGTTCAAAGCAGCTTCTAAAAACTTGATTCTCATCTTGGTTGATTGCCTCTCGCCGGTCCACATCCAGCATGATATCTCTACAAGTGGTTTCCAACTTACACTGATTAATCAAACAAGAAGAAGAGGAAACGCGAAAAAATTAGGAAGAACAAGAGGAAACACATCAGAGAAGAGAGTACGAACCAGCCCACCCAGAGCCCCAAATTGCCGCACCAACCACAAGAAAGTAAAACGCGTACTGCAAAAGTCAGAGAAAAATAGTAAATGGGTCTTCATATTTTCATTAAAAAAAAAAAAA
Tcordifolia_14407	Putative electron transporter [Cinnamomum micranthum f. kanehirae]	RWR95805	>Tcordifolia_14407 TTCTTCAATGCATGGTCTGGAAATCAGTTCCTCAGAAGCAGGACAAGGTGAAGACAATGGCAAATGTCGTAAACGATATTCAGCAAGCCGGCGCTCATTTCTCTCCTGGCTAAGCTTAAAATGCAATGTGGACAGTTCTTTTTCAAGCTTTGATACAGTAATTTCCAACATAGATATGTTAGCCAATAACTCCTGTGCCTTATCTGGGAGCTGACATAAAGAAACAGATAAGGATGCAGTAGATTGCTCAATTGCACTTGCTAGAGCTAAATGTAAGTCAATTTCTCTTCCAGTTCCTTCTGCAATTCTTGACATCTTGTTCCAGCTGAG
Tcordifolia_15137	UDP-galactose/UDP-glucose transporter like [Actinidia chinensis var. chinensis]	PSR95140	>Tcordifolia_15137 TATGATATGGAAATACACAATCAGATATTCTACACAACATTGTGTTCTTGTATCCTCAGTTTAAGTGGACTTATATTGCAGGGGCATCTTCTTTTGGCTGTAGATTTTGTGGCTCAGCATAATGATTGTTTCTTCGACATTGCATTGCTTTCCACTGTAGCAACAGCTAGCCAATTTTTTATTTCTTTCACAATCCGCACATTTGGTGCTCTCACTTTTGCCACCATAATGACCATGAGACAGTTGGTGAGCATCATGCTATCTTGCTTGTGGTTTGCGCATCCCTTGAGCTGGGAACAGTGGATAGGATCTGTTATTGTTTTTGGTTCTCTTTATGCAAAAAGCCTTCTCAG
Tcordifolia_15160	PREDICTED: ABC transporter I family member 10, chloroplastic isoform X2 [Nelumbo nucifera]	XP_010270393	>Tcordifolia_15160 GCTGAGTCTCTGCGGCTAGGTTGGGATTTGTTGGTTCATCAGAAGGAGCTTTCTTTTCTTTGCTTCGATGGTAATTGCGGTGACCCACTCTGCTTGTTTCCTCAGACCGCCCTCAACCAATTATCTTCCCCAAATTCCAGCAATTGCCTCTGCAAGTAGCAACATTGCCACCCAGAATCTTGCAATTGAAGGGAAGAATTTAAATTACTCAATCTCGGCAAGAAACGGAAAGCTTATCCCAATTCTCAAAGCACCAGCAATAGCTACCCTTTGCTTCTGACCGCCACTGAGAGTTTGAACTGGTCTCCGCAAATAGTCCAACATGCCCACAGCATGTAATGCTTTTGCCACTC
Tcordifolia_15409	Zinc transporter [Striga asiatica]	GER38341	>Tcordifolia_15409 ACCTCAAGAAAATATAGACTAGCAGACATGAAAGCCATTCCCAGGAATACAGCCTTGACAGCTTGCTTTGGCCCTGCATAGTCAAATGCCAGGGGCAGCATCTCATGCAAGGTGAGAAAAGCCATCACTCCACCAACTGAACCAAGCAATCCCTCAAGGATCTGTGGGTTCAGACTACTTGGAAATAGGTAAGCTACAATTATCACACCAAGGGGCTCTGCAAACCCAGAAAGCGTAGCCAATTTGAATGCCTGCCATTTGCTCTGTGTTGCAAAGTAAACAGGAAGTGCTACAGCTACACCCTCTGGAATGTTATGCAAAGCTATAGCCAATGCTAAGTTGAGCCCAACTCGAAGTCCC
Tcordifolia_15618	Transporter associated with antigen processing protein 2 [Actinidia rufa]	GFZ12166	>Tcordifolia_15618 CTTTGTTTCTGCCCCCCTGAAGCTCACCACGTCTCACACATGTTGTAGAACGTGGGTTGGTAGGCGTTTCTAGGGGGCGGAGAAACAAAAGAAATAGCAATCGCAAGAGCATTGCTAATGAACCCAACGAATTCTTCTTTTGGTATGAAGCTACAAGTGCTCTTGACGCTGAGAGCGAATACCTAGTTCAGGACGCCATGGACTCTCTGATGAAGGGAAGGACTGTTCTAGTTATAGCTCACAGGCTATCAACGGTTAAAAGTGCTGACACAGTTGCAGTCATATCGGATGGACAAATCGTTGAAAGCGGCACTCATGAGGAACTCCTTGGCAAGGATGGAATCTACACAGCACTGGTGAGAAGGC
Tcordifolia_15654	Zinc transporter [Thalictrum thalictroides]	KAF5207052	>Tcordifolia_15654 ATGCTCGTGTCTCTGGTTATGTATCCCTTCGAAAGCAAATGGTTAACTGAAACATAGATGAAAACTCCAGAAGCAAGACCCATGGACATGGCATAAATCCAATCCGCTAGAGCACCTTGTGCGGTTGCATCTATCACAATTCCAATGGCCACGCCGATGGGGCTCGAGATGGCAAATGCAAAGGCATAGGACAAACACGATAAGAGGGGCCGATCAGGGATCATTTGCAGGAGCGCAATTCCCATTGCAATGGCTGCAAATACTTTGTGCAGGCTCACTGTCCACAGGGCTCTCCAAGCATCTGCCTTGGTCTCTGCAACTCCAATTGCAATGCCTTCAAAAATGGAGTGAGAACACAATGCAACGA
Tcordifolia_15663	Mitochondrial adenine nucleotide transporter adnt1 [Phtheirospermum japonicum]	GFP94608	>Tcordifolia_15663 TCGCCATCGCACTCGAGGTTTTCCGCATCTCCAGCGCGCGAGACGATACTCTATGTTTATTCTGTGATACACAGAATGCTCTCATATCTTTAATCATCCACCCAGGCTAGGGTGAGGCGTGGAGGTATTTTTGTAGTTCTTAATTAGATCACCAATTTGATGGCTTCTGAAGATGTAAAAGCAACCGATTCGGCGGTGTCTAAGATTGTTAACTTCGCGGAGGAGGCGAAGCTCGCCAGGGAAGATATCAGACCTACGAAGTATCAAGTTTACAGTGTTTGCAAATCTCTCATCGCCGGTGGTGTCGCTGGAGGAGTATCCCGAACTGCTGTAGCACCTTTGGAGCGACTAAAAATTTTGCTTCAGG
Tcordifolia_15947	ABC transporter G family member 3 [Rhodamnia argentea]/XP_030552044	XP_030552043	>Tcordifolia_15947 CCTCACCTGACCGACGGCAAAGAAGTTCCAAGGTATTCATTTTCCAACAGGCCCTGGATGGAGTAAGTGTGGAAAGACAATGTAGGAAAACGGGTAACGAGCCAGACTGGTCTAGGCAATGCATCTCGAATTCTGAAGTAACCCGCTACAAGCATCATTATCACATGTATGAAAATCAGAGCCAAAACACTCCAGAAAACCTCTTGCCAGATACAAGCAACAACCAACGCAAGTCCTTCATTCACCAAGAGGCACATAAATATGTTTAACACAAAGTACATAAGCAAGCTGAAATCATCTCGCAGCCCCACAAGAAAATAGAAGATAAGACTTGATGTAACGGAGATAAGGAATAAGAAAGGAATGCTGGAAAA
Tcordifolia_16193	ABC transporter B family member 1-like [Trifolium medium]	MCH84068	>Tcordifolia_16193 TTTCAAGGGTGTTTCAAGGTTAGAAGCAAAGAGAGAAATGACCTTGGCTTCGGAATTGAAAGCAGCGACAGTTTTTACGTTGGCCACAGCTTCACCAGCTAGTTGTGTTGCCTTGGCATGAGCAGCTTCTAAGTCACCTGAGAAGCCTTTCAAAAACATCTTCTGCAAGACGGAGGCAGCAACAACAACTGGGAACACAGCAACAAGGACAAGGGAAAGGCGCCACTGCAAGAAAAATCCTGCACTGCAGGCAACAAGCATAAGAGCTGAGTTCTGCATGATTACTGAGATTCGGTCGCCAATTGCTGATCGAACATTGTTGGCATCAAGAGCCAACCTTGCTGCAATTTTAGCGCTTTCATTCTCCTCACGATCAAACCA
Tcordifolia_16665	PREDICTED: ABC transporter B family member 1-like [Tarenaya hassleriana]	XP_010530485	>Tcordifolia_16665 GTCTTCTAAGCGGTTTTTTGGCATCTGGGTATCCAATTATAATGGTGCTTGTTCAAATAATCAGAAACTCCATTGCTTTTGTTTGCTGATAATTCGAGGTGGGTGAAGCTGATATCGAGTTGAATTGCAGACAGTTGTACAGATCAGGACAGTTCTAGCCTTTGTGGGAGAATCAAGAGCCTTGCAAGCTTATTCGTCGGCGTTGAGAATTACACAGCGGATTGGTTACAAGACTGGATTTGTTAAAGGGATTGGATTAGGTGGGACTTATTTCACTGTTTTCTGCTGCTATGCACTTCTCCTCTGGTATGGTGGATATCTGGTTAGGCACCATTCTACCAATGGAGGACTTGCAATAGCTACCATGTTCTCTGTAATGC…
Tcordifolia_16959	Fe2+/Zn2+ regulated transporter [Handroanthus impetiginosus]	PIN25307	>Tcordifolia_16959 ATACCAAAGGGGACGCATGGAGAAACTTGTGGACTATATCATTACACAAGATATTTGCGGCAATTGCTATGGGAATTGCATTGCTTAGAATGATCCCTAAGAGGCCGTTAGCTATGACGATTGCTTATTCATTTGCATTTGCAATTTCAAGCCCCATTGGGGTAGGAATTGGGATAGCCATAGATGCTACGACACAAGGACGAACGGCTGATTGGATCTATGCCATTTCCATGGGCCTAGCGTGTGGAATTTTCATCTATGTTGCCATCAACCATCTTATATCCAAAGGCTTCAAACCACATAATCCATGCTACTTCGATACTCCATTTTTCAAGTTTTTTGCCGTGCTTGCTGGGGTGGAGTGATTGCAGTTGTCATGA…
Tcordifolia_16972	ABC transporter, partial [Salvia miltiorrhiza]	QVT92341	>Tcordifolia_16972 CGTTGCTTCTGGAAAGGGCAAATTGCTGGAAGTGGCTTTGGCATAGCTCAGTTTCTTCTCTTTGCTTCATACGCCTTGGGCCTTTGGTATGCTTCTTGGCTTGTAAAACATGGAATCTCTGACTTCTCAAAGACAATTCGTGTTTTCATGGTTCTCATGGTTTCTGCAAATGGAGCTGCTGAGACACTTACGCTAGCTCCAGACTTCATCAAGGGTGGACGTGCCATGCGCTCTGTCTTTGATCTTCTTGATCGAAAAACTGAGATTGAGCCTGATGATCCTGATGCTGTCACTGCTCCTGACCGCATCCGTGGGGAAATCGAACTGAAACACATAGATTTTGCCTACCCTTCTCGCCCCGACATGTCAGTTTTCGTGAC…
Tcordifolia_17571	Efflux RND transporter periplasmic adaptor subunit [Bacillus sp. DE0587]	WP_186304096	>Tcordifolia_17571 AATTTCTACAATTCTATTTTCTTCAATCATTACTGGTTAGCACCTCCGCCGCCGAAGCCGCCTGATGGCATTTGCCCTCCGCTTGGCATTTGTCCGCCTGATGGCATTTGCCCTCCGCCTGGCATGCCCTGCTGGCTGCTGCTGTCACTGCTTGATTCAAATGTTGGCAGAACAACTGTAGTTCCTTCTTCTAATCCACTTGTAATTTCAGCAACATCTTCATTTTCCAAACCTACTTCTACAGTCTGCTTTGTTGTTGCTGTTGCTGTTGAACCTTCCTCAGTTGTTGAAGATCCAGACGGGATTAGAACATAATATTCATCATCTTCTTTTTGTACTGCTTCGACTGGAACTGTTACTACATCTGTTTTACTGTCCGT…
Tcordifolia_17573	Amino acid transporter [Macleaya cordata]	OVA01202	>Tcordifolia_17573 TTATAGTAGTTACCATTGAAAACAGTACTGAGTAAAGCTACATCCTTGACTGATGTAAACCTTCACTTGCAAAACTCTCATGCATGGAAGCCCGCTCTACCTGTGTATGACAATCTGATACCAGTACTTGTCGCAGAGTCTTGTTTCTCATACATTCCTCCATAATCAGACAACAAAGGGGATTTTCCATCTAAATCCTCACTACTTTTCGTAAGGATGTCTAAACTCGAGTATCTATAACTTGGTCCATGAAGAAGAGATCCAAAGTTTGGCGAAGCAGTGATAGTGTAAGAATCAGTTGTTTCCTTGTAACTTCGCGGCCATTGCCGAGAAGCGAAATGAGAATAATAAGCAGAATCCGCAGGCCTTATCTCCGCCTC…
Tcordifolia_17612	Auxin transporter-like protein 3 [Camellia sinensis]	XP_028074883	>Tcordifolia_17612 CCACCGGAAGCCTGGCCACTGCCCTCTTGATCATGCTCTTTGTCTCGTGCATCCCTATGAACTTCTCCCAGACGAAATACAGAGGAGTGCAAGCGAATCCAAATGTTATAAACTGATGAATAAGCATGAGAATGACTGCGAGATCTCTGAAACCAGTCCTTGGAAGCAAGGATAAAGCATTAGCATGGTTGAGCAACATGTCCCCAAATGCCCAATAAACAGCAATAGCTGATGGTAAAGTAAGGGTCAATACGTATAGTGTTGCAAGCAAGTATATTGATTTGAACTTCTGTGGCTTCCACATTGCATGCATTATCTCCACTGTAACAGCATGTCCACCAAAGGTGTATAGAATGTTAGTAGCCCCAGTAAAATACAGA…
Tcordifolia_17779	Choline transporter-like protein [Thalictrum thalictroides]	KAF5206041	>Tcordifolia_17779 TCTCTGCAAATCATTTTGTTCATTTAGGGTCTCCATGAGAAGGGGTGGTGCATATTGAGCCGTTCCTTGGTGCTCCTCAGAATCTTGACAGAACGAGAGTATTATAGTGTCGATTGACATCTCCACCACTGCAAAGAAAAGGGTGGCAACAATATAGCCAAGCCACCAACTTACCAGAACTGGAAATAGCGGGGAAGAGATTTTATTATGTGCAGATCTGTATTTATGAGTGTCCAACATGAGGAATGCAAACACAGCACTGAAAAGGCTCACACACAACTTTCCAAGGAAGAGAATAACATCTCCAATCACGTTCACTTTCCCTATCCGAAGGATATTATTCATGATCAACTCGGTAGCAATTTGAGAGGCTTTGCAGA…
Tcordifolia_17790	Magnesium transporter MRS2-B-like [Nymphaea colorata]/XP_031482247	XP_031482247	>Tcordifolia_17790 TGGCATTAACCTTCTATGCCTGAAGAACCACAAAAATGAACAAAATATGATAGCCCCACACACTCCTGTAATTAAAAGAACCCAATCAAATGCATTAGGTTTATCAAATAATGGGATCTCGAAGTTCATCCCAAAAACACCTGCCACCACTCCAAAAATTGCAACAACAAAGGTAGCTGTGGTGAGAAGAAGCTCAAATTGAATAAGCTGGTTCCTTACATTATCCAGTTGAATGTTGATGAAGTCTTCTGTATCATCAATGTACTCCTTTAGCGACGTCAGCTTGTTGAGAGTACTATCAATGACAACAAAATATGCCTCCAACAACATCTCCAACTCATCTATGTTCTCATTAGCACTATCTGAACTCTTCATGCTCT…
Tcordifolia_17883	Plastidic ATP/ADP-transporter-like [Abrus precatorius]	XP_027344650	>Tcordifolia_17883 CTGGACACACAGTTCACTGCACTCCACAAGGAGGAAGAGGAACTTGCGAAAGAGATGGAAAAACAGGCAGCTGTTAAGATTCCAGTGTTGGGTCAAGACGAATCAAATCCATTGAGTCATGGGTCTCTTGCAAATGGGAAGAACACTTTAGCAGACGGCATATCATCTGCTGAGACCCCTTCAGTACAGTAATTTTCTTCACTCAAAATCAGAAAACAGTGAAAAAGAACGGAAAAAAGGAACAATAAGGAATAGTGGATCTCGTTCAGAGTGTCATTGGAATAATCAGAATGGAACATGTATTTTCGCTTGAGCACCAAATCATCATTTCAAATCTTTTTTTGTTTTCTTGGTAGTCTAATAAACTGATTATACTCTTC…
Tcordifolia_18379	Plastidic ATP/ADP-transporter-like [Abrus precatorius]	XP_027344650	>Tcordifolia_18379 ATTCGATAAATAAATCGAATTAACATCCACAAATTCAGAAAACGGTACAATCAGTTTATTAGACTACCAAGAAAATATAAAAAAAGAAAAAAGATTTGAAATGATCATTTGGCGCTTAAGCTAAAATATCCGTTCCATTCTGATTATTCCAAGGATACTCTGAACAAGATCCACTATTCCTAATTGTTCCTTTTTCCCTTCTTTTTTCACTGTTTTCTGATTTTGAGTGAAGAAAATTACTGCACTGAAGGGGTCTCAGCGGATGATATGCCGTCTGCTAAAGTATTCTTCCCATTTGCAAGAGACCCATGACCCAATGGATTTGATTCGTCTTGACCCAACACTGGAATCTTAACAGCTGCCTGTTTTTCCATCTCTTT…
Tcordifolia_18882	Dicarboxylate transporter 1, chloroplastic-like [Phalaenopsis equestris]	XP_020580414	>Tcordifolia_18882 GCCCTTGCGTTCTTCTTCGCTAGAGGTTTTATCAAGACTGGTTTAGGTAATCGTATTGCGTATCAATTTGTATCACTATTTGGTAGTTCATCGTTGGGGTTGGGTTACAGTTTGGTGTTCAGCGAGGCGCTTTTGGCTCCTGCGATTCCATCTGTTTCTGCGAGAGCGGGCGGGATTTTCCTTCCGCTCGTGAAATCGCTTTGCGTTGCTTGTGGAAGTAATGCCGGGGATGGAACGGAGAATAGGTTGGGGTCGTGGTTGATGCTGACGTGTTTTCAGACTTCTGTGATTTCGTCGGCTATGTTTCTCACGGGTATGGCAGCGAATCCGCTGAGTGCCAATTTGACGTACAATACTATAAAGCAGACTATTGGTTGGAC…
Tcordifolia_18950	Probable polyamine transporter At1g31830 isoform X2 [Telopea speciosissima]	XP_043696736	>Tcordifolia_18950 GTCGCCGCTTGACAATGTGAAGAAAGTCTCAGTTTTACCCCTCGTTTTTCTTATTTTCTATGAAGTATCAGGGGGACCATTTGGTGTTGAGGAAAGCGTCCAGGCAGCTGGCCCTCTTCTAGCTCTTCTAGGATTTTTGATCTTTCCTATAATATGGAGTGTCCCTGAAGCCTTAATAACTGCAGAATTAGGTACTATGTTTCCTGAAAATGGAGGCTATGTAGTTTGGGTTTCAGAGGCTTTGGGGCCTTATTGGGGGTTTCAACAAGGTTGGATGAAATGGCTAAGTGGGGTCATAGATAATGCTCTATATCCTGTTCTTTTCCTGGACTATTTGAAATCAGCTTGGCCGTTGCTAGCTGGTGGTTTTCCCCGAATCG…
Tcordifolia_19496	Cationic amino acid transporter 9 like [Actinidia chinensis var. chinensis]	PSS26388	>Tcordifolia_19496 ACACCTCGGCAGAGAAGCATCGTCAAAAGAGCAATAAGGATTGGGGCTAGAACATTAATAGATATAGCTCCTCCTAATAACATGTCTCGCCAGTGCCCATCCATTTGGGATTTTACCACTGAAGAGTGGAAAGAGTTCTAGAATTGTCACCAAATAGCTCGCTAAGCTCCTTGCTATACTAGCTGCACCAATGTGACAATCAGGCAGGAGCTGCGCAACAGCAAGAAAAGCAGTAAGTTCATTGAAAGCTGTGTAGGCATACATATACGATCCCCCAACAGCAGGAAAGCGAGATGCCAACTCCGCATAACATAGTGCATTTAGAATACATGCTGTCCCCGCAAGAATGAAGCTGAGACTAACTCCGGGACCGGCAGTGT…
Tcordifolia_19588	Nucleobase-ascorbate transporter 1-like isoform X1 [Cucurbita moschata]	XP_022944448	>Tcordifolia_19588 TTATTTCTTAATCACACTGATTTGTAGAGATTTCTTCATGCAATGCAAGCAATCCAAGGAGCGCTTATAATAGCTGCAAGCTTACAGATCATTCTTGGGTACAGCCAAGTTTGGGGGCTCTTTTCTCGGTAATTGCATGGTCAATTACTTGTATTGATTATGCTAGTGTTTTTTTTTAATTGACGGATATATTGTTTGTTTCTCTTTCATATTTCTATATTTTTGTGTTTCATTCCATATTTTTCAAAACCTGTTGTTCGATTGGTTGGTTTGGGGTTATTTGAGCGAGGTTTTCAACAGCAAAAATGACAAACTGAGTTTATTCAATAAACGACAAACTTGAGACATAAGCTTTGAATTGCTCTTATGTATATAACCTT…
Tcordifolia_19700	PREDICTED: ABC transporter B family member 14-like [Nicotiana sylvestris]	XP_009788672	>Tcordifolia_19700 GGCGGTATCATTTTGTTCTTGGGCATTAATGGTATGGATTGGAGCAGTTTCTGTGGCTGAAAAGAGATCAAGTGGAGGATACACCATGGCTGCAGTTATGTGCATCCTCTTTGGGGCTATGTATGTGACTTTTTCATCAGAAAGATTGCTTCTAAACTTGATTGTGTATGAAGAGTCTAAGTGGATTGACCTTATAATATTGCAGATCTCTTACTTATGCAGCTCCAGATATGCATATCTTTAACCAAGCAAAAGCTCGCAGATAATCAACGATACGTCCATGATCAAAATCATAATCTCAGATCGTATGGCTGTCATAGTCCAATGCATATCTTCCATTGTAATAGCTACTACAGTTAGCATGATTGTTAACTGGAGAA…
Tcordifolia_19849	UDP-rhamnose/UDP-galactose transporter 6-like [Eucalyptus grandis]	XP_039169538	>Tcordifolia_19849 ATCCTAGAAGTCAACCAAACAGTATAATCAATAATCTTATTTTCCCTTGTAATTTAATTTGAAGTTCTCAAATAAATTATAATTATAATCAAAGAATTAGAAGAAGAAAAAACCATGCTTAATCAGACACTCTGATCTGAGATTCCTTAAGAAACAACCCACACCGATTCTCTTGCCTTCGTGTTAGACTATTAAACCTTTCCATCAAGCTCACTAGATTCTGACAAACCACCATGTTTCTGTAATCTGGTGGTTGGAAGTGAATGGCTTCTGCGTTCTTTCCCCCTGGCTTAGATGATGCATTGCCGTACCAAACCATTCCTAGTACTGCAATTACCATGCCTAAAATTACTTGTACGTTGAGACCTTCTTTTCCGAAG…
Tcordifolia_19905	ABC transporter G family member 26 [Macadamia integrifolia]	XP_042496053	>Tcordifolia_19905 GCGAATAAAACACTTCAAATTCTTCAAGGAATCGCCAAGGTAGAGTTTTTGCCTTTTTTGTCTTTTTTTCTGATATTTCCTTTTTGTTTTTTTTCTGATATTTTTCAAGAGCCATGACTGTTTGAGAAGAATAATGTAGACAGGAAGGACTGTAATTACAACAATTCATCAGCCTTCAAGCCGCATGTTCCACATGTTTGACAAGCTTTTGCTAATATCAGAAGGGTATCCAGTGTACTATGGAAAGGCTAGAGATTCCATGGAGTATTTTTCATCTTTAAGATTCATCCCTCAAATACCGATGAACCCTGCAGAATTCCTAATAGATTTAGCAACTGGGCAAGTAAATGATATATGTGTTCCCGAAGATTTACTAGCAA…
Tcordifolia_20799	ABC transporter ATP-binding protein [Pontixanthobacter aquaemixtae]/MXO90859	WP_160604705	>Tcordifolia_20799 ATCGACAATATCCGCTTCATCACGCGGATCTACGATCAGGACTTTGACCGGAATCTCGCCTTCGTCGAGGATTTCGCCGAACTTGGCCCCTATCTCGACGAGCCGGTGCGGAGCTATTCCTCGGGCGATGCGGGCGCGGCTCGCCTTTGTCGATCTCGATGATCATCGAATTCGATTGTTTCCTGATCGACGAGATTGGCGCGGTGGGTGATGCGCGCTTTCACGACCGCTGCAATCACGAGCTGTTCGAAGTGCGCGGCGACCGGGCGATGATCATCATTTCGCATGACGCAGGCTATGTCCGCGAACATTGCAACCGCTGGGCGATCCTGCACGACGGCCGGTTGAGCGAATATGCCGACTTCGAGGAGGCTATGCCG…
Tcordifolia_20910	Probable magnesium transporter NIPA9 [Papaver somniferum]/RZC52912	XP_026450456	>Tcordifolia_20910 ACGGATGCCATCCCAAATAAAATGCCAGATTCCAAACCATATATAATTTCCTCCACGACTTCAGATTGCATCAACTCTTGCTCTCTACGTTGATGTTTGCAGATTCGAAGCCATCCATTGAGAAGGACAAACAAGATGAAAACAATGAAAATCATCCAAGGTATACGGACAGCAGATACAGCAGAAGCCTTCTGCTCTTCACCTCCAATTCCAACCCCTATGGTGCCAATGCCTGCCAAGATAATCCCAACCCAATCTACACCATTCATAACCTCCTTAAGGTAAAAATGTGAAAAGATACAAAGAATAGCAAGCCCACAACCAGAAATTGGTTGTATAACAGACACAGGGGCTAGAGACAGAGCCCTCAACATCAATAG…
Tcordifolia_20911	Abc transporter a family member, partial [Thalictrum thalictroides]	KAF5176169	>Tcordifolia_20911 TGAGCCTAGATCCTTTGTATTTCCTGATGCAGAAAACGCATTAGGAGATGCTGTTGAAGCAGCAGGTCCGGTATTAGGCCCAGCTCTCATCTCTATGAGTGAATATCTTATAACTAGCTTGAATGAATCATACCAGTCAAGGTATGGGGCTGTCCTATTTGACGATATGTACGATGATGGAAGTATGGGATACACTGTACTTCACAATAGTTCCTGTCAACATGCAGCTCCAACCTATATCAATTTGATAAATAGTGCCATTTTGAGATTAGCTACTCAAAATCAAAGTATGATGATTCAGACGCGTAATCACCCATTGCCAGTGACAAGAACCCAGCATTCACAACATCATGATCTTGATGCATTCTCTGCTGCAATTA…
Tcordifolia_21384	NPC intracellular cholesterol transporter 1-like [Citrus sinensis]	XP_006492454	>Tcordifolia_21384 CCAAGCTATAGTTGTAGTTCTTGACAACAAAATACACCGGTGGTCCAATCCTGAGATGTTCAGAAACATTATTGAAATATCCCTGAAGATATGAGTCTTGGGGAAGAACAACCTTTTGCTCCAAACCAGGTTCTATCCTAGTACATAGAGCAATGCTAACAAAGTAAAAGCAACAAAGACAGCAATCACAACTAGTTTGACTCCCCAAAGACCGAGAACAGGTGCATGAATTTCCTTAATGTAGCGAGCTAACAATCCAGGTTCTCTCCGACGAGTTCCTTCATCAGATTCAGAAGAAGACGAAGGGATTTTTATGCATGGAAAACAGTCAATTCTGTGATCTTCAGCGCGTAAAAAGTCAAAAACTATCAGTGCAACAA…
Tcordifolia_21415	Putative polyol transporter 1 [Olea europaea var. sylvestris]	XP_022866914	>Tcordifolia_21415 AGAGTTCGGTGGTGTACACTGGAGCAATCATTAGAGCGTAGCCGACACCGACGCCAGCCACGAAACGACCTAACATGAGGACGGCGTAGTTTGGAGCAAGACCCATTAACAAGGCGCCTATGAAGAATATTACAGCGGCAAATACGATGGTGTAACGACGTCCGATCCAATCTGAGGTTCTTCCAGCAGCTGCTGAACCGATTAGCGAGTAGAGATTGATGATGCCCATTATGACTTCTTCTTGTACGTCGTTCATCTTTATGTCGCGTTTGATGAATATGATTGCTCCGCTCATTACACCAACATCATAGCCTAGTAATATTGAAGTCATGGAAGCTAAAATGCACAAGCAAAGGCATACTGTTCCTTCTTCTCGGTTT…
Tcordifolia_21655	ABC transporter G family member 28-like [Quercus suber]	XP_023872867	>Tcordifolia_21655 CCTATGAAACAAGAAGGCTCAAAATTCTGTTTATCTATGCACACAATGAATTGATGAAAGAAATACAACATTAATACTCATTTCTTTTGGAATATCACCAGACAAAAGAAAGCTATAACTCGACTTACAATGCCATACACAATAAGGATGGCTAAACAAAGGCCCCAGTCATGAATATTATAACCACTTTTATAAAGCGAAGCACAACGTGTTATCAGCCACACTCCAGAGTATCTTTTAGCATTTGAAATTACAAATGCTTCTAAAGCCCACTTTGTGTAGCATAAGTCAGCTAAGATCTTCATAACTCCACCTTTCATTTGAGTTGCTATAAGAGTCAAAACAACAGGAAGAAGCACTGACCACAGTTGTGCAGAGCC…
Tcordifolia_21809	Probable folate-biopterin transporter 7, partial [Durio zibethinus]	XP_022719625	>Tcordifolia_21809 TTGCAGTTGGTATCGTGGCTAGCAATTGGCGTTCTTTCTCCTTCAAGTACTTCCTTATTCACCATCACACTCTTTCTTCTCCTTAGTAACCTTGGTGCTTCAGTAGTAGAGGTTGCAAATGATGCCCTTGTTACTGAATCTGAAAAACAGCAGAGCTCCATGTCCAAAAAGTCTGTGTCATCATCATCTGGACAGCTTCAGTCATTTGTATGGATGTTTGCTTCTGTTGGGGAGTCCTTGGTAACCTCATTGGTGGAATTGCCATTAACCACTTCTCCCCTCAAATGATGTTCCTTGCTTTTGGCCTGATTCTTATAATCCAGCTCTTGATGACCATTACAATTCATGAAAACTCCCTCAACCTACCCAAAAACCCATCC…
Tcordifolia_22330	Potassium transporter, partial [Thalictrum thalictroides]	KAF5181464	>Tcordifolia_22330 CACTAATGATTGCTTGGCTCCCAACTACTGAAGCAAGGATAGCAACTGTAAGCACCGGCCACCTCAGGTGTTCTGGAACTGATGCATAAAAGCCAACCTGGTAACTGGTATTTAATGCATGGTGCTTTGACAAGTAAGCTGCTTGACCCATGTATGCGAAAATTAGAGCAGGATAGACCAGAAAAGTGAATGCAATCTGTATTGCAGGATATGAAAAATGACCAAGATCAGCAAACATTGCCTCAGAGCCTGTTATGCACAACAAGATCCCACCCAAAGACATCCAGCCACTTTTTTTGGCTTTTTCAAGAAATGGTACATATAATATGGGGAAAGAGCTTGATAAACATGTGGATTCCAGCGGAATATGTTGTATAAAC…
Tcordifolia_22567	Efflux RND transporter periplasmic adaptor subunit [Candidatus Melainabacteria bacterium]	HIA53136	>Tcordifolia_22567 CTCTTCCGCCAGCTGCGCATTCAAAACGGATGCATTAAGGCGAGCCAAAACCTGACCGCGTTTCACTTTGTCGCCTTCATCAACATAGATAGTCTCGATTCTTAGCCCATTCACCTCAGAGCCGATGGTAAGCGGATCCCAAGCCCAAACTGTACCGTTTACCTGAACCACTCCTTTCATCAAATGAGGAGCGACCTTCTCAGTTGTCACTGTGATGACCGGCTCGGGAGCTTGTATTTTCGCGTCCTGCACGCCGTGGGATTGATTGAACATAACCACCGCAACGCAGGCAACGACTGCCACCACGCAGACAACAATCGCTTTCCTGCCCTTACAAAAGGTTGCGACCGCGTTTGAACGACCGCACCATCTGAGGACGG…
Tcordifolia_22745	Probable magnesium transporter NIPA6 isoform X2 [Tripterygium wilfordii]/KAF5745051	XP_038705492	>Tcordifolia_22745 CACAATTCCCCATTCCCTTGGATATGCCATGATATTTTAGGAGAAAGTGGGGAATATAGATCTGAGACTGGAGGTGTATCCGGTTCTCTAGTGCTATGAAACACTGCAGTTCCAGAGAGCACTGTGATGAAGCCACAAAGCTCAGATGCTATACTACTCACATTCTGACCTGAATAATCCAAAAATAGCTCCTAATAATTCGTGCATAAGCAATGGCACAACTAAAAGTGAGCCAAAATTCAGAAAGTCTCTGGACCCTCTCCTTGAACATTATAGCACTTGCAAATATTGTGAGAGACGTGAACATGGCATAATAGATGGGAGAACAATTGCAGTGTTGAAAGTATCCAAAGCCTTGTTAAGGTAATTCAACTGGGTAA…
Tcordifolia_23060	Abc transporter b family member 26 protein [Thalictrum thalictroides]	KAF5203572	>Tcordifolia_23060 TTCAGCTCTCCTCTTTCAGGACATATCCTTTTTCGACTCAGAAACAGTTGGTGATTTGACAAGTAGGCTGGGGTCAGATTGCCAGCAAGTAGCCCGTGTTATTGGAAATGATCTTAACATGATATTGCGCAATGTCCTTCAGGGGACTGGTGCATTGGTGTATTTGTTTATCTTGTCTTGGCCTCTTGCACTGTCTACTTTGACAATTTGCTTTGTCCTTTCATTAGCAATACTATTCTACGGCCAGTACCAGAAGAGAGCAGCAAAACTTATCCAAGAGTTCACTGCTTGTGCCAATGAAGTAGCGCAGGAGACACTTTCTTTGATCAGAACCGTCAGAGTATATGGGTCAGAGAAGCAAGAATTTGGAAGATTCAACC…
Tcordifolia_23566	Putative polyol transporter 4 [Prunus yedoensis var. nudiflora]	PQQ10112	>Tcordifolia_23566 TTTAGGGCTAGGAGCAACACGATGACTTTGGCTGATCTACAAGTTTGACTAAAAATTAAAATGGGATGTTCTTCATTTATCAAATGCAATAACCACAGAGACTAAGATCTAGTAATTCCAGGTCATTCCTAGAGTCAAAACAAAAGATGTTTTAAAAAAAATTCACAGTTCTAATATAAATAGGTCAAAAGAACAATATTGCACAACCAATTTCTAGATAGGCTTTCTCAAAATCCAATCAGATCAAAGTTCCCACAGAGAAAAAAAACGGAAATAAATATACATTTTTGAAGGGAAAAAGAGAGAAAATTAGTAAAATTACCATAGCCCAGAAGAACAGAGTTGAGAGAAGCAAAGACGGCACAAGCAAAAACATATTT…
Tcordifolia_23747	ABC transporter-like [Macleaya cordata]	OVA12696	>Tcordifolia_23747 AAATTTTCACTGATGCATTCTTAAGAAGCTCCTTCCCACGGGCAGACACGGAGAAATTATCAACTGTGATATCTTTGACATTAGCATCTGCATTGTCTTCACCATCAAGGACAGAAGCCCGACTACCAATGACAACAGTGAACGCATCCCGGTCATCCTTAAGAGCTTCTGTTTGGCCAGTTCAGCAGCATGTGTAGCAAGCATATCCTTCTTTCCTCGCTTCTTCAACTCCTTTTCAGATACAGATATGTCAAGAGGCTTCAAATCTGACTGGCGACTTGATCTCTTTTCAGAAACAAAATCTTTAATATCATTTTCTTGCTCTTCTTCAGATGCATAGTCATCATCATCAGAAGGAGGAAGATCATATCCATCAGTGT…
Tcordifolia_24036	Putative ABC transporter B family member 20 [Cocos nucifera]	EHA8592266	>Tcordifolia_24036 TGCCCTTGTTGTAACCGTAGGTTGCGTGGCCATCGCCCACCTTCTGACACGCTCCACTGACTTTAAGACTAAAGTTGCTTAATACCATCACCTCCGGTCGAGTTGGATAACAAAAATCAACATTTTTCAGCTCGATACTTCCGAATACATTAGGAGGTTTTAATCCAGAATTATCATCAGGGTCAATCTGAGGAACACGATCTATGATTTCAAACACTGAGATGAGGGATTTTCGCCGTTTGAGTATGTAGGGAGCCAGCCCAAAGGGCTCCACCAGTGCAAAAGTTGCAAAAGAGAATACCATGTACTCCTTCAGAGCGGTGTTCAGATCTAGATAACCTTTTCTAACAGATGTAGCAGCATACCAGAGCAAGAGAGCA…
Tcordifolia_24098	UDP-galactose/UDP-glucose transporter like [Actinidia chinensis var. chinensis]	PSR85048	>Tcordifolia_24098 ATTTGTAAATCCATCAAAAGCCAAGTTCAGGAAACAAAGCCCATATCCAAGGGGTGCATTTGGGTGAGCCAGCTTACTTATAGTCTTTGAGCTAGTCTTTGAAAGAGCAAACATGGATACTCCACCAGCAACAAGGAAAGTACATATATACTCAGGAACAGTGTATCTAATACCATATACTATTGTACCCATAATCATCACTGGAATCATTTTTGAGGATTTTGCCAGGACCTGGGCAGGATAACTGATGTACTTTAAAGCTTCAATTCCCATAGCAGGACCAATTGTATTTGTGATGCCGGCGCTCCAATAACTCCACCATGGAGCACCTCCTCGGCGACTTTGGGACCAAAGCTTTATCATTATAAATGACCAGATTA…
Tcordifolia_24187	Mitochondrial arginine transporter BAC1 isoform X3 [Jatropha curcas]	XP_037492450	>Tcordifolia_24187 CTTTTGTAAAGCGCAATTCTTTTTGGTCGTTTATTCACAAACGAAACAATTACTTCAGGAGGGAATGCATAGTAATAGACCACAGCTTCAGGTTGTTATCCCTTCAGCAGCTTACGGTGGAGCTATTATAAGTTTCATATTATGTCCATCAGAGCTGGTGAAATGTAGAATGCAAGTTCAAGGGACTGATTCGCTTGTTCCAAGGTGTGATCGATACGCTGGTCCTCTTGATTGTGCTCTTAAAACGGTGAAAACTGATGGGTCAACAATCCAAAGTATTGATTGATGCTGGGGTTGGTATAGTCAGTGGTGGTATTGCAGGCGTAGCTTTCTGGTCAGCTGTTCTGCCACTTGATGTGGCAAAAACAGTTATTCAAACC…
Tcordifolia_24309	ABC transporter D family member 1-like [Carica papaya]	XP_021910832	>Tcordifolia_24309 ATGGCATTCTCTACACGTGGCGCCTGTGTTCTTATGCAAGCCCAAAATATGTGTTTTGGATATTGGCTTATGTCACAGGGGCAGGAACATTGATTGGAAAATTTTCTCCTGCATTTGGAAAGCTAATGTCAAAAGAGCAACAGTTAGAGGGGGAATATCGTGGACTTCATTCACGGTTGAGGACTCATGCAGAAAGTATAGCATTTTATGGTGGGGAGAAAAGAGAAGAATACCATATTCAGCAGAAGTTTAAGGCTCTTGTTGGGCACATGAAGCTTGTTCTTCATGACCATTGGTGGTTTGGAATGATTCAAGATTTCCTCGTGAAATATCTAGGTGCTACAGTTGCTGTGATCCTGATTATCGAGCCCTTCTTTTCT…
Tcordifolia_24453	Oligopeptide transporter [Thalictrum thalictroides]	KAF5194202	>Tcordifolia_24453 TTTGTCTGTTCTCTTAGGCCTTGTTTGTTTTATAGGATTGGAGTAGGATAGGACAAAAATTATCCTAATCTAATGTTTGGAACTACACAGGATAGGACAATTTTTTGTCTGAGCCCACTTTTTAATCTCATATTGGTGGGATAACTTAAACCCACTATTTTGGGTGAGATTGAGTTATTCTACTAAAAAAAATTTTATTTTATTTTTAAAATATTTTTAAAATTTTATATCTTATCCTATCTTATTCTATCCTATCCCACTAAAATAATTCTATCCCATCCTATATACGGGCCGTTAGGTGCCAACGTAAATATGCCTTCAGATACTGTTGTGTACTATACTGGTTGGATTATTGTGGGATTTATACCAGGCTTCATCAT…
Tcordifolia_24578	PREDICTED: uncharacterized transporter YBR287W-like isoform X2 [Populus euphratica]	XP_011038093	>Tcordifolia_24578 GCAATCAAATCACACAGGCAAGAGAGAGATTTAAAAACCTCGTTCCTTATTGCGGCATGCCCCTTCCCAGCTCTATGCCATAGTTCACTTTACAGTTGTATTAGACAAATTGATGATTATTTTGCAGATAATAATTACGGTCCATGCCAATGGCACTGAGAAATATAATCAAGAAACCAGCCACATGAACAAGATGGACCAAAGGGTAAGCGCAACTGAAGCTAAAGCATAGGTCCAAAGCATGATAATGGAACATTCACTTGCAGCCACCCCAAACAACTGGGTTATTGTACCTAAGTTCATTGCCGGTGGAACTGTAAATTGCAGAAGGAGAACAAACCGATACAATGGATCTGAATGAATTAAACCAAAATGGGTTG…
Tcordifolia_24604	Golgi nucleotide sugar transporter 4 isoform 1 [Tripterygium wilfordii]	KAF5741965	>Tcordifolia_24604 AGATTGAACAATCCGTGGAAGATGAACCAAATTAAATATGATTGGATGCGTATAAGAACCATGGCTGCACCTGATAGCATCTCTGATAAGGTAAGTGAGAGCATTGATTTTCCTTTTTCTTTTTCTTGTTCCTGTTGTGTCTTTGACGGGAAGCTGCAATAATGGCTTCTGCCAGATTTGATTCTTCCCACAAGCAATACTACGCCACAAGCAGTCTAGTCGTCGGTTACGCTCTCTGCTCCAGCTTGCTCGCCGTCATCAACAAGTACGCCATCACGAAATTCAACTTCCCAGGCCTCCTCACCGCCTTGCAGTACCTAACATCAGCCCTAGGCGTTTGGGTTCTTGGGAAATTAGGGTTTCTTTATCACGATCCTTTC…
Tcordifolia_24614	Nitrate transporter, putative, partial [Ricinus communis]	EEF28881	>Tcordifolia_24614 ATTTTTAATAGACTATTAGTTGATTTTTAACGTAACAATGTTAGTATATTGAGATATTTCTTTTATAATTTATATTTTTAATTTTTGTTTTATTTTTATAGGTCTAAAGTAAGGCTTAAGCTGGAAAGTAGTAGCAAAGAATTAGGGTGAAAAAGATGCAATGAAGGCTCATAGAAGTACATGTGTGTATAAAACAATATAAATTATAATATTAATAATTTATTTGCATATCTATATATTATTAATATACATAAAATTAATTATAGCAATTAAAGTTTTTTTTAAAAAAAAGCAAACTAATAAAATTTTATCATGAATTATAAGAAATTGAAGGTTGATTGAGATTAGTTGTGCTTACCAATATCTCTGTGACACAAAAG…
Tcordifolia_24877	Divalent metal cation transporter mnth [Thalictrum thalictroides]	KAF5183457	>Tcordifolia_24877 AACAAGAGAAGAGTGGAGGTAAAAGTTGTGAGGCATTATGCTTGCCCCAAGTAGACTCATGAGTGAGAATAAACTCTCCCCACTTAATTTTGTTGGTAAGCCATTCATAACAAGTGGGATCTCACGTTGACTGATGAGCACCCCAAGCACGTAACAAAGTAGGGCTAATCCTGATGTTCGTACAAGAAAAACTTCTGCCTTAAATTTCTCCAAGAATATACTGAAAATTGGAAAAAGAACAGTGTCACTTATAGTAAAAAGAATGCAAGTGACCATGTTCACTCCAAAGAGTAGATTGAATCCATGTGCAATTCCCAGAACCATACTCAGATCCATGACAAGCACTGACAGTTCTGCTAAAACTCCCAAAAATATGCATG…
Tcordifolia_25033	ABC transporter-like [Macleaya cordata]	OVA10192	>Tcordifolia_25033 AGAGGATGATTAAAAGGGTAGTACAAAGCTAAGTGGTGAAGGCTTGAGACCGCCCATCCAGTATGTAACAACTACAAAGATCGTTGGGAGAATGAGCTCCATTGGTAGGTCACCTGCCATTCGGGCAAAGAAGTAAGAAGAGAGACGGTACATACTGGATGAGCGTTCCTTGATTAGCATCGGTCGCTCTTGAGGGAACGTGAATATAGCGCTGAAGAGAGGAAAGAAGCCCCAGAATATGGAAAAGAAGAAGAGAAGTCCCACCTGATCCTGTATGTGTGAAGGATCTGAATGCCACCATAGGAATCCGGAAAGAATTGAAACCGACATCACTTGGAAGATCCTCAGTCCTGAGTAGGATTCATGTTTCCGTTCTTTTA…
Tcordifolia_25384	Efflux transporter outer membrane subunit [Sphingomonas sp. REN5]	WP_203309647	>Tcordifolia_25384 AAGACGCGGATCGCGCAGGACCAGAATGCGCTCAACCTGCTCGCCGGCACGACGGTGACTGCCGACCTGCTGCCGAACGGACTCGGGACCGGCGACGCGACCATCGCCAACCTGCCGACCGGCGTCGCATCCGACGTGCTGCTGCGCCGTCCCGACGTGCTGCAGGCGGAGCATCAGCTGATCGCGCAGAACGCCAATATCGGCGCGGCCAGGGCCGCCCTCTTCCCCCGCATCTCGCTCACCGCGACCCTGGGAACGATCAGCAGCGCGCTGAGCGGGCTCTTCGCCGGCGGCAGCTTCACCTATACCGGGTCACCCTCGATCGCCGCGCCGTTGTTCGACGGCGGCAGGCTGCGCGGCAATCTCGATTATGCGCGCGC…
Tcordifolia_25548	Magnesium transporter mrs2-like protein [Thalictrum thalictroides]	KAF5205942	>Tcordifolia_25548 TCACTTGATTCATAATCATCATCATCAACTTCATTTCTTGAGGCATTTTCATCAAATTGTTGACGAGCTAGCTTATCAGTTAAATACATCTCAGCCATATCCATATCATCATCCAGCAGATTTTCAAGTTCATCTCTAACCTTTTGCACACGCCCAAATAATGCAACCAGCCGACTCTTAATATGTCTAACACGTTGCAGATTAAGTGTACTGATTTTAGAGGTCAGTTCATCTAAAGCTGGATATGCCTCTTGCTCCAATGTAGAAGTCTCATTTTCAAGGCGCCTGCAAGCGGATTCAAGGCAAACTTCGAGAGATTTAAACTCAAAAGGTAGAATCTTCGGCCCATCCGCTTTTTGCACATTCAACATGTCTCTAAC…
Tcordifolia_25628	Amino acid transporter [Macleaya cordata]	OVA17229	>Tcordifolia_25628 TAGATTTGTGAGCATGACGGCGAGCTGCAGCAACAGAGATCCAATCCTGCCGAAGGACTCTCCCATGACTCCGGCATACGTCTCCGATGTACCGGCTCTTGTATGCTTCAGGAGAAAATCAACCGAGACGCACGACAAGACAGCGATGATCAATATCAGAGTCATTGCCGGAAACACTCCTAAGACTTTAAGTGTCGCCGGTATCGACATGATTCCGGCTCCGATTATGCTTGTTGATACGTTGAACGCCGCACTTGTAACCGACGCAGTTCTTGAGTTTAAGTTCTCCGACTGCCGCCGGCTCTCCGGAAGCAATGGCTTGAAAACTCCGGCTTCTTTCGCTGCCTTCACCATGGTCATGATCTTAGCTTAGCTTTTGA…
Tcordifolia_25786	PREDICTED: UDP-sugar transporter sqv-7-like isoform X1 [Nelumbo nucifera]	XP_010250172	>Tcordifolia_25786 TTCTGGTGAATTACGGGGAGCCAGTTACGTTACGTTCGTCATTAAAATATGCATATTCAGGAAAAGCGAAGCGAATAGTGTATGTTCAAACAAAGTGGGAAGATTTCTCAGCTGTTGACTGCTCGCAAGACCTGAGAGATTTGCAGAGAACAAGGGCAATGAATTTGTCGTCGCCCTCCTCCTCGTCGTCGTCGAAGAATATGAAGCTTCCAGTGACTAATCCGTCGAAGGAAGAGGAGAGTCTGTTCAAGGGCTCCGCCATGACCAAAAGGGGCGCTTATGCCGCCATCGCCTACATGACTTGTGCAGTACTCTTGGTGATGTTTAACAAAGCTGCTCTTTCTTCATATAGTTTCCCCTGTGCAAATGTCATCACACTC…
Tcordifolia_26061	PREDICTED: nicotinamide adenine dinucleotide transporter 1, chloroplastic isoform X2 [Vitis vinifera]/XP_034691641	XP_019076891	>Tcordifolia_26061 GATGTCGTCTTGACGTTTTGTTTCGTCTTCTTCGTCAAAAACCCTAACTCTCCACGATTTGTTTGGAAGAAATTCAGAGATTTACTTTTCTGGCCATGCGACTCTGGTTTCCTGAAATCCGCCTCTCGAGAGAGGAAACCCTAGATTTTGTTCAAATCGCTTCCTTTTCTCAACTCGTGTTTTCCAATTACAGCGACAGCAATGCCCGCAGAATCTCACACACCTAGTACTAAAGGCCTTCTTTGCAATGCCGGCGCTGGTGCCGCGGCTGGAGTTATTGCTGCGACGTTTGTTTGTCCGTTGGATGTCATAAAGACTAGGTTTCAGGTACATGGATTGCCAAAGCTTGGTGATGGAAGTGTTAAAGGTAGCCTTATTGT…
Tcordifolia_26062	ABC transporter C family member 10 [Zea mays]	ONM02890	>Tcordifolia_26062 AAACCTAGAAGTTAGACCTGGTGAAAAGCTTGCAATATGTGGAGAGGTTGGCTCTGGCAAATCAACACTTTTAGCTGCAATTCTTGGAGAGGTTCCAAATACCGAGGGTATTATTCAAGTTTGTGGAGAGGTTGCTTATGTCTCCCAGACGGCATGGATTCAGACAGGTACAATTCGAGATAATATTCTATTTGGGTCCAATTTTGATTGGCAAAAATATCAAGAAACACTTGAGAAGTGTTCACTGGTGAAAGACCTAGAGATGCTACAGTTTGGCGATCTCACCGAAATAGGAGAAAGAGGAGTCAATCTAAGTGGTGGTCAGAAGCAGCGTATTCAACTTGCTCGTGCTCTTTATCAGGATGCAGATATCTATCTTC…
Tcordifolia_26800	Probable metal-nicotianamine transporter YSL8 [Populus trichocarpa]	XP_024444781	>Tcordifolia_26800 AGGGACTGCCATGGGCTGTGTGATTTCTCCTTGTGTTTTTTGGCTCTTTTACAAGGCTTTCCATGATCTTGGAGTTCCTGGCTCTGAGTACCCTGCACCCTTTGCTACTGTGTACCGCAACATGGCAATACTGGGGGTCGAGGGATTCTCAGCTTTACCAAAAGACTGCCTCATGCTCTGCTATGTTTTCTTTGCTGTTGCCGTTCTTATCAACTTAACTAGAGACATTGTTGGGAAGAAGTGGTCAAGATTCATTCCTCTTCCAATGGCAATGGCAATACCGTTCTATCTTGGTCCCTACTTTGCAATTGACATGTGTGTTGGAAGTCTTATTTTGTTTGTATGGCAGAAGTTGGATAAGGCAAAGGCAGATGCCTTTG…
Tcordifolia_27348	Chromate transporter [Mycolicibacterium sp. NCC-Tsukiji]/GCB00082	WP_135357066	>Tcordifolia_27348 ACCTGCGCCGCGAGCTGGGCGTGATGGTCAAGGACCCGGACGCCGTCGCGCAGCTGTCGCAGGTGTTCGACGCCGACTGGGAGACCTCGCACCACTACGAGCCGCCGGATCCGCTGGATTCGTCGCAGCACCACGAAGACGACTTCCCGCATGACCCCGAGCTCGTCCATGAGTGAGCAGATCGACTCGACGGCCCAACGGGTTTCGTTGTTCGAGTTGGTCCTGACGTTCAACCACATCGCGCTGGCGTCGTTCGGCGGCGGGCTGTCGGCCTGGTCGCGCGAGGTGCTGGTCGTCGAGAAGGGCTGGCTCGGGGACGCCGAGTTCCTCTCGGCCACAACGATGTGCCGCATCCTGCCCGGCGCCAACCAGGTGAACAT…
Tcordifolia_27349	ABC transporter [Nocardiopsis dassonvillei]/WP_094803039	WP_094803039	>Tcordifolia_27349 GCGGCACATCCATGAACGCGCTGCTGTACCTGTACGCCACCGGCCGGGACTGAGGGAGAGCGCCGCGGCCGATTGCCGGGCACTGAAGCCCTCGGGCAGCACCACGTCGGGGGCACGGGGCGGGCGGCTCCCGGTAAACCCTTTTCCGTTCGCGCGGACCGGTTGCTACCGTGAACTCGTGCATCTACCTCTGTACCTCTGATCCGAGCCTGAGCGCCCGCCCCACCTCCGCGTGGCCGCGGGTGCCCGACGTGTACACCGACCCGCTTCCCGGGTCCTTCCCGTCAGCTCAAAGAGCTCCCGCACACCCCGCCGCCACCGCGCCGGGCGGAGCTCTGTTCGGAGGAACAGTGACCACCCTCAACCCCAAACTCGTGCTG…
Tcordifolia_27352	Amino acid transporter [Macleaya cordata]	OVA15546	>Tcordifolia_27352 GTGGCAGTAAGATCTTTACTACCATTGGGGCATCTGCAAATCTTGTTTTTGCATTCAATACGGGAATGCTACCTGAGATACAGGCAACTGTGAAGCAGCCTGCTGTTCAAAACATGAAGAAGGCACTGTTCTTTCAGTTCACAGTTGGTGTTCTACCAATGTATGCTGTTACTTTCGTAGGGTACTGGGCTTTTGGTTCTGCAACTTCATCATATCTGCTGAACAGTGTCACTGGTCCATTGTGGGTGAAGGCAATGGCCAATATTGCAGCTTTTCTGCAAACAGTCATCGCTTTGCATATATTTGCAAGTCCAATGTACGAATATTTGGACACGTACTATGGAAGATCTGAAGGGAAAGCATTCTCTTTTCATAACCTG…
Tcordifolia_27507	PREDICTED: magnesium transporter MRS2-3 [Nelumbo nucifera]	XP_010273130	>Tcordifolia_27507 GTCTCATGCGTTACGTTACTACCACAAGTCCACAAGCAAACCAAAGATCGTTCTTTCTGGAAGAACCGAATGAGAGACGCTCCCCAACAAATTACCAAGTCGCGCGAGGACGAGCCGGCGGAGGCGGTGGCTCGGACGGGCGCAGCCGCGGTTGCAGGCAGCATTGGTAGTGGGCTAAGGAAGAAGGGCGTTTGGGTCCGGACATGGCTGCTTCTGGACTACACGGGACAAGCTCAGCTGATCGAAGCCGGAAAGCACACTATCATGCGTCGCACGGGGCTACCGGCACGTGACCTGCGAATACTCGATCCTCTCTTGTCTTATCCATCAACTGTTCTTGGCAGAGAGAAGGCAATCGTGATCAACCTCGAGCATATCAA…
Tcordifolia_27575	Endoplasmic reticulum vesicle transporter, C-terminal [Parasponia andersonii]	PON61591	>Tcordifolia_27575 CGACGCCAGGGAAATATTCTCCAAAAGACAATCTATTGATTTTGTGACTTATATTAAAGCTATCCTTTTGAAAAGCAAGCAAATCATGTACATGAACATTTGACTGCTGAAAGCTTTTCCCAGGTGCAAAATGAAAATTTCCAGCCACCTTCTTAACTTCCAAAAATCCATAAATATTGCATCCTTCACCTTCTTCGTCTTTAATTTTTTGGAGGAAGCCTTCCCTTTTGCACTGATCAATCAAATCAGGATTTGACAGTGCCCACCCTTTCTTTCTATATGCTTCACGCACTTCTTCACATGAATTACAGCAATCTTCATCTGTAGCTTCTGCACCGTAGCATGAACCACAGTATGTTTCATTGTGTTCAAGCCTCCCA…
Tcordifolia_27706	ABC transporter B family member 13-like isoform X2 [Cucumis melo var. makuwa]	TYK31479	>Tcordifolia_27706 CTTATCAAGTGCCTCTTGGACTAGCTTCTCAGAGGTTGTATCCAATGCACTAGTGGCTTCATCCAGAAGAAGAATCGTTGGGTCTTTCAGTATGGCACGAGCAATTGCCACCCTTTGTTTCTGACCCCCTGATAACTGCGTTCCTTGAGAACCTACTTGGGTCTGGTAGCCATCAGGCATTCTACTGATGAATTCGTGAGCATTTGCGGCCTTTGCCGCCTTCATTATCTCAATTTCCGAGGCTCCATCCTTCCCATACAGGATGTTTTCGTAAATTGAGGTAGAGAACAACACCGGCTCCTGCTGAACTAGTCCAATCCTCAGCCTTAAAGACTTCAAGTTTAGACCTCTAATATCATGCCCATCAATTGTAATTACAC…
Tcordifolia_28161	MFS transporter [Hydrogenophaga borbori]/NCT96332	WP_116957871	>Tcordifolia_28161 GTGCTCGCGCTGCTGCCCTGGCTGGCCTGGTGGTGGGTGCGGCGCACGCAGGGACTGCCGCGCGCGTCCGCGCCGAAGCGCCCGCAAACGTTCGTCCTGGGACCTGCTGCGCCAGCCCGATTTCCGCCGCTTGATGGCCCTGAACTGGATGCTGTCGTCCTGCTGGGACGTGCACACCTTCCTGGTGCCCGTGCTGGGCTACGAGCGTGGCCTGAGCGCCACCGCCATCGGCGCCATCCTGGGCGGCTTCGCGCTCGCGGCCACGGCCATCCGCGTGCTCATGCCCTGGATCGCCGCGCGCCTGCGCGAATCGGCGGTGATCGCCGCGGCCATGTTCGCCACCGCCACGCTGTTCGCCCTCTACCCCTTCGCGCACGCGG…
Tcordifolia_28284	Abc transporter g family member 3-like, partial [Thalictrum thalictroides]	KAF5186442	>Tcordifolia_28284 TTGAGTTCCCCGTATATTCTTACTTCTTTATAAAATGGTTCAATTCGCAGTGGCTGTAGGAGAAAAAAAATTGAAAGATGAATAGCCTATTTTTTTGCGTTGATGTGTTGGATTTGTGGCTTCTAGGTCTCATATGTGAACATAATAATTTTTTTTTCCAGGAAGGTCCATCTTTGAAAGGCAAGGGCAAAGCTAGTAGTGGTACGCAGGTTGCAATTTTGACTTGGAGGTCATTGTTAATTATGTCAAGGGAATGGAAATATTTTTGGCTCCGACTGGTTATTTATGTAGTGCTCTCGCTTTGCATTGGTACAATATTTTCCAACCTAGGTCATTCCTTGTCATCTGTAGTGGTGAGTTCTCGAGTTTGTATATATTGT…
Tcordifolia_28591	ABC transporter A, ABCA [Parasponia andersonii]	PON57306	>Tcordifolia_28591 CATGTTCAATTAAGAAGAATGGTATAAGCAACTTGTTTTCACTATTGAACATCTGTAACGATCAGGAAAGCATGTTGAATGCTTGGGCCTCTCGAGCAACCTTGATGAAGACGTCCTCCAATGTGGTATCTGCAAGACCCCAGGCTTGTATTGTGAACTTGCTCTTGACATTCTCCACTGCTTTAAAACATCAGCAATTCTGATCTCTTGCTTTGGAATTTCAAATTTCTGGGTTCCAGAAATGTGGTAGATCTTGTTTGCGCCAGGAGAGAGCTGGCGTACCATCTTCTCCACCTCTTCCTCTTGACTTGAAGATGTTGTCATTGTGAACACATATGACCCCCCATATCTAGCTTTTAGCTCTTTGGGGTTTCCAATAC…
Tcordifolia_28928	Multidrug transporter AcrB, partial [Gammaproteobacteria bacterium HGW-Gammaproteobacteria-12]	PKM29430	>Tcordifolia_28928 CCATCCGGGCCATTGAATACGCCGACGATAGTGCCAGTGTCTTCGGTTGGCGCCAGCTCCGAACGCAAGCCACCGAACAGCCAGGCACAGAGCACGAAGGCTCCCAGCAGCACGCCAAGCACCAGTGGCCAGGCGTGCAGCGCACGGTCCAGGCTGTGCTTGTAGCTGTAGGTCAGGCCATTGAGAAAGCCTTCGATCAGGTTGTACACGCGGCCGTGGCGCTGCTCGTGCTGATGCGGTTTGAGCATGACTGCGCACATCATCGGCGTCAGCGTCAGGGCCACAAACCGGACACCAGCACCGAGCCGGCCAGGGTCCAGGCGAACTCGGTGAACAGCTTGCCGGTGGTGCCCTGCATGAAGCCGATCGGGGCGAACACG…
Tcordifolia_28978	Drug/metabolite transporter [Macleaya cordata]	OVA20678	>Tcordifolia_28978 TCTCTCTTTGTCACCTTCTTCTTCTTCTTCTTCCAAGCGTCAGTAGAACTAAACTTTCTTCTACAACAAATATGGTAAGCCAAGGAAGTAACTGCAGCTTCTTTGATAAATGCAAGCCTTATATCGCTATGATCTCGCTTCAATTTGGCTATGCTGGCATGAACATCATCACCAAGGTCTCTCTCAATAGAGGGATGAGCCACTATGTTCTAGTTGTTTATCGCCATGCATTCGCCACATGCGCCATCGCTCCTTTTGCTATCTTTCTCGAAAGGAGATCGCAACCGAGGATGACATTCCGGCTTTTCCTTCAAATTTTCATTCTAGGCTTACTTGGGCCGGTGATAGACCAAAACTTCTACTATGCGGGTCTGAAGTTC…
Tcordifolia_29064	ABC transporter B family member 20-like [Trifolium medium]	MCH98863	>Tcordifolia_29064 TAAAAGGGCCAGTTGCTAAAGTGATGAGTGCAATCTGCCAGCAGTTAATCAATCCAATCACAAGACCACCAAAAAATGTCGCCATATTGTGGATATAATTTCCTACTTTTTCACTAAGAGCAGACTGAATAAGCAGCACATCACTCAATACTTGGCTCACGATATCCCCATTGTTCCCATAAGTGTCAAAAAAACTCATATCCTGATTAAGCAATACTTGGACATACTTTGACCTGATGACTGCGGTCTGCCTCTCACCAGTTAGAATCCAGCATGAGACCTCTAATGTACAGAAAAACTTAAGAGTCTCAATTTAAAAGCAAGTTGAAAGAGGAAAGCCAAAAGAAAATAATGATTGATCTTACCAACCCAACCGGCAG…
Tcordifolia_29311	Peptide transporter 3 [Actinidia rufa]	GFY93095	>Tcordifolia_29311 ACTTGGAAGAGTACTCCCAAAAGGGAAAGTTTAGGATTGATTCCACAACTTCATTAAGTTTCCTCAACAAAGCTGCGGTTAAAACTGGTTCGGAGGACAGTGAATGGACGTTATGTCCGGTGACCCAAGTGGAGGAAACAAAACAAATGTTACTAATGATCCCAATCTTGATCGCAACATTTGTGCCAAGTGTAATGGTTGCTCAAGTGAATACACTTTTTGTCAAGCAAGGAACAACACTTCAAAGAGGGATTGGGAACTTTCATATTCCTCCGGCAAGCTTGGGTGGATTTGTGACAATCTCAATGCTTATTAGCGTGGTTTTATACGATCGTTTCTTTGTAAGTATAATGAGACGATGGACAAAGAATCCTCGAGGA…
Tcordifolia_29650	MMPL family transporter, partial [Bacillus cereus]/TKH92814	WP_170964323	>Tcordifolia_29650 TATCTGTAATCACTTTATTTATCTGTTCCGAATCTAATGTCTGATCTTTTGGAGCTTTAAAAACTATTTTAATTTGAGCACCAGCACTTTGAGATTCGGAGAATTCTTTTTCTAGCAACTTGCTTGCTTTATCAGCTGGTGTGCCTGGAATCGTTAACTCATCATTGAAAGAGGGACCTAAACTTCCAGCTAGTACCCCCAAGATTAATAGAATTCCTAAGGTACTAAAAACAATACCCTTCCCGTGTTTTGCTGCCCAATTACCTAATTTGTAAAGATAATTTGCTATTTTAATCTCCTCCAACTTCGTTATTTACAATAGTAAGTACATGGTGTTAAATGCTTTTTTGGTATCCTTTATGTACTATTTGAATTTTATT…
Tcordifolia_29836	Choline transporter-like [Macleaya cordata]	OVA00585	>Tcordifolia_29836 ATCTCCCCCATTATTGGTGAGCACGATCCATATGTTCATATATCTGGAAGGGAACAAAATCACTTTCGAGCTGTTACTATTCTTATGACTCTCATAATGATTGTCGCTGTCCTTTCATCTATAGCGATTGTTCGCCGCATCCTAATGGCATCTTCTGTCTTAAAGGTTGCAGCTAAGGTCATTGGCGAGGTTCAAGCTCTCATAATTTTTCCTGTCATACCATATGCTATTCTAGCTATATTTTTCATGTTCTGGTTTTCGGCAACCCTCCATTTGTTCAGTGCTGGTCAGGTCCGGCAGAATGATTGCAAATCCAATTGTTGTGCTTATGACCTTGGGCTGGACAAAGTTACCTGTGATAGATGCTGTGGTTACAGCAT…
Tcordifolia_29865	Proton-dependent oligopeptide transporter family [Macleaya cordata]	OVA02341	>Tcordifolia_29865 CTGCTAGTATGTATAAACTAGTGTAGAACACAGCTAATTGTAGTGTTGAAGCCTGCTTGCACTTTGTCACATCTTCTTCGTGGCAATGTGGTGGTCTCAAAGAAGGGAGTGAAACTGTGAGTGTGAGAAGGCTCATTCCCGAGAGATAGATGGCAGAAGCAATGACAAAGGTCCAATAGCGGCCGAGAAGAGCATCAGCAACATAAGCACCAATGGTTGGAGTCATCCAAACGGTTCCAACCCAATTGGTCACATTGTTAGAAGACTTCACGGTCCCTTGGTGCAGCTTGGAGGTCAAGTACACTACCAAGTGGATGATATTCCATAGTACGCCATTCTTTCGAACACCTCGTATACAACAACAAAGGAGCAAGCTTTCC…
Tcordifolia_29977	ABC transporter-like [Macleaya cordata]	OVA06530	>Tcordifolia_29977 TTTGGTTCAGATTTTGAAATCTTATTGGTTGAGTTTTGAGGATTTTTTGTTGGGTGTTCATGGAGACGGCGGAAGTTTACAGAGTGGGTAGTATGAGAAGGAATGGTTCTACAATTTGGAGGAATAGCGTGGAGATCTTTTCAAGATCGTCACGGGACGAAGATGACGAAGAAGCTCTGAAATGGGCTGCTTTAGAAAAGCTACCTACTTATAATCGTGTGAAGAGAGCCATATTAACAGGGGAAGGTGGGTTGGCTAAAGAAATTGATGTCCAGAATCTTGGGCTTCAAGAGAGAAGGGAGCTTTTAGAGAGATTAGTAAAAGTAGCAGAAGAGGACAATGAGAAGTTCTTGTTGAAGCTCAAGGGCCGAATTGATAGG…
Tcordifolia_30143	ABC transporter B family member 1-like [Trifolium medium]	MCI02582	>Tcordifolia_30143 CTGATTCTGCATCAAGTGCACTAGTTGCTTCATCAAGTAGCATTATCTCAGCTTTTCGCTAAAAAGCCTCGAGCAATGGCAATTCGCTGCCTCTGCCCACCGGATAATTGGATGCCTCTCTCCCGACCCATGTCTTATATCCATCTGGCAATGCCGAGATGAACTTGTGTGCATTGGCTAAAGTCGCAGCTTCAATGATCTCAGCCTCAGTTGCAGAATCCCGCCCATAAGCAATGTTATCATATATGGTTGCAGCAAATAGGCATGGCTCTTGTGGCACCATAGCAATGTGTTGTCTTAATGACTTGAGGTTGTACTTTCGGATATCCTTTCCATCAATCATGATTCTTCCTGATGATGGCTCATAGAACCGTTGTACA…
Tcordifolia_30360	PREDICTED: ABC transporter G family member 11-like [Solanum tuberosum]	XP_015166102	>Tcordifolia_30360 TGCTTCTTCCTCCGATTCTGGTGTCAATGGCGTCTTGCAAACCCATATCGCGTATGGTCATCTCTGCTATCTCCATCTTCTTGGAGTTGGGCATGGAATTTGGAAGTTGGAGCCGTGCTGAATAGTACACTGCTTCTCTCACAGTAAGTGTTGTCATCAGGTAATCATCTTGTGTCACATAAGCCGAGGTTCCGAATGCAAGTGCCTCATGCCGACCATTAATACGAATGTCTCCTGATTGAGTTGTGTTTGATAGCAACCTCCCTGCCAATGAATCAAGAAGCGTTGATTTGCCGCAACCAGAAGGACCCATGATGCCCAGAACCTCACCTGGTTGGGCGTACCCGGTAAGCCCTCGAAGAATCGCTCGATTCCCACGT…
Tcordifolia_30414	Proton-dependent oligopeptide transporter family [Macleaya cordata]	OVA17763	>Tcordifolia_30414 TTCCCAAACCAGCTCTTCCCACCACCCTTCTTTGTCACTTGATCCACAACTGTTATAAGCATACTGCTGAGAAAGTTTGAAGCGCCAATCACACTTAGATAAAAAGCTATTCCCAAACTTCTCATGCTATCTGGCATTTGGTCGTAAAAGTACTCTTGCAATCCCACAAGTGTAAAACCATCTCCAATGCCCATAATTATGAACTGGGGAGCTAGCCAGAACACACTCATGGACATCGGCCCAACTCCCCTTCCTTGTAAAGCCTCCATGTTTGCCATTTTAAGCCTCTTTTTTTCTACAATTGCGGCTGCGGCCATTGCTATAATGGAAAATACTAGGCCGATTCCAATTCTTTTTAATATGTTGATTCCTCGCTCGTT…
Tcordifolia_30581	Putative glycerol-3-phosphate transporter 4 [Macadamia integrifolia]	XP_042507552	>Tcordifolia_30581 AGGAATGGAGTCTTAATGCATATAGATACGTTGTTTTGTTACTCACTTTCATAGCATATGCATGCTACCATGCATCAAGGAAGCCAACTAGTATTGTTAAGAGTGTATTAGATCCTAAGCCCGTCAAAGTTGGTTCTCTACGTGAATTATGGCCAATTGGAGATGTTTTTGTTCAAGAGGGTAAACTGGTTTATGATCAAACTGGAAAAAGTAGCAAGGGATGGGAACCATTTAATGAAAAAGATGGAACAGTGAAATTGGGAGAGATCGATGTTGCATTCCTTGCTTGTTATTCTCTTGGAATGTATGTAGCGGGCCACCTTGGAGATACATTGGATCTCAGGTTGTTTTTGACAACGGGAATGATTGGGAGTGGGATT…
Tcordifolia_30829	PREDICTED: probable magnesium transporter NIPA8 isoform X3 [Nelumbo nucifera]	XP_019052485	>Tcordifolia_30829 GTAGAAAAATAAATAAATAAAGTAAAAATCATAGCACCTCTACACAATTTTGATACAAGAATTCATCTACAGTTGCCAATCCCAATTATTGGGCCAGCCATCATAGTAAAGAAATATGAATGAGGAAAAAAATTGTCCTTCTTGATGTATGTATCGATGTATCGGTAACTCTAACCATGGCTGTGAGACAGCATAGAACTCGTTTCCAGCAATTCAGCATCATCTTCACTCATTAATATCTTGCTCCAACCAGGATTTCTTGGAGAGAACAACTTAGACCTGCCAAGGCCAGTTCCTCTGAATCCACTCATCCTCGAGGATGATACCATGGGCATCACAAGAACTGATGAAGCACTGATTGAATCTTCGCCTAAACCTAA…
Tcordifolia_30889	ABC transporter I family member 17 [Vitis vinifera]	RVW76711	>Tcordifolia_30889 CTCTGCACTTGCTTGATGCTATGAGACACCAGGATCGTTGTCAACCCTCCAAGTTTCTTCAACTTCACAATTGCATCCTCAATGTTCTGAGTTGATATCGGGTCCAAAGCGCTCGTTGGCTCATCTAACAACAACACCTCTGGGTCATTGGCGAGGGTTCTGGCAAGAGCAACTCTCTGGGCTTGGCCAACAGATAGTTCCGAAGCAGTTTTTTGTGGCGAAGGACACATCAAGATCGGCAAGGTCGAGCAACCTTGTTACATCTGCCTCTGTTAGCTTCTTCCCTATTAGGCTTGGCCCATATTTTATGTTATCCATTACTGTGCCTTCAAACAGTACGGGAAGCTGGAAAAGCATCCCAACCTTTCGGCGAAGGGCGA…
Tcordifolia_31470	Nucleobase-ascorbate transporter 6-like [Macadamia integrifolia]	XP_042490511	>Tcordifolia_31470 GCTGGGTTCATGATATTCTTTTCAATCCTTGGTAAAGCTTGTCAATTTGGAATCTGTTTCCTTTTTATTTTCATTTTTTTTAATAATGAATGATGCTACAAAACGATAACTTGTTCATAAATCTAACTTTGTATAGATATGCAGGAAAATTTGGAGCAGTTTTTGCTTCAATTCCAGCACCAATTTTTGCTGCCTTTTATTGCCTTTTCTTACCCTATGTGGGTACGAATCATCAATGTTAAACTTAACCCTTGTTGCTGTTGTATTGTGACTTGATACTTATTTAGTTAATCTGATTTCTTATATAATAATGGGAGAACAGGTTCTGCTGGTCTGAGCTACCTCCAATTCTGCAATCTTAATAGTTTCAGAGTGAAGTT…
Tcordifolia_31473	ABC transporter B family member 1-like protein, partial [Trifolium pratense]	PNX98445	>Tcordifolia_31473 GGAAGAAGAAAAACCTGTTCCCGATCCTCCTTCTGTTGGCTTCTTTGACCTTTTCAGATTCCTCCGATGGATTGGACTATGTCTTGATGACTTTCGGAACATTGGGTGCCATTGTTCATGGGTGCTCCTTGCCAGTTTTCCTTAGATGTTTCGCTGATCTTGTGAATTCTTTCGGTGCAAATGCTAACAATGTTGATAAGATGATGCAGGAAGTCTTGAAGGTATGGTAATGGTTATCTTTTAGCATTTCTTTTATTTGGTTCTTTTGTTTGTGGAAAACGGTGAGTACCCATTTGCGTTTTTTGTTTGAATTTTGCAGTACGCATTTTATTTTCTTGTGGTGGGTGCTTCAATTTGGGCTTCTTCATGGGCAGGTTAAT…
Tcordifolia_31697	Phosphate transporter PHO1-like 1 [Vitis vinifera]	RVW45419	>Tcordifolia_31697 TCGAAGAAAGGACCTGTAAATACCTTAGACCACACCAGCATAAAGAATCCCATGGTGTGACCTTCTTCATAGGGCTTTTCACTGGATGCTTCATAGCCCTACTTGCTGGATACGTCATCATGGCTCACATTGCTGGAATGTATACTCAGCAGTCAGATACTGTTTACATGGAAACTGTCTATCCTGTGCTTAGCATGTTTGGGCTATTGTTTCTGCACTTCTTTCTTTATGGATGCAACATTGTCATGTGGAAAAAAACTCGTATTAACTATAGTTTCATCTTCGAATTTGCGCCCACAAAGGAGCTTAAGTATAGAGATGTCTTCTTGATTTGTACCATGTCAATGACTGCAGTGGTAGGAGTCATGTTTGTCCATTTA…
Tcordifolia_31704	PREDICTED: cationic amino acid transporter 9, chloroplastic [Nelumbo nucifera]	XP_010275402	>Tcordifolia_31704 AACCATTTGGAGCAAAAGGAGACCAATTTGACACATCAACCTCAAAAGCTCCAACAGCAATGACAAAAATTACAATGATTACCTTTGTAGCAGTCATAAATGAGTTCAAAACCGATGATTCTCTCACACCTCGACATAGAATTACAGTCAACAGTAGTAAAAGAATTGGAGCTAGTAAGTTAATTGATAAAGCTCCACCAAAAATCTCTTTACCACCATGACCAATCCAACTTGGGATGTTATGCTTGAAAATCGGAAAAATTTCTAATAACGTCACGAAGTAACTCGCCAAGCTTCTCGCAATGCTAGCTGCCGCAATATGGTAGTCAAGCATAAGCTGAGAAAATACTAGAAAAGCTGTCAGCTCATTGAAAGCCGTG…
Tcordifolia_32057	UDP-galactose transporter 2-like [Olea europaea subsp. europaea]	CAA2943367	>Tcordifolia_32057 AGAAGAGAGCGAGCAAGAAACTGCGAATTTACTTTAAGTAGTTTTGTATTCTTTACTTTAATGGCGGCGAGGAAATCCTCGAATCGCGGCAGAAATTCTAGTCAATCGTCGCTTACATTCTCTTCGATCTCCGTTTCCGAGGTCAGAGCTTTTTCGACTCAGAGTTCTCTTTTCGATCTGCAAGCTTAGTAACTCAGCCAATTCTCTTATTAAGGGTTGGTGTGAAGATTGGTTCATGTAGATTGAGATTAAAGATTTCTGAGATACGCTGAGTAAAATGGCTCAAACAAGCAAAGCTAATAAGAAGGCAGCAGTAGATGCAGCCTCATGGATGTTCAATGTTGTCACCTCTGTTGGAATTATTATTGTTAATAAAGCTT…
Tcordifolia_32106	ABC transporter-like [Macleaya cordata]	OVA04022	>Tcordifolia_32106 AAACAAGCTGCAAGCTCTGCCAATGGTGGAAAATACCATTCCCAGAACATTCTTATAGTACCCACACAGTAATTTTAAATATGAGGCCTTCATTGGGGGATGAAGCAGCTGCAATTCGGAGACTGCAGAATTTGGTGAAACAACTGTTTTATTCAGTTCAATGTGATCTATTTCTTCTACATCACATCTCGCAACTCTTAGGAACACTTCTTCCAGTGTTGTAACTGATATGCCATAACTCTCAATGCTAAGGCAGCGATTTTCGCCATTAACTAATGGTTCTGAGGTAATCCCTGGTCTTCTCATGCAGCTTTCTATTTCACGAAACATATTCTCAAAAGAAGATGACGATGCAAGAGGAAGCCTGAATGAAATCTCGG…
Tcordifolia_32361	Adenine nucleotide transporter BT1, chloroplastic/mitochondrial [Telopea speciosissima]	XP_043718083	>Tcordifolia_32361 CTCACTAGGAGTAAAAACAAATGAAGTAGCAATGCTAGAACAGCCTCCTGCCAGGCAATGGACAATAGATTGATATTCCTTAGGCATAAGAGGAAGAAGGGCCCCCTTAACTGATTCATATGTGAAAGTGTACACTGCAGAAATTGGTGCTGAAGAAGTTATATTACTTGCAATTCCACGGTACATTCCTGCTATCCCTCTTTCAGAGATGATTGATCTGACAACATGATAAACAGATTTTTGACCCTGTCCATGAGATTGAACTATAGTCTTAATTGTGTCAATAGGATGAAGACAAAGGCTAACAAGTGTGCCAGCCAATGCACCAGCAAAAGCATGTCTCTTGTTTGAATGGATGTGGCCATTTTTATCTCTTACTG…
Tcordifolia_32415	Bidirectional sugar transporter SWEET4-like [Macadamia integrifolia]	XP_042482877	>Tcordifolia_32415 GTACCAAACAGAGCGCCTAACCCATTTCCAGTCATGATATAAGGGTCGAAACGCAGGAGTGCATATATCACCCAAATGACTCCGTTGAGAAAACTTGCAAGCGATAGAAAGAATGGCATGTACTTCACGCTCTTCGTTTTATGACTAATCTCAGAATCGATAGCGGGGAAGCGTACATACAAACGCCAAAGATGACGCAGAGAATACCAACAAACATGGATCTTGAATCATGAGTGTGGAATGCAGTGAGAGTGACGGTTGCAATGCCACCAAAAGCTACAGCTTGTATAAAGAAAATTACGCATACCTTCAACCTTTGTTTATTGGTGCAGAACATAAGAAATATGATAAGGTAGCAACACTCAAGAAATAGCCCAAGT…
Tcordifolia_32628	PREDICTED: sugar transporter ERD6-like 5 [Nelumbo nucifera]/DAD37860	XP_019051468	>Tcordifolia_32628 GTAGAACCATTAGCCCAACTCCGACAATGAGGGAATGGGCATATTTCCATTGAAACAAGTCTAGTATTCGGGCTTCTGAAAGGCATTGTAGGGCTAATGTGTAATCTCTGATCTCAGTTATTTCTTCAGAAATATTTGCTTCATTTCCCCGTAAACGCTGCAATGCTGTTTCAAACTCTTTTTCCTTGCCAACCTTCGCCAACCATCTTGGAGACTCGGGCACAAAGAGGAGACCCAGAAGCTGTACTAGGCATGGAACTATCCCAATGAGAGCGAGAGTGCGCCAAGTTACTACTGTGCCAAACAGGTAAGTCAAGGATACCCCACAGCAGATCATTAACTGATGAACTGTAGTGAATGATCCTCTGAGATTCTTGGGT…
Tcordifolia_32672	PREDICTED: molybdate transporter 2 [Nelumbo nucifera]	XP_010249951	>Tcordifolia_32672 CATATATAGGTATCAACATTATATTGATGTTTATATAACTGTTTTAACATTTTTAACACAAAATAATCATAAAAAAGAAAATAATGATAAAAGACATTAAATAATGATAAAAGCATTGCCTATGTTATTGAAGAACTCAATAACTATCTGGTAAAATTTCTACTGTGAAGTCAAGTCAATAATTACCAGCAGCTGAATTAGAACTGAAGATGCCACCACCAGAAATTCCTAAAGAACAAGCCATATTTCTCAGCTTCACCAACAAGAACACTACAATCCCGCAACCAAATCCTAAAGCTGCACTGGATCCAGTCAGAGAAACTGCTGCACAAATCAACATCACAAAAGAATCTTCCTTGCGATTCATATCTCTCGACGCC…
Tcordifolia_32925	Phosphate transporter PHO1 -like protein [Gossypium arboreum]	KHG19420	>Tcordifolia_32925 TTCGAGCAACCCACTTGCTCGAATCATATGCGGGAGCGGCTGGTGCAGTGCGCCTACGTGAGGCACGTGGCATAGGTGCCGCCGCTTCATCGGAGTCGGAGTCGGAGTCTTGCATAACTGGGGCAGTGGTTTGTGGCTTCGGAGGGGCCGGAACCGCCTTGGTGTCCGCCAAGGCGGTTCCGGCCCCTCCGAAGCCACAAACCATGGCCTTCATTATCCACTTCATCAAAAGGCAGTGGTACAGTCTTAACAGCCCTGAATTTTCCAGCGTTATTTAGATGCTCATTCTCCAACCTGTAGAAATTCCAGTGACCGCGTCGGACTACTTCGAGAGCAGCGAAGAATAGCCCTGTGACTCTGTAATCAACACTCCCAAAGTT…
Tcordifolia_32987	Folate-biopterin transporter 1 protein, partial [Thalictrum thalictroides]	KAF5203764	>Tcordifolia_32987 AACTTACATGCTAAAGTATCGAGGAATTCGGCCATGTACTTCAATTTGATTTCATCCCAACAACATTCTCATTCTGCATTGAAAGAGTATCAGGGTTATCTTTGGGAAGCAGCCGCAGGAGAGGCAAAGGCAACAACGAGCTGAGATTGCAGAGAATTATCAAAGAAGTCAAGTTATCAAACGTGTCCTTTGTGACGCCAAATATTTGGGTCAGACCTGCCCCAATCAATCCACCAAGAACACTTCCTCCATTTGATATAGACATGAGAGTTGCAAACAGTGTTGCTTCCATCCCTTGTGGACATAATCTTGCTGCCAGCACCAACACTGGCATGAAAGATGCCTGACCAAGAACTGTTATAATTAAGGAATCACCAATG…
Tcordifolia_33091	Sugar/inositol transporter [Macleaya cordata]	OVA04526	>Tcordifolia_33091 CTGTTACTCCGCCCTACACCAGCAGTCCGCCGTTGCTTAATCGCAGCCGTGGGAATCCATTTTCTTCCAGCAATCTTCTGGGATAGACACGGTGGTGCTTTACAGCCCTAGGATTTTCAAGAAGGCTGGGATAGAAAGGACTCTGCTCTCCTCGGCGCAACCGTAGCCGTTGGATTCGTTAAAACGATTGCGATTCTGATTGCGACTTTTCAACTGGACAAAATCGGACGAAGGCCGTTGCTTCTCAGCAGCGTTGGTGGGATGATCGCGTGCTCGGCATTGCTAGCTACGAGTTTGACGGTAGTTGATCATCATGACACGAAGGTGATGTGGGCCATCGGAGTTTCTATCGCAATGACCTTGGCTTACGTGGCAGCCTT…
Tcordifolia_33118	ABC transporter B family member 1-like protein, partial [Trifolium pratense]	PNX98445	>Tcordifolia_33118 GAAGAAGAAGGATCAGTACTAAATTGGCTATTTCTTTTTAATTCATTAATTATTGTTATGTTCTTACTTTTTCGCTTAATGGCGTCTTGAACCATAACAGCATCTGTGTTAATGGCGAAAACACATCAAAGGTTCGAACTCTGTATCAAAGTACTGCACATCTTGATTCAAAGCAGCTTCCAAGTACTTTATTCTCATCTTAGTAGATTGTCGTTCTCCCGTCCACATCCAACAAGAAATCTCTGTAAAATTTTACTTTCTATGTTTTCTAAGTTTCATTAGAAAAAAAAATATAAGAAAACAGAAGAGAAAGCAAAAGAAAAAAGATCATTAACCTGCCCATGAAGAAGCCCAAATTGAAGCACCCACCACAAGAAAAT…
Tcordifolia_33183	Sugar/inositol transporter [Parasponia andersonii]	PON62250	>Tcordifolia_33183 ATTATTGTAAATTTGACAGCCAACTTCTAACGCTCTTCACATCCAGTCTCTACTTTGCTGGTCTTGTCTCAACATTTGCAGCCTCATATGTCACCAGAAGCAAAGGAAGAAGAGCCAGTATCTTCTGTGGTTCCATAAGCTTCTTCTTAGGAGCAGTCCTCAATGCTGCTGCCGTCAATATCTCCATGTTAATCATCGGGCGCATATTCCTGGGTGTAGGAATTGGATTTGGAAACCAGGCAATTCCTCTTTATCTATCAGAAAGTGCGCCACCAAAGATCCGGGGAGCTGTTAACCAACTGTTTCAATTAACAACCTGCTTGGGAATTATGATAGCAAACCTAGTGAACTACTTCACGGGGAAACTCCATCCGTGGGGA…
Tcordifolia_33281	Potassium transporter [Macleaya cordata]	OVA07616	>Tcordifolia_33281 ACGTGCCCCCAATACTGAATGCCATCCCCAGCCTCTCTTGCTTCCATCAAATCTTGCAACTCATCTCTCACGCTTGCATCCATCTGTGGGCTCTCTGACTCTGGGATCACAAACCTCACTCTTTTCCTTGGGCACACTGGAGATTGTATCTCTCTTTGCTCTGTCTCGCATGTGCTCTCCGGGGGATAATCATAATCCTCCTGCATCTGGATCCCTTCCATATTTGATGATGATGTTCCAACAACTGCCATTTTCTCTTTATCCCTCTCTGATTCTTCTTCTCCGTTGGGTTCTAATCTTTCTGACCTTATAAATTCTGCTATACTGCAAACAAGATCTTTCTCAAACTCCAAATCATCTTTATGGACATCATGATACCC…
Tcordifolia_33308	PREDICTED: ABC transporter B family member 27-like, partial [Nicotiana tabacum]	XP_016505150	>Tcordifolia_33308 AAGATTCAAGGTCTCATCAACCTTCTCTGAGTAACGTGACACCTCATAATCCTCTTGAGCAAACGATCTTACAGTGCGTATGGCACCAAAGGATTCCTCCGCAATTGAGGCAGCTACTGCTGCTGCAGCTTGAGTCTTGTGAGAAAGTTCACGAAGATAACGCCCAAATTGACGGACAGCAATATATATAGCTGGGAAGACCGCCAGAGCTAACAATGTTAGTTTCCATGAAGTTGTAAACATGAATCCAAGACCAATAATTGCTGTAGAAAGATTTCTAAGTGCCTCTGAAAGGTTTGTAGTTGCAGCATTTTTTATGATTTGTGTATCTTCAGACAACCGACTCAGAAGCTCCCCAGTTCTAGTAATATCAAAGAATG…
Tcordifolia_33371	ABC transporter I family member 20 [Vitis vinifera]	RVW97917	>Tcordifolia_33371 AAACTTCTCTCTTTCCTTCAATTCAAGCGACCGCTGCCTTCTCGTCGGATCCAATGGCGCTGGAAAAACGACAATTCTGAGAATACTTGGTGGGAAGCACATGGTGGAGCCTCACATGGTTCGTGTTCTTGGTCGATCTGCCTTTCATGATACAACTCTTACGTCTTCTGGGGAGCTATGTTATCTTGGCGGCGAGTGGAAGAGAGATGTGGCATTTGCTGGGTTTGAAGTTTCAATTCAAATGGATGTTTCTGCAGAGAAAATGATATTTGGGGTTTCAGGCATTGATCCTGAAAGAAGAGCTGCGCTCATTAAGGTGCTTGGCATTGATCTATCATGGCGAATGCACAAGGCTTCAGATGGCCAAAGAAGAAGAGTTC…
Tcordifolia_33400	LOW QUALITY PROTEIN: ABC transporter B family member 25, mitochondrial-like [Pistacia vera]	XP_031287675	>Tcordifolia_33400 CAAAATTGTGATTCTAGTACAAATTATACAAATGTGTAGGAAAATATACAAAAAGACAGGTTGGGAATAAATGGAAAGACATAACTACGATGTGTTCTTGATGATGATGGTTGCTTTACTACGGGGTGTGACTTGTCTCCGTTAATAACTCAGCGGCTTAGCGTTATTTTGCTGTCCCCAAAGCTGCGCGTATCTCCCTGCCCTTAACAACAGTACGTCATGGGCTCCCTGTTCCACCACCTTTCCATTCTCCAAAACAATAATCTCGTCACACTGCATTGCAGTGGTAAGCCTATGAGCTATGAAGATTGATGTTCTATTGTATGCAAGGGATCTCAGTGCAGTTAGGATCTCTGCTTCTGTTGTACTGTCGAGGGCAC…
Tcordifolia_33612	Potassium transporter 12-like [Trifolium medium]	MCH98473	>Tcordifolia_33612 TACCCATATCGAGCAATGCAGCGAAACATATGATAGTCCTTATGACAAACCCGTCTGAACAGAAATCTTTCCTCTTGAGGCACTATGGGGACAGGAACATACTTGATACACACAAAAACAACCGTAGAGTGAATTGCAGGAAGGCTTAGTAAGAACTGCCCGAAGATTGAAGGAACACCTTGCACCAATTCGTTGAATAGTAAACCAATTCCAGGGACCCTGACTGTTCCCAGACTAGACCCAAGTTCATATAAGAAATCCATTGAGATCTTCTCCCGTATTTCACTTCGGTATTTCAAGACACTCCCATAATTCCATGTGTACATTATGGAAAGGAAAAACAGGCAAAACAAGAGGGAGCCACCCGCCTTCTAGAATCT…
Tcordifolia_33698	Sugar/inositol transporter [Macleaya cordata]	OUZ99952	>Tcordifolia_33698 AAGACCACCGGAGGCGAAGAAGAAGCCGAGGAAAGACTTTCGGAAATCATTAAGTCCGAGAACTCCAACGAGAGTCGAGGCGCCTGGAAGGAATTGATAGTGAAACCATCGAAGCCCATGAAGCGAATTCTACTGGCAGCGATCGGTATCAACTTTTTCATGCAAGCTACGGGGAACGACGCGGTTGTGTACTACAGCCCCGAAGTGTTCAGGAAGGCCGGAATTCACAAACGCCGGTATCTATTTCTGGTGACGGTGGTGATGGGCATCACGAAGACGTCGTTTGTGCTACTATCGGCTTTGTATCTGGACAACTTCGGAAGGAGGCCGATGCTTATGTTGGGGTGTATGGGCCAGATGTTGTCTTTGGTTGGGCTGGG…
Tcordifolia_33713	Probable anion transporter 3, chloroplastic isoform X3 [Asparagus officinalis]	XP_020250439	>Tcordifolia_33713 CCTTTCAGTCGCTTACTTTCGAAGTTGCCTACTTGGGCTCTAATTGTGGCAAATGCCATGCATAGCTGGGGATATTTTGTTATTCTCTCATGGATGCCCATTTACTTCAATACAATATATCATGTGGATCTCAGACATGCAGCATGGTTTAGTGCAGCACCATGGGCTATGATGGCAGTTTTAGGGTATATTGCCGGAGTGTTGTCAGACATGTTAATTCAGAATGGTGCAAGTGTTACTTTCACTCGTAAACTTATGCAGTCAATTGGTTTTATTGGTCCAGGAATTGCCCTTCTTGGTCTAATTGCGGCAAAAAGTCCATTGATTGGATCTGCATGGCTTGCTGTAGCTGTCGGCTTGAAGTCTTTCAGCCATTCTGG…
Tcordifolia_33860	Nucleotide-sugar uncharacterized transporter 2-like [Macadamia integrifolia]	XP_042498518	>Tcordifolia_33860 ATGGCGATAGCATTGTTCTGGAAGATGTTGATGTAAGCGGCGATGCTGTGTAGTGAAAAATGTTTAATTCTTTGTCAGGAAAGATGTGAGGAAAATACTCAAGCGTAAGGATAGTGATGCCGGTGAGCGAGGAAAAGCACTGGAAGACTTGCGGGCTTCTTTGTACAATGAACTGCGTACATCTGAAGGTGCAAAGCGCCAGCAACAAAGAGTCTGTGGCCCTACCGTTGCCCTTACCTTCAATTTCCTAGTTGCTGTTGGAATTATCTTGATGAACAAATTGGTTCTTGGAAAAGTTGGATTCAATTTTCCGATATTCCTTACATTCATCCATTATTCACTGAGCTGGTTGCTAATGGCCTTACTCAAAGCCTTTTCCT…
Tcordifolia_33945	Auxin transporter protein 1, partial [Populus tomentosa]	AAR18696	>Tcordifolia_33945 CCGTGACGCCGCCGTTATCTTAATGCTCATTCACCAGTTTATAACATTTGGGTTCGCTTGCACGCCGCTGTACTTCGTATGGGAAAAGGTGATCGGGATGCATGACACGAAGAGCATCTGTTTAAGAGCACTTGCAAGATTACCGGTTGTGATTCCAATTTGGTTTCTTGCCATTATCTTCCCATTCTTCGGGCCCATAAATTCCGCCGTTGGGGCTCTTCTCGTTAGCTTTACGGTCTACATCATCCCTTCTCTTGCTCATATGCTCACTTACAGAAAGGCCTCTGCTCGTCAGAACGCAGCTGAGAAGCCACCGTTCTTCTTGCCAAGCTGGACCGGTGTGTATGTATTGAACACATTTGTTGTGCTATGGGTCTTTG…
Tcordifolia_33983	ABC transporter-like [Macleaya cordata]	OVA16379	>Tcordifolia_33983 ATAGAATGTAATTTTCCCTTCCCCCCCTGTCCAAAGCCCAGCCATGGCTCTCAATAACGAAGTCTTCCCACTTCCACTAGGACCTGTTATCAGTATATGATCCTTCTCATTGATCTCCAATGAAAGATCCCTAATAAGAGTAGTTTTTGTTTGAGGTGTTTGCAGGGTCAAGTTCTCAATGTCAACTAGCTTCTGGCACTTTCCCCCCAAAACTGATCCATTTGACTGCAGATCAGAAAAATTCCTTGTATCAAGGTAGTTAATAATAATCTCTTCCGTGGATTTAGAAGGAATTCGAGAGTTATTCTCCAGCATGTCATCAAACTCACCTAGTCGATCAATGACAGCTGAAAAGGCACTTATGGCCTGAAATTGGTAAA…
Tcordifolia_34041	Triose-phosphate transporter domain [Macleaya cordata]	OVA02479	>Tcordifolia_34041 GGTTCAAGAATCTCAATGGCATTAGTTGCCTCTCCCTTTGTTTAGAATCATCAAGGTAGCTCTGATAAAGATATGAAGCAAAGCCCCAAATGGCCATCACAAGCAATACCTAATCCCATCCATCTTGTCATGGAAGAAGATCACTGCAAAAACTGGAAGAACAGGCAAAGCAAAGGTGCTAATGGCATTGGAGAAGAGAGCAGACACCAAGAAAATCAATCCAACCACACCAACAGAACACATTTGCCAACCAATGGCACTCCAAACCAAAGTCATCACATAAGACACTCTTCCTTTATGAAACCCATCCATTTCTTGCTTCAAGCCACTCCATTCACCGCTAGCAAAAAGACCCACGACACAAGCACAAGTTGCAACAA…
Tcordifolia_34794	ABC transporter B family member chloroplastic-like [Trifolium medium]/PNY16343	MCH84401	>Tcordifolia_34794 TCAGATGGTTTAGAGAAAGAGTTGGATTTGTGGGACAGGAACCTCGTCTTTTTAGAATGGATGTCAGTTCAAATATAAGATACGGATGCACGCAAGACATCACTCAGGAGGATGTTGAATTGGCTGCAAAGCAAGCCTATGCTCATGACTTTATTACATCTCTTCCTAATGGCTATCAAACCCTTGTTGATGATGATCTACTCAGTGGGGGCCAAAAGCAGCGGATTGCCATTGCCAGAGCCATTCTCAGAGACCCTTCCATTCTGATCCTGGATGAGGCCACTAGTGCACTGGATGCTGAGAGTGAGCACAATGTTAAAGGGGTTCTTCGTTCTGTTAATGAAGGATCAAAGAAAAGAGAACTGTTATTGTCATTGCAC…
Tcordifolia_34808	Putative ABC-type xenobiotic transporter [Helianthus annuus]	KAF5767339	>Tcordifolia_34808 ACAAATGAATACACAGTTCGAACTTGTGACATAACCTCTTCTGCAAATTTTCCGGCTTGGGCATAAGCAGCCTCACCCTTCTTTGACAAACTAGACAGAACCACAGCATACGCGCCTCCAGCAACAGCAAGCAATGGAACAACAGCCAAGGTGACTAGAGTAAGCTGCCATACTTGAGCAAATGCAATAGCAAAACCAATATGAACTGTGAGACGTAGCGCAAGCCATGCCCAATCTTATCACCAATTGCATCTTGCACAAGAATAGCATCACTTGAGATGGCAAAGGTGATGTTTTCATCCTTTGCCTCCATGTCAAAGAAGCTAATTTCACGTTTCAGAACAGATTGAAGAAGCTTCTCTCGCAGGTGCGCCGCTTGT…
Tcordifolia_35211	PREDICTED: probable ascorbate-specific transmembrane electron transporter 1 [Nelumbo nucifera]	XP_010255441	>Tcordifolia_35211 TCCACTTTCCCAGGGTTTCGAACATTTCGGAGAGCAAGAGAACGCAGAGCAAGAAGAAGAAGAAGTAGAGGAACAGATGGCGATCGGAGTGAGAGCGGAGCCATTTACGTATGTGGCGCACGTATTGGGCGTAGCGGCTGCGATTATGGTGTTGGTTTGGAACATTCACTTCAGAGGAGGACTGGCCTTCGAATCATCAACCAATAAGTCTCTCATCTTCAACATTCATCCGGTTCTAATGCTAATAGGCTTCATTATTATTGGAGGTGAAGCCATAATTATTTACAAGGCTGTTCCGGGGAGAAAGGAAGTGAAGAAAATAATTCATCTGATTCTGCATTTTATAGCCCTAATCGTTGGCATTGTGGGGATATACGCCG…
Tcordifolia_35326	Sugar transporter ERD6-like 16, partial [Cucurbita argyrosperma subsp. sororia]	KAG6575036	>Tcordifolia_35326 ATGAGTCTTGAGAAAGAATGAAACTCCAGCTAGAAAACATCCAAGGAAGGTTCCAGTCGCAGAAACCAGTAGAAGGGCCCTTCTTCCTGATTTATCCATTAAACTTGCACCAAATATAGTTATTGGGACCTGAATTAAAGCATAAGCTACTGTTCCAATTTTTCCTGAAGAGGGCCCAGCTAACTCAAAAGTTTGGCTGGCATAAAAGCTGATGCCATTAATCCCTCCAAATTGTTGAAATACCATCAGCCCAACACCAATAATAACTGAGCGAATATATTTGGCCTGAAACAAGTCCAACATTCTGACTCTGGGAAAGTTATGCAGAGCTTCTATGTAGTCCTGAATTTCTGCAGTTTCATTAGAAACATCAGTATCCT…
Tcordifolia_35483	Amino acid transporter [Thalictrum thalictroides]	KAF5182247	>Tcordifolia_35483 TTGTGACAAGAACCACAAAGAAACGAGTATTCCACCAATGCTCACCAAACCATCCTTCTAAGACACCAGCATGATGAGTCCCACTCGAAGACGTTCCAGAAAGCACATCACCGATAATAATCATGTAAACAATAAGTACACCAACATTATTGATGATCACGGAGATTTGCAACAACATCCTCCCAATCCTTCCAAAAGCATCTCCCATTACTCCACCATAAGATATTGTTTTTCCAACCCGACTATACCTCAACAACATCGCAATTGAAGTCTCTGTTAAGAATGCCATGAAAATGATCATAATAATTCCAAGGCCTAAACCAAGGACCTTCATCGTTGCAGGCAAAGACATGATTCCAGCGCCAACAATTGTCGTTGAC…
Tcordifolia_35599	Polyol transporter 1 [Cinnamomum micranthum f. kanehirae]	RWR74272	>Tcordifolia_35599 GCTCGGAATCGGCGTTTTAAGCATGCCCGAGTCACCACGTTGGCTCGTGATGCAGGGTCGACTTGGGGAAGCGAAACAAGTGCTCCTGAAAACCTCCGATTCTGAAAACGAAGCGGAGTCACGACTGGCTGATATAAAACAGGCCGCTGGTATACCGGAGCAATGCAATGATGAAGTCGTTGAGGTACCGAAACAAAACCGTGGAGGTGGTGTATGGAAAGAGCTGTTTCTCCACCCAACGCCAGCAGTCCGACGTGTCTTAATTGCAGCCATTGGGATCCATTTCTTCCAACAAGCGTCTGGGATAGACACAGTGGTGCTTTACAGCCCTAGGATTTTCAAGAAGGCTGGGATCACGAAAGATTCGTCTCTTCTCGGTG…
Tcordifolia_35704	Probable magnesium transporter NIPA4 isoform X4 [Populus trichocarpa]	XP_024453216	>Tcordifolia_35704 CATAACTGATAGAGAACCCATTAGTGAACAGACGCCAATATAAACCATTATATGTGTCTGGCCATATTGTGGAATAAAGTGGAATATAAGTATTAAAACTGCTGCTATCACCAGAACTGCATATAAAATAAAAGCTGGCTCAGTAGCAAGGTCCCATACTTCCTTCACAGATTCAATCATACGTTCTTGAGGAGCATGTAAGACAATTGTTGTAGATCCAACAACACAAAGAGCACAGCCAAGAATACCAAAAACGTGCAGCTTCTCTCGCAAAATTATATGTGCAAGTACAGCACTGATAATGATGCTGAGAGCACCAAGAGGAGTGACCAAAATAGCTGGAGCGAATGCATAAGCGGCAAAATTAGCAACTTCCCCCA…
Tcordifolia_35739	ABC transporter-like [Macleaya cordata]	OVA02376	>Tcordifolia_35739 GAATGAAGCAGCTCTGCAAGTTGGAGAAGAGAAGACGAATTCCGGAAGCATCGAGGTCTCGGGATTGCAATTCGCCTACGATGGCCAGCCTCCACTCTTCGCCAATTTCAATCTCAACGTCTCTCCGGGCTCTCGATGCCTTCTCGTCGGCGCCAATGGTGCCGGGAAGACCACATTATTGAAGATTCTTGCTGGCAAGCATATGGTGGGTGGAAGAGATGTGGTACAGGTGTTGAGCTGCTCCGCGTTTCATGACACACAACTTGTGTGTAGTGGTGACCTAGCTTATTTGGGAGGCTCCTGGAGTAAACATTGGTTCTGCTGGAGAAGTTCCACTCCAAGGAGATTTCTCTGCTGAGCACATGATCTTTGGAGTTGAA…
Tcordifolia_35773	PREDICTED: probable sodium/metabolite cotransporter BASS2, chloroplastic isoform X2 [Nelumbo nucifera]	XP_019051429	>Tcordifolia_35773 TCTCCAGATGACGCCCAAAGTGCTACCCATGATGTTCATAATCACAGCAGACATTGCAGGAGGCATAGCCACCATTGGAGATGTAAAATGGGATGTTGCCAAGACAACACCCAGCGATGAGTTCTGCATTCCAACCTCAATTGCAATTGCTCTTCGTTGTGGTTCTTCAAATCCACCGATTGTGGCTGAGAGGTACCCGACAAAGAAACCTGCAAAATGCAGCAGCAATACCGACAATATTACAGCACCAAATTCTCCAGATAATATTTGTTGGACTAGAACAATTGGAGACGATGCTGAAGCAGCTGACGCACTAGCAATTGAAGACTTGAGGTGTACAACATTTGTGAGAATACACTGCAAGCTAGCAATGATGAAGC…
Tcordifolia_35836	Probable magnesium transporter NIPA4 isoform X4 [Populus trichocarpa]	XP_024453216	>Tcordifolia_35836 GTACTCATATTCCATTTTATCCCACAGTATGGCCAGACACATATTATGGTTTACATTGGGATAAAATGGAATATGAGTACGAAAACCAATGCCATCACCATGGCAGCATAAAAAAGAAAACCAGGTTCTGTTGCAAGATCCCATACTTCCTTCACTGACTCAATCTCTCGTTCTTGAGGAGCATGCAGCACAATTGTTGTTGATCCCACAACACACAAAACACAGCCAAGAATTCCAAAAATGTGCAGCTTCTCTTTCAAAATTACATGTGCAAGTGCCGCACTGATAATGATGCTGAGTGCACCGAGAGGAGTAACTAGAATAGCTGGAGCAAATGCGTAAGCAGCAAAATTAGCAATCTCCCCTACAATCATTGTTAT…
Tcordifolia_36017	Probable anion transporter 6, chloroplastic isoform X1 [Coffea arabica]	XP_027067262	>Tcordifolia_36017 CATCTTACGCAGGCCCCAAAATTTGCTACTCTTCCATGTCTGCTGCCTGGGACAAAATCATGGAGTATTTCTTTGAATGAGTTGTCTGGCACGCTAGAGGATGTACCATGGAAGGCATTTTTCCGAAGCCCAGCACTATGGGCAATGATATATGCACATTTTTGTGGAAGCTGGGGCCATTATACATGCTTGTCTTGGCTACCTACATATTTTAGTGAGGAGTTGAACCTGAATTTGACAGAAGCAGCATGGGTCTCAGTCCTTCCTCCTTTGGCTTCAATTGTTGTCACCAACCTTGCAGCTCAATTTGCAGACTACTTAATCTCTAGAGGAGTCCAGACCACAAGGGTGCGAAAAGTGTGCCAAACAATTGCCTTTTT…
Tcordifolia_36039	Cationic amino acid transporter 2, vacuolar [Thalictrum thalictroides]	KAF5186237	>Tcordifolia_36039 GCAAAGGAACCCACCAGAGTGTCCAAAACTGTGTCTCCCATCATCTTGGTCTATCATAGATAGTACGATAACGCCAACCAAAAGAAGCAAACCACCAACTCCACATATTGTTATGCGAGCAACTTTGGGCAAGTAATCAGCCAAGGATGCTGAGGTGAGTAGAAACACTCCTATACATGCAAATGCTATGTTCCAAGCTGCAATTCTTCTTCTCCTTAGACTCAATTTGTCTTGATCTATTCCTTTCGAGATGAGAGGGTGTGTAACTGATGATTCACTTTCTCCTTGTAAATGCTGTTCATTATCCTTGGAGAAACCAACTGGGTCTTCAAGACGTTCTTTGCCAACGCCCAAAGAACTAGATCTGTATTGGCATGATG…
Tcordifolia_36077	GDP-fucose transporter 1-like [Telopea speciosissima]	XP_043696104	>Tcordifolia_36077 GGCACCAAGATGCCTTTGCAATTATCTTCTGCAGAATACATCAAGAAAATCAACTACATTTGTTAAATCATACACCAGTATATTTACCAGATACTCCCTTTTCATGATCAGCTTCTCCAGAAACATTTCCATCTTCAGCATCATCCATCAATTTAGAAGCCGAGGAATCATGCTGCGGTGTAGATGCAGCACTACTTCCAGTAACCGATTGCTGATACAAAACACCTCCAACAATCGTAAAAAGCAAGCAAACCAAACCAAATGGACTAGCATGCTTATCCCAAATCAACACATTTATAGCAACTGTAAGAAACTTATTAACCACTCCAGTCACCGTAAATGCAGTTGCAGAAATCGCCTTCCTGGCCGCGAACCCAAAG…
Tcordifolia_36163	Sulfate transporter 32 [Actinidia rufa]	GFZ19718	>Tcordifolia_36163 CAATTCTCTCACCGCCTAACACCTTTCACGTTCCAACTGCTACAAGGAAGGTGGTTTGATGATCAGGTGAAGCCGAAGCAACATGAGCAATTTGATTACTAAGTTGGAGCCATTCAATAGTGATTGATTAGACTATGTTTGTCTCTCGTGGGCCTGACTCAGTAGCCTTTCGGTCTGATTTGCAAGTGTGGAGAACAAAGTTACATTCGGCCACGGCCTCTCCCACCGTTAGATACATCCACTGGCGACCAATCTCATCAATCAAATTTGACTTGTCTAACTTCTTTAGCACTTCGCTTCCAGGATTCGCTAGCACAAGCTTCAATCCTCTTCCATCAACATTCTTCTTCACTTCTTCAATCAAGCTAATTCCACTTGTA…
Tcordifolia_36206	Ctr copper transporter [Macleaya cordata]	OVA08336	>Tcordifolia_36206 ATTCTGTTCGACTCGTGGAGGACTGATTCGTGGCTGAGTTACGCGCTAAGTCTACTCGTTTGCTTCCTCTTCTCCGTCTTCTATCAGTACATGGAAGATCGCCGAGTCAAATTCAAGATCTTAGCGTCTTCCAAGACGGCGGCTGTATCTCCGGTGGAAGCGCCGTTGCTGGTTCGGAGATTCGGGCGATGGAGGAATCCGGCGAGGTTTGCGAGCTCGGTGTTGTTCGGTGTGAACTCGGCTATCGGATACATGTTGATGCTGGCGATCATGTCGTTCAACGGAGGCGTTTTCATCGCGGTGGTCTTAGGGCTTGCGATTGGGTATTTCGCGTTCAGGTGCGATGATGGTGACGAGGTTGTGGTGCTGGAGAATGCTTG…
Tcordifolia_36330	Nucleobase-ascorbate transporter 11-like [Telopea speciosissima]	XP_043709485	>Tcordifolia_36330 ATCCCGGACGGCCTACCCAAGCCCCTAAAATCAGGTTCTTGATCTCCTAGAAAAGCATTCACGTCCAATTCTTGCTCATCCTTACTGTTATCTGTCTTCAGCTCCATGTCCTGATCAACCACTGGAACTTCCCTCCCATTCCCATTTCCATTTAACCCAACTTTTCTCTCCTCCTCCTTCACCGCCGGCACAGGCTCAATTCCAATTCTCTTCGTCTGCATTCCAATTCTATCCTGCCCCACCACCCCTCACACTCAAACCACCACCAACACGATTACCTCCATTCCTCCTCAAATCATTCCCGGAATCCGGCTCAATCTCCGACCCATTCCCTCTAGTTCGACCCAAAATCGGATCAATCTCGATTTTTGGAGACGACC…
Tcordifolia_36351	Magnesium transporter protein 1 [Macleaya cordata]	OVA11133	>Tcordifolia_36351 AAAAACATAAAGCCTCTCTGCACCGTCGAATTCCTTACTCGAACAAGAACATTTGAAACAAATGCCAACAACAATCCCACGATCGTGTACAAAAAACCCACCGCAAACCCCTCTGCCCCAAGCTGCATACCCGACCCCTGATAAAAGAACACCAACTGCGATGGATCATTTCGATCCGCCAAAAACATCGGCATCTTCCGAATAATGTTGTGCATCGCGCCGGAAACACTGAAGAAATACACGAAAACCGCCATTGCCAGCCACAGCTTCGGCTCATGCAGCAATGTATCCCCGGCGAGAATCCTCTTCACCAAGAAAGGCGCCGAAACAAGCAGCGCAGCAACAAGAACCGCGATCTGCTTCGTCGACACGACCGGAGG…
Tcordifolia_36370	Sugar/inositol transporter [Macleaya cordata]	OVA04526	>Tcordifolia_36370 GTGTCTATCCCAGTTGATTGCTGGAAAAAATGGATTCCCACGGCTGCGATTAAGCAACGGCGGACTGCTGGTGTAGGGCGGAGCAACAGCTCTTTCCACACACCTTCACCGTGGCTTTCTTTTGTTACCTGAACGATTTCGTCGTTGCAGTGTTCCGGTATACCCGCGGCATGTTTTATATCAGCGAGTCGTAGCTCCGCTTCGTCTTTGGAATCGGAGGTTTTCAAGAGAACCCGTTTCGCCTCACCGAGTCGACCTTGCATGACCAGCCAACGAGGCGACTCAGGCATGGTTAAAACGCCTAAGCCGAGTAATACTGAAGGAATCGCTCCTACACCAAGCATGAGTCGCCAACTGAGATGGTCTGGGAGCTTGGAGAA…
Tcordifolia_36427	Equilibrative nucleotide transporter like [Actinidia chinensis var. chinensis]	PSS26858	>Tcordifolia_36427 CTCTACCCGGAGGTGAGTGTGGATCGGGTGTTTGCTGTGGTGTACATGCTAGTTGCCCTAGTTTTTCTCTTGTTCATCATCGCCTACGCCCACAAATCCCATTCTCACCGGCGAATAAACGTAGGTTTGGTACTCTTCTTGGTGTCTTTGTTAGTGGTCCCGATTATGGACGTGGTGTACATCAAGGGAAGGACTGGTCTCCGTCCTGGATTTTATGTCACTGTCGCTTCTATTGCCCTCTCCGGCGCTGCTGACGCTTTGGTTCAAGGCGGCATCGTTGGAGCCGCTGGAGAGCTTCCCGAGAGGTATATGCAGGCTGTGGTAGCTGGAACCGCTGCTTCTGGGGTACTTGTTTCAATTTTGAGGGTCATAACCAAATC…
[truncated: 85 more rows]
